# Supplementary material for: Site-Specific and Quantitative O‑GlcNAc Proteomics for Hepatocellular Carcinoma
Source: J Proteome Res. 2026 Mar 11;25(4):1892–902. doi: 10.1021/acs.jproteome.5c00939 (PMC13054871; doi:10.1021/acs.jproteome.5c00939)
Supplement: Supplementary file 2 [file pr5c00939_si_002.xlsx]

## Sheet: Table S1
O-GlcNAc proteomics
Sample No.	Sample ID	Sample type	Tissue type	Age at the time of diagnosis	Sex	Histological Diagnosis
1	1A2091-Tp2	Tumor	Liver	66	Male	Hepatocellular carcinoma G2
2	1A1991-Tp304	Tumor	Liver	67	Male	Heptocellular carcinoma G3
3	1A2085-Tp1	Tumor	Liver	57	Male	Hepatocellular carcinoma G4
4	1A2066-Tp3	Tumor	Liver	72	Female	Heptocellular carcinoma
5	1A169-Tn510	Normal	Liver	25	Female
6	1A833-Tn507	Normal	Liver	50	Male
7	1A2532-Tn8	Normal	Liver	73	Female
8	1A1991-Tn310	Normal	Liver	67	Male
Western blotting
Sample No.	Sample ID	Sample type	Tissue type	Age	Gender	Diagnosis
9	1A2127-Tp3	Tumor	Liver	57	Male	Heptocellular carcinoma
10	1A2127-Tn7	Normal	Liver	57	Male
11	1A2085-Tp304	Tumor	Liver	57	Male	Heptocellular carcinoma
12	1A2085-Tn8	Normal	Liver	57	Male
13	1A2048-Tp4	Tumor	Liver	71	Male	Heptocellular carcinoma
14	1A2048-Tn9	Normal	Liver	71	Male
