# Supplementary material for: Site-Specific and Quantitative O‑GlcNAc Proteomics for Hepatocellular Carcinoma
Source: J Proteome Res. 2026 Mar 11;25(4):1892–902. doi: 10.1021/acs.jproteome.5c00939 (PMC13054871; doi:10.1021/acs.jproteome.5c00939)
Supplement: Supplementary file 3 [file pr5c00939_si_003.xlsx]

## Sheet: Table S2
Comparison (group1/group2)	Group	ProteinGroups	AVG Log2 Ratio	Absolute AVG Log2 Ratio	Pvalue	Qvalue	# of Ratios	UniProtIds	Genes	ProteinDescriptions	ProteinNames	# Unique Total Peptides	% Change	Ratio	Condition Numerator	Condition Denominator	Change
HCC / normal	O60896	O60896	-3.86713	3.86713	3.3659e-07	0.000501183	8	O60896	RAMP3	Receptor activity-modifying protein 3	RAMP3_HUMAN	1	-93.1471	0.0685295	HCC	normal	Down
HCC / normal	Q15417	Q15417	2.60021	2.60021	2.28295e-07	0.000501183	8	Q15417	CNN3	Calponin-3	CNN3_HUMAN	16	506.376	6.06376	HCC	normal	Up
HCC / normal	P22792	P22792	2.60097	2.60097	1.65797e-06	0.00164581	8	P22792	CPN2	Carboxypeptidase N subunit 2	CPN2_HUMAN	10	506.693	6.06693	HCC	normal	Up
HCC / normal	Q63HN8	Q63HN8	1.70563	1.70563	2.34365e-06	0.00174485	8	Q63HN8	RNF213	E3 ubiquitin-protein ligase RNF213	RN213_HUMAN	160	226.17	3.2617	HCC	normal	Up
HCC / normal	O00625	O00625	2.67733	2.67733	6.53873e-06	0.00248056	8	O00625	PIR	Pirin	PIR_HUMAN	9	539.672	6.39672	HCC	normal	Up
HCC / normal	P55769	P55769	2.04359	2.04359	5.47075e-06	0.00248056	8	P55769	SNU13	NHP2-like protein 1	NH2L1_HUMAN	8	312.27	4.1227	HCC	normal	Up
HCC / normal	P80723	P80723	-3.19219	3.19219	4.4516e-06	0.00248056	8	P80723	BASP1	Brain acid soluble protein 1	BASP1_HUMAN	12	-89.0591	0.109409	HCC	normal	Down
HCC / normal	Q5MNZ6	Q5MNZ6	-1.7658	1.7658	6.66369e-06	0.00248056	8	Q5MNZ6	WDR45B	WD repeat domain phosphoinositide-interacting protein 3	WIPI3_HUMAN	9	-70.5935	0.294065	HCC	normal	Down
HCC / normal	P82979	P82979	2.29539	2.29539	8.87797e-06	0.00282836	8	P82979	SARNP	SAP domain-containing ribonucleoprotein	SARNP_HUMAN	11	390.886	4.90886	HCC	normal	Up
HCC / normal	Q9NWU5	Q9NWU5	1.50712	1.50712	9.49753e-06	0.00282836	8	Q9NWU5	MRPL22	39S ribosomal protein L22, mitochondrial	RM22_HUMAN	8	184.242	2.84242	HCC	normal	Up
HCC / normal	Q9Y2R9	Q9Y2R9	2.39952	2.39952	1.27817e-05	0.00346036	8	Q9Y2R9	MRPS7	28S ribosomal protein S7, mitochondrial	RT07_HUMAN	12	427.629	5.27629	HCC	normal	Up
HCC / normal	Q96A35	Q96A35	1.98977	1.98977	1.46965e-05	0.00364717	8	Q96A35	MRPL24	39S ribosomal protein L24, mitochondrial	RM24_HUMAN	11	297.174	3.97174	HCC	normal	Up
HCC / normal	P43378	P43378	2.20567	2.20567	1.59995e-05	0.00366512	8	P43378	PTPN9	Tyrosine-protein phosphatase non-receptor type 9	PTN9_HUMAN	13	361.289	4.61289	HCC	normal	Up
HCC / normal	P61619	P61619	1.52907	1.52907	1.94227e-05	0.00413149	8	P61619	SEC61A1	Protein transport protein Sec61 subunit alpha isoform 1	S61A1_HUMAN	10	188.6	2.886	HCC	normal	Up
HCC / normal	P42785	P42785	-2.06901	2.06901	2.92916e-05	0.0057257	8	P42785	PRCP	Lysosomal Pro-X carboxypeptidase	PCP_HUMAN	11	-76.1677	0.238323	HCC	normal	Down
HCC / normal	Q9Y3D3	Q9Y3D3	2.08927	2.08927	3.07626e-05	0.0057257	8	Q9Y3D3	MRPS16	28S ribosomal protein S16, mitochondrial	RT16_HUMAN	3	325.533	4.25533	HCC	normal	Up
HCC / normal	P23258	P23258	2.19726	2.19726	3.44313e-05	0.00603155	8	P23258	TUBG1	Tubulin gamma-1 chain	TBG1_HUMAN	8	358.608	4.58608	HCC	normal	Up
HCC / normal	Q9H8Y8	Q9H8Y8	2.72747	2.72747	3.81052e-05	0.00630429	8	Q9H8Y8	GORASP2	Golgi reassembly-stacking protein 2	GORS2_HUMAN	9	562.293	6.62293	HCC	normal	Up
HCC / normal	P62854	P62854	2.26566	2.26566	4.59649e-05	0.00668322	8	P62854	RPS26	40S ribosomal protein S26	RS26_HUMAN	4	380.873	4.80873	HCC	normal	Up
HCC / normal	Q8WWI5	Q8WWI5	-2.58601	2.58601	4.54524e-05	0.00668322	8	Q8WWI5	SLC44A1	Choline transporter-like protein 1	CTL1_HUMAN	15	-83.3455	0.166545	HCC	normal	Down
HCC / normal	Q9P126	Q9P126	-3.91557	3.91557	4.71281e-05	0.00668322	8	Q9P126	CLEC1B	C-type lectin domain family 1 member B	CLC1B_HUMAN	9	-93.3733	0.066267	HCC	normal	Down
HCC / normal	P38159	P38159	2.20927	2.20927	6.35142e-05	0.00859752	8	P38159	RBMX	RNA-binding motif protein, X chromosome	RBMX_HUMAN	29	362.44	4.6244	HCC	normal	Up
HCC / normal	O43657	O43657	-1.70277	1.70277	8.29927e-05	0.00988609	8	O43657	TSPAN6	Tetraspanin-6	TSN6_HUMAN	8	-69.2804	0.307196	HCC	normal	Down
HCC / normal	P30566	P30566	2.06876	2.06876	7.93793e-05	0.00988609	8	P30566	ADSL	Adenylosuccinate lyase	PUR8_HUMAN	10	319.525	4.19525	HCC	normal	Up
HCC / normal	Q9NUQ2	Q9NUQ2	1.87173	1.87173	7.99029e-05	0.00988609	8	Q9NUQ2	AGPAT5	1-acyl-sn-glycerol-3-phosphate acyltransferase epsilon	PLCE_HUMAN	8	265.971	3.65971	HCC	normal	Up
HCC / normal	Q96D46	Q96D46	0.899424	0.899424	0.000101697	0.0116482	8	Q96D46	NMD3	60S ribosomal export protein NMD3	NMD3_HUMAN	17	86.5321	1.86532	HCC	normal	Up
HCC / normal	O14925	O14925	1.48728	1.48728	0.000109806	0.0118604	8	O14925	TIMM23	Mitochondrial import inner membrane translocase subunit Tim23	TIM23_HUMAN	5	180.36	2.8036	HCC	normal	Up
HCC / normal	Q9NPF5	Q9NPF5	2.39111	2.39111	0.000111515	0.0118604	8	Q9NPF5	DMAP1	DNA methyltransferase 1-associated protein 1	DMAP1_HUMAN	12	424.56	5.2456	HCC	normal	Up
HCC / normal	Q02952	Q02952	-1.93068	1.93068	0.000136297	0.0122998	8	Q02952	AKAP12	A-kinase anchor protein 12	AKA12_HUMAN	43	-73.7694	0.262306	HCC	normal	Down
HCC / normal	Q14847	Q14847	2.10739	2.10739	0.000125116	0.0122998	8	Q14847	LASP1	LIM and SH3 domain protein 1	LASP1_HUMAN	16	330.912	4.30912	HCC	normal	Up
HCC / normal	Q6P161	Q6P161	2.45389	2.45389	0.000132884	0.0122998	8	Q6P161	MRPL54	39S ribosomal protein L54, mitochondrial	RM54_HUMAN	1	447.893	5.47893	HCC	normal	Up
HCC / normal	Q8WY91	Q8WY91	-2.87348	2.87348	0.000130315	0.0122998	8	Q8WY91	THAP4	Peroxynitrite isomerase THAP4	THAP4_HUMAN	1	-86.3542	0.136458	HCC	normal	Down
HCC / normal	Q9NQZ5	Q9NQZ5	2.35601	2.35601	0.000122882	0.0122998	8	Q9NQZ5	STARD7	StAR-related lipid transfer protein 7, mitochondrial	STAR7_HUMAN	5	411.953	5.11953	HCC	normal	Up
HCC / normal	Q9NP59	Q9NP59	-1.30216	1.30216	0.000141341	0.0123798	8	Q9NP59	SLC40A1	Solute carrier family 40 member 1	S40A1_HUMAN	3	-59.4481	0.405519	HCC	normal	Down
HCC / normal	P17480	P17480	1.02334	1.02334	0.00017058	0.0127267	8	P17480	UBTF	Nucleolar transcription factor 1	UBF1_HUMAN	24	103.261	2.03261	HCC	normal	Up
HCC / normal	P48147	P48147	-1.46	1.46	0.000168875	0.0127267	8	P48147	PREP	Prolyl endopeptidase	PPCE_HUMAN	35	-63.6508	0.363492	HCC	normal	Down
HCC / normal	Q13573	Q13573	1.53481	1.53481	0.000170943	0.0127267	8	Q13573	SNW1	SNW domain-containing protein 1	SNW1_HUMAN	16	189.749	2.89749	HCC	normal	Up
HCC / normal	Q6UWP2	Q6UWP2	-1.82033	1.82033	0.000161982	0.0127267	8	Q6UWP2	DHRS11	Dehydrogenase/reductase SDR family member 11	DHR11_HUMAN	13	-71.6843	0.283157	HCC	normal	Down
HCC / normal	Q96BR5	Q96BR5	1.82886	1.82886	0.000153976	0.0127267	8	Q96BR5	COA7	Cytochrome c oxidase assembly factor 7	COA7_HUMAN	7	255.257	3.55257	HCC	normal	Up
HCC / normal	Q9HAU5	Q9HAU5	-0.794568	0.794568	0.0001606	0.0127267	8	Q9HAU5	UPF2	Regulator of nonsense transcripts 2	RENT2_HUMAN	25	-42.3484	0.576516	HCC	normal	Down
HCC / normal	Q9NZM5	Q9NZM5	2.51067	2.51067	0.000180586	0.0131167	8	Q9NZM5	NOP53	Ribosome biogenesis protein NOP53	NOP53_HUMAN	3	469.883	5.69883	HCC	normal	Up
HCC / normal	Q9HB71	Q9HB71	2.77887	2.77887	0.000189333	0.0134246	8	Q9HB71	CACYBP	Calcyclin-binding protein	CYBP_HUMAN	15	586.314	6.86314	HCC	normal	Up
HCC / normal	Q6P1L8	Q6P1L8	2.06467	2.06467	0.000200101	0.0138582	8	Q6P1L8	MRPL14	39S ribosomal protein L14, mitochondrial	RM14_HUMAN	6	318.338	4.18338	HCC	normal	Up
HCC / normal	Q13769	Q13769	1.35535	1.35535	0.00020611	0.0139499	8	Q13769	THOC5	THO complex subunit 5 homolog	THOC5_HUMAN	12	155.859	2.55859	HCC	normal	Up
HCC / normal	Q14697	Q14697	1.1836	1.1836	0.000215858	0.0139745	8	Q14697	GANAB	Neutral alpha-glucosidase AB	GANAB_HUMAN	41	127.143	2.27143	HCC	normal	Up
HCC / normal	Q7Z2W4	Q7Z2W4	1.31101	1.31101	0.000214492	0.0139745	8	Q7Z2W4	ZC3HAV1	Zinc finger CCCH-type antiviral protein 1	ZCCHV_HUMAN	31	148.115	2.48115	HCC	normal	Up
HCC / normal	O00170	O00170	2.49113	2.49113	0.000242945	0.0150709	8	O00170	AIP	AH receptor-interacting protein	AIP_HUMAN	13	462.218	5.62218	HCC	normal	Up
HCC / normal	P30101	P30101	1.9274	1.9274	0.000247976	0.0150709	8	P30101	PDIA3	Protein disulfide-isomerase A3	PDIA3_HUMAN	40	280.37	3.8037	HCC	normal	Up
HCC / normal	P55036	P55036	1.33891	1.33891	0.000244855	0.0150709	8	P55036	PSMD4	26S proteasome non-ATPase regulatory subunit 4	PSMD4_HUMAN	13	152.96	2.5296	HCC	normal	Up
HCC / normal	O14972	O14972	1.82105	1.82105	0.000346707	0.0155145	8	O14972	VPS26C	Vacuolar protein sorting-associated protein 26C	VP26C_HUMAN	7	253.339	3.53339	HCC	normal	Up
HCC / normal	P07237	P07237	2.31025	2.31025	0.000308249	0.0155145	8	P07237	P4HB	Protein disulfide-isomerase	PDIA1_HUMAN	42	395.968	4.95968	HCC	normal	Up
HCC / normal	P31943	P31943	1.21314	1.21314	0.000306639	0.0155145	8	P31943	HNRNPH1	Heterogeneous nuclear ribonucleoprotein H	HNRH1_HUMAN	18	131.841	2.31841	HCC	normal	Up
HCC / normal	P46531	P46531	-2.18522	2.18522	0.0003344	0.0155145	8	P46531	NOTCH1	Neurogenic locus notch homolog protein 1	NOTC1_HUMAN	3	-78.0121	0.219879	HCC	normal	Down
HCC / normal	P49207	P49207	1.19361	1.19361	0.000321056	0.0155145	8	P49207	RPL34	60S ribosomal protein L34	RL34_HUMAN	9	128.724	2.28724	HCC	normal	Up
HCC / normal	P49257	P49257	2.02413	2.02413	0.000296243	0.0155145	8	P49257	LMAN1	Protein ERGIC-53	LMAN1_HUMAN	14	306.747	4.06747	HCC	normal	Up
HCC / normal	Q02543	Q02543	1.56317	1.56317	0.000346567	0.0155145	8	Q02543	RPL18A	60S ribosomal protein L18a	RL18A_HUMAN	13	195.502	2.95502	HCC	normal	Up
HCC / normal	Q86V81	Q86V81	1.76847	1.76847	0.000292022	0.0155145	8	Q86V81	ALYREF	THO complex subunit 4	THOC4_HUMAN	6	240.693	3.40693	HCC	normal	Up
HCC / normal	Q8IVD9	Q8IVD9	1.37779	1.37779	0.000269342	0.0155145	8	Q8IVD9	NUDCD3	NudC domain-containing protein 3	NUDC3_HUMAN	11	159.87	2.5987	HCC	normal	Up
HCC / normal	Q8N983	Q8N983	2.28237	2.28237	0.00027177	0.0155145	8	Q8N983	MRPL43	39S ribosomal protein L43, mitochondrial	RM43_HUMAN	5	386.477	4.86477	HCC	normal	Up
HCC / normal	Q8TAF3	Q8TAF3	1.36195	1.36195	0.000275526	0.0155145	8	Q8TAF3	WDR48	WD repeat-containing protein 48	WDR48_HUMAN	16	157.032	2.57032	HCC	normal	Up
HCC / normal	Q92616	Q92616	1.19645	1.19645	0.000329512	0.0155145	8	Q92616	GCN1	eIF-2-alpha kinase activator GCN1	GCN1_HUMAN	111	129.175	2.29175	HCC	normal	Up
HCC / normal	Q96S44	Q96S44	1.31736	1.31736	0.000347897	0.0155145	8	Q96S44	TP53RK	EKC/KEOPS complex subunit TP53RK	PRPK_HUMAN	6	149.21	2.4921	HCC	normal	Up
HCC / normal	Q99755	Q99755	1.25502	1.25502	0.000338509	0.0155145	8	Q99755	PIP5K1A	Phosphatidylinositol 4-phosphate 5-kinase type-1 alpha	PI51A_HUMAN	7	138.671	2.38671	HCC	normal	Up
HCC / normal	Q9GZP9	Q9GZP9	-1.08693	1.08693	0.000311667	0.0155145	8	Q9GZP9	DERL2	Derlin-2	DERL2_HUMAN	4	-52.9236	0.470764	HCC	normal	Down
HCC / normal	Q9HBH1	Q9HBH1	2.08836	2.08836	0.000342929	0.0155145	8	Q9HBH1	PDF	Peptide deformylase, mitochondrial	DEFM_HUMAN	5	325.263	4.25263	HCC	normal	Up
HCC / normal	Q9UI10	Q9UI10	1.89877	1.89877	0.00034905	0.0155145	8	Q9UI10	EIF2B4	Translation initiation factor eIF-2B subunit delta	EI2BD_HUMAN	19	272.894	3.72894	HCC	normal	Up
HCC / normal	Q9Y6Z7	Q9Y6Z7	-2.49098	2.49098	0.000335164	0.0155145	8	Q9Y6Z7	COLEC10	Collectin-10	COL10_HUMAN	4	-82.2115	0.177885	HCC	normal	Down
HCC / normal	O75663	O75663	1.8137	1.8137	0.000375259	0.016299	8	O75663	TIPRL	TIP41-like protein	TIPRL_HUMAN	11	251.544	3.51544	HCC	normal	Up
HCC / normal	O95433	O95433	0.892427	0.892427	0.00039838	0.016299	8	O95433	AHSA1	Activator of 90 kDa heat shock protein ATPase homolog 1	AHSA1_HUMAN	17	85.6296	1.8563	HCC	normal	Up
HCC / normal	P62873	P62873	3.09138	3.09138	0.000386291	0.016299	8	P62873	GNB1	Guanine nucleotide-binding protein G(I)/G(S)/G(T) subunit beta-1	GBB1_HUMAN	5	752.309	8.52309	HCC	normal	Up
HCC / normal	Q00013	Q00013	1.18093	1.18093	0.000382916	0.016299	8	Q00013	MPP1	55 kDa erythrocyte membrane protein	EM55_HUMAN	14	126.722	2.26722	HCC	normal	Up
HCC / normal	Q15018	Q15018	1.79822	1.79822	0.000396302	0.016299	8	Q15018	ABRAXAS2	BRISC complex subunit Abraxas 2	ABRX2_HUMAN	15	247.792	3.47792	HCC	normal	Up
HCC / normal	Q96RE7	Q96RE7	2.37248	2.37248	0.000399539	0.016299	8	Q96RE7	NACC1	Nucleus accumbens-associated protein 1	NACC1_HUMAN	10	417.832	5.17832	HCC	normal	Up
HCC / normal	Q93099	Q93099	-2.19936	2.19936	0.000411732	0.0165694	8	Q93099	HGD	Homogentisate 1,2-dioxygenase	HGD_HUMAN	23	-78.2265	0.217735	HCC	normal	Down
HCC / normal	Q96BQ5	Q96BQ5	2.64481	2.64481	0.000418144	0.0166031	8	Q96BQ5	CCDC127	Coiled-coil domain-containing protein 127	CC127_HUMAN	7	525.414	6.25414	HCC	normal	Up
HCC / normal	P41236	P41236	1.43791	1.43791	0.000428196	0.0167785	8	P41236	PPP1R2	Protein phosphatase inhibitor 2	IPP2_HUMAN	6	170.928	2.70928	HCC	normal	Up
HCC / normal	P24666	P24666	2.52184	2.52184	0.000497072	0.0169017	8	P24666	ACP1	Low molecular weight phosphotyrosine protein phosphatase	PPAC_HUMAN	6	474.314	5.74314	HCC	normal	Up
HCC / normal	P36405	P36405	1.55514	1.55514	0.000462579	0.0169017	8	P36405	ARL3	ADP-ribosylation factor-like protein 3	ARL3_HUMAN	7	193.863	2.93863	HCC	normal	Up
HCC / normal	P49590	P49590	1.27171	1.27171	0.00048246	0.0169017	8	P49590	HARS2	Histidine--tRNA ligase, mitochondrial	SYHM_HUMAN	11	141.448	2.41448	HCC	normal	Up
HCC / normal	Q01415	Q01415	1.87447	1.87447	0.00049475	0.0169017	8	Q01415	GALK2	N-acetylgalactosamine kinase	GALK2_HUMAN	11	266.668	3.66668	HCC	normal	Up
HCC / normal	Q07955	Q07955	1.35983	1.35983	0.000465932	0.0169017	8	Q07955	SRSF1	Serine/arginine-rich splicing factor 1	SRSF1_HUMAN	14	156.655	2.56655	HCC	normal	Up
HCC / normal	Q12899	Q12899	1.14735	1.14735	0.000460297	0.0169017	8	Q12899	TRIM26	Tripartite motif-containing protein 26	TRI26_HUMAN	16	121.507	2.21507	HCC	normal	Up
HCC / normal	Q13151	Q13151	1.57489	1.57489	0.000447092	0.0169017	8	Q13151	HNRNPA0	Heterogeneous nuclear ribonucleoprotein A0	ROA0_HUMAN	7	197.913	2.97913	HCC	normal	Up
HCC / normal	Q53EP0	Q53EP0	2.01161	2.01161	0.000459981	0.0169017	8	Q53EP0	FNDC3B	Fibronectin type III domain-containing protein 3B	FND3B_HUMAN	18	303.233	4.03233	HCC	normal	Up
HCC / normal	Q96AX1	Q96AX1	1.43544	1.43544	0.000442533	0.0169017	8	Q96AX1	VPS33A	Vacuolar protein sorting-associated protein 33A	VP33A_HUMAN	15	170.464	2.70464	HCC	normal	Up
HCC / normal	Q96MX6	Q96MX6	2.40461	2.40461	0.000492356	0.0169017	8	Q96MX6	DNAAF10	Dynein axonemal assembly factor 10	DAA10_HUMAN	12	429.493	5.29493	HCC	normal	Up
HCC / normal	Q9HBH5	Q9HBH5	1.97538	1.97538	0.000499447	0.0169017	8	Q9HBH5	RDH14	Retinol dehydrogenase 14	RDH14_HUMAN	14	293.233	3.93233	HCC	normal	Up
HCC / normal	Q9NWV4	Q9NWV4	2.23579	2.23579	0.000495062	0.0169017	8	Q9NWV4	CZIB	CXXC motif containing zinc binding protein	CZIB_HUMAN	6	371.021	4.71021	HCC	normal	Up
HCC / normal	P62837	P62837	-1.14117	1.14117	0.000513179	0.0169805	8	P62837	UBE2D2	Ubiquitin-conjugating enzyme E2 D2	UB2D2_HUMAN	2	-54.661	0.45339	HCC	normal	Down
HCC / normal	Q7Z422	Q7Z422	2.33617	2.33617	0.000511181	0.0169805	7	Q7Z422	SZRD1	SUZ domain-containing protein 1	SZRD1_HUMAN	4	404.959	5.04959	HCC	normal	Up
HCC / normal	A6NDG6	A6NDG6	1.50882	1.50882	0.000557941	0.0178661	8	A6NDG6	PGP	Glycerol-3-phosphate phosphatase	PGP_HUMAN	11	184.577	2.84577	HCC	normal	Up
HCC / normal	Q587I9	Q587I9	1.88902	1.88902	0.000555692	0.0178661	8	Q587I9	SFT2D3	Vesicle transport protein SFT2C	SFT2C_HUMAN	2	270.383	3.70383	HCC	normal	Up
HCC / normal	Q9BY32	Q9BY32	1.66417	1.66417	0.000547023	0.0178661	8	Q9BY32	ITPA	Inosine triphosphate pyrophosphatase	ITPA_HUMAN	6	216.932	3.16932	HCC	normal	Up
HCC / normal	O95989	O95989	1.90913	1.90913	0.000574029	0.0181857	8	O95989	NUDT3	Diphosphoinositol polyphosphate phosphohydrolase 1	NUDT3_HUMAN	6	275.583	3.75583	HCC	normal	Up
HCC / normal	Q66PJ3	Q66PJ3	1.33092	1.33092	0.000585753	0.0183618	8	Q66PJ3	ARL6IP4	ADP-ribosylation factor-like protein 6-interacting protein 4	AR6P4_HUMAN	6	151.564	2.51564	HCC	normal	Up
HCC / normal	Q9UHY7	Q9UHY7	1.50227	1.50227	0.000594535	0.018443	8	Q9UHY7	ENOPH1	Enolase-phosphatase E1	ENOPH_HUMAN	7	183.289	2.83289	HCC	normal	Up
HCC / normal	P36578	P36578	1.43382	1.43382	0.000608161	0.0184806	8	P36578	RPL4	60S ribosomal protein L4	RL4_HUMAN	26	170.162	2.70162	HCC	normal	Up
HCC / normal	Q00839	Q00839	1.25126	1.25126	0.000606598	0.0184806	8	Q00839	HNRNPU	Heterogeneous nuclear ribonucleoprotein U	HNRPU_HUMAN	42	138.049	2.38049	HCC	normal	Up
HCC / normal	Q7Z7F7	Q7Z7F7	1.54715	1.54715	0.000621474	0.0186944	8	Q7Z7F7	MRPL55	39S ribosomal protein L55, mitochondrial	RM55_HUMAN	5	192.239	2.92239	HCC	normal	Up
HCC / normal	Q16540	Q16540	2.87263	2.87263	0.000632332	0.0188309	8	Q16540	MRPL23	39S ribosomal protein L23, mitochondrial	RM23_HUMAN	5	632.399	7.32399	HCC	normal	Up
HCC / normal	O14495	O14495	-2.02902	2.02902	0.000649811	0.018859	8	O14495	PLPP3	Phospholipid phosphatase 3	PLPP3_HUMAN	6	-75.4979	0.245021	HCC	normal	Down
HCC / normal	P51114	P51114	1.20273	1.20273	0.00067723	0.018859	8	P51114	FXR1	RNA-binding protein FXR1	FXR1_HUMAN	15	130.175	2.30175	HCC	normal	Up
HCC / normal	P61758	P61758	2.24062	2.24062	0.000651661	0.018859	8	P61758	VBP1	Prefoldin subunit 3	PFD3_HUMAN	11	372.601	4.72601	HCC	normal	Up
HCC / normal	Q15942	Q15942	1.94754	1.94754	0.000660065	0.018859	8	Q15942	ZYX	Zyxin	ZYX_HUMAN	8	285.716	3.85716	HCC	normal	Up
HCC / normal	Q9H400	Q9H400	-1.68189	1.68189	0.000677607	0.018859	8	Q9H400	LIME1	Lck-interacting transmembrane adapter 1	LIME1_HUMAN	5	-68.8327	0.311673	HCC	normal	Down
HCC / normal	Q9NWT8	Q9NWT8	1.67978	1.67978	0.000676168	0.018859	8	Q9NWT8	AURKAIP1	Aurora kinase A-interacting protein	AKIP_HUMAN	1	220.379	3.20379	HCC	normal	Up
HCC / normal	Q9UHF7	Q9UHF7	2.97426	2.97426	0.000662016	0.018859	8	Q9UHF7	TRPS1	Zinc finger transcription factor Trps1	TRPS1_HUMAN	2	685.855	7.85855	HCC	normal	Up
HCC / normal	Q7KZF4	Q7KZF4	1.93522	1.93522	0.000696035	0.0190117	8	Q7KZF4	SND1	Staphylococcal nuclease domain-containing protein 1	SND1_HUMAN	49	282.438	3.82438	HCC	normal	Up
HCC / normal	Q8IY26	Q8IY26	3.06906	3.06906	0.000701016	0.0190117	8	Q8IY26	PLPP6	Polyisoprenoid diphosphate/phosphate phosphohydrolase PLPP6	PLPP6_HUMAN	4	739.228	8.39228	HCC	normal	Up
HCC / normal	Q9UKF6	Q9UKF6	1.39691	1.39691	0.000702246	0.0190117	8	Q9UKF6	CPSF3	Cleavage and polyadenylation specificity factor subunit 3	CPSF3_HUMAN	18	163.337	2.63337	HCC	normal	Up
HCC / normal	Q08211	Q08211	1.32793	1.32793	0.000715999	0.0192094	8	Q08211	DHX9	ATP-dependent RNA helicase A	DHX9_HUMAN	51	151.043	2.51043	HCC	normal	Up
HCC / normal	Q13310	Q13310	0.96096	0.96096	0.000726683	0.0192841	8	Q13310	PABPC4	Polyadenylate-binding protein 4	PABP4_HUMAN	18	94.6605	1.94661	HCC	normal	Up
HCC / normal	Q8TAE8	Q8TAE8	1.32045	1.32045	0.000751159	0.0192841	8	Q8TAE8	GADD45GIP1	Growth arrest and DNA damage-inducible proteins-interacting protein 1	G45IP_HUMAN	9	149.744	2.49744	HCC	normal	Up
HCC / normal	Q9BV20	Q9BV20	1.95053	1.95053	0.000748937	0.0192841	8	Q9BV20	MRI1	Methylthioribose-1-phosphate isomerase	MTNA_HUMAN	13	286.518	3.86518	HCC	normal	Up
HCC / normal	Q9H9H5	Q9H9H5	-2.63242	2.63242	0.00073251	0.0192841	8	Q9H9H5	MAP6D1	MAP6 domain-containing protein 1	MA6D1_HUMAN	1	-83.8727	0.161273	HCC	normal	Down
HCC / normal	Q9Y3A3	Q9Y3A3	2.03318	2.03318	0.000750631	0.0192841	8	Q9Y3A3	MOB4	MOB-like protein phocein	PHOCN_HUMAN	5	309.305	4.09305	HCC	normal	Up
HCC / normal	Q9UK59	Q9UK59	1.46004	1.46004	0.000775219	0.0197316	8	Q9UK59	DBR1	Lariat debranching enzyme	DBR1_HUMAN	11	175.116	2.75116	HCC	normal	Up
HCC / normal	Q13557	Q13557	-1.50185	1.50185	0.00078289	0.019758	8	Q13557	CAMK2D	Calcium/calmodulin-dependent protein kinase type II subunit delta	KCC2D_HUMAN	13	-64.69	0.3531	HCC	normal	Down
HCC / normal	Q14671	Q14671	1.3914	1.3914	0.000808183	0.0200615	8	Q14671	PUM1	Pumilio homolog 1	PUM1_HUMAN	20	162.333	2.62333	HCC	normal	Up
HCC / normal	Q96BJ3	Q96BJ3	1.39367	1.39367	0.000808389	0.0200615	8	Q96BJ3	AIDA	Axin interactor, dorsalization-associated protein	AIDA_HUMAN	11	162.747	2.62747	HCC	normal	Up
HCC / normal	Q9HBL0	Q9HBL0	1.83749	1.83749	0.000815669	0.0200749	8	Q9HBL0	TNS1	Tensin-1	TENS1_HUMAN	37	257.388	3.57388	HCC	normal	Up
HCC / normal	P05386	P05386	-1.84323	1.84323	0.000830469	0.0200852	8	P05386	RPLP1	60S acidic ribosomal protein P1	RLA1_HUMAN	3	-72.1302	0.278698	HCC	normal	Down
HCC / normal	Q6PD62	Q6PD62	1.38038	1.38038	0.000836319	0.0200852	8	Q6PD62	CTR9	RNA polymerase-associated protein CTR9 homolog	CTR9_HUMAN	19	160.337	2.60337	HCC	normal	Up
HCC / normal	Q9ULV4	Q9ULV4	1.53821	1.53821	0.000827266	0.0200852	8	Q9ULV4	CORO1C	Coronin-1C	COR1C_HUMAN	22	190.435	2.90435	HCC	normal	Up
HCC / normal	Q99729	Q99729	1.9012	1.9012	0.000852439	0.0203085	8	Q99729	HNRNPAB	Heterogeneous nuclear ribonucleoprotein A/B	ROAA_HUMAN	7	273.523	3.73523	HCC	normal	Up
HCC / normal	Q14331	Q14331	1.68346	1.68346	0.000876312	0.0207116	8	Q14331	FRG1	Protein FRG1	FRG1_HUMAN	9	221.197	3.21197	HCC	normal	Up
HCC / normal	Q86T03	Q86T03	1.38372	1.38372	0.000890211	0.0208744	8	Q86T03	PIP4P1	Type 1 phosphatidylinositol 4,5-bisphosphate 4-phosphatase	PP4P1_HUMAN	4	160.94	2.6094	HCC	normal	Up
HCC / normal	Q13610	Q13610	0.901279	0.901279	0.000900131	0.0209421	8	Q13610	PWP1	Periodic tryptophan protein 1 homolog	PWP1_HUMAN	7	86.7721	1.86772	HCC	normal	Up
HCC / normal	O95260	O95260	1.38681	1.38681	0.000908211	0.0209663	8	O95260	ATE1	Arginyl-tRNA--protein transferase 1	ATE1_HUMAN	10	161.499	2.61499	HCC	normal	Up
HCC / normal	O43447	O43447	1.69092	1.69092	0.000987187	0.02115	8	O43447	PPIH	Peptidyl-prolyl cis-trans isomerase H	PPIH_HUMAN	11	222.862	3.22862	HCC	normal	Up
HCC / normal	P43246	P43246	0.935359	0.935359	0.000938819	0.02115	8	P43246	MSH2	DNA mismatch repair protein Msh2	MSH2_HUMAN	24	91.2367	1.91237	HCC	normal	Up
HCC / normal	P46059	P46059	-2.76856	2.76856	0.000985566	0.02115	8	P46059	SLC15A1	Solute carrier family 15 member 1	S15A1_HUMAN	3	-85.3249	0.146751	HCC	normal	Down
HCC / normal	P54802	P54802	-2.35438	2.35438	0.000958812	0.02115	8	P54802	NAGLU	Alpha-N-acetylglucosaminidase	ANAG_HUMAN	19	-80.4448	0.195552	HCC	normal	Down
HCC / normal	Q96EP5	Q96EP5	1.32279	1.32279	0.000959297	0.02115	8	Q96EP5	DAZAP1	DAZ-associated protein 1	DAZP1_HUMAN	7	150.15	2.5015	HCC	normal	Up
HCC / normal	Q9BXS5	Q9BXS5	1.50766	1.50766	0.000940684	0.02115	8	Q9BXS5	AP1M1	AP-1 complex subunit mu-1	AP1M1_HUMAN	19	184.349	2.84349	HCC	normal	Up
HCC / normal	Q9H1K0	Q9H1K0	0.960041	0.960041	0.000986971	0.02115	8	Q9H1K0	RBSN	Rabenosyn-5	RBNS5_HUMAN	13	94.5366	1.94537	HCC	normal	Up
HCC / normal	Q9P0P8	Q9P0P8	-1.05117	1.05117	0.000925938	0.02115	8	Q9P0P8	MTRES1	Mitochondrial transcription rescue factor 1	MRES1_HUMAN	6	-51.7423	0.482577	HCC	normal	Down
HCC / normal	Q9Y5X3	Q9Y5X3	1.33757	1.33757	0.000965242	0.02115	8	Q9Y5X3	SNX5	Sorting nexin-5	SNX5_HUMAN	19	152.725	2.52725	HCC	normal	Up
HCC / normal	Q9Y696	Q9Y696	1.10635	1.10635	0.000982371	0.02115	8	Q9Y696	CLIC4	Chloride intracellular channel protein 4	CLIC4_HUMAN	12	115.301	2.15301	HCC	normal	Up
HCC / normal	P86790;P86791	P86790;P86791	1.85601	1.85601	0.00101528	0.0212249	8	P86790;P86791	CCZ1B;CCZ1	Vacuolar fusion protein CCZ1 homolog B;Vacuolar fusion protein CCZ1 homolog	CCZ1B_HUMAN;CCZ1_HUMAN	7	262.005	3.62005	HCC	normal	Up
HCC / normal	Q14738	Q14738	1.21705	1.21705	0.00101599	0.0212249	8	Q14738	PPP2R5D	Serine/threonine-protein phosphatase 2A 56 kDa regulatory subunit delta isoform	2A5D_HUMAN	18	132.471	2.32471	HCC	normal	Up
HCC / normal	Q15052	Q15052	1.76982	1.76982	0.00101172	0.0212249	8	Q15052	ARHGEF6	Rho guanine nucleotide exchange factor 6	ARHG6_HUMAN	20	241.011	3.41011	HCC	normal	Up
HCC / normal	Q8NFH4	Q8NFH4	1.66669	1.66669	0.00101919	0.0212249	8	Q8NFH4	NUP37	Nucleoporin Nup37	NUP37_HUMAN	8	217.486	3.17486	HCC	normal	Up
HCC / normal	O75396	O75396	2.28355	2.28355	0.00104535	0.0214694	8	O75396	SEC22B	Vesicle-trafficking protein SEC22b	SC22B_HUMAN	13	386.875	4.86875	HCC	normal	Up
HCC / normal	Q96T37	Q96T37	1.09738	1.09738	0.00103945	0.0214694	8	Q96T37	RBM15	RNA-binding protein 15	RBM15_HUMAN	20	113.965	2.13965	HCC	normal	Up
HCC / normal	A6NDB9	A6NDB9	-2.26987	2.26987	0.00117836	0.0217301	8	A6NDB9	PALM3	Paralemmin-3	PALM3_HUMAN	30	-79.2652	0.207348	HCC	normal	Down
HCC / normal	O00423	O00423	-1.26011	1.26011	0.00115362	0.0217301	8	O00423	EML1	Echinoderm microtubule-associated protein-like 1	EMAL1_HUMAN	14	-58.2489	0.417511	HCC	normal	Down
HCC / normal	P00395	P00395	-1.80418	1.80418	0.00114616	0.0217301	8	P00395	MT-CO1	Cytochrome c oxidase subunit 1	COX1_HUMAN	3	-71.3657	0.286343	HCC	normal	Down
HCC / normal	P01130	P01130	-1.07025	1.07025	0.00118939	0.0217301	8	P01130	LDLR	Low-density lipoprotein receptor	LDLR_HUMAN	16	-52.3763	0.476237	HCC	normal	Down
HCC / normal	P03905	P03905	-1.57393	1.57393	0.00116741	0.0217301	8	P03905	MT-ND4	NADH-ubiquinone oxidoreductase chain 4	NU4M_HUMAN	4	-66.4109	0.335891	HCC	normal	Down
HCC / normal	P19388	P19388	1.43401	1.43401	0.00115747	0.0217301	8	P19388	POLR2E	DNA-directed RNA polymerases I, II, and III subunit RPABC1	RPAB1_HUMAN	7	170.197	2.70197	HCC	normal	Up
HCC / normal	P22626	P22626	2.44891	2.44891	0.00115411	0.0217301	8	P22626	HNRNPA2B1	Heterogeneous nuclear ribonucleoproteins A2/B1	ROA2_HUMAN	22	446.002	5.46002	HCC	normal	Up
HCC / normal	P53621	P53621	1.35865	1.35865	0.00113035	0.0217301	8	P53621	COPA	Coatomer subunit alpha	COPA_HUMAN	69	156.445	2.56445	HCC	normal	Up
HCC / normal	P54578	P54578	1.75325	1.75325	0.00118375	0.0217301	8	P54578	USP14	Ubiquitin carboxyl-terminal hydrolase 14	UBP14_HUMAN	28	237.117	3.37117	HCC	normal	Up
HCC / normal	P60983	P60983	1.83898	1.83898	0.00116989	0.0217301	8	P60983	GMFB	Glia maturation factor beta	GMFB_HUMAN	8	257.756	3.57756	HCC	normal	Up
HCC / normal	P61086	P61086	2.41866	2.41866	0.00108797	0.0217301	8	P61086	UBE2K	Ubiquitin-conjugating enzyme E2 K	UBE2K_HUMAN	7	434.675	5.34675	HCC	normal	Up
HCC / normal	Q13242	Q13242	1.86665	1.86665	0.00110124	0.0217301	8	Q13242	SRSF9	Serine/arginine-rich splicing factor 9	SRSF9_HUMAN	15	264.684	3.64684	HCC	normal	Up
HCC / normal	Q5TDH0	Q5TDH0	2.50312	2.50312	0.00113386	0.0217301	8	Q5TDH0	DDI2	Protein DDI1 homolog 2	DDI2_HUMAN	10	466.909	5.66909	HCC	normal	Up
HCC / normal	Q8WWZ8	Q8WWZ8	-3.51749	3.51749	0.00111061	0.0217301	8	Q8WWZ8	OIT3	Oncoprotein-induced transcript 3 protein	OIT3_HUMAN	10	-91.2677	0.0873233	HCC	normal	Down
HCC / normal	Q96A33	Q96A33	0.784856	0.784856	0.00116644	0.0217301	8	Q96A33	CCDC47	PAT complex subunit CCDC47	CCD47_HUMAN	20	72.2921	1.72292	HCC	normal	Up
HCC / normal	Q9BRA2	Q9BRA2	2.37121	2.37121	0.00115698	0.0217301	8	Q9BRA2	TXNDC17	Thioredoxin domain-containing protein 17	TXD17_HUMAN	6	417.377	5.17377	HCC	normal	Up
HCC / normal	Q9H939	Q9H939	1.98872	1.98872	0.00117346	0.0217301	8	Q9H939	PSTPIP2	Proline-serine-threonine phosphatase-interacting protein 2	PPIP2_HUMAN	8	296.884	3.96884	HCC	normal	Up
HCC / normal	Q9UJX2	Q9UJX2	1.54643	1.54643	0.00115513	0.0217301	8	Q9UJX2	CDC23	Cell division cycle protein 23 homolog	CDC23_HUMAN	16	192.093	2.92093	HCC	normal	Up
HCC / normal	Q9Y376	Q9Y376	-0.617814	0.617814	0.00119918	0.0217753	8	Q9Y376	CAB39	Calcium-binding protein 39	CAB39_HUMAN	17	-34.8342	0.651658	HCC	normal	Down
HCC / normal	Q9Y2W2	Q9Y2W2	1.14881	1.14881	0.00122106	0.0220382	8	Q9Y2W2	WBP11	WW domain-binding protein 11	WBP11_HUMAN	19	121.731	2.21731	HCC	normal	Up
HCC / normal	O14562	O14562	1.57819	1.57819	0.0012509	0.0223065	8	O14562	UBFD1	Ubiquitin domain-containing protein UBFD1	UBFD1_HUMAN	8	198.594	2.98594	HCC	normal	Up
HCC / normal	P55290	P55290	2.68109	2.68109	0.00125005	0.0223065	8	P55290	CDH13	Cadherin-13	CAD13_HUMAN	10	541.34	6.4134	HCC	normal	Up
HCC / normal	A4D1P6	A4D1P6	-0.866235	0.866235	0.00135624	0.0226627	8	A4D1P6	WDR91	WD repeat-containing protein 91	WDR91_HUMAN	22	-45.1423	0.548577	HCC	normal	Down
HCC / normal	O14745	O14745	2.63472	2.63472	0.0013278	0.0226627	8	O14745	SLC9A3R1	Na(+)/H(+) exchange regulatory cofactor NHE-RF1	NHRF1_HUMAN	25	521.054	6.21054	HCC	normal	Up
HCC / normal	O60504	O60504	1.9551	1.9551	0.0013477	0.0226627	8	O60504	SORBS3	Vinexin	VINEX_HUMAN	12	287.742	3.87742	HCC	normal	Up
HCC / normal	P23246	P23246	1.18456	1.18456	0.00131674	0.0226627	8	P23246	SFPQ	Splicing factor, proline- and glutamine-rich	SFPQ_HUMAN	31	127.293	2.27293	HCC	normal	Up
HCC / normal	P27348	P27348	2.2492	2.2492	0.00136988	0.0226627	8	P27348	YWHAQ	14-3-3 protein theta	1433T_HUMAN	14	375.42	4.7542	HCC	normal	Up
HCC / normal	P48444	P48444	1.79603	1.79603	0.00133056	0.0226627	8	P48444	ARCN1	Coatomer subunit delta	COPD_HUMAN	30	247.264	3.47264	HCC	normal	Up
HCC / normal	P55265	P55265	1.52639	1.52639	0.0013491	0.0226627	8	P55265	ADAR	Double-stranded RNA-specific adenosine deaminase	DSRAD_HUMAN	46	188.064	2.88064	HCC	normal	Up
HCC / normal	Q13148	Q13148	1.31227	1.31227	0.00134566	0.0226627	8	Q13148	TARDBP	TAR DNA-binding protein 43	TADBP_HUMAN	12	148.332	2.48332	HCC	normal	Up
HCC / normal	Q15119	Q15119	1.05609	1.05609	0.00138503	0.0226627	8	Q15119	PDK2	[Pyruvate dehydrogenase (acetyl-transferring)] kinase isozyme 2, mitochondrial	PDK2_HUMAN	10	107.929	2.07929	HCC	normal	Up
HCC / normal	Q15637	Q15637	1.09694	1.09694	0.00136939	0.0226627	8	Q15637	SF1	Splicing factor 1	SF01_HUMAN	10	113.9	2.139	HCC	normal	Up
HCC / normal	Q9BYD1	Q9BYD1	1.79477	1.79477	0.00138003	0.0226627	8	Q9BYD1	MRPL13	39S ribosomal protein L13, mitochondrial	RM13_HUMAN	9	246.96	3.4696	HCC	normal	Up
HCC / normal	Q9NR45	Q9NR45	1.30954	1.30954	0.00128856	0.0226627	8	Q9NR45	NANS	Sialic acid synthase	SIAS_HUMAN	11	147.863	2.47863	HCC	normal	Up
HCC / normal	Q9NZN3	Q9NZN3	-1.30166	1.30166	0.00138425	0.0226627	8	Q9NZN3	EHD3	EH domain-containing protein 3	EHD3_HUMAN	23	-59.4342	0.405658	HCC	normal	Down
HCC / normal	Q9UBB9	Q9UBB9	0.767398	0.767398	0.0013437	0.0226627	8	Q9UBB9	TFIP11	Tuftelin-interacting protein 11	TFP11_HUMAN	22	70.2197	1.7022	HCC	normal	Up
HCC / normal	Q9Y5A7	Q9Y5A7	1.54756	1.54756	0.001296	0.0226627	8	Q9Y5A7	NUB1	NEDD8 ultimate buster 1	NUB1_HUMAN	13	192.323	2.92323	HCC	normal	Up
HCC / normal	P28702	P28702	1.42907	1.42907	0.00140339	0.0228377	8	P28702	RXRB	Retinoic acid receptor RXR-beta	RXRB_HUMAN	5	169.273	2.69273	HCC	normal	Up
HCC / normal	Q15070	Q15070	2.01616	2.01616	0.00142235	0.0230205	8	Q15070	OXA1L	Mitochondrial inner membrane protein OXA1L	OXA1L_HUMAN	8	304.505	4.04505	HCC	normal	Up
HCC / normal	Q13838	Q13838	1.00337	1.00337	0.00144036	0.0231859	8	Q13838	DDX39B	Spliceosome RNA helicase DDX39B	DX39B_HUMAN	21	100.468	2.00468	HCC	normal	Up
HCC / normal	P28838	P28838	-1.83714	1.83714	0.00149202	0.0238082	8	P28838	LAP3	Cytosol aminopeptidase	AMPL_HUMAN	37	-72.0124	0.279876	HCC	normal	Down
HCC / normal	Q969T9	Q969T9	1.46227	1.46227	0.00149501	0.0238082	8	Q969T9	WBP2	WW domain-binding protein 2	WBP2_HUMAN	6	175.541	2.75541	HCC	normal	Up
HCC / normal	P16930	P16930	-2.83274	2.83274	0.00152718	0.0241912	8	P16930	FAH	Fumarylacetoacetase	FAAA_HUMAN	20	-85.9634	0.140366	HCC	normal	Down
HCC / normal	P22087	P22087	1.95955	1.95955	0.00156947	0.024547	8	P22087	FBL	rRNA 2'-O-methyltransferase fibrillarin	FBRL_HUMAN	17	288.942	3.88942	HCC	normal	Up
HCC / normal	P46736	P46736	1.70728	1.70728	0.0015589	0.024547	8	P46736	BRCC3	Lys-63-specific deubiquitinase BRCC36	BRCC3_HUMAN	7	226.544	3.26544	HCC	normal	Up
HCC / normal	Q92688	Q92688	1.23271	1.23271	0.00157437	0.024547	8	Q92688	ANP32B	Acidic leucine-rich nuclear phosphoprotein 32 family member B	AN32B_HUMAN	6	135.008	2.35008	HCC	normal	Up
HCC / normal	O75150	O75150	1.06707	1.06707	0.00158787	0.0246285	8	O75150	RNF40	E3 ubiquitin-protein ligase BRE1B	BRE1B_HUMAN	19	109.518	2.09518	HCC	normal	Up
HCC / normal	Q9Y5Y7	Q9Y5Y7	-4.58479	4.58479	0.001606	0.0247807	8	Q9Y5Y7	LYVE1	Lymphatic vessel endothelial hyaluronic acid receptor 1	LYVE1_HUMAN	6	-95.8328	0.0416718	HCC	normal	Down
HCC / normal	Q9H4I3	Q9H4I3	1.78612	1.78612	0.00162326	0.0249179	8	Q9H4I3	TRABD	TraB domain-containing protein	TRABD_HUMAN	6	244.885	3.44885	HCC	normal	Up
HCC / normal	O00291	O00291	1.45301	1.45301	0.00165483	0.0251376	8	O00291	HIP1	Huntingtin-interacting protein 1	HIP1_HUMAN	28	173.779	2.73779	HCC	normal	Up
HCC / normal	P62879	P62879	1.67342	1.67342	0.00169011	0.0251376	8	P62879	GNB2	Guanine nucleotide-binding protein G(I)/G(S)/G(T) subunit beta-2	GBB2_HUMAN	12	218.97	3.1897	HCC	normal	Up
HCC / normal	Q8IWW8	Q8IWW8	-2.13134	2.13134	0.001659	0.0251376	8	Q8IWW8	ADHFE1	Hydroxyacid-oxoacid transhydrogenase, mitochondrial	HOT_HUMAN	17	-77.1753	0.228247	HCC	normal	Down
HCC / normal	Q9BQ04	Q9BQ04	1.83907	1.83907	0.00168964	0.0251376	8	Q9BQ04	RBM4B	RNA-binding protein 4B	RBM4B_HUMAN	14	257.778	3.57778	HCC	normal	Up
HCC / normal	Q9H2K8	Q9H2K8	1.41397	1.41397	0.00169666	0.0251376	8	Q9H2K8	TAOK3	Serine/threonine-protein kinase TAO3	TAOK3_HUMAN	17	166.469	2.66469	HCC	normal	Up
HCC / normal	Q9H4A3	Q9H4A3	-0.636333	0.636333	0.00168928	0.0251376	8	Q9H4A3	WNK1	Serine/threonine-protein kinase WNK1	WNK1_HUMAN	26	-35.6654	0.643346	HCC	normal	Down
HCC / normal	Q9Y5Z7	Q9Y5Z7	2.20518	2.20518	0.00167486	0.0251376	8	Q9Y5Z7	HCFC2	Host cell factor 2	HCFC2_HUMAN	9	361.133	4.61133	HCC	normal	Up
HCC / normal	O75947	O75947	-1.28192	1.28192	0.00172467	0.0253008	8	O75947	ATP5PD	ATP synthase subunit d, mitochondrial	ATP5H_HUMAN	13	-58.8751	0.411249	HCC	normal	Down
HCC / normal	Q9H5Q4	Q9H5Q4	1.34533	1.34533	0.00172174	0.0253008	8	Q9H5Q4	TFB2M	Dimethyladenosine transferase 2, mitochondrial	TFB2M_HUMAN	13	154.089	2.54089	HCC	normal	Up
HCC / normal	O14787	O14787	1.13741	1.13741	0.0018388	0.0255649	8	O14787	TNPO2	Transportin-2	TNPO2_HUMAN	14	119.985	2.19985	HCC	normal	Up
HCC / normal	O43390	O43390	1.66061	1.66061	0.0021406	0.0255649	8	O43390	HNRNPR	Heterogeneous nuclear ribonucleoprotein R	HNRPR_HUMAN	26	216.151	3.16151	HCC	normal	Up
HCC / normal	O75533	O75533	0.892878	0.892878	0.00209365	0.0255649	8	O75533	SF3B1	Splicing factor 3B subunit 1	SF3B1_HUMAN	51	85.6877	1.85688	HCC	normal	Up
HCC / normal	O94973	O94973	1.70642	1.70642	0.00216331	0.0255649	8	O94973	AP2A2	AP-2 complex subunit alpha-2	AP2A2_HUMAN	18	226.35	3.2635	HCC	normal	Up
HCC / normal	O96008	O96008	2.16142	2.16142	0.00212623	0.0255649	8	O96008	TOMM40	Mitochondrial import receptor subunit TOM40 homolog	TOM40_HUMAN	7	347.354	4.47354	HCC	normal	Up
HCC / normal	P00414	P00414	-1.19812	1.19812	0.00190304	0.0255649	8	P00414	MT-CO3	Cytochrome c oxidase subunit 3	COX3_HUMAN	2	-56.4158	0.435842	HCC	normal	Down
HCC / normal	P05186	P05186	-2.13023	2.13023	0.0019446	0.0255649	8	P05186	ALPL	Alkaline phosphatase, tissue-nonspecific isozyme	PPBT_HUMAN	17	-77.1578	0.228422	HCC	normal	Down
HCC / normal	P0CG38	P0CG38	2.55291	2.55291	0.00198376	0.0255649	8	P0CG38	POTEI	POTE ankyrin domain family member I	POTEI_HUMAN	5	486.816	5.86816	HCC	normal	Up
HCC / normal	P14866	P14866	0.480782	0.480782	0.0021216	0.0255649	8	P14866	HNRNPL	Heterogeneous nuclear ribonucleoprotein L	HNRPL_HUMAN	17	39.5499	1.3955	HCC	normal	Stable
HCC / normal	P31150	P31150	1.84964	1.84964	0.00187283	0.0255649	8	P31150	GDI1	Rab GDP dissociation inhibitor alpha	GDIA_HUMAN	17	260.411	3.60411	HCC	normal	Up
HCC / normal	P31689	P31689	1.45203	1.45203	0.00215512	0.0255649	8	P31689	DNAJA1	DnaJ homolog subfamily A member 1	DNJA1_HUMAN	11	173.593	2.73593	HCC	normal	Up
HCC / normal	P40189	P40189	-1.51505	1.51505	0.00177556	0.0255649	8	P40189	IL6ST	Interleukin-6 receptor subunit beta	IL6RB_HUMAN	7	-65.0115	0.349885	HCC	normal	Down
HCC / normal	P40818	P40818	1.16092	1.16092	0.00202119	0.0255649	8	P40818	USP8	Ubiquitin carboxyl-terminal hydrolase 8	UBP8_HUMAN	28	123.6	2.236	HCC	normal	Up
HCC / normal	P42704	P42704	1.30823	1.30823	0.00211124	0.0255649	8	P42704	LRPPRC	Leucine-rich PPR motif-containing protein, mitochondrial	LPPRC_HUMAN	77	147.638	2.47638	HCC	normal	Up
HCC / normal	P45974	P45974	1.57666	1.57666	0.00195537	0.0255649	8	P45974	USP5	Ubiquitin carboxyl-terminal hydrolase 5	UBP5_HUMAN	30	198.279	2.98279	HCC	normal	Up
HCC / normal	P51148	P51148	2.37945	2.37945	0.00188816	0.0255649	8	P51148	RAB5C	Ras-related protein Rab-5C	RAB5C_HUMAN	5	420.339	5.20339	HCC	normal	Up
HCC / normal	P56381;Q5VTU8	P56381;Q5VTU8	1.25651	1.25651	0.00198691	0.0255649	8	P56381;Q5VTU8	ATP5F1E;ATP5F1EP2	ATP synthase subunit epsilon, mitochondrial;ATP synthase subunit epsilon-like protein, mitochondrial	ATP5E_HUMAN;AT5EL_HUMAN	3	138.917	2.38917	HCC	normal	Up
HCC / normal	P60033	P60033	-1.75508	1.75508	0.00207469	0.0255649	8	P60033	CD81	CD81 antigen	CD81_HUMAN	4	-70.3744	0.296256	HCC	normal	Down
HCC / normal	P62910	P62910	1.20163	1.20163	0.00208943	0.0255649	8	P62910	RPL32	60S ribosomal protein L32	RL32_HUMAN	9	129.999	2.29999	HCC	normal	Up
HCC / normal	P63000	P63000	1.39009	1.39009	0.00188437	0.0255649	8	P63000	RAC1	Ras-related C3 botulinum toxin substrate 1	RAC1_HUMAN	11	162.094	2.62094	HCC	normal	Up
HCC / normal	P82663	P82663	2.24595	2.24595	0.00208988	0.0255649	8	P82663	MRPS25	28S ribosomal protein S25, mitochondrial	RT25_HUMAN	8	374.349	4.74349	HCC	normal	Up
HCC / normal	P98170	P98170	1.06012	1.06012	0.00178449	0.0255649	8	P98170	XIAP	E3 ubiquitin-protein ligase XIAP	XIAP_HUMAN	11	108.51	2.0851	HCC	normal	Up
HCC / normal	Q01081	Q01081	1.94211	1.94211	0.00197422	0.0255649	8	Q01081	U2AF1	Splicing factor U2AF 35 kDa subunit	U2AF1_HUMAN	8	284.266	3.84266	HCC	normal	Up
HCC / normal	Q06278	Q06278	-2.53411	2.53411	0.0020713	0.0255649	8	Q06278	AOX1	Aldehyde oxidase	AOXA_HUMAN	83	-82.7354	0.172646	HCC	normal	Down
HCC / normal	Q14558	Q14558	2.23346	2.23346	0.0021197	0.0255649	8	Q14558	PRPSAP1	Phosphoribosyl pyrophosphate synthase-associated protein 1	KPRA_HUMAN	9	370.262	4.70262	HCC	normal	Up
HCC / normal	Q15819	Q15819	1.1554	1.1554	0.00183229	0.0255649	8	Q15819	UBE2V2	Ubiquitin-conjugating enzyme E2 variant 2	UB2V2_HUMAN	6	122.746	2.22746	HCC	normal	Up
HCC / normal	Q5TBK1	Q5TBK1	-1.72755	1.72755	0.00206491	0.0255649	8	Q5TBK1	N4BP2L1	NEDD4-binding protein 2-like 1	N42L1_HUMAN	4	-69.8035	0.301965	HCC	normal	Down
HCC / normal	Q7L2J0	Q7L2J0	2.11681	2.11681	0.00186318	0.0255649	8	Q7L2J0	MEPCE	7SK snRNA methylphosphate capping enzyme	MEPCE_HUMAN	11	333.733	4.33733	HCC	normal	Up
HCC / normal	Q8IWZ8	Q8IWZ8	1.04239	1.04239	0.00183763	0.0255649	8	Q8IWZ8	SUGP1	SURP and G-patch domain-containing protein 1	SUGP1_HUMAN	8	105.963	2.05963	HCC	normal	Up
HCC / normal	Q8N684	Q8N684	1.03219	1.03219	0.00185295	0.0255649	8	Q8N684	CPSF7	Cleavage and polyadenylation specificity factor subunit 7	CPSF7_HUMAN	15	104.512	2.04512	HCC	normal	Up
HCC / normal	Q8NBF6	Q8NBF6	1.25387	1.25387	0.00214916	0.0255649	8	Q8NBF6	AVL9	Late secretory pathway protein AVL9 homolog	AVL9_HUMAN	13	138.481	2.38481	HCC	normal	Up
HCC / normal	Q8TCC3	Q8TCC3	1.72382	1.72382	0.00199232	0.0255649	8	Q8TCC3	MRPL30	39S ribosomal protein L30, mitochondrial	RM30_HUMAN	2	230.309	3.30309	HCC	normal	Up
HCC / normal	Q96QR8	Q96QR8	0.894248	0.894248	0.00177056	0.0255649	8	Q96QR8	PURB	Transcriptional activator protein Pur-beta	PURB_HUMAN	11	85.8641	1.85864	HCC	normal	Up
HCC / normal	Q99733	Q99733	2.16866	2.16866	0.00202625	0.0255649	8	Q99733	NAP1L4	Nucleosome assembly protein 1-like 4	NP1L4_HUMAN	10	349.605	4.49605	HCC	normal	Up
HCC / normal	Q9BT22	Q9BT22	2.14674	2.14674	0.00202297	0.0255649	8	Q9BT22	ALG1	Chitobiosyldiphosphodolichol beta-mannosyltransferase	ALG1_HUMAN	10	342.825	4.42825	HCC	normal	Up
HCC / normal	Q9BVK6	Q9BVK6	0.909253	0.909253	0.00191943	0.0255649	8	Q9BVK6	TMED9	Transmembrane emp24 domain-containing protein 9	TMED9_HUMAN	7	87.8073	1.87807	HCC	normal	Up
HCC / normal	Q9BZL1	Q9BZL1	0.594192	0.594192	0.00212779	0.0255649	8	Q9BZL1	UBL5	Ubiquitin-like protein 5	UBL5_HUMAN	5	50.9626	1.50963	HCC	normal	Up
HCC / normal	Q9H3P2	Q9H3P2	1.88722	1.88722	0.00211256	0.0255649	8	Q9H3P2	NELFA	Negative elongation factor A	NELFA_HUMAN	10	269.922	3.69922	HCC	normal	Up
HCC / normal	Q9H9Q2	Q9H9Q2	1.79295	1.79295	0.00209489	0.0255649	8	Q9H9Q2	COPS7B	COP9 signalosome complex subunit 7b	CSN7B_HUMAN	4	246.522	3.46522	HCC	normal	Up
HCC / normal	Q9NRF8	Q9NRF8	1.29282	1.29282	0.00201976	0.0255649	8	Q9NRF8	CTPS2	CTP synthase 2	PYRG2_HUMAN	14	145.006	2.45006	HCC	normal	Up
HCC / normal	Q9NTI5	Q9NTI5	1.13731	1.13731	0.00180232	0.0255649	8	Q9NTI5	PDS5B	Sister chromatid cohesion protein PDS5 homolog B	PDS5B_HUMAN	32	119.97	2.1997	HCC	normal	Up
HCC / normal	Q9NTN3	Q9NTN3	-2.12642	2.12642	0.00211309	0.0255649	8	Q9NTN3	SLC35D1	UDP-glucuronic acid/UDP-N-acetylgalactosamine transporter	S35D1_HUMAN	5	-77.0975	0.229025	HCC	normal	Down
HCC / normal	Q9NVS2	Q9NVS2	2.18167	2.18167	0.00197122	0.0255649	8	Q9NVS2	MRPS18A	39S ribosomal protein S18a, mitochondrial	RT18A_HUMAN	7	353.678	4.53678	HCC	normal	Up
HCC / normal	Q9NX63	Q9NX63	1.55639	1.55639	0.00209868	0.0255649	8	Q9NX63	CHCHD3	MICOS complex subunit MIC19	MIC19_HUMAN	15	194.117	2.94117	HCC	normal	Up
HCC / normal	Q9NXC5	Q9NXC5	-0.712564	0.712564	0.0018562	0.0255649	8	Q9NXC5	MIOS	GATOR complex protein MIOS	MIO_HUMAN	28	-38.9765	0.610235	HCC	normal	Down
HCC / normal	Q9UFN0	Q9UFN0	-1.7919	1.7919	0.00212662	0.0255649	8	Q9UFN0	NIPSNAP3A	Protein NipSnap homolog 3A	NPS3A_HUMAN	14	-71.1208	0.288792	HCC	normal	Down
HCC / normal	Q9UL26	Q9UL26	-0.668719	0.668719	0.00191371	0.0255649	8	Q9UL26	RAB22A	Ras-related protein Rab-22A	RB22A_HUMAN	10	-37.0935	0.629065	HCC	normal	Down
HCC / normal	Q9UNL2	Q9UNL2	2.4741	2.4741	0.00182573	0.0255649	8	Q9UNL2	SSR3	Translocon-associated protein subunit gamma	SSRG_HUMAN	1	455.622	5.55622	HCC	normal	Up
HCC / normal	Q9Y303	Q9Y303	2.14033	2.14033	0.00213765	0.0255649	8	Q9Y303	AMDHD2	N-acetylglucosamine-6-phosphate deacetylase	NAGA_HUMAN	5	340.863	4.40863	HCC	normal	Up
HCC / normal	O95477	O95477	-1.43137	1.43137	0.00223267	0.0259613	8	O95477	ABCA1	Phospholipid-transporting ATPase ABCA1	ABCA1_HUMAN	24	-62.9221	0.370779	HCC	normal	Down
HCC / normal	P17735	P17735	-2.13905	2.13905	0.00222658	0.0259613	8	P17735	TAT	Tyrosine aminotransferase	ATTY_HUMAN	16	-77.2971	0.227029	HCC	normal	Down
HCC / normal	P48200	P48200	1.17502	1.17502	0.00225665	0.0259613	8	P48200	IREB2	Iron-responsive element-binding protein 2	IREB2_HUMAN	10	125.796	2.25796	HCC	normal	Up
HCC / normal	Q00341	Q00341	1.16284	1.16284	0.00229275	0.0259613	8	Q00341	HDLBP	Vigilin	VIGLN_HUMAN	65	123.897	2.23897	HCC	normal	Up
HCC / normal	Q12906	Q12906	1.95535	1.95535	0.0022268	0.0259613	8	Q12906	ILF3	Interleukin enhancer-binding factor 3	ILF3_HUMAN	29	287.81	3.8781	HCC	normal	Up
HCC / normal	Q13144	Q13144	-0.677901	0.677901	0.00227651	0.0259613	8	Q13144	EIF2B5	Translation initiation factor eIF-2B subunit epsilon	EI2BE_HUMAN	14	-37.4926	0.625074	HCC	normal	Down
HCC / normal	Q8NCC3	Q8NCC3	-1.61587	1.61587	0.00225376	0.0259613	8	Q8NCC3	PLA2G15	Phospholipase A2 group XV	PAG15_HUMAN	10	-67.3732	0.326268	HCC	normal	Down
HCC / normal	Q92538	Q92538	1.2384	1.2384	0.00226015	0.0259613	8	Q92538	GBF1	Golgi-specific brefeldin A-resistance guanine nucleotide exchange factor 1	GBF1_HUMAN	38	135.936	2.35936	HCC	normal	Up
HCC / normal	Q92692	Q92692	0.751149	0.751149	0.00227434	0.0259613	8	Q92692	NECTIN2	Nectin-2	NECT2_HUMAN	11	68.3133	1.68313	HCC	normal	Up
HCC / normal	Q9NPQ8	Q9NPQ8	1.71485	1.71485	0.00221633	0.0259613	8	Q9NPQ8	RIC8A	Synembryn-A	RIC8A_HUMAN	14	228.262	3.28262	HCC	normal	Up
HCC / normal	Q9UMS4	Q9UMS4	1.58271	1.58271	0.00228747	0.0259613	8	Q9UMS4	PRPF19	Pre-mRNA-processing factor 19	PRP19_HUMAN	10	199.532	2.99532	HCC	normal	Up
HCC / normal	Q9BU23	Q9BU23	1.53242	1.53242	0.00231285	0.0260896	8	Q9BU23	LMF2	Lipase maturation factor 2	LMF2_HUMAN	8	189.271	2.89271	HCC	normal	Up
HCC / normal	Q8WVV9	Q8WVV9	1.64169	1.64169	0.00232564	0.0261349	8	Q8WVV9	HNRNPLL	Heterogeneous nuclear ribonucleoprotein L-like	HNRLL_HUMAN	15	212.031	3.12031	HCC	normal	Up
HCC / normal	O95159	O95159	2.64383	2.64383	0.00235728	0.0263909	8	O95159	ZFPL1	Zinc finger protein-like 1	ZFPL1_HUMAN	8	524.99	6.2499	HCC	normal	Up
HCC / normal	P50914	P50914	0.776236	0.776236	0.0024522	0.0273507	8	P50914	RPL14	60S ribosomal protein L14	RL14_HUMAN	13	71.2657	1.71266	HCC	normal	Up
HCC / normal	P61247	P61247	1.07417	1.07417	0.00249514	0.0276862	8	P61247	RPS3A	40S ribosomal protein S3a	RS3A_HUMAN	28	110.551	2.10551	HCC	normal	Up
HCC / normal	Q6PJT7	Q6PJT7	1.17866	1.17866	0.00250087	0.0276862	8	Q6PJT7	ZC3H14	Zinc finger CCCH domain-containing protein 14	ZC3HE_HUMAN	22	126.366	2.26366	HCC	normal	Up
HCC / normal	Q15029	Q15029	1.88861	1.88861	0.00252347	0.0277345	8	Q15029	EFTUD2	116 kDa U5 small nuclear ribonucleoprotein component	U5S1_HUMAN	38	270.279	3.70279	HCC	normal	Up
HCC / normal	Q53H12	Q53H12	1.61252	1.61252	0.00252573	0.0277345	8	Q53H12	AGK	Acylglycerol kinase, mitochondrial	AGK_HUMAN	20	205.786	3.05786	HCC	normal	Up
HCC / normal	Q9BV94	Q9BV94	1.21834	1.21834	0.00253318	0.0277345	8	Q9BV94	EDEM2	ER degradation-enhancing alpha-mannosidase-like protein 2	EDEM2_HUMAN	5	132.678	2.32678	HCC	normal	Up
HCC / normal	P62899	P62899	1.63382	1.63382	0.00255858	0.0278082	8	P62899	RPL31	60S ribosomal protein L31	RL31_HUMAN	8	210.333	3.10333	HCC	normal	Up
HCC / normal	Q9NRQ2	Q9NRQ2	-2.99683	2.99683	0.0025508	0.0278082	8	Q9NRQ2	PLSCR4	Phospholipid scramblase 4	PLS4_HUMAN	9	-87.4725	0.125275	HCC	normal	Down
HCC / normal	O94992	O94992	-0.960579	0.960579	0.00258227	0.027868	8	O94992	HEXIM1	Protein HEXIM1	HEXI1_HUMAN	6	-48.6149	0.513851	HCC	normal	Down
HCC / normal	P62829	P62829	1.9729	1.9729	0.00258279	0.027868	8	P62829	RPL23	60S ribosomal protein L23	RL23_HUMAN	8	292.555	3.92555	HCC	normal	Up
HCC / normal	O00442	O00442	1.05237	1.05237	0.00265325	0.0282955	8	O00442	RTCA	RNA 3'-terminal phosphate cyclase	RTCA_HUMAN	7	107.393	2.07393	HCC	normal	Up
HCC / normal	O14929	O14929	1.34025	1.34025	0.00266043	0.0282955	8	O14929	HAT1	Histone acetyltransferase type B catalytic subunit	HAT1_HUMAN	8	153.196	2.53196	HCC	normal	Up
HCC / normal	P68036	P68036	2.4389	2.4389	0.00264017	0.0282955	8	P68036	UBE2L3	Ubiquitin-conjugating enzyme E2 L3	UB2L3_HUMAN	9	442.23	5.4223	HCC	normal	Up
HCC / normal	Q96EL2	Q96EL2	1.58527	1.58527	0.00264191	0.0282955	8	Q96EL2	MRPS24	28S ribosomal protein S24, mitochondrial	RT24_HUMAN	3	200.063	3.00063	HCC	normal	Up
HCC / normal	Q9Y624	Q9Y624	-1.28864	1.28864	0.00269717	0.0285842	8	Q9Y624	F11R	Junctional adhesion molecule A	JAM1_HUMAN	15	-59.0663	0.409337	HCC	normal	Down
HCC / normal	Q99598	Q99598	1.66843	1.66843	0.00271073	0.028626	8	Q99598	TSNAX	Translin-associated protein X	TSNAX_HUMAN	11	217.869	3.17869	HCC	normal	Up
HCC / normal	P12004	P12004	2.40413	2.40413	0.00275311	0.0289206	8	P12004	PCNA	Proliferating cell nuclear antigen	PCNA_HUMAN	14	429.316	5.29316	HCC	normal	Up
HCC / normal	Q8WW12	Q8WW12	1.79952	1.79952	0.00275805	0.0289206	8	Q8WW12	PCNP	PEST proteolytic signal-containing nuclear protein	PCNP_HUMAN	5	248.103	3.48103	HCC	normal	Up
HCC / normal	Q8N4J0	Q8N4J0	1.51815	1.51815	0.00279846	0.0291392	8	Q8N4J0	CARNMT1	Carnosine N-methyltransferase	CARME_HUMAN	6	186.423	2.86423	HCC	normal	Up
HCC / normal	Q92878	Q92878	1.18453	1.18453	0.00279392	0.0291392	8	Q92878	RAD50	DNA repair protein RAD50	RAD50_HUMAN	51	127.29	2.2729	HCC	normal	Up
HCC / normal	O00186	O00186	1.75107	1.75107	0.00287856	0.0292967	8	O00186	STXBP3	Syntaxin-binding protein 3	STXB3_HUMAN	22	236.608	3.36608	HCC	normal	Up
HCC / normal	O60701	O60701	1.58928	1.58928	0.00287948	0.0292967	8	O60701	UGDH	UDP-glucose 6-dehydrogenase	UGDH_HUMAN	30	200.899	3.00899	HCC	normal	Up
HCC / normal	O60927	O60927	0.821872	0.821872	0.00291363	0.0292967	8	O60927	PPP1R11	E3 ubiquitin-protein ligase PPP1R11	PP1RB_HUMAN	2	76.7698	1.7677	HCC	normal	Up
HCC / normal	P22897	P22897	-1.50987	1.50987	0.00290958	0.0292967	8	P22897	MRC1	Macrophage mannose receptor 1	MRC1_HUMAN	49	-64.8856	0.351144	HCC	normal	Down
HCC / normal	P24593	P24593	-1.61572	1.61572	0.00293164	0.0292967	8	P24593	IGFBP5	Insulin-like growth factor-binding protein 5	IBP5_HUMAN	3	-67.3697	0.326303	HCC	normal	Down
HCC / normal	P51571	P51571	1.66401	1.66401	0.00287496	0.0292967	8	P51571	SSR4	Translocon-associated protein subunit delta	SSRD_HUMAN	6	216.896	3.16896	HCC	normal	Up
HCC / normal	Q13601	Q13601	1.72253	1.72253	0.00286838	0.0292967	8	Q13601	KRR1	KRR1 small subunit processome component homolog	KRR1_HUMAN	8	230.015	3.30015	HCC	normal	Up
HCC / normal	Q13620	Q13620	0.829763	0.829763	0.00284376	0.0292967	8	Q13620	CUL4B	Cullin-4B	CUL4B_HUMAN	33	77.7394	1.77739	HCC	normal	Up
HCC / normal	Q15796	Q15796	1.84818	1.84818	0.00292707	0.0292967	8	Q15796	SMAD2	Mothers against decapentaplegic homolog 2	SMAD2_HUMAN	11	260.044	3.60044	HCC	normal	Up
HCC / normal	Q53GS7	Q53GS7	1.12374	1.12374	0.00291783	0.0292967	8	Q53GS7	GLE1	mRNA export factor GLE1	GLE1_HUMAN	11	117.911	2.17911	HCC	normal	Up
HCC / normal	Q96RF0	Q96RF0	1.86665	1.86665	0.00289254	0.0292967	8	Q96RF0	SNX18	Sorting nexin-18	SNX18_HUMAN	8	264.685	3.64685	HCC	normal	Up
HCC / normal	Q9H4A6	Q9H4A6	2.57014	2.57014	0.00292606	0.0292967	8	Q9H4A6	GOLPH3	Golgi phosphoprotein 3	GOLP3_HUMAN	5	493.868	5.93868	HCC	normal	Up
HCC / normal	P43307	P43307	-1.22552	1.22552	0.00294955	0.0293771	8	P43307	SSR1	Translocon-associated protein subunit alpha	SSRA_HUMAN	5	-57.2356	0.427644	HCC	normal	Down
HCC / normal	O00628	O00628	-1.19403	1.19403	0.0029865	0.0294795	8	O00628	PEX7	Peroxisomal targeting signal 2 receptor	PEX7_HUMAN	4	-56.292	0.43708	HCC	normal	Down
HCC / normal	O95202	O95202	1.27668	1.27668	0.002975	0.0294795	8	O95202	LETM1	Mitochondrial proton/calcium exchanger protein	LETM1_HUMAN	26	142.282	2.42282	HCC	normal	Up
HCC / normal	P31939	P31939	1.78438	1.78438	0.00306363	0.0294795	8	P31939	ATIC	Bifunctional purine biosynthesis protein ATIC	PUR9_HUMAN	32	244.471	3.44471	HCC	normal	Up
HCC / normal	P78527	P78527	0.987217	0.987217	0.00307715	0.0294795	8	P78527	PRKDC	DNA-dependent protein kinase catalytic subunit	PRKDC_HUMAN	176	98.2357	1.98236	HCC	normal	Up
HCC / normal	Q8WWC4	Q8WWC4	1.7936	1.7936	0.00306678	0.0294795	8	Q8WWC4	MAIP1	m-AAA protease-interacting protein 1, mitochondrial	MAIP1_HUMAN	7	246.679	3.46679	HCC	normal	Up
HCC / normal	Q96CW1	Q96CW1	1.28731	1.28731	0.00304156	0.0294795	8	Q96CW1	AP2M1	AP-2 complex subunit mu	AP2M1_HUMAN	24	144.073	2.44073	HCC	normal	Up
HCC / normal	Q96IW7	Q96IW7	1.78064	1.78064	0.00306398	0.0294795	8	Q96IW7	SEC22A	Vesicle-trafficking protein SEC22a	SC22A_HUMAN	5	243.579	3.43579	HCC	normal	Up
HCC / normal	Q9BSJ2	Q9BSJ2	1.09723	1.09723	0.00304976	0.0294795	8	Q9BSJ2	TUBGCP2	Gamma-tubulin complex component 2	GCP2_HUMAN	13	113.943	2.13943	HCC	normal	Up
HCC / normal	Q9BSJ8	Q9BSJ8	1.55147	1.55147	0.00303351	0.0294795	8	Q9BSJ8	ESYT1	Extended synaptotagmin-1	ESYT1_HUMAN	36	193.116	2.93116	HCC	normal	Up
HCC / normal	Q9H2B4	Q9H2B4	-2.17607	2.17607	0.00307862	0.0294795	8	Q9H2B4	SLC26A1	Sulfate anion transporter 1	S26A1_HUMAN	3	-77.8723	0.221277	HCC	normal	Down
HCC / normal	Q9NR50	Q9NR50	0.9652	0.9652	0.00301224	0.0294795	8	Q9NR50	EIF2B3	Translation initiation factor eIF-2B subunit gamma	EI2BG_HUMAN	18	95.2335	1.95233	HCC	normal	Up
HCC / normal	Q9Y5Y5	Q9Y5Y5	1.21642	1.21642	0.00304808	0.0294795	8	Q9Y5Y5	PEX16	Peroxisomal membrane protein PEX16	PEX16_HUMAN	10	132.369	2.32369	HCC	normal	Up
HCC / normal	Q9BYN8	Q9BYN8	1.42215	1.42215	0.00309705	0.0295609	8	Q9BYN8	MRPS26	28S ribosomal protein S26, mitochondrial	RT26_HUMAN	8	167.984	2.67984	HCC	normal	Up
HCC / normal	P10301	P10301	1.31856	1.31856	0.00315362	0.0298175	8	P10301	RRAS	Ras-related protein R-Ras	RRAS_HUMAN	9	149.417	2.49417	HCC	normal	Up
HCC / normal	P62750	P62750	1.07249	1.07249	0.0031349	0.0298175	8	P62750	RPL23A	60S ribosomal protein L23a	RL23A_HUMAN	10	110.306	2.10306	HCC	normal	Up
HCC / normal	Q6P1J9	Q6P1J9	1.39216	1.39216	0.00316397	0.0298175	8	Q6P1J9	CDC73	Parafibromin	CDC73_HUMAN	20	162.472	2.62472	HCC	normal	Up
HCC / normal	Q96HY6	Q96HY6	-1.24956	1.24956	0.00316031	0.0298175	8	Q96HY6	DDRGK1	DDRGK domain-containing protein 1	DDRGK_HUMAN	8	-57.9424	0.420576	HCC	normal	Down
HCC / normal	Q9GZT9	Q9GZT9	0.976503	0.976503	0.00320474	0.0301064	8	Q9GZT9	EGLN1	Egl nine homolog 1	EGLN1_HUMAN	15	96.769	1.96769	HCC	normal	Up
HCC / normal	P13667	P13667	2.26466	2.26466	0.00323989	0.0302458	8	P13667	PDIA4	Protein disulfide-isomerase A4	PDIA4_HUMAN	46	380.54	4.8054	HCC	normal	Up
HCC / normal	Q6DKK2	Q6DKK2	1.45801	1.45801	0.00323601	0.0302458	8	Q6DKK2	TTC19	Tetratricopeptide repeat protein 19, mitochondrial	TTC19_HUMAN	6	174.73	2.7473	HCC	normal	Up
HCC / normal	Q92797	Q92797	1.37833	1.37833	0.00328655	0.0305854	8	Q92797	SYMPK	Symplekin	SYMPK_HUMAN	25	159.968	2.59968	HCC	normal	Up
HCC / normal	P13010	P13010	0.95887	0.95887	0.00336	0.0307232	8	P13010	XRCC5	X-ray repair cross-complementing protein 5	XRCC5_HUMAN	32	94.3786	1.94379	HCC	normal	Up
HCC / normal	P62306	P62306	-1.78439	1.78439	0.00333327	0.0307232	8	P62306	SNRPF	Small nuclear ribonucleoprotein F	RUXF_HUMAN	4	-70.9701	0.290299	HCC	normal	Down
HCC / normal	Q12972	Q12972	1.66947	1.66947	0.00336325	0.0307232	8	Q12972	PPP1R8	Nuclear inhibitor of protein phosphatase 1	PP1R8_HUMAN	9	218.097	3.18097	HCC	normal	Up
HCC / normal	Q13797	Q13797	-2.46734	2.46734	0.00333384	0.0307232	8	Q13797	ITGA9	Integrin alpha-9	ITA9_HUMAN	16	-81.9176	0.180824	HCC	normal	Down
HCC / normal	Q96T60	Q96T60	1.10412	1.10412	0.00335877	0.0307232	8	Q96T60	PNKP	Bifunctional polynucleotide phosphatase/kinase	PNKP_HUMAN	13	114.968	2.14968	HCC	normal	Up
HCC / normal	Q9UNH7	Q9UNH7	1.51397	1.51397	0.00336088	0.0307232	8	Q9UNH7	SNX6	Sorting nexin-6	SNX6_HUMAN	24	185.595	2.85595	HCC	normal	Up
HCC / normal	P78356	P78356	1.50714	1.50714	0.00340418	0.031002	8	P78356	PIP4K2B	Phosphatidylinositol 5-phosphate 4-kinase type-2 beta	PI42B_HUMAN	12	184.247	2.84247	HCC	normal	Up
HCC / normal	O14656	O14656	0.654184	0.654184	0.00342467	0.0310325	8	O14656	TOR1A	Torsin-1A	TOR1A_HUMAN	10	57.3725	1.57373	HCC	normal	Up
HCC / normal	Q6UUV9	Q6UUV9	1.99288	1.99288	0.00342837	0.0310325	8	Q6UUV9	CRTC1	CREB-regulated transcription coactivator 1	CRTC1_HUMAN	4	298.03	3.9803	HCC	normal	Up
HCC / normal	P61978	P61978	1.06218	1.06218	0.00344639	0.0311011	8	P61978	HNRNPK	Heterogeneous nuclear ribonucleoprotein K	HNRPK_HUMAN	27	108.808	2.08808	HCC	normal	Up
HCC / normal	P35637	P35637	1.10379	1.10379	0.00346776	0.0311994	8	P35637	FUS	RNA-binding protein FUS	FUS_HUMAN	10	114.919	2.14919	HCC	normal	Up
HCC / normal	O14773	O14773	1.22735	1.22735	0.00350722	0.031271	8	O14773	TPP1	Tripeptidyl-peptidase 1	TPP1_HUMAN	10	134.137	2.34137	HCC	normal	Up
HCC / normal	P04150	P04150	1.30304	1.30304	0.00350222	0.031271	8	P04150	NR3C1	Glucocorticoid receptor	GCR_HUMAN	14	146.747	2.46747	HCC	normal	Up
HCC / normal	P57764	P57764	2.23606	2.23606	0.0034976	0.031271	8	P57764	GSDMD	Gasdermin-D	GSDMD_HUMAN	10	371.109	4.71109	HCC	normal	Up
HCC / normal	P46013	P46013	2.28475	2.28475	0.00353746	0.0314464	8	P46013	MKI67	Proliferation marker protein Ki-67	KI67_HUMAN	34	387.279	4.87279	HCC	normal	Up
HCC / normal	P60953	P60953	1.61896	1.61896	0.00355757	0.0315311	8	P60953	CDC42	Cell division control protein 42 homolog	CDC42_HUMAN	8	207.153	3.07153	HCC	normal	Up
HCC / normal	P35527	P35527	-1.27108	1.27108	0.00358084	0.0316431	8	P35527	KRT9	Keratin, type I cytoskeletal 9	K1C9_HUMAN	32	-58.5651	0.414349	HCC	normal	Down
HCC / normal	P20073	P20073	1.34803	1.34803	0.00365284	0.0318209	8	P20073	ANXA7	Annexin A7	ANXA7_HUMAN	26	154.564	2.54564	HCC	normal	Up
HCC / normal	P35250	P35250	2.08911	2.08911	0.00361304	0.0318209	8	P35250	RFC2	Replication factor C subunit 2	RFC2_HUMAN	8	325.486	4.25486	HCC	normal	Up
HCC / normal	Q04760	Q04760	-2.30647	2.30647	0.00365219	0.0318209	8	Q04760	GLO1	Lactoylglutathione lyase	LGUL_HUMAN	12	-79.7846	0.202154	HCC	normal	Down
HCC / normal	Q1KMD3	Q1KMD3	1.19587	1.19587	0.00365438	0.0318209	8	Q1KMD3	HNRNPUL2	Heterogeneous nuclear ribonucleoprotein U-like protein 2	HNRL2_HUMAN	33	129.083	2.29083	HCC	normal	Up
HCC / normal	Q9BQB6	Q9BQB6	1.3202	1.3202	0.00365336	0.0318209	8	Q9BQB6	VKORC1	Vitamin K epoxide reductase complex subunit 1	VKOR1_HUMAN	1	149.7	2.497	HCC	normal	Up
HCC / normal	P37108	P37108	2.48032	2.48032	0.00367289	0.0318687	8	P37108	SRP14	Signal recognition particle 14 kDa protein	SRP14_HUMAN	12	458.021	5.58021	HCC	normal	Up
HCC / normal	P78345	P78345	2.02666	2.02666	0.00369197	0.0318687	8	P78345	RPP38	Ribonuclease P protein subunit p38	RPP38_HUMAN	7	307.46	4.0746	HCC	normal	Up
HCC / normal	Q04917	Q04917	2.61743	2.61743	0.00369134	0.0318687	8	Q04917	YWHAH	14-3-3 protein eta	1433F_HUMAN	14	513.656	6.13656	HCC	normal	Up
HCC / normal	P49459	P49459	2.4568	2.4568	0.00376964	0.032445	8	P49459	UBE2A	Ubiquitin-conjugating enzyme E2 A	UBE2A_HUMAN	1	448.997	5.48997	HCC	normal	Up
HCC / normal	Q96B42	Q96B42	-1.43935	1.43935	0.00381863	0.0327719	8	Q96B42	TMEM18	Transmembrane protein 18	TMM18_HUMAN	2	-63.1267	0.368733	HCC	normal	Down
HCC / normal	Q13546	Q13546	0.767194	0.767194	0.00384629	0.0329145	8	Q13546	RIPK1	Receptor-interacting serine/threonine-protein kinase 1	RIPK1_HUMAN	19	70.1956	1.70196	HCC	normal	Up
HCC / normal	P62993	P62993	1.89167	1.89167	0.00385763	0.032917	8	P62993	GRB2	Growth factor receptor-bound protein 2	GRB2_HUMAN	12	271.065	3.71065	HCC	normal	Up
HCC / normal	P35249	P35249	1.82935	1.82935	0.00389178	0.0331135	8	P35249	RFC4	Replication factor C subunit 4	RFC4_HUMAN	15	255.378	3.55378	HCC	normal	Up
HCC / normal	O60508	O60508	2.15167	2.15167	0.00396681	0.0332765	8	O60508	CDC40	Pre-mRNA-processing factor 17	PRP17_HUMAN	8	344.341	4.44341	HCC	normal	Up
HCC / normal	Q14693	Q14693	1.23472	1.23472	0.00393391	0.0332765	8	Q14693	LPIN1	Phosphatidate phosphatase LPIN1	LPIN1_HUMAN	6	135.335	2.35335	HCC	normal	Up
HCC / normal	Q16512	Q16512	1.00472	1.00472	0.00395623	0.0332765	8	Q16512	PKN1	Serine/threonine-protein kinase N1	PKN1_HUMAN	17	100.655	2.00655	HCC	normal	Up
HCC / normal	Q8N699	Q8N699	-1.54427	1.54427	0.0039615	0.0332765	8	Q8N699	MYCT1	Myc target protein 1	MYCT1_HUMAN	2	-65.7132	0.342868	HCC	normal	Down
HCC / normal	Q9BW91	Q9BW91	1.65262	1.65262	0.0039617	0.0332765	8	Q9BW91	NUDT9	ADP-ribose pyrophosphatase, mitochondrial	NUDT9_HUMAN	8	214.404	3.14404	HCC	normal	Up
HCC / normal	Q9UKM9	Q9UKM9	1.63384	1.63384	0.0039843	0.0333294	8	Q9UKM9	RALY	RNA-binding protein Raly	RALY_HUMAN	15	210.338	3.10338	HCC	normal	Up
HCC / normal	P78347	P78347	1.82644	1.82644	0.00401536	0.0334951	8	P78347	GTF2I	General transcription factor II-I	GTF2I_HUMAN	41	254.66	3.5466	HCC	normal	Up
HCC / normal	Q9Y3U8	Q9Y3U8	-1.04517	1.04517	0.00403364	0.0335536	8	Q9Y3U8	RPL36	60S ribosomal protein L36	RL36_HUMAN	7	-51.5412	0.484588	HCC	normal	Down
HCC / normal	P46779	P46779	1.29924	1.29924	0.0040911	0.0338796	8	P46779	RPL28	60S ribosomal protein L28	RL28_HUMAN	16	146.1	2.461	HCC	normal	Up
HCC / normal	Q96HD1	Q96HD1	-1.34181	1.34181	0.00410696	0.0338796	8	Q96HD1	CRELD1	Protein disulfide isomerase CRELD1	CREL1_HUMAN	10	-60.5474	0.394526	HCC	normal	Down
HCC / normal	Q9ULA0	Q9ULA0	-2.13382	2.13382	0.00410276	0.0338796	8	Q9ULA0	DNPEP	Aspartyl aminopeptidase	DNPEP_HUMAN	20	-77.2146	0.227854	HCC	normal	Down
HCC / normal	A6NJ78	A6NJ78	2.09778	2.09778	0.00421428	0.0339919	7	A6NJ78	METTL15	12S rRNA N4-methylcytidine (m4C) methyltransferase	MET15_HUMAN	6	328.049	4.28049	HCC	normal	Up
HCC / normal	O00567	O00567	1.07795	1.07795	0.00414125	0.0339919	8	O00567	NOP56	Nucleolar protein 56	NOP56_HUMAN	29	111.103	2.11103	HCC	normal	Up
HCC / normal	O14910	O14910	1.57872	1.57872	0.0041814	0.0339919	8	O14910	LIN7A	Protein lin-7 homolog A	LIN7A_HUMAN	8	198.706	2.98706	HCC	normal	Up
HCC / normal	O60506	O60506	1.5184	1.5184	0.00417013	0.0339919	8	O60506	SYNCRIP	Heterogeneous nuclear ribonucleoprotein Q	HNRPQ_HUMAN	17	186.473	2.86473	HCC	normal	Up
HCC / normal	P49755	P49755	1.37693	1.37693	0.00423471	0.0339919	8	P49755	TMED10	Transmembrane emp24 domain-containing protein 10	TMEDA_HUMAN	13	159.715	2.59715	HCC	normal	Up
HCC / normal	Q01459	Q01459	-1.82759	1.82759	0.00415006	0.0339919	8	Q01459	CTBS	Di-N-acetylchitobiase	DIAC_HUMAN	7	-71.8266	0.281734	HCC	normal	Down
HCC / normal	Q92973	Q92973	1.10133	1.10133	0.00423309	0.0339919	8	Q92973	TNPO1	Transportin-1	TNPO1_HUMAN	17	114.552	2.14552	HCC	normal	Up
HCC / normal	Q9BZZ2	Q9BZZ2	-2.09202	2.09202	0.00421188	0.0339919	8	Q9BZZ2	SIGLEC1	Sialoadhesin	SN_HUMAN	21	-76.5447	0.234553	HCC	normal	Down
HCC / normal	Q9C0B0	Q9C0B0	0.986693	0.986693	0.00420964	0.0339919	8	Q9C0B0	UNK	RING finger protein unkempt homolog	UNK_HUMAN	10	98.1637	1.98164	HCC	normal	Up
HCC / normal	Q9NPF4	Q9NPF4	0.94025	0.94025	0.00419417	0.0339919	8	Q9NPF4	OSGEP	tRNA N6-adenosine threonylcarbamoyltransferase	OSGEP_HUMAN	12	91.886	1.91886	HCC	normal	Up
HCC / normal	O60828	O60828	2.16537	2.16537	0.00425975	0.0340825	8	O60828	PQBP1	Polyglutamine-binding protein 1	PQBP1_HUMAN	7	348.582	4.48582	HCC	normal	Up
HCC / normal	Q06203	Q06203	1.05643	1.05643	0.00426889	0.0340825	8	Q06203	PPAT	Amidophosphoribosyltransferase	PUR1_HUMAN	16	107.978	2.07978	HCC	normal	Up
HCC / normal	P51991	P51991	2.42941	2.42941	0.00436986	0.0343285	8	P51991	HNRNPA3	Heterogeneous nuclear ribonucleoprotein A3	ROA3_HUMAN	19	438.672	5.38672	HCC	normal	Up
HCC / normal	Q13356	Q13356	0.995414	0.995414	0.0043804	0.0343285	8	Q13356	PPIL2	RING-type E3 ubiquitin-protein ligase PPIL2	PPIL2_HUMAN	10	99.3653	1.99365	HCC	normal	Up
HCC / normal	Q14155	Q14155	1.31789	1.31789	0.00437209	0.0343285	8	Q14155	ARHGEF7	Rho guanine nucleotide exchange factor 7	ARHG7_HUMAN	14	149.301	2.49301	HCC	normal	Up
HCC / normal	Q8TCT8	Q8TCT8	-1.44413	1.44413	0.00437283	0.0343285	8	Q8TCT8	SPPL2A	Signal peptide peptidase-like 2A	SPP2A_HUMAN	4	-63.2486	0.367514	HCC	normal	Down
HCC / normal	Q92484	Q92484	-3.05129	3.05129	0.00433994	0.0343285	8	Q92484	SMPDL3A	Acid sphingomyelinase-like phosphodiesterase 3a	ASM3A_HUMAN	7	-87.9365	0.120635	HCC	normal	Down
HCC / normal	Q9HA82	Q9HA82	-1.32554	1.32554	0.00431789	0.0343285	8	Q9HA82	CERS4	Ceramide synthase 4	CERS4_HUMAN	5	-60.0999	0.399001	HCC	normal	Down
HCC / normal	Q9Y320	Q9Y320	1.68956	1.68956	0.00432903	0.0343285	8	Q9Y320	TMX2	Thioredoxin-related transmembrane protein 2	TMX2_HUMAN	10	222.559	3.22559	HCC	normal	Up
HCC / normal	Q9NW82	Q9NW82	1.16044	1.16044	0.00439912	0.0343847	8	Q9NW82	WDR70	WD repeat-containing protein 70	WDR70_HUMAN	15	123.526	2.23526	HCC	normal	Up
HCC / normal	O00453	O00453	-2.45307	2.45307	0.00441953	0.0344538	8	O00453	LST1	Leukocyte-specific transcript 1 protein	LST1_HUMAN	1	-81.7379	0.182621	HCC	normal	Down
HCC / normal	P04899	P04899	1.56012	1.56012	0.00446196	0.0346938	8	P04899	GNAI2	Guanine nucleotide-binding protein G(i) subunit alpha-2	GNAI2_HUMAN	16	194.878	2.94878	HCC	normal	Up
HCC / normal	Q96J01	Q96J01	1.2896	1.2896	0.00447529	0.0346978	8	Q96J01	THOC3	THO complex subunit 3	THOC3_HUMAN	7	144.46	2.4446	HCC	normal	Up
HCC / normal	Q9NVI7	Q9NVI7	1.52214	1.52214	0.00448578	0.0346978	8	Q9NVI7	ATAD3A	ATPase family AAA domain-containing protein 3A	ATD3A_HUMAN	25	187.217	2.87217	HCC	normal	Up
HCC / normal	O95251	O95251	1.04396	1.04396	0.0045702	0.0348099	8	O95251	KAT7	Histone acetyltransferase KAT7	KAT7_HUMAN	4	106.188	2.06188	HCC	normal	Up
HCC / normal	Q86WB0	Q86WB0	0.936027	0.936027	0.00453377	0.0348099	8	Q86WB0	ZC3HC1	Zinc finger C3HC-type protein 1	ZC3C1_HUMAN	11	91.3252	1.91325	HCC	normal	Up
HCC / normal	Q8N6H7	Q8N6H7	0.931558	0.931558	0.0045162	0.0348099	8	Q8N6H7	ARFGAP2	ADP-ribosylation factor GTPase-activating protein 2	ARFG2_HUMAN	21	90.7334	1.90733	HCC	normal	Up
HCC / normal	Q8WWM7	Q8WWM7	1.72167	1.72167	0.00457962	0.0348099	8	Q8WWM7	ATXN2L	Ataxin-2-like protein	ATX2L_HUMAN	22	229.818	3.29818	HCC	normal	Up
HCC / normal	Q96DV4	Q96DV4	1.92701	1.92701	0.00454831	0.0348099	8	Q96DV4	MRPL38	39S ribosomal protein L38, mitochondrial	RM38_HUMAN	13	280.265	3.80265	HCC	normal	Up
HCC / normal	Q96KA5	Q96KA5	1.24985	1.24985	0.00458209	0.0348099	8	Q96KA5	CLPTM1L	Lipid scramblase CLPTM1L	CLP1L_HUMAN	9	137.817	2.37817	HCC	normal	Up
HCC / normal	Q9BU02	Q9BU02	1.1463	1.1463	0.00456114	0.0348099	8	Q9BU02	THTPA	Thiamine-triphosphatase	THTPA_HUMAN	8	121.345	2.21345	HCC	normal	Up
HCC / normal	Q6UXN9	Q6UXN9	0.926282	0.926282	0.00461445	0.0349665	8	Q6UXN9	WDR82	WD repeat-containing protein 82	WDR82_HUMAN	12	90.0372	1.90037	HCC	normal	Up
HCC / normal	P36507	P36507	1.17005	1.17005	0.00464138	0.0350188	8	P36507	MAP2K2	Dual specificity mitogen-activated protein kinase kinase 2	MP2K2_HUMAN	9	125.019	2.25019	HCC	normal	Up
HCC / normal	P63272	P63272	2.32711	2.32711	0.00464487	0.0350188	8	P63272	SUPT4H1	Transcription elongation factor SPT4	SPT4H_HUMAN	5	401.8	5.018	HCC	normal	Up
HCC / normal	O95721	O95721	1.76413	1.76413	0.00466877	0.0351101	8	O95721	SNAP29	Synaptosomal-associated protein 29	SNP29_HUMAN	12	239.67	3.3967	HCC	normal	Up
HCC / normal	P11233	P11233	-0.959578	0.959578	0.00469081	0.035187	8	P11233	RALA	Ras-related protein Ral-A	RALA_HUMAN	6	-48.5793	0.514207	HCC	normal	Down
HCC / normal	O14791	O14791	1.62787	1.62787	0.00482302	0.0352108	8	O14791	APOL1	Apolipoprotein L1	APOL1_HUMAN	8	209.055	3.09055	HCC	normal	Up
HCC / normal	O43924	O43924	1.86103	1.86103	0.0047123	0.0352108	8	O43924	PDE6D	Retinal rod rhodopsin-sensitive cGMP 3',5'-cyclic phosphodiesterase subunit delta	PDE6D_HUMAN	4	263.267	3.63267	HCC	normal	Up
HCC / normal	O75909	O75909	0.970049	0.970049	0.0048127	0.0352108	8	O75909	CCNK	Cyclin-K	CCNK_HUMAN	4	95.8907	1.95891	HCC	normal	Up
HCC / normal	P04179	P04179	-1.68695	1.68695	0.0047845	0.0352108	8	P04179	SOD2	Superoxide dismutase [Mn], mitochondrial	SODM_HUMAN	13	-68.9416	0.310584	HCC	normal	Down
HCC / normal	P09012	P09012	1.09026	1.09026	0.00484538	0.0352108	8	P09012	SNRPA	U1 small nuclear ribonucleoprotein A	SNRPA_HUMAN	6	112.912	2.12912	HCC	normal	Up
HCC / normal	P09651	P09651	1.24586	1.24586	0.00478097	0.0352108	8	P09651	HNRNPA1	Heterogeneous nuclear ribonucleoprotein A1	ROA1_HUMAN	18	137.16	2.3716	HCC	normal	Up
HCC / normal	P27797	P27797	-1.1765	1.1765	0.00484904	0.0352108	8	P27797	CALR	Calreticulin	CALR_HUMAN	28	-55.7578	0.442422	HCC	normal	Down
HCC / normal	P42166	P42166	1.73434	1.73434	0.00482159	0.0352108	8	P42166	TMPO	Lamina-associated polypeptide 2, isoform alpha	LAP2A_HUMAN	20	232.726	3.32726	HCC	normal	Up
HCC / normal	Q8IZ81	Q8IZ81	1.03535	1.03535	0.00485964	0.0352108	8	Q8IZ81	ELMOD2	ELMO domain-containing protein 2	ELMD2_HUMAN	9	104.961	2.04961	HCC	normal	Up
HCC / normal	Q8N9T8	Q8N9T8	-0.527877	0.527877	0.00477811	0.0352108	8	Q8N9T8	KRI1	Protein KRI1 homolog	KRI1_HUMAN	9	-30.6425	0.693575	HCC	normal	Stable
HCC / normal	Q9H3H3	Q9H3H3	1.45501	1.45501	0.00485618	0.0352108	8	Q9H3H3	C11orf68	UPF0696 protein C11orf68	CK068_HUMAN	8	174.158	2.74158	HCC	normal	Up
HCC / normal	Q9HAF1	Q9HAF1	2.0747	2.0747	0.00483781	0.0352108	7	Q9HAF1	MEAF6	Chromatin modification-related protein MEAF6	EAF6_HUMAN	1	321.256	4.21256	HCC	normal	Up
HCC / normal	Q9NUL3	Q9NUL3	1.19507	1.19507	0.00472191	0.0352108	8	Q9NUL3	STAU2	Double-stranded RNA-binding protein Staufen homolog 2	STAU2_HUMAN	10	128.955	2.28955	HCC	normal	Up
HCC / normal	Q9NVN8	Q9NVN8	1.13776	1.13776	0.00487133	0.0352108	8	Q9NVN8	GNL3L	Guanine nucleotide-binding protein-like 3-like protein	GNL3L_HUMAN	12	120.039	2.20039	HCC	normal	Up
HCC / normal	Q9UNN5	Q9UNN5	1.51055	1.51055	0.00474441	0.0352108	8	Q9UNN5	FAF1	FAS-associated factor 1	FAF1_HUMAN	16	184.919	2.84919	HCC	normal	Up
HCC / normal	P02750	P02750	-2.24277	2.24277	0.00488946	0.0352562	8	P02750	LRG1	Leucine-rich alpha-2-glycoprotein	A2GL_HUMAN	6	-78.872	0.21128	HCC	normal	Down
HCC / normal	Q53GQ0	Q53GQ0	1.2643	1.2643	0.00491808	0.0353769	8	Q53GQ0	HSD17B12	Very-long-chain 3-oxoacyl-CoA reductase	DHB12_HUMAN	15	140.211	2.40211	HCC	normal	Up
HCC / normal	O00483	O00483	-1.2962	1.2962	0.00504354	0.0353897	8	O00483	NDUFA4	Cytochrome c oxidase subunit NDUFA4	NDUA4_HUMAN	4	-59.2804	0.407196	HCC	normal	Down
HCC / normal	O60749	O60749	1.23729	1.23729	0.00518659	0.0353897	8	O60749	SNX2	Sorting nexin-2	SNX2_HUMAN	25	135.755	2.35755	HCC	normal	Up
HCC / normal	O95905	O95905	1.85682	1.85682	0.00515257	0.0353897	8	O95905	ECD	Protein ecdysoneless homolog	ECD_HUMAN	6	262.208	3.62208	HCC	normal	Up
HCC / normal	P19652	P19652	-2.63773	2.63773	0.0052424	0.0353897	8	P19652	ORM2	Alpha-1-acid glycoprotein 2	A1AG2_HUMAN	5	-83.9319	0.160681	HCC	normal	Down
HCC / normal	P25774	P25774	-1.74956	1.74956	0.0051208	0.0353897	8	P25774	CTSS	Cathepsin S	CATS_HUMAN	12	-70.2607	0.297393	HCC	normal	Down
HCC / normal	P27694	P27694	1.10943	1.10943	0.00495406	0.0353897	8	P27694	RPA1	Replication protein A 70 kDa DNA-binding subunit	RFA1_HUMAN	25	115.761	2.15761	HCC	normal	Up
HCC / normal	P32320	P32320	-2.70843	2.70843	0.00533496	0.0353897	8	P32320	CDA	Cytidine deaminase	CDD_HUMAN	4	-84.7004	0.152996	HCC	normal	Down
HCC / normal	P48651	P48651	-1.27748	1.27748	0.00524092	0.0353897	8	P48651	PTDSS1	Phosphatidylserine synthase 1	PTSS1_HUMAN	9	-58.7486	0.412514	HCC	normal	Down
HCC / normal	P52298	P52298	1.2332	1.2332	0.00530305	0.0353897	8	P52298	NCBP2	Nuclear cap-binding protein subunit 2	NCBP2_HUMAN	5	135.088	2.35088	HCC	normal	Up
HCC / normal	P68400	P68400	1.30016	1.30016	0.00494866	0.0353897	8	P68400	CSNK2A1	Casein kinase II subunit alpha	CSK21_HUMAN	11	146.256	2.46256	HCC	normal	Up
HCC / normal	P78310	P78310	-1.25798	1.25798	0.00526011	0.0353897	8	P78310	CXADR	Coxsackievirus and adenovirus receptor	CXAR_HUMAN	13	-58.1872	0.418128	HCC	normal	Down
HCC / normal	P82932	P82932	1.39352	1.39352	0.00524471	0.0353897	8	P82932	MRPS6	28S ribosomal protein S6, mitochondrial	RT06_HUMAN	4	162.718	2.62718	HCC	normal	Up
HCC / normal	Q01082	Q01082	1.92782	1.92782	0.00526137	0.0353897	8	Q01082	SPTBN1	Spectrin beta chain, non-erythrocytic 1	SPTB2_HUMAN	154	280.479	3.80479	HCC	normal	Up
HCC / normal	Q10469	Q10469	1.23995	1.23995	0.00501528	0.0353897	8	Q10469	MGAT2	Alpha-1,6-mannosyl-glycoprotein 2-beta-N-acetylglucosaminyltransferase	MGAT2_HUMAN	11	136.19	2.3619	HCC	normal	Up
HCC / normal	Q12849	Q12849	1.87831	1.87831	0.00531536	0.0353897	8	Q12849	GRSF1	G-rich sequence factor 1	GRSF1_HUMAN	11	267.643	3.67643	HCC	normal	Up
HCC / normal	Q13217	Q13217	0.542316	0.542316	0.00524572	0.0353897	8	Q13217	DNAJC3	DnaJ homolog subfamily C member 3	DNJC3_HUMAN	21	45.6309	1.45631	HCC	normal	Stable
HCC / normal	Q14696	Q14696	0.906744	0.906744	0.00514623	0.0353897	8	Q14696	MESD	LRP chaperone MESD	MESD_HUMAN	11	87.481	1.87481	HCC	normal	Up
HCC / normal	Q16576	Q16576	1.3429	1.3429	0.00509116	0.0353897	8	Q16576	RBBP7	Histone-binding protein RBBP7	RBBP7_HUMAN	3	153.661	2.53661	HCC	normal	Up
HCC / normal	Q52LJ0	Q52LJ0	2.16079	2.16079	0.00499116	0.0353897	8	Q52LJ0	FAM98B	Protein FAM98B	FA98B_HUMAN	8	347.161	4.47161	HCC	normal	Up
HCC / normal	Q5J8M3	Q5J8M3	2.35947	2.35947	0.00513356	0.0353897	8	Q5J8M3	EMC4	ER membrane protein complex subunit 4	EMC4_HUMAN	3	413.182	5.13182	HCC	normal	Up
HCC / normal	Q5RI15	Q5RI15	2.45005	2.45005	0.00515057	0.0353897	8	Q5RI15	COX20	Cytochrome c oxidase assembly protein COX20, mitochondrial	COX20_HUMAN	4	446.435	5.46435	HCC	normal	Up
HCC / normal	Q6UXH1	Q6UXH1	-1.45991	1.45991	0.00518434	0.0353897	8	Q6UXH1	CRELD2	Protein disulfide isomerase CRELD2	CREL2_HUMAN	7	-63.6483	0.363517	HCC	normal	Down
HCC / normal	Q8IX01	Q8IX01	1.05261	1.05261	0.00532525	0.0353897	8	Q8IX01	SUGP2	SURP and G-patch domain-containing protein 2	SUGP2_HUMAN	16	107.427	2.07427	HCC	normal	Up
HCC / normal	Q8TDJ6	Q8TDJ6	1.18726	1.18726	0.00498503	0.0353897	8	Q8TDJ6	DMXL2	DmX-like protein 2	DMXL2_HUMAN	27	127.72	2.2772	HCC	normal	Up
HCC / normal	Q96P70	Q96P70	1.13657	1.13657	0.00525136	0.0353897	8	Q96P70	IPO9	Importin-9	IPO9_HUMAN	28	119.857	2.19857	HCC	normal	Up
HCC / normal	Q96PK6	Q96PK6	1.66043	1.66043	0.00520935	0.0353897	8	Q96PK6	RBM14	RNA-binding protein 14	RBM14_HUMAN	26	216.11	3.1611	HCC	normal	Up
HCC / normal	Q9BQA9	Q9BQA9	0.679967	0.679967	0.00523246	0.0353897	8	Q9BQA9	CYBC1	Cytochrome b-245 chaperone 1	CYBC1_HUMAN	8	60.2103	1.6021	HCC	normal	Up
HCC / normal	Q9GZZ9	Q9GZZ9	1.92822	1.92822	0.0051044	0.0353897	8	Q9GZZ9	UBA5	Ubiquitin-like modifier-activating enzyme 5	UBA5_HUMAN	7	280.586	3.80586	HCC	normal	Up
HCC / normal	Q9NPD5	Q9NPD5	-3.24737	3.24737	0.00510251	0.0353897	8	Q9NPD5	SLCO1B3	Solute carrier organic anion transporter family member 1B3	SO1B3_HUMAN	14	-89.4696	0.105304	HCC	normal	Down
HCC / normal	Q9NPJ8;Q9UKK6	Q9NPJ8;Q9UKK6	1.44171	1.44171	0.00513787	0.0353897	8	Q9NPJ8;Q9UKK6	NXT2;NXT1	NTF2-related export protein 2;NTF2-related export protein 1	NXT2_HUMAN;NXT1_HUMAN	2	171.642	2.71642	HCC	normal	Up
HCC / normal	Q9NY15	Q9NY15	-1.95675	1.95675	0.00531846	0.0353897	8	Q9NY15	STAB1	Stabilin-1	STAB1_HUMAN	40	-74.2393	0.257607	HCC	normal	Down
HCC / normal	Q9NY93	Q9NY93	1.49382	1.49382	0.00529665	0.0353897	8	Q9NY93	DDX56	Probable ATP-dependent RNA helicase DDX56	DDX56_HUMAN	6	181.633	2.81633	HCC	normal	Up
HCC / normal	Q9UDY8	Q9UDY8	0.745341	0.745341	0.00499323	0.0353897	8	Q9UDY8	MALT1	Mucosa-associated lymphoid tissue lymphoma translocation protein 1	MALT1_HUMAN	8	67.637	1.67637	HCC	normal	Up
HCC / normal	Q9UJV9	Q9UJV9	1.49963	1.49963	0.00533578	0.0353897	8	Q9UJV9	DDX41	Probable ATP-dependent RNA helicase DDX41	DDX41_HUMAN	24	182.77	2.8277	HCC	normal	Up
HCC / normal	Q9Y5V0	Q9Y5V0	1.87551	1.87551	0.00500305	0.0353897	8	Q9Y5V0	ZNF706	Zinc finger protein 706	ZN706_HUMAN	2	266.932	3.66932	HCC	normal	Up
HCC / normal	O00151	O00151	2.90845	2.90845	0.0056294	0.0354512	8	O00151	PDLIM1	PDZ and LIM domain protein 1	PDLI1_HUMAN	22	650.809	7.50809	HCC	normal	Up
HCC / normal	O60832	O60832	1.48274	1.48274	0.00547436	0.0354512	8	O60832	DKC1	H/ACA ribonucleoprotein complex subunit DKC1	DKC1_HUMAN	22	179.479	2.79479	HCC	normal	Up
HCC / normal	O95810	O95810	-1.58547	1.58547	0.00555341	0.0354512	8	O95810	CAVIN2	Caveolae-associated protein 2	CAVN2_HUMAN	11	-66.6783	0.333217	HCC	normal	Down
HCC / normal	P17676	P17676	1.43804	1.43804	0.00557979	0.0354512	8	P17676	CEBPB	CCAAT/enhancer-binding protein beta	CEBPB_HUMAN	3	170.952	2.70952	HCC	normal	Up
HCC / normal	P27695	P27695	1.37214	1.37214	0.00542639	0.0354512	8	P27695	APEX1	DNA-(apurinic or apyrimidinic site) endonuclease	APEX1_HUMAN	16	158.855	2.58855	HCC	normal	Up
HCC / normal	P42345	P42345	1.21637	1.21637	0.00558109	0.0354512	8	P42345	MTOR	Serine/threonine-protein kinase mTOR	MTOR_HUMAN	62	132.362	2.32362	HCC	normal	Up
HCC / normal	P61106	P61106	-0.630968	0.630968	0.00547422	0.0354512	8	P61106	RAB14	Ras-related protein Rab-14	RAB14_HUMAN	15	-35.4257	0.645743	HCC	normal	Down
HCC / normal	Q0VFZ6	Q0VFZ6	-3.38674	3.38674	0.00542731	0.0354512	8	Q0VFZ6	CFAP210	Cilia- and flagella- associated protein 210	CF210_HUMAN	1	-90.4393	0.0956069	HCC	normal	Down
HCC / normal	Q15084	Q15084	1.84616	1.84616	0.00544304	0.0354512	8	Q15084	PDIA6	Protein disulfide-isomerase A6	PDIA6_HUMAN	15	259.542	3.59542	HCC	normal	Up
HCC / normal	Q53T59	Q53T59	1.92645	1.92645	0.00553238	0.0354512	8	Q53T59	HS1BP3	HCLS1-binding protein 3	H1BP3_HUMAN	11	280.118	3.80118	HCC	normal	Up
HCC / normal	Q5JTV8	Q5JTV8	1.46302	1.46302	0.00536221	0.0354512	8	Q5JTV8	TOR1AIP1	Torsin-1A-interacting protein 1	TOIP1_HUMAN	19	175.684	2.75684	HCC	normal	Up
HCC / normal	Q68CP4	Q68CP4	1.48879	1.48879	0.00558636	0.0354512	8	Q68CP4	HGSNAT	Heparan-alpha-glucosaminide N-acetyltransferase	HGNAT_HUMAN	2	180.653	2.80653	HCC	normal	Up
HCC / normal	Q6P2Q9	Q6P2Q9	1.03055	1.03055	0.00548176	0.0354512	8	Q6P2Q9	PRPF8	Pre-mRNA-processing-splicing factor 8	PRP8_HUMAN	80	104.28	2.0428	HCC	normal	Up
HCC / normal	Q92541	Q92541	0.837305	0.837305	0.00538404	0.0354512	8	Q92541	RTF1	RNA polymerase-associated protein RTF1 homolog	RTF1_HUMAN	16	78.671	1.78671	HCC	normal	Up
HCC / normal	Q96DI7	Q96DI7	0.865726	0.865726	0.00555759	0.0354512	8	Q96DI7	SNRNP40	U5 small nuclear ribonucleoprotein 40 kDa protein	SNR40_HUMAN	12	82.2257	1.82226	HCC	normal	Up
HCC / normal	Q96EN8	Q96EN8	-1.16061	1.16061	0.00545573	0.0354512	8	Q96EN8	MOCOS	Molybdenum cofactor sulfurase	MOCOS_HUMAN	22	-55.2676	0.447324	HCC	normal	Down
HCC / normal	Q96GQ5	Q96GQ5	1.60186	1.60186	0.00562468	0.0354512	8	Q96GQ5	RUSF1	RUS family member 1	RUSF1_HUMAN	15	203.534	3.03534	HCC	normal	Up
HCC / normal	Q9BTE3	Q9BTE3	1.10882	1.10882	0.00550993	0.0354512	8	Q9BTE3	MCMBP	Mini-chromosome maintenance complex-binding protein	MCMBP_HUMAN	19	115.669	2.15669	HCC	normal	Up
HCC / normal	Q9H0W8	Q9H0W8	1.64679	1.64679	0.00556526	0.0354512	8	Q9H0W8	SMG9	Nonsense-mediated mRNA decay factor SMG9	SMG9_HUMAN	3	213.136	3.13136	HCC	normal	Up
HCC / normal	Q9NRS6	Q9NRS6	1.49235	1.49235	0.00543036	0.0354512	8	Q9NRS6	SNX15	Sorting nexin-15	SNX15_HUMAN	7	181.346	2.81346	HCC	normal	Up
HCC / normal	Q9NXE4	Q9NXE4	1.63346	1.63346	0.0054322	0.0354512	8	Q9NXE4	SMPD4	Sphingomyelin phosphodiesterase 4	NSMA3_HUMAN	13	210.257	3.10257	HCC	normal	Up
HCC / normal	Q9UBU9	Q9UBU9	1.30596	1.30596	0.00563076	0.0354512	8	Q9UBU9	NXF1	Nuclear RNA export factor 1	NXF1_HUMAN	16	147.248	2.47248	HCC	normal	Up
HCC / normal	Q9Y324	Q9Y324	2.32047	2.32047	0.00560468	0.0354512	8	Q9Y324	FCF1	rRNA-processing protein FCF1 homolog	FCF1_HUMAN	4	399.495	4.99495	HCC	normal	Up
HCC / normal	Q9Y3B7	Q9Y3B7	2.13373	2.13373	0.00554927	0.0354512	8	Q9Y3B7	MRPL11	39S ribosomal protein L11, mitochondrial	RM11_HUMAN	12	338.849	4.38849	HCC	normal	Up
HCC / normal	Q16186	Q16186	0.768338	0.768338	0.00566321	0.035458	8	Q16186	ADRM1	Proteasomal ubiquitin receptor ADRM1	ADRM1_HUMAN	7	70.3306	1.70331	HCC	normal	Up
HCC / normal	Q6P158	Q6P158	1.50288	1.50288	0.00566756	0.035458	8	Q6P158	DHX57	Putative ATP-dependent RNA helicase DHX57	DHX57_HUMAN	16	183.408	2.83408	HCC	normal	Up
HCC / normal	Q86SQ4	Q86SQ4	-1.30899	1.30899	0.00564596	0.035458	8	Q86SQ4	ADGRG6	Adhesion G-protein coupled receptor G6	AGRG6_HUMAN	5	-59.6396	0.403604	HCC	normal	Down
HCC / normal	O00116	O00116	1.63551	1.63551	0.00573706	0.0357426	8	O00116	AGPS	Alkyldihydroxyacetonephosphate synthase, peroxisomal	ADAS_HUMAN	21	210.697	3.10697	HCC	normal	Up
HCC / normal	Q9BS26	Q9BS26	2.0428	2.0428	0.00573351	0.0357426	8	Q9BS26	ERP44	Endoplasmic reticulum resident protein 44	ERP44_HUMAN	14	312.043	4.12043	HCC	normal	Up
HCC / normal	Q15813	Q15813	1.60665	1.60665	0.0058109	0.0358673	8	Q15813	TBCE	Tubulin-specific chaperone E	TBCE_HUMAN	19	204.544	3.04544	HCC	normal	Up
HCC / normal	Q86Y39	Q86Y39	-1.8326	1.8326	0.0058336	0.0358673	8	Q86Y39	NDUFA11	NADH dehydrogenase [ubiquinone] 1 alpha subcomplex subunit 11	NDUAB_HUMAN	5	-71.9242	0.280758	HCC	normal	Down
HCC / normal	Q8TBM7	Q8TBM7	-1.26184	1.26184	0.0058299	0.0358673	8	Q8TBM7	TMEM254	Transmembrane protein 254	TM254_HUMAN	1	-58.2987	0.417013	HCC	normal	Down
HCC / normal	Q92552	Q92552	1.7655	1.7655	0.00580899	0.0358673	8	Q92552	MRPS27	28S ribosomal protein S27, mitochondrial	RT27_HUMAN	16	239.991	3.39991	HCC	normal	Up
HCC / normal	Q9BXR0	Q9BXR0	1.59837	1.59837	0.00584139	0.0358673	8	Q9BXR0	QTRT1	Queuine tRNA-ribosyltransferase catalytic subunit 1	TGT_HUMAN	8	202.802	3.02802	HCC	normal	Up
HCC / normal	Q9NS00	Q9NS00	-1.2003	1.2003	0.00582437	0.0358673	8	Q9NS00	C1GALT1	Glycoprotein-N-acetylgalactosamine 3-beta-galactosyltransferase 1	C1GLT_HUMAN	6	-56.4814	0.435186	HCC	normal	Down
HCC / normal	Q9UQN3	Q9UQN3	0.870834	0.870834	0.0058244	0.0358673	8	Q9UQN3	CHMP2B	Charged multivesicular body protein 2b	CHM2B_HUMAN	4	82.8719	1.82872	HCC	normal	Up
HCC / normal	Q9BYV8	Q9BYV8	1.30214	1.30214	0.00588104	0.0359758	8	Q9BYV8	CEP41	Centrosomal protein of 41 kDa	CEP41_HUMAN	5	146.594	2.46594	HCC	normal	Up
HCC / normal	Q9Y2Q9	Q9Y2Q9	-0.654959	0.654959	0.00588322	0.0359758	8	Q9Y2Q9	MRPS28	28S ribosomal protein S28, mitochondrial	RT28_HUMAN	6	-36.4906	0.635094	HCC	normal	Down
HCC / normal	P08185	P08185	1.86261	1.86261	0.00591345	0.0360866	8	P08185	SERPINA6	Corticosteroid-binding globulin	CBG_HUMAN	6	263.666	3.63666	HCC	normal	Up
HCC / normal	P17812	P17812	1.55581	1.55581	0.00595069	0.0362396	8	P17812	CTPS1	CTP synthase 1	PYRG1_HUMAN	18	193.999	2.93999	HCC	normal	Up
HCC / normal	Q9Y336	Q9Y336	-1.5602	1.5602	0.00597572	0.0363178	8	Q9Y336	SIGLEC9	Sialic acid-binding Ig-like lectin 9	SIGL9_HUMAN	3	-66.0895	0.339105	HCC	normal	Down
HCC / normal	P03950	P03950	0.953115	0.953115	0.00602243	0.0365271	8	P03950	ANG	Angiogenin	ANGI_HUMAN	7	93.6048	1.93605	HCC	normal	Up
HCC / normal	Q6IBS0	Q6IBS0	0.774215	0.774215	0.00611225	0.0369219	8	Q6IBS0	TWF2	Twinfilin-2	TWF2_HUMAN	14	71.026	1.71026	HCC	normal	Up
HCC / normal	Q92665	Q92665	2.5493	2.5493	0.00613711	0.0369219	8	Q92665	MRPS31	28S ribosomal protein S31, mitochondrial	RT31_HUMAN	7	485.35	5.8535	HCC	normal	Up
HCC / normal	Q9UEW3	Q9UEW3	-3.75752	3.75752	0.00612082	0.0369219	8	Q9UEW3	MARCO	Macrophage receptor MARCO	MARCO_HUMAN	4	-92.6061	0.0739391	HCC	normal	Down
HCC / normal	Q9UGV2	Q9UGV2	3.20091	3.20091	0.00613663	0.0369219	7	Q9UGV2	NDRG3	Protein NDRG3	NDRG3_HUMAN	6	819.541	9.19541	HCC	normal	Up
HCC / normal	Q8TCS8	Q8TCS8	1.92733	1.92733	0.00616506	0.0370152	8	Q8TCS8	PNPT1	Polyribonucleotide nucleotidyltransferase 1, mitochondrial	PNPT1_HUMAN	34	280.35	3.8035	HCC	normal	Up
HCC / normal	P30876	P30876	0.700896	0.700896	0.00618933	0.0370862	8	P30876	POLR2B	DNA-directed RNA polymerase II subunit RPB2	RPB2_HUMAN	36	62.5514	1.62551	HCC	normal	Up
HCC / normal	P49790	P49790	0.989031	0.989031	0.00624053	0.0373018	8	P49790	NUP153	Nuclear pore complex protein Nup153	NU153_HUMAN	38	98.4852	1.98485	HCC	normal	Up
HCC / normal	Q9H2S5	Q9H2S5	1.04136	1.04136	0.00625037	0.0373018	8	Q9H2S5	RNF39	RING finger protein 39	RNF39_HUMAN	9	105.817	2.05817	HCC	normal	Up
HCC / normal	Q96FV9	Q96FV9	1.03984	1.03984	0.00627381	0.0373668	8	Q96FV9	THOC1	THO complex subunit 1	THOC1_HUMAN	21	105.601	2.05601	HCC	normal	Up
HCC / normal	P54886	P54886	1.80284	1.80284	0.00635329	0.0375274	8	P54886	ALDH18A1	Delta-1-pyrroline-5-carboxylate synthase	P5CS_HUMAN	23	248.907	3.48907	HCC	normal	Up
HCC / normal	P63244	P63244	0.655372	0.655372	0.00632365	0.0375274	8	P63244	RACK1	Receptor of activated protein C kinase 1	RACK1_HUMAN	20	57.5022	1.57502	HCC	normal	Up
HCC / normal	Q96P16	Q96P16	1.5229	1.5229	0.00636378	0.0375274	8	Q96P16	RPRD1A	Regulation of nuclear pre-mRNA domain-containing protein 1A	RPR1A_HUMAN	8	187.368	2.87368	HCC	normal	Up
HCC / normal	Q9BRX2	Q9BRX2	1.66423	1.66423	0.00633736	0.0375274	8	Q9BRX2	PELO	Protein pelota homolog	PELO_HUMAN	7	216.944	3.16944	HCC	normal	Up
HCC / normal	Q9NX46	Q9NX46	1.82641	1.82641	0.00635087	0.0375274	8	Q9NX46	ADPRS	ADP-ribosylhydrolase ARH3	ADPRS_HUMAN	12	254.654	3.54654	HCC	normal	Up
HCC / normal	Q8IXM3	Q8IXM3	1.27222	1.27222	0.00642248	0.0377987	8	Q8IXM3	MRPL41	39S ribosomal protein L41, mitochondrial	RM41_HUMAN	6	141.532	2.41532	HCC	normal	Up
HCC / normal	P07204	P07204	-1.68493	1.68493	0.00645301	0.0378765	8	P07204	THBD	Thrombomodulin	TRBM_HUMAN	2	-68.8982	0.311018	HCC	normal	Down
HCC / normal	Q9UPR3	Q9UPR3	1.26866	1.26866	0.00646114	0.0378765	8	Q9UPR3	SMG5	Nonsense-mediated mRNA decay factor SMG5	SMG5_HUMAN	9	140.938	2.40938	HCC	normal	Up
HCC / normal	P22314	P22314	1.37795	1.37795	0.00648863	0.0378885	8	P22314	UBA1	Ubiquitin-like modifier-activating enzyme 1	UBA1_HUMAN	43	159.899	2.59899	HCC	normal	Up
HCC / normal	Q9Y265	Q9Y265	2.39614	2.39614	0.00648052	0.0378885	8	Q9Y265	RUVBL1	RuvB-like 1	RUVB1_HUMAN	18	426.391	5.26391	HCC	normal	Up
HCC / normal	Q13428	Q13428	0.986811	0.986811	0.00657071	0.0379953	8	Q13428	TCOF1	Treacle protein	TCOF_HUMAN	31	98.1799	1.9818	HCC	normal	Up
HCC / normal	Q14498	Q14498	1.83909	1.83909	0.00655852	0.0379953	8	Q14498	RBM39	RNA-binding protein 39	RBM39_HUMAN	16	257.783	3.57783	HCC	normal	Up
HCC / normal	Q5R372	Q5R372	1.27598	1.27598	0.006567	0.0379953	8	Q5R372	RABGAP1L	Rab GTPase-activating protein 1-like	RBG1L_HUMAN	11	142.164	2.42164	HCC	normal	Up
HCC / normal	Q68EM7	Q68EM7	1.20306	1.20306	0.00652482	0.0379953	8	Q68EM7	ARHGAP17	Rho GTPase-activating protein 17	RHG17_HUMAN	12	130.227	2.30227	HCC	normal	Up
HCC / normal	Q9BW27	Q9BW27	1.44059	1.44059	0.00656398	0.0379953	8	Q9BW27	NUP85	Nuclear pore complex protein Nup85	NUP85_HUMAN	17	171.431	2.71431	HCC	normal	Up
HCC / normal	P80404	P80404	-2.62639	2.62639	0.00660705	0.0380813	8	P80404	ABAT	4-aminobutyrate aminotransferase, mitochondrial	GABT_HUMAN	36	-83.8051	0.161949	HCC	normal	Down
HCC / normal	Q9H0V9	Q9H0V9	1.59681	1.59681	0.00661116	0.0380813	8	Q9H0V9	LMAN2L	VIP36-like protein	LMA2L_HUMAN	7	202.474	3.02474	HCC	normal	Up
HCC / normal	Q9BSF4	Q9BSF4	0.820509	0.820509	0.00663137	0.0380975	8	Q9BSF4	TIMM29	Mitochondrial import inner membrane translocase subunit Tim29	TIM29_HUMAN	9	76.6029	1.76603	HCC	normal	Up
HCC / normal	Q9H223	Q9H223	1.60977	1.60977	0.00663956	0.0380975	8	Q9H223	EHD4	EH domain-containing protein 4	EHD4_HUMAN	18	205.203	3.05203	HCC	normal	Up
HCC / normal	P04406	P04406	-1.52293	1.52293	0.00666961	0.038123	8	P04406	GAPDH	Glyceraldehyde-3-phosphate dehydrogenase	G3P_HUMAN	30	-65.2021	0.347979	HCC	normal	Down
HCC / normal	P06576	P06576	1.59219	1.59219	0.00666806	0.038123	8	P06576	ATP5F1B	ATP synthase subunit beta, mitochondrial	ATPB_HUMAN	22	201.507	3.01507	HCC	normal	Up
HCC / normal	O43920	O43920	-1.58252	1.58252	0.0067805	0.0381708	8	O43920	NDUFS5	NADH dehydrogenase [ubiquinone] iron-sulfur protein 5	NDUS5_HUMAN	6	-66.6101	0.333899	HCC	normal	Down
HCC / normal	O75880	O75880	1.97059	1.97059	0.00676809	0.0381708	8	O75880	SCO1	Protein SCO1 homolog, mitochondrial	SCO1_HUMAN	8	291.929	3.91929	HCC	normal	Up
HCC / normal	P34932	P34932	1.11347	1.11347	0.00670775	0.0381708	8	P34932	HSPA4	Heat shock 70 kDa protein 4	HSP74_HUMAN	49	116.365	2.16365	HCC	normal	Up
HCC / normal	P46063	P46063	1.861	1.861	0.00671282	0.0381708	8	P46063	RECQL	ATP-dependent DNA helicase Q1	RECQ1_HUMAN	22	263.26	3.6326	HCC	normal	Up
HCC / normal	P49006	P49006	-2.70871	2.70871	0.00671752	0.0381708	8	P49006	MARCKSL1	MARCKS-related protein	MRP_HUMAN	5	-84.7033	0.152967	HCC	normal	Down
HCC / normal	P52272	P52272	0.781972	0.781972	0.00674283	0.0381708	8	P52272	HNRNPM	Heterogeneous nuclear ribonucleoprotein M	HNRPM_HUMAN	50	71.9479	1.71948	HCC	normal	Up
HCC / normal	Q86U38	Q86U38	2.00993	2.00993	0.00677178	0.0381708	8	Q86U38	NOP9	Nucleolar protein 9	NOP9_HUMAN	7	302.762	4.02762	HCC	normal	Up
HCC / normal	Q8IY37	Q8IY37	1.12907	1.12907	0.00677055	0.0381708	8	Q8IY37	DHX37	Probable ATP-dependent RNA helicase DHX37	DHX37_HUMAN	16	118.718	2.18718	HCC	normal	Up
HCC / normal	Q9HCN8	Q9HCN8	3.67598	3.67598	0.00679893	0.0382023	8	Q9HCN8	SDF2L1	Stromal cell-derived factor 2-like protein 1	SDF2L_HUMAN	3	1178.14	12.7814	HCC	normal	Up
HCC / normal	Q8IWW6	Q8IWW6	1.12869	1.12869	0.00681563	0.038224	8	Q8IWW6	ARHGAP12	Rho GTPase-activating protein 12	RHG12_HUMAN	15	118.66	2.1866	HCC	normal	Up
HCC / normal	Q8NBF2	Q8NBF2	1.09662	1.09662	0.00684641	0.0383244	8	Q8NBF2	NHLRC2	NHL repeat-containing protein 2	NHLC2_HUMAN	17	113.853	2.13853	HCC	normal	Up
HCC / normal	Q86TB9	Q86TB9	1.10215	1.10215	0.00686888	0.038354	8	Q86TB9	PATL1	Protein PAT1 homolog 1	PATL1_HUMAN	11	114.674	2.14674	HCC	normal	Up
HCC / normal	Q86W42	Q86W42	0.860301	0.860301	0.00689033	0.038354	8	Q86W42	THOC6	THO complex subunit 6 homolog	THOC6_HUMAN	11	81.5417	1.81542	HCC	normal	Up
HCC / normal	Q96AE4	Q96AE4	1.80753	1.80753	0.00688032	0.038354	8	Q96AE4	FUBP1	Far upstream element-binding protein 1	FUBP1_HUMAN	26	250.043	3.50043	HCC	normal	Up
HCC / normal	P11137	P11137	2.0722	2.0722	0.00693603	0.0385292	8	P11137	MAP2	Microtubule-associated protein 2	MTAP2_HUMAN	31	320.526	4.20526	HCC	normal	Up
HCC / normal	P31942	P31942	1.80503	1.80503	0.00695077	0.0385292	8	P31942	HNRNPH3	Heterogeneous nuclear ribonucleoprotein H3	HNRH3_HUMAN	10	249.435	3.49435	HCC	normal	Up
HCC / normal	Q9BRG1	Q9BRG1	1.30874	1.30874	0.00696062	0.0385292	8	Q9BRG1	VPS25	Vacuolar protein-sorting-associated protein 25	VPS25_HUMAN	10	147.725	2.47725	HCC	normal	Up
HCC / normal	Q01780	Q01780	1.07718	1.07718	0.00698292	0.0385531	8	Q01780	EXOSC10	Exosome component 10	EXOSX_HUMAN	20	110.991	2.10991	HCC	normal	Up
HCC / normal	Q9UBW5	Q9UBW5	1.53594	1.53594	0.00699082	0.0385531	8	Q9UBW5	BIN2	Bridging integrator 2	BIN2_HUMAN	10	189.976	2.89976	HCC	normal	Up
HCC / normal	P02753	P02753	-1.26536	1.26536	0.00706466	0.0387523	8	P02753	RBP4	Retinol-binding protein 4	RET4_HUMAN	11	-58.4005	0.415995	HCC	normal	Down
HCC / normal	P62280	P62280	1.13918	1.13918	0.007079	0.0387523	8	P62280	RPS11	40S ribosomal protein S11	RS11_HUMAN	16	120.255	2.20255	HCC	normal	Up
HCC / normal	Q8NBJ9	Q8NBJ9	-1.50129	1.50129	0.00707031	0.0387523	8	Q8NBJ9	SIDT2	SID1 transmembrane family member 2	SIDT2_HUMAN	8	-64.6764	0.353236	HCC	normal	Down
HCC / normal	Q9Y2X3	Q9Y2X3	0.937228	0.937228	0.00707397	0.0387523	8	Q9Y2X3	NOP58	Nucleolar protein 58	NOP58_HUMAN	23	91.4845	1.91485	HCC	normal	Up
HCC / normal	P17174	P17174	-3.45885	3.45885	0.00712151	0.0389135	8	P17174	GOT1	Aspartate aminotransferase, cytoplasmic	AATC_HUMAN	29	-90.9054	0.0909459	HCC	normal	Down
HCC / normal	O75083	O75083	1.29641	1.29641	0.00716392	0.0390735	8	O75083	WDR1	WD repeat-containing protein 1	WDR1_HUMAN	30	145.617	2.45617	HCC	normal	Up
HCC / normal	Q96QG7	Q96QG7	0.869352	0.869352	0.00717807	0.0390791	8	Q96QG7	MTMR9	Myotubularin-related protein 9	MTMR9_HUMAN	12	82.6843	1.82684	HCC	normal	Up
HCC / normal	O95782	O95782	1.86545	1.86545	0.00721151	0.0390842	8	O95782	AP2A1	AP-2 complex subunit alpha-1	AP2A1_HUMAN	44	264.382	3.64382	HCC	normal	Up
HCC / normal	P07737	P07737	0.85454	0.85454	0.00733842	0.0390842	8	P07737	PFN1	Profilin-1	PROF1_HUMAN	17	80.8182	1.80818	HCC	normal	Up
HCC / normal	P50995	P50995	1.3561	1.3561	0.00722364	0.0390842	8	P50995	ANXA11	Annexin A11	ANX11_HUMAN	20	155.992	2.55992	HCC	normal	Up
HCC / normal	Q15738	Q15738	2.28779	2.28779	0.00734961	0.0390842	8	Q15738	NSDHL	Sterol-4-alpha-carboxylate 3-dehydrogenase, decarboxylating	NSDHL_HUMAN	17	388.307	4.88307	HCC	normal	Up
HCC / normal	Q29RF7	Q29RF7	1.12764	1.12764	0.0073472	0.0390842	8	Q29RF7	PDS5A	Sister chromatid cohesion protein PDS5 homolog A	PDS5A_HUMAN	46	118.5	2.185	HCC	normal	Up
HCC / normal	Q8IWS0	Q8IWS0	1.34782	1.34782	0.00729416	0.0390842	8	Q8IWS0	PHF6	PHD finger protein 6	PHF6_HUMAN	9	154.528	2.54528	HCC	normal	Up
HCC / normal	Q8TF01	Q8TF01	-1.61883	1.61883	0.00731482	0.0390842	8	Q8TF01	PNISR	Arginine/serine-rich protein PNISR	PNISR_HUMAN	4	-67.44	0.3256	HCC	normal	Down
HCC / normal	Q8WZA1	Q8WZA1	1.39849	1.39849	0.00733797	0.0390842	8	Q8WZA1	POMGNT1	Protein O-linked-mannose beta-1,2-N-acetylglucosaminyltransferase 1	PMGT1_HUMAN	6	163.625	2.63625	HCC	normal	Up
HCC / normal	Q9BZ23	Q9BZ23	1.11083	1.11083	0.00732169	0.0390842	8	Q9BZ23	PANK2	Pantothenate kinase 2, mitochondrial	PANK2_HUMAN	11	115.969	2.15969	HCC	normal	Up
HCC / normal	Q9NR09	Q9NR09	0.571102	0.571102	0.00726485	0.0390842	8	Q9NR09	BIRC6	Baculoviral IAP repeat-containing protein 6	BIRC6_HUMAN	45	48.5658	1.48566	HCC	normal	Stable
HCC / normal	Q9NW64	Q9NW64	0.913867	0.913867	0.00724846	0.0390842	8	Q9NW64	RBM22	Pre-mRNA-splicing factor RBM22	RBM22_HUMAN	10	88.4089	1.88409	HCC	normal	Up
HCC / normal	Q9P2X3	Q9P2X3	-0.862896	0.862896	0.00732926	0.0390842	8	Q9P2X3	IMPACT	Protein IMPACT	IMPCT_HUMAN	10	-45.0152	0.549848	HCC	normal	Down
HCC / normal	Q9Y286	Q9Y286	-2.56864	2.56864	0.00720804	0.0390842	8	Q9Y286	SIGLEC7	Sialic acid-binding Ig-like lectin 7	SIGL7_HUMAN	5	-83.1437	0.168563	HCC	normal	Down
HCC / normal	O43826	O43826	-3.15973	3.15973	0.0073713	0.0391296	8	O43826	SLC37A4	Glucose-6-phosphate exchanger SLC37A4	G6PT1_HUMAN	8	-88.8101	0.111899	HCC	normal	Down
HCC / normal	Q06830	Q06830	0.799917	0.799917	0.00738997	0.039159	8	Q06830	PRDX1	Peroxiredoxin-1	PRDX1_HUMAN	22	74.1001	1.741	HCC	normal	Up
HCC / normal	P60468	P60468	1.00014	1.00014	0.00740995	0.0391735	8	P60468	SEC61B	Protein transport protein Sec61 subunit beta	SC61B_HUMAN	3	100.02	2.0002	HCC	normal	Up
HCC / normal	Q6FIF0	Q6FIF0	0.962526	0.962526	0.00743028	0.0391735	8	Q6FIF0	ZFAND6	AN1-type zinc finger protein 6	ZFAN6_HUMAN	2	94.8719	1.94872	HCC	normal	Up
HCC / normal	Q99489	Q99489	1.38814	1.38814	0.00743217	0.0391735	8	Q99489	DDO	D-aspartate oxidase	OXDD_HUMAN	5	161.74	2.6174	HCC	normal	Up
HCC / normal	Q86YT5	Q86YT5	-3.10833	3.10833	0.00748795	0.0393977	8	Q86YT5	SLC13A5	Na(+)/citrate cotransporter	S13A5_HUMAN	9	-88.4042	0.115958	HCC	normal	Down
HCC / normal	Q9BYC9	Q9BYC9	1.12297	1.12297	0.00753987	0.0396009	8	Q9BYC9	MRPL20	39S ribosomal protein L20, mitochondrial	RM20_HUMAN	7	117.795	2.17795	HCC	normal	Up
HCC / normal	Q9Y6X8	Q9Y6X8	1.03796	1.03796	0.00756954	0.0396868	8	Q9Y6X8	ZHX2	Zinc fingers and homeoboxes protein 2	ZHX2_HUMAN	15	105.333	2.05333	HCC	normal	Up
HCC / normal	Q06546	Q06546	1.31381	1.31381	0.00760798	0.0397483	8	Q06546	GABPA	GA-binding protein alpha chain	GABPA_HUMAN	10	148.597	2.48597	HCC	normal	Up
HCC / normal	Q9NZB8	Q9NZB8	0.563368	0.563368	0.00760359	0.0397483	8	Q9NZB8	MOCS1	Molybdenum cofactor biosynthesis protein 1	MOCS1_HUMAN	7	47.7715	1.47771	HCC	normal	Stable
HCC / normal	P36873	P36873	2.01341	2.01341	0.00763187	0.0397864	8	P36873	PPP1CC	Serine/threonine-protein phosphatase PP1-gamma catalytic subunit	PP1G_HUMAN	11	303.734	4.03734	HCC	normal	Up
HCC / normal	Q6P2H8	Q6P2H8	-1.08687	1.08687	0.00764198	0.0397864	8	Q6P2H8	TMEM53	Transmembrane protein 53	TMM53_HUMAN	7	-52.9217	0.470783	HCC	normal	Down
HCC / normal	Q15233	Q15233	1.37686	1.37686	0.00767832	0.0399058	8	Q15233	NONO	Non-POU domain-containing octamer-binding protein	NONO_HUMAN	29	159.703	2.59703	HCC	normal	Up
HCC / normal	P16278	P16278	1.5286	1.5286	0.00772358	0.0399309	8	P16278	GLB1	Beta-galactosidase	BGAL_HUMAN	11	188.507	2.88507	HCC	normal	Up
HCC / normal	P63092;Q5JWF2	P63092;Q5JWF2	0.837993	0.837993	0.00769739	0.0399309	8	P63092;Q5JWF2	GNAS	Guanine nucleotide-binding protein G(s) subunit alpha isoforms short;Guanine nucleotide-binding protein G(s) subunit alpha isoforms XLas	GNAS2_HUMAN;GNAS1_HUMAN	14	78.7562	1.78756	HCC	normal	Up
HCC / normal	Q9H477	Q9H477	-2.58395	2.58395	0.00773678	0.0399309	8	Q9H477	RBKS	Ribokinase	RBSK_HUMAN	9	-83.3216	0.166784	HCC	normal	Down
HCC / normal	Q9Y3C6	Q9Y3C6	1.15386	1.15386	0.00771097	0.0399309	8	Q9Y3C6	PPIL1	Peptidyl-prolyl cis-trans isomerase-like 1	PPIL1_HUMAN	6	122.508	2.22508	HCC	normal	Up
HCC / normal	P21980	P21980	1.7864	1.7864	0.00780794	0.0400193	8	P21980	TGM2	Protein-glutamine gamma-glutamyltransferase 2	TGM2_HUMAN	31	244.954	3.44954	HCC	normal	Up
HCC / normal	P38646	P38646	2.33008	2.33008	0.00781191	0.0400193	8	P38646	HSPA9	Stress-70 protein, mitochondrial	GRP75_HUMAN	52	402.832	5.02832	HCC	normal	Up
HCC / normal	Q6IB77	Q6IB77	-2.56615	2.56615	0.00781471	0.0400193	8	Q6IB77	GLYAT	Glycine N-acyltransferase	GLYAT_HUMAN	16	-83.1146	0.168854	HCC	normal	Down
HCC / normal	Q8IZH2	Q8IZH2	0.523011	0.523011	0.00782111	0.0400193	8	Q8IZH2	XRN1	5'-3' exoribonuclease 1	XRN1_HUMAN	30	43.6951	1.43695	HCC	normal	Stable
HCC / normal	Q8TDQ7	Q8TDQ7	-1.34345	1.34345	0.00777361	0.0400193	8	Q8TDQ7	GNPDA2	Glucosamine-6-phosphate isomerase 2	GNPI2_HUMAN	5	-60.5921	0.394079	HCC	normal	Down
HCC / normal	P62857	P62857	1.82148	1.82148	0.00784536	0.0400746	8	P62857	RPS28	40S ribosomal protein S28	RS28_HUMAN	6	253.443	3.53443	HCC	normal	Up
HCC / normal	Q9Y4L1	Q9Y4L1	0.78401	0.78401	0.0079059	0.0403147	8	Q9Y4L1	HYOU1	Hypoxia up-regulated protein 1	HYOU1_HUMAN	57	72.1911	1.72191	HCC	normal	Up
HCC / normal	Q96KP4	Q96KP4	-1.24692	1.24692	0.00793133	0.0403752	8	Q96KP4	CNDP2	Cytosolic non-specific dipeptidase	CNDP2_HUMAN	30	-57.8654	0.421346	HCC	normal	Down
HCC / normal	O95140	O95140	0.78214	0.78214	0.00797389	0.0405124	8	O95140	MFN2	Mitofusin-2	MFN2_HUMAN	28	71.968	1.71968	HCC	normal	Up
HCC / normal	Q9BX93	Q9BX93	-2.50954	2.50954	0.00798549	0.0405124	8	Q9BX93	PLA2G12B	Group XIIB secretory phospholipase A2-like protein	PG12B_HUMAN	8	-82.4389	0.175611	HCC	normal	Down
HCC / normal	O43172	O43172	1.93833	1.93833	0.00801778	0.040531	8	O43172	PRPF4	U4/U6 small nuclear ribonucleoprotein Prp4	PRP4_HUMAN	16	283.262	3.83262	HCC	normal	Up
HCC / normal	O60684	O60684	2.19836	2.19836	0.00804073	0.040531	8	O60684	KPNA6	Importin subunit alpha-7	IMA7_HUMAN	7	358.957	4.58957	HCC	normal	Up
HCC / normal	P46109	P46109	1.98811	1.98811	0.00803012	0.040531	8	P46109	CRKL	Crk-like protein	CRKL_HUMAN	11	296.717	3.96717	HCC	normal	Up
HCC / normal	Q96JB2	Q96JB2	1.5521	1.5521	0.00804359	0.040531	8	Q96JB2	COG3	Conserved oligomeric Golgi complex subunit 3	COG3_HUMAN	24	193.244	2.93244	HCC	normal	Up
HCC / normal	P05362	P05362	2.86973	2.86973	0.00807187	0.0406048	8	P05362	ICAM1	Intercellular adhesion molecule 1	ICAM1_HUMAN	18	630.927	7.30927	HCC	normal	Up
HCC / normal	P08670	P08670	2.94092	2.94092	0.00810079	0.0406815	8	P08670	VIM	Vimentin	VIME_HUMAN	54	667.899	7.67899	HCC	normal	Up
HCC / normal	P42696	P42696	1.2902	1.2902	0.00819416	0.0408747	8	P42696	RBM34	RNA-binding protein 34	RBM34_HUMAN	8	144.563	2.44563	HCC	normal	Up
HCC / normal	P62256	P62256	1.05966	1.05966	0.00819036	0.0408747	8	P62256	UBE2H	Ubiquitin-conjugating enzyme E2 H	UBE2H_HUMAN	5	108.445	2.08445	HCC	normal	Up
HCC / normal	Q9BR76	Q9BR76	0.683174	0.683174	0.00817841	0.0408747	8	Q9BR76	CORO1B	Coronin-1B	COR1B_HUMAN	18	60.5669	1.60567	HCC	normal	Up
HCC / normal	Q9NPL8	Q9NPL8	1.52546	1.52546	0.00815727	0.0408747	8	Q9NPL8	TIMMDC1	Complex I assembly factor TIMMDC1, mitochondrial	TIDC1_HUMAN	5	187.878	2.87878	HCC	normal	Up
HCC / normal	P61018	P61018	0.977	0.977	0.00826123	0.0410717	8	P61018	RAB4B	Ras-related protein Rab-4B	RAB4B_HUMAN	8	96.8369	1.96837	HCC	normal	Up
HCC / normal	Q9P0M9	Q9P0M9	3.31906	3.31906	0.00825075	0.0410717	8	Q9P0M9	MRPL27	39S ribosomal protein L27, mitochondrial	RM27_HUMAN	3	898.013	9.98013	HCC	normal	Up
HCC / normal	O94851	O94851	0.883796	0.883796	0.00828958	0.041144	8	O94851	MICAL2	[F-actin]-monooxygenase MICAL2	MICA2_HUMAN	12	84.5224	1.84522	HCC	normal	Up
HCC / normal	P18085	P18085	1.26361	1.26361	0.00832483	0.0411775	8	P18085	ARF4	ADP-ribosylation factor 4	ARF4_HUMAN	6	140.096	2.40096	HCC	normal	Up
HCC / normal	P36969	P36969	-2.06059	2.06059	0.00833781	0.0411775	8	P36969	GPX4	Phospholipid hydroperoxide glutathione peroxidase	GPX4_HUMAN	13	-76.0283	0.239717	HCC	normal	Down
HCC / normal	P39656	P39656	1.12373	1.12373	0.00831993	0.0411775	8	P39656	DDOST	Dolichyl-diphosphooligosaccharide--protein glycosyltransferase 48 kDa subunit	OST48_HUMAN	13	117.91	2.1791	HCC	normal	Up
HCC / normal	Q93088	Q93088	-3.19282	3.19282	0.00837874	0.0413111	8	Q93088	BHMT	Betaine--homocysteine S-methyltransferase 1	BHMT1_HUMAN	38	-89.0638	0.109362	HCC	normal	Down
HCC / normal	Q6ZNA5	Q6ZNA5	-0.978073	0.978073	0.00842691	0.0414799	8	Q6ZNA5	FRRS1	Ferric-chelate reductase 1	FRRS1_HUMAN	7	-49.2343	0.507657	HCC	normal	Down
HCC / normal	P30520	P30520	1.69575	1.69575	0.00848197	0.041682	8	P30520	ADSS2	Adenylosuccinate synthetase isozyme 2	PURA2_HUMAN	13	223.945	3.23945	HCC	normal	Up
HCC / normal	Q9H2M3	Q9H2M3	-3.6418	3.6418	0.0085175	0.0417877	8	Q9H2M3	BHMT2	S-methylmethionine--homocysteine S-methyltransferase BHMT2	BHMT2_HUMAN	18	-91.9886	0.0801142	HCC	normal	Down
HCC / normal	Q6UX07	Q6UX07	1.62629	1.62629	0.00856267	0.0419402	8	Q6UX07	DHRS13	Dehydrogenase/reductase SDR family member 13	DHR13_HUMAN	6	208.719	3.08719	HCC	normal	Up
HCC / normal	O95139	O95139	1.40434	1.40434	0.00858733	0.0419692	8	O95139	NDUFB6	NADH dehydrogenase [ubiquinone] 1 beta subcomplex subunit 6	NDUB6_HUMAN	9	164.696	2.64696	HCC	normal	Up
HCC / normal	P48454	P48454	1.48839	1.48839	0.00861347	0.0419692	7	P48454	PPP3CC	Serine/threonine-protein phosphatase 2B catalytic subunit gamma isoform	PP2BC_HUMAN	4	180.575	2.80575	HCC	normal	Up
HCC / normal	Q5VT52	Q5VT52	1.27412	1.27412	0.00863528	0.0419692	8	Q5VT52	RPRD2	Regulation of nuclear pre-mRNA domain-containing protein 2	RPRD2_HUMAN	24	141.851	2.41851	HCC	normal	Up
HCC / normal	Q6P1N9	Q6P1N9	1.81786	1.81786	0.00862076	0.0419692	8	Q6P1N9	TATDN1	Deoxyribonuclease TATDN1	TATD1_HUMAN	13	252.557	3.52557	HCC	normal	Up
HCC / normal	Q99805	Q99805	1.56144	1.56144	0.00863906	0.0419692	8	Q99805	TM9SF2	Transmembrane 9 superfamily member 2	TM9S2_HUMAN	14	195.148	2.95148	HCC	normal	Up
HCC / normal	O60869	O60869	2.31731	2.31731	0.00866383	0.042021	8	O60869	EDF1	Endothelial differentiation-related factor 1	EDF1_HUMAN	7	398.402	4.98402	HCC	normal	Up
HCC / normal	O00764	O00764	-1.51291	1.51291	0.00877813	0.0421043	8	O00764	PDXK	Pyridoxal kinase	PDXK_HUMAN	14	-64.9597	0.350403	HCC	normal	Down
HCC / normal	O15379	O15379	0.92541	0.92541	0.00877998	0.0421043	8	O15379	HDAC3	Histone deacetylase 3	HDAC3_HUMAN	5	89.9223	1.89922	HCC	normal	Up
HCC / normal	P01111	P01111	1.14702	1.14702	0.00873118	0.0421043	8	P01111	NRAS	GTPase NRas	RASN_HUMAN	7	121.456	2.21456	HCC	normal	Up
HCC / normal	P02794	P02794	-3.26117	3.26117	0.00874795	0.0421043	8	P02794	FTH1	Ferritin heavy chain	FRIH_HUMAN	8	-89.5698	0.104302	HCC	normal	Down
HCC / normal	P62424	P62424	0.880179	0.880179	0.00869796	0.0421043	8	P62424	RPL7A	60S ribosomal protein L7a	RL7A_HUMAN	17	84.0603	1.8406	HCC	normal	Up
HCC / normal	Q86YH6	Q86YH6	1.4801	1.4801	0.00876439	0.0421043	8	Q86YH6	PDSS2	All trans-polyprenyl-diphosphate synthase PDSS2	DLP1_HUMAN	10	178.969	2.78969	HCC	normal	Up
HCC / normal	Q9UEE9	Q9UEE9	2.56629	2.56629	0.00872919	0.0421043	8	Q9UEE9	CFDP1	Craniofacial development protein 1	CFDP1_HUMAN	4	492.285	5.92285	HCC	normal	Up
HCC / normal	Q9Y4P3	Q9Y4P3	1.5792	1.5792	0.00881459	0.0422023	8	Q9Y4P3	TBL2	Transducin beta-like protein 2	TBL2_HUMAN	20	198.805	2.98805	HCC	normal	Up
HCC / normal	P46777	P46777	1.1405	1.1405	0.00883679	0.0422407	8	P46777	RPL5	60S ribosomal protein L5	RL5_HUMAN	23	120.457	2.20457	HCC	normal	Up
HCC / normal	Q13464	Q13464	1.09316	1.09316	0.00888813	0.0423502	8	Q13464	ROCK1	Rho-associated protein kinase 1	ROCK1_HUMAN	51	113.34	2.1334	HCC	normal	Up
HCC / normal	Q9H4A5	Q9H4A5	0.920512	0.920512	0.00887676	0.0423502	8	Q9H4A5	GOLPH3L	Golgi phosphoprotein 3-like	GLP3L_HUMAN	5	89.2787	1.89279	HCC	normal	Up
HCC / normal	Q7L1Q6	Q7L1Q6	-0.954669	0.954669	0.00894652	0.0424247	8	Q7L1Q6	BZW1	eIF5-mimic protein 2	5MP2_HUMAN	19	-48.404	0.51596	HCC	normal	Down
HCC / normal	Q9HD26	Q9HD26	2.4113	2.4113	0.00894193	0.0424247	8	Q9HD26	GOPC	Golgi-associated PDZ and coiled-coil motif-containing protein	GOPC_HUMAN	13	431.952	5.31952	HCC	normal	Up
HCC / normal	Q9NQW7	Q9NQW7	0.654295	0.654295	0.00892031	0.0424247	8	Q9NQW7	XPNPEP1	Xaa-Pro aminopeptidase 1	XPP1_HUMAN	23	57.3846	1.57385	HCC	normal	Up
HCC / normal	P13688	P13688	-1.71486	1.71486	0.0090994	0.0427913	8	P13688	CEACAM1	Carcinoembryonic antigen-related cell adhesion molecule 1	CEAM1_HUMAN	5	-69.5369	0.304631	HCC	normal	Down
HCC / normal	Q13813	Q13813	1.134	1.134	0.00908222	0.0427913	8	Q13813	SPTAN1	Spectrin alpha chain, non-erythrocytic 1	SPTN1_HUMAN	170	119.466	2.19466	HCC	normal	Up
HCC / normal	Q6IN84	Q6IN84	1.58447	1.58447	0.00908521	0.0427913	7	Q6IN84	MRM1	rRNA methyltransferase 1, mitochondrial	MRM1_HUMAN	2	199.897	2.99897	HCC	normal	Up
HCC / normal	Q92499	Q92499	1.08639	1.08639	0.00909729	0.0427913	8	Q92499	DDX1	ATP-dependent RNA helicase DDX1	DDX1_HUMAN	29	112.342	2.12342	HCC	normal	Up
HCC / normal	Q9BQE5	Q9BQE5	2.91928	2.91928	0.00905627	0.0427913	8	Q9BQE5	APOL2	Apolipoprotein L2	APOL2_HUMAN	12	656.468	7.56468	HCC	normal	Up
HCC / normal	Q9NNW7	Q9NNW7	-2.3619	2.3619	0.00911004	0.0427913	8	Q9NNW7	TXNRD2	Thioredoxin reductase 2, mitochondrial	TRXR2_HUMAN	18	-80.5466	0.194534	HCC	normal	Down
HCC / normal	O00233	O00233	2.02804	2.02804	0.00934784	0.0428017	8	O00233	PSMD9	26S proteasome non-ATPase regulatory subunit 9	PSMD9_HUMAN	9	307.851	4.07851	HCC	normal	Up
HCC / normal	O15541	O15541	0.92697	0.92697	0.00917563	0.0428017	8	O15541	RNF113A	E3 ubiquitin-protein ligase RNF113A	R113A_HUMAN	8	90.1279	1.90128	HCC	normal	Up
HCC / normal	O43681	O43681	1.81486	1.81486	0.00929075	0.0428017	8	O43681	GET3	ATPase GET3	GET3_HUMAN	7	251.825	3.51825	HCC	normal	Up
HCC / normal	O95793	O95793	1.23759	1.23759	0.00919588	0.0428017	8	O95793	STAU1	Double-stranded RNA-binding protein Staufen homolog 1	STAU1_HUMAN	21	135.804	2.35804	HCC	normal	Up
HCC / normal	P35606	P35606	0.654475	0.654475	0.00935243	0.0428017	8	P35606	COPB2	Coatomer subunit beta'	COPB2_HUMAN	42	57.4043	1.57404	HCC	normal	Up
HCC / normal	P62633	P62633	-1.02935	1.02935	0.00936411	0.0428017	8	P62633	CNBP	CCHC-type zinc finger nucleic acid binding protein	CNBP_HUMAN	6	-51.0069	0.489931	HCC	normal	Down
HCC / normal	P62995	P62995	0.536213	0.536213	0.00930892	0.0428017	8	P62995	TRA2B	Transformer-2 protein homolog beta	TRA2B_HUMAN	12	45.0161	1.45016	HCC	normal	Stable
HCC / normal	Q06787	Q06787	1.51001	1.51001	0.00937095	0.0428017	8	Q06787	FMR1	Fragile X messenger ribonucleoprotein 1	FMR1_HUMAN	14	184.813	2.84813	HCC	normal	Up
HCC / normal	Q14011	Q14011	1.98731	1.98731	0.00913754	0.0428017	8	Q14011	CIRBP	Cold-inducible RNA-binding protein	CIRBP_HUMAN	8	296.496	3.96496	HCC	normal	Up
HCC / normal	Q8N1F7	Q8N1F7	0.693394	0.693394	0.00925744	0.0428017	8	Q8N1F7	NUP93	Nuclear pore complex protein Nup93	NUP93_HUMAN	37	61.7083	1.61708	HCC	normal	Up
HCC / normal	Q8N3J6	Q8N3J6	-2.40058	2.40058	0.00930504	0.0428017	8	Q8N3J6	CADM2	Cell adhesion molecule 2	CADM2_HUMAN	3	-81.0612	0.189388	HCC	normal	Down
HCC / normal	Q96LW7	Q96LW7	1.87083	1.87083	0.00931571	0.0428017	8	Q96LW7	CARD19	Caspase recruitment domain-containing protein 19	CAR19_HUMAN	3	265.742	3.65742	HCC	normal	Up
HCC / normal	Q96ME7	Q96ME7	1.13717	1.13717	0.00933268	0.0428017	8	Q96ME7	ZNF512	Zinc finger protein 512	ZN512_HUMAN	11	119.949	2.19949	HCC	normal	Up
HCC / normal	Q9BY77	Q9BY77	1.55892	1.55892	0.00924721	0.0428017	8	Q9BY77	POLDIP3	Polymerase delta-interacting protein 3	PDIP3_HUMAN	11	194.634	2.94634	HCC	normal	Up
HCC / normal	Q9H6Z4	Q9H6Z4	0.922656	0.922656	0.00919447	0.0428017	8	Q9H6Z4	RANBP3	Ran-binding protein 3	RANB3_HUMAN	17	89.5602	1.8956	HCC	normal	Up
HCC / normal	Q9NYZ1	Q9NYZ1	1.7378	1.7378	0.00923839	0.0428017	7	Q9NYZ1	TVP23B	Golgi apparatus membrane protein TVP23 homolog B	TV23B_HUMAN	1	233.527	3.33527	HCC	normal	Up
HCC / normal	Q9UHD8	Q9UHD8	1.77176	1.77176	0.00926488	0.0428017	8	Q9UHD8	SEPTIN9	Septin-9	SEPT9_HUMAN	30	241.471	3.41471	HCC	normal	Up
HCC / normal	Q9UMX0	Q9UMX0	1.38691	1.38691	0.0092669	0.0428017	8	Q9UMX0	UBQLN1	Ubiquilin-1	UBQL1_HUMAN	8	161.519	2.61519	HCC	normal	Up
HCC / normal	O15488	O15488	-3.52463	3.52463	0.00938894	0.0428182	8	O15488	GYG2	Glycogenin-2	GLYG2_HUMAN	7	-91.3108	0.0868922	HCC	normal	Down
HCC / normal	O94906	O94906	0.68065	0.68065	0.00943964	0.0428672	8	O94906	PRPF6	Pre-mRNA-processing factor 6	PRP6_HUMAN	31	60.2862	1.60286	HCC	normal	Up
HCC / normal	Q03135	Q03135	-1.17227	1.17227	0.00944287	0.0428672	8	Q03135	CAV1	Caveolin-1	CAV1_HUMAN	8	-55.6278	0.443722	HCC	normal	Down
HCC / normal	Q9NTJ4	Q9NTJ4	-2.19628	2.19628	0.00944142	0.0428672	8	Q9NTJ4	MAN2C1	Alpha-mannosidase 2C1	MA2C1_HUMAN	21	-78.18	0.2182	HCC	normal	Down
HCC / normal	Q9H0S4	Q9H0S4	1.04935	1.04935	0.00950179	0.043069	8	Q9H0S4	DDX47	Probable ATP-dependent RNA helicase DDX47	DDX47_HUMAN	8	106.96	2.0696	HCC	normal	Up
HCC / normal	Q6UN15	Q6UN15	1.90592	1.90592	0.00955595	0.0432487	8	Q6UN15	FIP1L1	Pre-mRNA 3'-end-processing factor FIP1	FIP1_HUMAN	7	274.747	3.74747	HCC	normal	Up
HCC / normal	P00533	P00533	-1.91703	1.91703	0.00962202	0.0433108	8	P00533	EGFR	Epidermal growth factor receptor	EGFR_HUMAN	31	-73.52	0.2648	HCC	normal	Down
HCC / normal	P24534	P24534	1.70001	1.70001	0.00965316	0.0433108	8	P24534	EEF1B2	Elongation factor 1-beta	EF1B_HUMAN	9	224.904	3.24904	HCC	normal	Up
HCC / normal	P40123	P40123	2.25874	2.25874	0.00966509	0.0433108	8	P40123	CAP2	Adenylyl cyclase-associated protein 2	CAP2_HUMAN	17	378.573	4.78573	HCC	normal	Up
HCC / normal	P49916	P49916	0.836389	0.836389	0.00963201	0.0433108	8	P49916	LIG3	DNA ligase 3	DNLI3_HUMAN	24	78.5576	1.78558	HCC	normal	Up
HCC / normal	Q5VTL8	Q5VTL8	1.18467	1.18467	0.00960724	0.0433108	8	Q5VTL8	PRPF38B	Pre-mRNA-splicing factor 38B	PR38B_HUMAN	13	127.312	2.27312	HCC	normal	Up
HCC / normal	Q8WU79	Q8WU79	0.986926	0.986926	0.00967148	0.0433108	8	Q8WU79	SMAP2	Stromal membrane-associated protein 2	SMAP2_HUMAN	11	98.1957	1.98196	HCC	normal	Up
HCC / normal	Q9Y666	Q9Y666	1.02213	1.02213	0.00964053	0.0433108	8	Q9Y666	SLC12A7	Solute carrier family 12 member 7	S12A7_HUMAN	18	103.092	2.03092	HCC	normal	Up
HCC / normal	P52597	P52597	0.527849	0.527849	0.00968703	0.0433153	8	P52597	HNRNPF	Heterogeneous nuclear ribonucleoprotein F	HNRPF_HUMAN	16	44.1778	1.44178	HCC	normal	Stable
HCC / normal	O75489	O75489	1.68807	1.68807	0.00973629	0.0433403	8	O75489	NDUFS3	NADH dehydrogenase [ubiquinone] iron-sulfur protein 3, mitochondrial	NDUS3_HUMAN	11	222.226	3.22226	HCC	normal	Up
HCC / normal	Q99942	Q99942	1.75063	1.75063	0.00973286	0.0433403	8	Q99942	RNF5	E3 ubiquitin-protein ligase RNF5	RNF5_HUMAN	3	236.505	3.36505	HCC	normal	Up
HCC / normal	Q9NX62	Q9NX62	1.70473	1.70473	0.0097254	0.0433403	8	Q9NX62	BPNT2	Golgi-resident adenosine 3',5'-bisphosphate 3'-phosphatase	IMPA3_HUMAN	8	225.969	3.25969	HCC	normal	Up
HCC / normal	Q96QC0	Q96QC0	0.961633	0.961633	0.00976663	0.0434105	8	Q96QC0	PPP1R10	Serine/threonine-protein phosphatase 1 regulatory subunit 10	PP1RA_HUMAN	16	94.7513	1.94751	HCC	normal	Up
HCC / normal	Q96QK1	Q96QK1	0.794464	0.794464	0.00978626	0.0434329	8	Q96QK1	VPS35	Vacuolar protein sorting-associated protein 35	VPS35_HUMAN	30	73.4433	1.73443	HCC	normal	Up
HCC / normal	P56199	P56199	-1.83578	1.83578	0.00986743	0.043728	8	P56199	ITGA1	Integrin alpha-1	ITA1_HUMAN	35	-71.9859	0.280141	HCC	normal	Down
HCC / normal	P02766	P02766	-1.60387	1.60387	0.0098913	0.0437687	8	P02766	TTR	Transthyretin	TTHY_HUMAN	6	-67.1006	0.328994	HCC	normal	Down
HCC / normal	Q08379	Q08379	-0.90806	0.90806	0.00991687	0.0438167	8	Q08379	GOLGA2	Golgin subfamily A member 2	GOGA2_HUMAN	27	-46.7099	0.532901	HCC	normal	Down
HCC / normal	Q12933	Q12933	1.08055	1.08055	0.00994408	0.0438718	8	Q12933	TRAF2	TNF receptor-associated factor 2	TRAF2_HUMAN	10	111.484	2.11484	HCC	normal	Up
HCC / normal	P32926	P32926	-3.11504	3.11504	0.00995982	0.0438762	8	P32926	DSG3	Desmoglein-3	DSG3_HUMAN	22	-88.458	0.11542	HCC	normal	Down
HCC / normal	Q9UPN6	Q9UPN6	-1.44586	1.44586	0.0100224	0.0440868	8	Q9UPN6	SCAF8	SR-related and CTD-associated factor 8	SCAF8_HUMAN	4	-63.2926	0.367074	HCC	normal	Down
HCC / normal	Q4ZIN3	Q4ZIN3	1.29426	1.29426	0.0100567	0.0441723	8	Q4ZIN3	TMEM259	Membralin	MBRL_HUMAN	5	145.252	2.45252	HCC	normal	Up
HCC / normal	P29597	P29597	1.05328	1.05328	0.0100961	0.0442803	8	P29597	TYK2	Non-receptor tyrosine-protein kinase TYK2	TYK2_HUMAN	12	107.524	2.07524	HCC	normal	Up
HCC / normal	Q9NZC9	Q9NZC9	2.51151	2.51151	0.0101347	0.044384	6	Q9NZC9	SMARCAL1	SWI/SNF-related matrix-associated actin-dependent regulator of chromatin subfamily A-like protein 1	SMAL1_HUMAN	8	470.215	5.70215	HCC	normal	Up
HCC / normal	Q7L2E3	Q7L2E3	1.02924	1.02924	0.0101735	0.0444885	8	Q7L2E3	DHX30	ATP-dependent RNA helicase DHX30	DHX30_HUMAN	35	104.094	2.04094	HCC	normal	Up
HCC / normal	O95777	O95777	-1.45747	1.45747	0.0102201	0.0445623	8	O95777	LSM8	U6 snRNA-associated Sm-like protein LSm8	LSM8_HUMAN	5	-63.5869	0.364131	HCC	normal	Down
HCC / normal	P07437	P07437	2.16712	2.16712	0.0102904	0.0445623	8	P07437	TUBB	Tubulin beta chain	TBB5_HUMAN	4	349.127	4.49127	HCC	normal	Up
HCC / normal	P12821	P12821	-2.33736	2.33736	0.010292	0.0445623	8	P12821	ACE	Angiotensin-converting enzyme	ACE_HUMAN	21	-80.2128	0.197872	HCC	normal	Down
HCC / normal	P53396	P53396	1.89413	1.89413	0.0102463	0.0445623	8	P53396	ACLY	ATP-citrate synthase	ACLY_HUMAN	52	271.699	3.71699	HCC	normal	Up
HCC / normal	Q8NG11	Q8NG11	-1.56567	1.56567	0.0102934	0.0445623	8	Q8NG11	TSPAN14	Tetraspanin-14	TSN14_HUMAN	6	-66.218	0.33782	HCC	normal	Down
HCC / normal	Q96DA6	Q96DA6	2.2906	2.2906	0.0102951	0.0445623	8	Q96DA6	DNAJC19	Mitochondrial import inner membrane translocase subunit TIM14	TIM14_HUMAN	7	389.26	4.8926	HCC	normal	Up
HCC / normal	Q9NP77	Q9NP77	1.26975	1.26975	0.0102709	0.0445623	8	Q9NP77	SSU72	RNA polymerase II subunit A C-terminal domain phosphatase SSU72	SSU72_HUMAN	7	141.119	2.41119	HCC	normal	Up
HCC / normal	P46060	P46060	0.716136	0.716136	0.0103631	0.044583	8	P46060	RANGAP1	Ran GTPase-activating protein 1	RAGP1_HUMAN	24	64.2776	1.64278	HCC	normal	Up
HCC / normal	P61201	P61201	-0.883364	0.883364	0.0103986	0.044583	8	P61201	COPS2	COP9 signalosome complex subunit 2	CSN2_HUMAN	20	-45.7898	0.542102	HCC	normal	Down
HCC / normal	P83876	P83876	1.18392	1.18392	0.0103512	0.044583	8	P83876	TXNL4A	Thioredoxin-like protein 4A	TXN4A_HUMAN	5	127.194	2.27194	HCC	normal	Up
HCC / normal	Q6PCB0	Q6PCB0	1.61259	1.61259	0.0104069	0.044583	8	Q6PCB0	VWA1	von Willebrand factor A domain-containing protein 1	VWA1_HUMAN	13	205.8	3.058	HCC	normal	Up
HCC / normal	Q8N465	Q8N465	1.82966	1.82966	0.0104197	0.044583	8	Q8N465	D2HGDH	D-2-hydroxyglutarate dehydrogenase, mitochondrial	D2HDH_HUMAN	11	255.452	3.55452	HCC	normal	Up
HCC / normal	Q9BQA1	Q9BQA1	1.19411	1.19411	0.0103921	0.044583	8	Q9BQA1	WDR77	Methylosome protein 50	MEP50_HUMAN	8	128.803	2.28803	HCC	normal	Up
HCC / normal	Q9NVE5	Q9NVE5	0.761589	0.761589	0.0103679	0.044583	8	Q9NVE5	USP40	Ubiquitin carboxyl-terminal hydrolase 40	UBP40_HUMAN	14	69.5357	1.69536	HCC	normal	Up
HCC / normal	Q9Y508	Q9Y508	2.47867	2.47867	0.0103822	0.044583	8	Q9Y508	RNF114	E3 ubiquitin-protein ligase RNF114	RN114_HUMAN	7	457.383	5.57383	HCC	normal	Up
HCC / normal	Q9NTM9	Q9NTM9	-1.48882	1.48882	0.0104416	0.0446129	8	Q9NTM9	CUTC	Copper homeostasis protein cutC homolog	CUTC_HUMAN	8	-64.3697	0.356303	HCC	normal	Down
HCC / normal	Q93070	Q93070	-0.700155	0.700155	0.0104636	0.0446426	8	Q93070	ART4	Ecto-ADP-ribosyltransferase 4	NAR4_HUMAN	4	-38.4494	0.615506	HCC	normal	Down
HCC / normal	P13164;Q01628;Q01629	P13164;Q01628;Q01629	1.96935	1.96935	0.0106117	0.0448946	8	P13164;Q01628;Q01629	IFITM1;IFITM3;IFITM2	Interferon-induced transmembrane protein 1;Interferon-induced transmembrane protein 3;Interferon-induced transmembrane protein 2	IFM1_HUMAN;IFM3_HUMAN;IFM2_HUMAN	1	291.593	3.91593	HCC	normal	Up
HCC / normal	P20742	P20742	-2.94069	2.94069	0.0106668	0.0448946	8	P20742	PZP	Pregnancy zone protein	PZP_HUMAN	18	-86.9754	0.130246	HCC	normal	Down
HCC / normal	P41732	P41732	-2.61997	2.61997	0.0106734	0.0448946	8	P41732	TSPAN7	Tetraspanin-7	TSN7_HUMAN	4	-83.7329	0.162671	HCC	normal	Down
HCC / normal	P52943	P52943	1.01437	1.01437	0.0106107	0.0448946	8	P52943	CRIP2	Cysteine-rich protein 2	CRIP2_HUMAN	8	102.002	2.02002	HCC	normal	Up
HCC / normal	Q92609	Q92609	0.944737	0.944737	0.0105914	0.0448946	8	Q92609	TBC1D5	TBC1 domain family member 5	TBCD5_HUMAN	21	92.4838	1.92484	HCC	normal	Up
HCC / normal	Q92900	Q92900	0.917865	0.917865	0.0106147	0.0448946	8	Q92900	UPF1	Regulator of nonsense transcripts 1	RENT1_HUMAN	50	88.9318	1.88932	HCC	normal	Up
HCC / normal	Q99700	Q99700	1.0239	1.0239	0.0105852	0.0448946	8	Q99700	ATXN2	Ataxin-2	ATX2_HUMAN	16	103.34	2.0334	HCC	normal	Up
HCC / normal	Q9H0C8	Q9H0C8	1.57719	1.57719	0.0106572	0.0448946	8	Q9H0C8	ILKAP	Integrin-linked kinase-associated serine/threonine phosphatase 2C	ILKAP_HUMAN	16	198.387	2.98387	HCC	normal	Up
HCC / normal	Q9NYU2	Q9NYU2	1.815	1.815	0.0106358	0.0448946	8	Q9NYU2	UGGT1	UDP-glucose:glycoprotein glucosyltransferase 1	UGGG1_HUMAN	52	251.861	3.51861	HCC	normal	Up
HCC / normal	Q9Y6Y8	Q9Y6Y8	1.64846	1.64846	0.0106726	0.0448946	8	Q9Y6Y8	SEC23IP	SEC23-interacting protein	S23IP_HUMAN	23	213.499	3.13499	HCC	normal	Up
HCC / normal	Q14653	Q14653	1.20585	1.20585	0.0107339	0.0450852	8	Q14653	IRF3	Interferon regulatory factor 3	IRF3_HUMAN	7	130.673	2.30673	HCC	normal	Up
HCC / normal	Q13162	Q13162	-2.26725	2.26725	0.0107832	0.0451722	8	Q13162	PRDX4	Peroxiredoxin-4	PRDX4_HUMAN	14	-79.2274	0.207726	HCC	normal	Down
HCC / normal	Q9P015	Q9P015	0.808349	0.808349	0.0107849	0.0451722	8	Q9P015	MRPL15	39S ribosomal protein L15, mitochondrial	RM15_HUMAN	14	75.1207	1.75121	HCC	normal	Up
HCC / normal	Q9Y6A4	Q9Y6A4	1.72071	1.72071	0.0108095	0.0452118	8	Q9Y6A4	CFAP20	Cilia- and flagella-associated protein 20	CFA20_HUMAN	7	229.598	3.29598	HCC	normal	Up
HCC / normal	P50552	P50552	2.1814	2.1814	0.0108835	0.0454571	8	P50552	VASP	Vasodilator-stimulated phosphoprotein	VASP_HUMAN	16	353.592	4.53592	HCC	normal	Up
HCC / normal	Q96E39	Q96E39	2.28463	2.28463	0.010915	0.0455251	8	Q96E39	RBMXL1	RNA binding motif protein, X-linked-like-1	RMXL1_HUMAN	4	387.241	4.87241	HCC	normal	Up
HCC / normal	P56937	P56937	1.92462	1.92462	0.0109688	0.0456853	8	P56937	HSD17B7	3-keto-steroid reductase/17-beta-hydroxysteroid dehydrogenase 7	DHB7_HUMAN	9	279.638	3.79638	HCC	normal	Up
HCC / normal	Q9BYI3	Q9BYI3	1.42368	1.42368	0.0109845	0.0456869	7	Q9BYI3	HYCC1	Hyccin	HYCCI_HUMAN	4	168.269	2.68269	HCC	normal	Up
HCC / normal	Q9UQE7	Q9UQE7	0.533406	0.533406	0.011002	0.0456959	8	Q9UQE7	SMC3	Structural maintenance of chromosomes protein 3	SMC3_HUMAN	50	44.7342	1.44734	HCC	normal	Stable
HCC / normal	O95197	O95197	-1.17676	1.17676	0.0110614	0.0457295	8	O95197	RTN3	Reticulon-3	RTN3_HUMAN	5	-55.7655	0.442345	HCC	normal	Down
HCC / normal	P13727	P13727	-1.57318	1.57318	0.0110715	0.0457295	8	P13727	PRG2	Bone marrow proteoglycan	PRG2_HUMAN	8	-66.3934	0.336066	HCC	normal	Down
HCC / normal	P62277	P62277	1.29477	1.29477	0.0110585	0.0457295	8	P62277	RPS13	40S ribosomal protein S13	RS13_HUMAN	12	145.338	2.45338	HCC	normal	Up
HCC / normal	Q9UHI5	Q9UHI5	-1.4912	1.4912	0.0110649	0.0457295	8	Q9UHI5	SLC7A8	Large neutral amino acids transporter small subunit 2	LAT2_HUMAN	4	-64.4284	0.355716	HCC	normal	Down
HCC / normal	O75131	O75131	1.51435	1.51435	0.0111063	0.0457465	8	O75131	CPNE3	Copine-3	CPNE3_HUMAN	21	185.67	2.8567	HCC	normal	Up
HCC / normal	Q9H8M9	Q9H8M9	-2.04948	2.04948	0.0110934	0.0457465	8	Q9H8M9	EVA1A	Protein eva-1 homolog A	EVA1A_HUMAN	2	-75.8428	0.241572	HCC	normal	Down
HCC / normal	Q8N131	Q8N131	-1.79521	1.79521	0.0111526	0.0457934	8	Q8N131	TMEM123	Porimin	PORIM_HUMAN	1	-71.187	0.28813	HCC	normal	Down
HCC / normal	Q9H0N5	Q9H0N5	-1.20856	1.20856	0.0111553	0.0457934	8	Q9H0N5	PCBD2	Pterin-4-alpha-carbinolamine dehydratase 2	PHS2_HUMAN	4	-56.7299	0.432701	HCC	normal	Down
HCC / normal	Q9H2W6	Q9H2W6	1.23051	1.23051	0.0111639	0.0457934	8	Q9H2W6	MRPL46	39S ribosomal protein L46, mitochondrial	RM46_HUMAN	7	134.651	2.34651	HCC	normal	Up
HCC / normal	P23434	P23434	-2.61754	2.61754	0.0111863	0.0458221	8	P23434	GCSH	Glycine cleavage system H protein, mitochondrial	GCSH_HUMAN	3	-83.7055	0.162945	HCC	normal	Down
HCC / normal	Q9H0U6	Q9H0U6	2.21432	2.21432	0.0112472	0.0460083	8	Q9H0U6	MRPL18	39S ribosomal protein L18, mitochondrial	RM18_HUMAN	5	364.063	4.64063	HCC	normal	Up
HCC / normal	Q12974	Q12974	2.40031	2.40031	0.0112968	0.0460849	8	Q12974	PTP4A2	Protein tyrosine phosphatase type IVA 2	TP4A2_HUMAN	3	427.915	5.27915	HCC	normal	Up
HCC / normal	Q9BRF8	Q9BRF8	-1.25438	1.25438	0.011296	0.0460849	8	Q9BRF8	CPPED1	Serine/threonine-protein phosphatase CPPED1	CPPED_HUMAN	16	-58.0825	0.419175	HCC	normal	Down
HCC / normal	O60637	O60637	-1.90982	1.90982	0.0114533	0.0464684	8	O60637	TSPAN3	Tetraspanin-3	TSN3_HUMAN	1	-73.3875	0.266125	HCC	normal	Down
HCC / normal	O95759	O95759	0.609743	0.609743	0.011453	0.0464684	8	O95759	TBC1D8	TBC1 domain family member 8	TBCD8_HUMAN	8	52.5988	1.52599	HCC	normal	Up
HCC / normal	P35226	P35226	1.06186	1.06186	0.0114251	0.0464684	8	P35226	BMI1	Polycomb complex protein BMI-1	BMI1_HUMAN	6	108.762	2.08762	HCC	normal	Up
HCC / normal	Q7Z7E8	Q7Z7E8	1.47218	1.47218	0.0114281	0.0464684	8	Q7Z7E8	UBE2Q1	Ubiquitin-conjugating enzyme E2 Q1	UB2Q1_HUMAN	9	177.442	2.77442	HCC	normal	Up
HCC / normal	O14727	O14727	1.42809	1.42809	0.0116096	0.0465239	8	O14727	APAF1	Apoptotic protease-activating factor 1	APAF_HUMAN	17	169.09	2.6909	HCC	normal	Up
HCC / normal	O75636	O75636	-2.04232	2.04232	0.0115683	0.0465239	8	O75636	FCN3	Ficolin-3	FCN3_HUMAN	8	-75.7228	0.242772	HCC	normal	Down
HCC / normal	P14649	P14649	-0.521371	0.521371	0.0115927	0.0465239	8	P14649	MYL6B	Myosin light chain 6B	MYL6B_HUMAN	7	-30.329	0.69671	HCC	normal	Stable
HCC / normal	P31350	P31350	1.65734	1.65734	0.0116232	0.0465239	8	P31350	RRM2	Ribonucleoside-diphosphate reductase subunit M2	RIR2_HUMAN	7	215.434	3.15434	HCC	normal	Up
HCC / normal	P69905	P69905	-1.5294	1.5294	0.0116124	0.0465239	8	P69905	HBA2	Hemoglobin subunit alpha	HBA_HUMAN	9	-65.3578	0.346422	HCC	normal	Down
HCC / normal	Q4ADV7	Q4ADV7	1.03832	1.03832	0.0116127	0.0465239	8	Q4ADV7	RIC1	Guanine nucleotide exchange factor subunit RIC1	RIC1_HUMAN	6	105.384	2.05384	HCC	normal	Up
HCC / normal	Q6RFH5	Q6RFH5	1.22687	1.22687	0.0115147	0.0465239	8	Q6RFH5	WDR74	WD repeat-containing protein 74	WDR74_HUMAN	7	134.059	2.34059	HCC	normal	Up
HCC / normal	Q9BSE5	Q9BSE5	-2.16919	2.16919	0.0116188	0.0465239	8	Q9BSE5	AGMAT	Agmatinase, mitochondrial	SPEB_HUMAN	17	-77.7665	0.222335	HCC	normal	Down
HCC / normal	Q9H9J2	Q9H9J2	1.73323	1.73323	0.0115509	0.0465239	8	Q9H9J2	MRPL44	39S ribosomal protein L44, mitochondrial	RM44_HUMAN	10	232.472	3.32472	HCC	normal	Up
HCC / normal	Q9UP83	Q9UP83	1.59693	1.59693	0.0115772	0.0465239	8	Q9UP83	COG5	Conserved oligomeric Golgi complex subunit 5	COG5_HUMAN	18	202.499	3.02499	HCC	normal	Up
HCC / normal	P08582	P08582	-2.65081	2.65081	0.0116452	0.0465495	8	P08582	MELTF	Melanotransferrin	TRFM_HUMAN	10	-84.0769	0.159231	HCC	normal	Down
HCC / normal	O00462	O00462	-1.72422	1.72422	0.0117255	0.046639	8	O00462	MANBA	Beta-mannosidase	MANBA_HUMAN	23	-69.7338	0.302662	HCC	normal	Down
HCC / normal	O15371	O15371	1.32836	1.32836	0.0117194	0.046639	8	O15371	EIF3D	Eukaryotic translation initiation factor 3 subunit D	EIF3D_HUMAN	18	151.118	2.51118	HCC	normal	Up
HCC / normal	P51687	P51687	-2.97593	2.97593	0.0117929	0.046639	8	P51687	SUOX	Sulfite oxidase, mitochondrial	SUOX_HUMAN	23	-87.2897	0.127103	HCC	normal	Down
HCC / normal	Q07954	Q07954	-0.778179	0.778179	0.0117387	0.046639	8	Q07954	LRP1	Prolow-density lipoprotein receptor-related protein 1	LRP1_HUMAN	124	-41.6898	0.583102	HCC	normal	Down
HCC / normal	Q86TI2	Q86TI2	1.59367	1.59367	0.0117743	0.046639	8	Q86TI2	DPP9	Dipeptidyl peptidase 9	DPP9_HUMAN	25	201.816	3.01816	HCC	normal	Up
HCC / normal	Q8N6R0	Q8N6R0	1.1112	1.1112	0.0117778	0.046639	8	Q8N6R0	METTL13	eEF1A lysine and N-terminal methyltransferase	EFNMT_HUMAN	17	116.025	2.16025	HCC	normal	Up
HCC / normal	Q96R05	Q96R05	2.02887	2.02887	0.0116989	0.046639	8	Q96R05	RBP7	Retinoid-binding protein 7	RET7_HUMAN	4	308.086	4.08086	HCC	normal	Up
HCC / normal	Q9NUQ8	Q9NUQ8	1.55525	1.55525	0.0117817	0.046639	8	Q9NUQ8	ABCF3	ATP-binding cassette sub-family F member 3	ABCF3_HUMAN	19	193.885	2.93885	HCC	normal	Up
HCC / normal	P21796	P21796	1.11701	1.11701	0.0118109	0.0466482	8	P21796	VDAC1	Voltage-dependent anion-selective channel protein 1	VDAC1_HUMAN	18	116.896	2.16896	HCC	normal	Up
HCC / normal	Q92615	Q92615	1.08534	1.08534	0.0118291	0.0466585	8	Q92615	LARP4B	La-related protein 4B	LAR4B_HUMAN	19	112.187	2.12187	HCC	normal	Up
HCC / normal	Q6P4A7	Q6P4A7	0.683903	0.683903	0.0118458	0.0466623	8	Q6P4A7	SFXN4	Sideroflexin-4	SFXN4_HUMAN	7	60.648	1.60648	HCC	normal	Up
HCC / normal	O43143	O43143	1.10613	1.10613	0.0119662	0.0466703	8	O43143	DHX15	ATP-dependent RNA helicase DHX15	DHX15_HUMAN	33	115.267	2.15267	HCC	normal	Up
HCC / normal	O94888	O94888	0.928107	0.928107	0.0119978	0.0466703	8	O94888	UBXN7	UBX domain-containing protein 7	UBXN7_HUMAN	10	90.2777	1.90278	HCC	normal	Up
HCC / normal	P08754	P08754	1.12922	1.12922	0.0120103	0.0466703	8	P08754	GNAI3	Guanine nucleotide-binding protein G(i) subunit alpha-3	GNAI3_HUMAN	9	118.741	2.18741	HCC	normal	Up
HCC / normal	P19474	P19474	1.37057	1.37057	0.0120552	0.0466703	8	P19474	TRIM21	E3 ubiquitin-protein ligase TRIM21	RO52_HUMAN	17	158.572	2.58572	HCC	normal	Up
HCC / normal	P35237	P35237	-0.843305	0.843305	0.0119498	0.0466703	8	P35237	SERPINB6	Serpin B6	SPB6_HUMAN	18	-44.2635	0.557365	HCC	normal	Down
HCC / normal	P39019	P39019	0.725087	0.725087	0.0121612	0.0466703	8	P39019	RPS19	40S ribosomal protein S19	RS19_HUMAN	13	65.3	1.653	HCC	normal	Up
HCC / normal	P42167	P42167	2.1223	2.1223	0.0121216	0.0466703	8	P42167	TMPO	Lamina-associated polypeptide 2, isoforms beta/gamma	LAP2B_HUMAN	17	335.386	4.35386	HCC	normal	Up
HCC / normal	P48723	P48723	1.08939	1.08939	0.0121231	0.0466703	8	P48723	HSPA13	Heat shock 70 kDa protein 13	HSP13_HUMAN	9	112.783	2.12783	HCC	normal	Up
HCC / normal	P62070	P62070	1.33057	1.33057	0.0120661	0.0466703	8	P62070	RRAS2	Ras-related protein R-Ras2	RRAS2_HUMAN	6	151.503	2.51503	HCC	normal	Up
HCC / normal	P83881	P83881	1.2777	1.2777	0.01198	0.0466703	8	P83881	RPL36A	60S ribosomal protein L36a	RL36A_HUMAN	7	142.452	2.42452	HCC	normal	Up
HCC / normal	Q08AM6	Q08AM6	1.29927	1.29927	0.0119284	0.0466703	8	Q08AM6	VAC14	Protein VAC14 homolog	VAC14_HUMAN	21	146.105	2.46105	HCC	normal	Up
HCC / normal	Q14117	Q14117	-3.43507	3.43507	0.0120969	0.0466703	8	Q14117	DPYS	Dihydropyrimidinase	DPYS_HUMAN	27	-90.7543	0.0924569	HCC	normal	Down
HCC / normal	Q86YV9	Q86YV9	1.36898	1.36898	0.0121125	0.0466703	8	Q86YV9	HPS6	BLOC-2 complex member HPS6	HPS6_HUMAN	8	158.289	2.58289	HCC	normal	Up
HCC / normal	Q8WZ82	Q8WZ82	2.27312	2.27312	0.0120048	0.0466703	8	Q8WZ82	OVCA2	Esterase OVCA2	OVCA2_HUMAN	5	383.368	4.83368	HCC	normal	Up
HCC / normal	Q92685	Q92685	-0.970759	0.970759	0.0120797	0.0466703	8	Q92685	ALG3	Dol-P-Man:Man(5)GlcNAc(2)-PP-Dol alpha-1,3-mannosyltransferase	ALG3_HUMAN	4	-48.9762	0.510238	HCC	normal	Down
HCC / normal	Q969L2	Q969L2	-2.82557	2.82557	0.0121243	0.0466703	8	Q969L2	MAL2	Protein MAL2	MAL2_HUMAN	1	-85.8935	0.141065	HCC	normal	Down
HCC / normal	Q96BP2	Q96BP2	2.03215	2.03215	0.0120275	0.0466703	8	Q96BP2	CHCHD1	Coiled-coil-helix-coiled-coil-helix domain-containing protein 1	CHCH1_HUMAN	3	309.015	4.09015	HCC	normal	Up
HCC / normal	Q96BW5	Q96BW5	-3.12798	3.12798	0.011991	0.0466703	8	Q96BW5	PTER	Phosphotriesterase-related protein	PTER_HUMAN	14	-88.5611	0.114389	HCC	normal	Down
HCC / normal	Q9BRP4	Q9BRP4	1.17812	1.17812	0.0121466	0.0466703	8	Q9BRP4	PAAF1	Proteasomal ATPase-associated factor 1	PAAF1_HUMAN	14	126.282	2.26282	HCC	normal	Up
HCC / normal	Q9UJX5	Q9UJX5	0.84858	0.84858	0.0121318	0.0466703	8	Q9UJX5	ANAPC4	Anaphase-promoting complex subunit 4	APC4_HUMAN	11	80.0727	1.80073	HCC	normal	Up
HCC / normal	Q9H1H9	Q9H1H9	1.44247	1.44247	0.0122074	0.0467871	8	Q9H1H9	KIF13A	Kinesin-like protein KIF13A	KI13A_HUMAN	20	171.786	2.71786	HCC	normal	Up
HCC / normal	O95861	O95861	1.75151	1.75151	0.0122254	0.046796	8	O95861	BPNT1	3'(2'),5'-bisphosphate nucleotidase 1	BPNT1_HUMAN	17	236.71	3.3671	HCC	normal	Up
HCC / normal	Q10570	Q10570	0.699772	0.699772	0.0122588	0.0468634	8	Q10570	CPSF1	Cleavage and polyadenylation specificity factor subunit 1	CPSF1_HUMAN	28	62.4248	1.62425	HCC	normal	Up
HCC / normal	P02763	P02763	-2.97732	2.97732	0.0123064	0.0469481	8	P02763	ORM1	Alpha-1-acid glycoprotein 1	A1AG1_HUMAN	9	-87.3019	0.126981	HCC	normal	Down
HCC / normal	Q14974	Q14974	1.0607	1.0607	0.0123125	0.0469481	8	Q14974	KPNB1	Importin subunit beta-1	IMB1_HUMAN	30	108.594	2.08594	HCC	normal	Up
HCC / normal	Q13126	Q13126	0.836514	0.836514	0.0123546	0.0469884	8	Q13126	MTAP	S-methyl-5'-thioadenosine phosphorylase	MTAP_HUMAN	21	78.573	1.78573	HCC	normal	Up
HCC / normal	Q9NUQ3	Q9NUQ3	1.64513	1.64513	0.0123415	0.0469884	8	Q9NUQ3	TXLNG	Gamma-taxilin	TXLNG_HUMAN	14	212.775	3.12775	HCC	normal	Up
HCC / normal	P08238	P08238	0.846892	0.846892	0.0124323	0.0472236	8	P08238	HSP90AB1	Heat shock protein HSP 90-beta	HS90B_HUMAN	56	79.8621	1.79862	HCC	normal	Up
HCC / normal	P04632	P04632	2.4722	2.4722	0.0126047	0.047277	8	P04632	CAPNS1	Calpain small subunit 1	CPNS1_HUMAN	4	454.888	5.54888	HCC	normal	Up
HCC / normal	P11908	P11908	0.921814	0.921814	0.0125087	0.047277	8	P11908	PRPS2	Ribose-phosphate pyrophosphokinase 2	PRPS2_HUMAN	13	89.4496	1.8945	HCC	normal	Up
HCC / normal	P49450	P49450	1.30002	1.30002	0.0124961	0.047277	8	P49450	CENPA	Histone H3-like centromeric protein A	CENPA_HUMAN	1	146.233	2.46233	HCC	normal	Up
HCC / normal	P56962	P56962	1.73064	1.73064	0.0125945	0.047277	8	P56962	STX17	Syntaxin-17	STX17_HUMAN	7	231.875	3.31875	HCC	normal	Up
HCC / normal	P68371	P68371	1.84841	1.84841	0.01261	0.047277	8	P68371	TUBB4B	Tubulin beta-4B chain	TBB4B_HUMAN	28	260.104	3.60104	HCC	normal	Up
HCC / normal	Q7RTV0	Q7RTV0	0.892769	0.892769	0.0124625	0.047277	8	Q7RTV0	PHF5A	PHD finger-like domain-containing protein 5A	PHF5A_HUMAN	7	85.6737	1.85674	HCC	normal	Up
HCC / normal	Q9H2H8	Q9H2H8	1.00746	1.00746	0.0125791	0.047277	8	Q9H2H8	PPIL3	Peptidyl-prolyl cis-trans isomerase-like 3	PPIL3_HUMAN	9	101.038	2.01038	HCC	normal	Up
HCC / normal	Q9H8L6	Q9H8L6	1.50445	1.50445	0.01258	0.047277	8	Q9H8L6	MMRN2	Multimerin-2	MMRN2_HUMAN	11	183.716	2.83716	HCC	normal	Up
HCC / normal	Q9NP92	Q9NP92	1.75439	1.75439	0.0125633	0.047277	8	Q9NP92	MRPS30	39S ribosomal protein S30, mitochondrial	RT30_HUMAN	11	237.385	3.37385	HCC	normal	Up
HCC / normal	Q9NQC3	Q9NQC3	-2.17325	2.17325	0.0125357	0.047277	8	Q9NQC3	RTN4	Reticulon-4	RTN4_HUMAN	8	-77.8289	0.221711	HCC	normal	Down
HCC / normal	Q9NXV6	Q9NXV6	0.695554	0.695554	0.0126209	0.047277	8	Q9NXV6	CDKN2AIP	CDKN2A-interacting protein	CARF_HUMAN	20	61.9506	1.61951	HCC	normal	Up
HCC / normal	Q86XE5	Q86XE5	-2.80911	2.80911	0.0126436	0.0473024	8	Q86XE5	HOGA1	4-hydroxy-2-oxoglutarate aldolase, mitochondrial	HOGA1_HUMAN	12	-85.7316	0.142684	HCC	normal	Down
HCC / normal	Q15424	Q15424	-0.435929	0.435929	0.012698	0.0474463	8	Q15424	SAFB	Scaffold attachment factor B1	SAFB1_HUMAN	20	-26.0782	0.739218	HCC	normal	Stable
HCC / normal	P49589	P49589	1.22866	1.22866	0.0127241	0.0474679	8	P49589	CARS1	Cysteine--tRNA ligase, cytoplasmic	SYCC_HUMAN	31	134.349	2.34349	HCC	normal	Up
HCC / normal	Q7L2H7	Q7L2H7	0.71408	0.71408	0.0127357	0.0474679	8	Q7L2H7	EIF3M	Eukaryotic translation initiation factor 3 subunit M	EIF3M_HUMAN	14	64.0437	1.64044	HCC	normal	Up
HCC / normal	O43776	O43776	1.36876	1.36876	0.0128195	0.0474833	8	O43776	NARS1	Asparagine--tRNA ligase, cytoplasmic	SYNC_HUMAN	23	158.248	2.58248	HCC	normal	Up
HCC / normal	P32929	P32929	-2.82732	2.82732	0.0127874	0.0474833	8	P32929	CTH	Cystathionine gamma-lyase	CGL_HUMAN	20	-85.9106	0.140894	HCC	normal	Down
HCC / normal	Q14554	Q14554	1.98832	1.98832	0.0127834	0.0474833	8	Q14554	PDIA5	Protein disulfide-isomerase A5	PDIA5_HUMAN	24	296.775	3.96775	HCC	normal	Up
HCC / normal	Q5JVF3	Q5JVF3	2.61649	2.61649	0.0127981	0.0474833	7	Q5JVF3	PCID2	PCI domain-containing protein 2	PCID2_HUMAN	12	513.255	6.13255	HCC	normal	Up
HCC / normal	Q9Y5J9	Q9Y5J9	-2.09208	2.09208	0.0128138	0.0474833	8	Q9Y5J9	TIMM8B	Mitochondrial import inner membrane translocase subunit Tim8 B	TIM8B_HUMAN	3	-76.5458	0.234542	HCC	normal	Down
HCC / normal	Q13888;Q6P1K8	Q13888;Q6P1K8	1.22813	1.22813	0.0129248	0.0477602	8	Q13888;Q6P1K8	GTF2H2;GTF2H2C_2	General transcription factor IIH subunit 2;General transcription factor IIH subunit 2-like protein	TF2H2_HUMAN;T2H2L_HUMAN	6	134.264	2.34264	HCC	normal	Up
HCC / normal	Q9Y3Y2	Q9Y3Y2	1.11241	1.11241	0.0129264	0.0477602	8	Q9Y3Y2	CHTOP	Chromatin target of PRMT1 protein	CHTOP_HUMAN	6	116.207	2.16207	HCC	normal	Up
HCC / normal	Q66LE6	Q66LE6	-1.06033	1.06033	0.0129425	0.0477607	8	Q66LE6	PPP2R2D	Serine/threonine-protein phosphatase 2A 55 kDa regulatory subunit B delta isoform	2ABD_HUMAN	2	-52.0479	0.479521	HCC	normal	Down
HCC / normal	Q6ZVE7	Q6ZVE7	-1.4012	1.4012	0.0129704	0.0478041	8	Q6ZVE7	GOLT1A	Vesicle transport protein GOT1A	GOT1A_HUMAN	2	-62.1387	0.378613	HCC	normal	Down
HCC / normal	O14979	O14979	2.08086	2.08086	0.01304	0.0479421	8	O14979	HNRNPDL	Heterogeneous nuclear ribonucleoprotein D-like	HNRDL_HUMAN	14	323.058	4.23058	HCC	normal	Up
HCC / normal	P54709	P54709	1.76793	1.76793	0.0130304	0.0479421	8	P54709	ATP1B3	Sodium/potassium-transporting ATPase subunit beta-3	AT1B3_HUMAN	7	240.566	3.40566	HCC	normal	Up
HCC / normal	Q9NRY5	Q9NRY5	1.01604	1.01604	0.0130662	0.0479793	8	Q9NRY5	FAM114A2	Protein FAM114A2	F1142_HUMAN	17	102.236	2.02236	HCC	normal	Up
HCC / normal	O75695	O75695	1.1174	1.1174	0.0130841	0.0479856	8	O75695	RP2	Protein XRP2	XRP2_HUMAN	8	116.956	2.16956	HCC	normal	Up
HCC / normal	Q9BVT8	Q9BVT8	1.96847	1.96847	0.0131723	0.0482497	8	Q9BVT8	TMUB1	Transmembrane and ubiquitin-like domain-containing protein 1	TMUB1_HUMAN	2	291.353	3.91353	HCC	normal	Up
HCC / normal	P12956	P12956	1.15205	1.15205	0.0132944	0.0485774	8	P12956	XRCC6	X-ray repair cross-complementing protein 6	XRCC6_HUMAN	41	122.23	2.2223	HCC	normal	Up
HCC / normal	Q9GZT8	Q9GZT8	1.46253	1.46253	0.0132876	0.0485774	8	Q9GZT8	NIF3L1	NIF3-like protein 1	NIF3L_HUMAN	12	175.592	2.75592	HCC	normal	Up
HCC / normal	O75976	O75976	1.05649	1.05649	0.0134299	0.0486002	8	O75976	CPD	Carboxypeptidase D	CBPD_HUMAN	33	107.986	2.07986	HCC	normal	Up
HCC / normal	Q13393	Q13393	-1.4362	1.4362	0.0133388	0.0486002	8	Q13393	PLD1	Phospholipase D1	PLD1_HUMAN	12	-63.046	0.36954	HCC	normal	Down
HCC / normal	Q5TA45	Q5TA45	1.38042	1.38042	0.0134311	0.0486002	8	Q5TA45	INTS11	Integrator complex subunit 11	INT11_HUMAN	7	160.344	2.60344	HCC	normal	Up
HCC / normal	Q8TBA6	Q8TBA6	0.996657	0.996657	0.0133509	0.0486002	8	Q8TBA6	GOLGA5	Golgin subfamily A member 5	GOGA5_HUMAN	27	99.5371	1.99537	HCC	normal	Up
HCC / normal	Q96CB9	Q96CB9	2.41395	2.41395	0.0133729	0.0486002	8	Q96CB9	NSUN4	5-methylcytosine rRNA methyltransferase NSUN4	NSUN4_HUMAN	5	432.932	5.32932	HCC	normal	Up
HCC / normal	Q96CS3	Q96CS3	1.06902	1.06902	0.0134116	0.0486002	8	Q96CS3	FAF2	FAS-associated factor 2	FAF2_HUMAN	17	109.8	2.098	HCC	normal	Up
HCC / normal	Q9BSD7	Q9BSD7	1.87492	1.87492	0.013389	0.0486002	8	Q9BSD7	NTPCR	Cancer-related nucleoside-triphosphatase	NTPCR_HUMAN	6	266.781	3.66781	HCC	normal	Up
HCC / normal	Q9C0B1	Q9C0B1	1.4434	1.4434	0.0133764	0.0486002	8	Q9C0B1	FTO	Alpha-ketoglutarate-dependent dioxygenase FTO	FTO_HUMAN	17	171.962	2.71962	HCC	normal	Up
HCC / normal	C4AMC7;Q6VEQ5	C4AMC7;Q6VEQ5	1.74727	1.74727	0.0135295	0.0486358	8	C4AMC7;Q6VEQ5	WASH3P;WASH2P	Putative WAS protein family homolog 3;WAS protein family homolog 2	WASH3_HUMAN;WASH2_HUMAN	7	235.722	3.35722	HCC	normal	Up
HCC / normal	P00558	P00558	2.20423	2.20423	0.0134677	0.0486358	8	P00558	PGK1	Phosphoglycerate kinase 1	PGK1_HUMAN	41	360.829	4.60829	HCC	normal	Up
HCC / normal	P32856	P32856	1.24405	1.24405	0.0135272	0.0486358	6	P32856	STX2	Syntaxin-2	STX2_HUMAN	2	136.862	2.36862	HCC	normal	Up
HCC / normal	Q2M389	Q2M389	1.60447	1.60447	0.0135367	0.0486358	8	Q2M389	WASHC4	WASH complex subunit 4	WASC4_HUMAN	30	204.084	3.04084	HCC	normal	Up
HCC / normal	Q7Z7L8	Q7Z7L8	-1.60772	1.60772	0.0135119	0.0486358	8	Q7Z7L8	C11orf96	Uncharacterized protein C11orf96	CK096_HUMAN	1	-67.1883	0.328117	HCC	normal	Down
HCC / normal	Q9BUP3	Q9BUP3	2.31007	2.31007	0.013539	0.0486358	8	Q9BUP3	HTATIP2	Oxidoreductase HTATIP2	HTAI2_HUMAN	19	395.907	4.95907	HCC	normal	Up
HCC / normal	Q8WY22	Q8WY22	-1.28822	1.28822	0.0135597	0.0486516	8	Q8WY22	BRI3BP	BRI3-binding protein	BRI3B_HUMAN	3	-59.0544	0.409456	HCC	normal	Down
HCC / normal	O43237	O43237	1.10788	1.10788	0.0136389	0.0486976	8	O43237	DYNC1LI2	Cytoplasmic dynein 1 light intermediate chain 2	DC1L2_HUMAN	13	115.529	2.15529	HCC	normal	Up
HCC / normal	O75954	O75954	-2.88271	2.88271	0.0136417	0.0486976	8	O75954	TSPAN9	Tetraspanin-9	TSN9_HUMAN	6	-86.4414	0.135586	HCC	normal	Down
HCC / normal	P05023	P05023	1.18691	1.18691	0.0136503	0.0486976	8	P05023	ATP1A1	Sodium/potassium-transporting ATPase subunit alpha-1	AT1A1_HUMAN	57	127.665	2.27665	HCC	normal	Up
HCC / normal	Q15274	Q15274	-2.22165	2.22165	0.0136042	0.0486976	8	Q15274	QPRT	Nicotinate-nucleotide pyrophosphorylase [carboxylating]	NADC_HUMAN	12	-78.5604	0.214396	HCC	normal	Down
HCC / normal	Q9NP81	Q9NP81	0.870464	0.870464	0.0136543	0.0486976	8	Q9NP81	SARS2	Serine--tRNA ligase, mitochondrial	SYSM_HUMAN	15	82.8251	1.82825	HCC	normal	Up
HCC / normal	P08134	P08134	3.66682	3.66682	0.0136917	0.0487725	8	P08134	RHOC	Rho-related GTP-binding protein RhoC	RHOC_HUMAN	2	1170.05	12.7005	HCC	normal	Up
HCC / normal	A5PLN9	A5PLN9	1.97521	1.97521	0.0138208	0.0488435	8	A5PLN9	TRAPPC13	Trafficking protein particle complex subunit 13	TPC13_HUMAN	6	293.185	3.93185	HCC	normal	Up
HCC / normal	P07099	P07099	1.29379	1.29379	0.0137995	0.0488435	8	P07099	EPHX1	Epoxide hydrolase 1	HYEP_HUMAN	33	145.171	2.45171	HCC	normal	Up
HCC / normal	P20226	P20226	1.09036	1.09036	0.0138471	0.0488435	8	P20226	TBP	TATA-box-binding protein	TBP_HUMAN	2	112.928	2.12928	HCC	normal	Up
HCC / normal	P51790	P51790	-1.73746	1.73746	0.0137871	0.0488435	8	P51790	CLCN3	H(+)/Cl(-) exchange transporter 3	CLCN3_HUMAN	12	-70.0103	0.299897	HCC	normal	Down
HCC / normal	P53992	P53992	1.56358	1.56358	0.0138868	0.0488435	8	P53992	SEC24C	Protein transport protein Sec24C	SC24C_HUMAN	27	195.587	2.95587	HCC	normal	Up
HCC / normal	Q12904	Q12904	1.16186	1.16186	0.0137632	0.0488435	8	Q12904	AIMP1	Aminoacyl tRNA synthase complex-interacting multifunctional protein 1	AIMP1_HUMAN	14	123.745	2.23745	HCC	normal	Up
HCC / normal	Q14241	Q14241	1.35097	1.35097	0.0138005	0.0488435	8	Q14241	ELOA	Elongin-A	ELOA1_HUMAN	11	155.084	2.55084	HCC	normal	Up
HCC / normal	Q6PK04	Q6PK04	1.87839	1.87839	0.0138651	0.0488435	8	Q6PK04	CCDC137	Coiled-coil domain-containing protein 137	CC137_HUMAN	3	267.665	3.67665	HCC	normal	Up
HCC / normal	Q99623	Q99623	2.44448	2.44448	0.013892	0.0488435	8	Q99623	PHB2	Prohibitin-2	PHB2_HUMAN	20	444.331	5.44331	HCC	normal	Up
HCC / normal	Q99848	Q99848	1.11482	1.11482	0.013873	0.0488435	8	Q99848	EBNA1BP2	Probable rRNA-processing protein EBP2	EBP2_HUMAN	12	116.567	2.16567	HCC	normal	Up
HCC / normal	Q9Y305	Q9Y305	1.87145	1.87145	0.0138185	0.0488435	8	Q9Y305	ACOT9	Acyl-coenzyme A thioesterase 9, mitochondrial	ACOT9_HUMAN	20	265.901	3.65901	HCC	normal	Up
HCC / normal	P08581	P08581	-0.903767	0.903767	0.0139172	0.0488743	8	P08581	MET	Hepatocyte growth factor receptor	MET_HUMAN	18	-46.5511	0.534489	HCC	normal	Down
HCC / normal	O95453	O95453	1.51782	1.51782	0.014024	0.0489163	8	O95453	PARN	Poly(A)-specific ribonuclease PARN	PARN_HUMAN	15	186.358	2.86358	HCC	normal	Up
HCC / normal	P04843	P04843	1.53033	1.53033	0.0139671	0.0489163	8	P04843	RPN1	Dolichyl-diphosphooligosaccharide--protein glycosyltransferase subunit 1	RPN1_HUMAN	30	188.853	2.88853	HCC	normal	Up
HCC / normal	P11234	P11234	-0.648216	0.648216	0.0139461	0.0489163	8	P11234	RALB	Ras-related protein Ral-B	RALB_HUMAN	7	-36.1931	0.638069	HCC	normal	Down
HCC / normal	P39748	P39748	2.14039	2.14039	0.0140441	0.0489163	8	P39748	FEN1	Flap endonuclease 1	FEN1_HUMAN	12	340.881	4.40881	HCC	normal	Up
HCC / normal	Q15291	Q15291	0.596612	0.596612	0.0140104	0.0489163	8	Q15291	RBBP5	Retinoblastoma-binding protein 5	RBBP5_HUMAN	11	51.2161	1.51216	HCC	normal	Up
HCC / normal	Q9NV66	Q9NV66	-1.1988	1.1988	0.0140311	0.0489163	8	Q9NV66	TYW1	S-adenosyl-L-methionine-dependent tRNA 4-demethylwyosine synthase TYW1	TYW1_HUMAN	7	-56.4363	0.435637	HCC	normal	Down
HCC / normal	Q9NZJ9	Q9NZJ9	1.26293	1.26293	0.0139965	0.0489163	8	Q9NZJ9	NUDT4	Diphosphoinositol polyphosphate phosphohydrolase 2	NUDT4_HUMAN	6	139.982	2.39982	HCC	normal	Up
HCC / normal	P42224	P42224	3.20656	3.20656	0.0141027	0.0490066	8	P42224	STAT1	Signal transducer and activator of transcription 1-alpha/beta	STAT1_HUMAN	42	823.148	9.23148	HCC	normal	Up
HCC / normal	Q8WYP5	Q8WYP5	0.558321	0.558321	0.014103	0.0490066	8	Q8WYP5	AHCTF1	Protein ELYS	ELYS_HUMAN	41	47.2555	1.47255	HCC	normal	Stable
HCC / normal	O95297	O95297	0.756116	0.756116	0.0141994	0.0492763	8	O95297	MPZL1	Myelin protein zero-like protein 1	MPZL1_HUMAN	5	68.8938	1.68894	HCC	normal	Up
HCC / normal	Q12905	Q12905	1.73406	1.73406	0.0142254	0.0492763	8	Q12905	ILF2	Interleukin enhancer-binding factor 2	ILF2_HUMAN	12	232.662	3.32662	HCC	normal	Up
HCC / normal	Q6PCB7	Q6PCB7	1.34938	1.34938	0.0142302	0.0492763	8	Q6PCB7	SLC27A1	Long-chain fatty acid transport protein 1	S27A1_HUMAN	13	154.803	2.54803	HCC	normal	Up
HCC / normal	Q8N6L1	Q8N6L1	3.0732	3.0732	0.0142678	0.0493492	8	Q8N6L1	KRTCAP2	Keratinocyte-associated protein 2	KTAP2_HUMAN	1	741.64	8.4164	HCC	normal	Up
HCC / normal	O76094	O76094	0.569709	0.569709	0.014285	0.0493512	8	O76094	SRP72	Signal recognition particle subunit SRP72	SRP72_HUMAN	32	48.4224	1.48422	HCC	normal	Stable
HCC / normal	O43264	O43264	0.847068	0.847068	0.0143455	0.0495026	8	O43264	ZW10	Centromere/kinetochore protein zw10 homolog	ZW10_HUMAN	18	79.8842	1.79884	HCC	normal	Up
HCC / normal	O60499	O60499	1.64652	1.64652	0.0143886	0.0495367	8	O60499	STX10	Syntaxin-10	STX10_HUMAN	6	213.077	3.13077	HCC	normal	Up
HCC / normal	O75380	O75380	2.32674	2.32674	0.0143758	0.0495367	8	O75380	NDUFS6	NADH dehydrogenase [ubiquinone] iron-sulfur protein 6, mitochondrial	NDUS6_HUMAN	5	401.669	5.01669	HCC	normal	Up
HCC / normal	Q9BXJ1	Q9BXJ1	-1.60043	1.60043	0.0144075	0.0495443	8	Q9BXJ1	C1QTNF1	Complement C1q tumor necrosis factor-related protein 1	C1QT1_HUMAN	3	-67.0222	0.329778	HCC	normal	Down
HCC / normal	P10253	P10253	-1.25457	1.25457	0.0144491	0.0496041	8	P10253	GAA	Lysosomal alpha-glucosidase	LYAG_HUMAN	22	-58.0883	0.419117	HCC	normal	Down
HCC / normal	Q9H3K2	Q9H3K2	-2.08467	2.08467	0.0144582	0.0496041	8	Q9H3K2	GHITM	Growth hormone-inducible transmembrane protein	GHITM_HUMAN	7	-76.4249	0.235751	HCC	normal	Down
HCC / normal	Q27J81	Q27J81	1.00578	1.00578	0.0144936	0.0496114	8	Q27J81	INF2	Inverted formin-2	INF2_HUMAN	27	100.802	2.00802	HCC	normal	Up
HCC / normal	Q92747	Q92747	-1.44202	1.44202	0.0144815	0.0496114	8	Q92747	ARPC1A	Actin-related protein 2/3 complex subunit 1A	ARC1A_HUMAN	13	-63.1948	0.368052	HCC	normal	Down
HCC / normal	Q32P28	Q32P28	2.23987	2.23987	0.0145633	0.0497787	8	Q32P28	P3H1	Prolyl 3-hydroxylase 1	P3H1_HUMAN	18	372.355	4.72355	HCC	normal	Up
HCC / normal	Q8IXT5	Q8IXT5	-0.491434	0.491434	0.0145759	0.0497787	8	Q8IXT5	RBM12B	RNA-binding protein 12B	RB12B_HUMAN	25	-28.8682	0.711318	HCC	normal	Stable
HCC / normal	Q15120	Q15120	1.27832	1.27832	0.0146071	0.0498281	8	Q15120	PDK3	[Pyruvate dehydrogenase (acetyl-transferring)] kinase isozyme 3, mitochondrial	PDK3_HUMAN	10	142.557	2.42557	HCC	normal	Up
HCC / normal	O75643	O75643	0.659105	0.659105	0.0147709	0.0498975	8	O75643	SNRNP200	U5 small nuclear ribonucleoprotein 200 kDa helicase	U520_HUMAN	76	57.9103	1.5791	HCC	normal	Up
HCC / normal	O95749	O95749	2.8006	2.8006	0.0148014	0.0498975	8	O95749	GGPS1	Geranylgeranyl pyrophosphate synthase	GGPPS_HUMAN	7	596.729	6.96729	HCC	normal	Up
HCC / normal	P17050	P17050	-2.0718	2.0718	0.0146478	0.0498975	8	P17050	NAGA	Alpha-N-acetylgalactosaminidase	NAGAB_HUMAN	10	-76.2138	0.237862	HCC	normal	Down
HCC / normal	P26358	P26358	1.13794	1.13794	0.014772	0.0498975	8	P26358	DNMT1	DNA (cytosine-5)-methyltransferase 1	DNMT1_HUMAN	26	120.067	2.20067	HCC	normal	Up
HCC / normal	Q8IV50	Q8IV50	1.87147	1.87147	0.0147276	0.0498975	8	Q8IV50	LYSMD2	LysM and putative peptidoglycan-binding domain-containing protein 2	LYSM2_HUMAN	4	265.905	3.65905	HCC	normal	Up
HCC / normal	Q96A72	Q96A72	1.65191	1.65191	0.0148215	0.0498975	8	Q96A72	MAGOHB	Protein mago nashi homolog 2	MGN2_HUMAN	5	214.25	3.1425	HCC	normal	Up
HCC / normal	Q99943	Q99943	2.03596	2.03596	0.0148285	0.0498975	8	Q99943	AGPAT1	1-acyl-sn-glycerol-3-phosphate acyltransferase alpha	PLCA_HUMAN	5	310.096	4.10096	HCC	normal	Up
HCC / normal	Q9BUI4	Q9BUI4	1.17983	1.17983	0.0148195	0.0498975	8	Q9BUI4	POLR3C	DNA-directed RNA polymerase III subunit RPC3	RPC3_HUMAN	9	126.551	2.26551	HCC	normal	Up
HCC / normal	Q9BX59	Q9BX59	1.42237	1.42237	0.0147897	0.0498975	8	Q9BX59	TAPBPL	Tapasin-related protein	TPSNR_HUMAN	10	168.025	2.68025	HCC	normal	Up
HCC / normal	Q9GZT3	Q9GZT3	0.811557	0.811557	0.0147658	0.0498975	8	Q9GZT3	SLIRP	SRA stem-loop-interacting RNA-binding protein, mitochondrial	SLIRP_HUMAN	9	75.5104	1.7551	HCC	normal	Up
HCC / normal	Q9NP73	Q9NP73	1.73995	1.73995	0.0147068	0.0498975	7	Q9NP73	ALG13	Putative bifunctional UDP-N-acetylglucosamine transferase and deubiquitinase ALG13	ALG13_HUMAN	1	234.023	3.34023	HCC	normal	Up
HCC / normal	Q9Y639	Q9Y639	-1.23795	1.23795	0.0148046	0.0498975	8	Q9Y639	NPTN	Neuroplastin	NPTN_HUMAN	7	-57.6024	0.423976	HCC	normal	Down
HCC / normal	Q9Y3D9	Q9Y3D9	0.56022	0.56022	0.0148671	0.0499708	8	Q9Y3D9	MRPS23	28S ribosomal protein S23, mitochondrial	RT23_HUMAN	7	47.4494	1.47449	HCC	normal	Stable
HCC / normal	P49411	P49411	2.44315	2.44315	0.0149796	0.0499866	8	P49411	TUFM	Elongation factor Tu, mitochondrial	EFTU_HUMAN	30	443.829	5.43829	HCC	normal	Up
HCC / normal	P61981	P61981	1.85129	1.85129	0.0149733	0.0499866	8	P61981	YWHAG	14-3-3 protein gamma	1433G_HUMAN	11	260.824	3.60824	HCC	normal	Up
HCC / normal	Q02094	Q02094	-2.50554	2.50554	0.0149167	0.0499866	8	Q02094	RHAG	Ammonium transporter Rh type A	RHAG_HUMAN	1	-82.3901	0.176099	HCC	normal	Down
HCC / normal	Q13596	Q13596	1.3376	1.3376	0.0149628	0.0499866	8	Q13596	SNX1	Sorting nexin-1	SNX1_HUMAN	20	152.73	2.5273	HCC	normal	Up
HCC / normal	Q8NBJ4	Q8NBJ4	1.36715	1.36715	0.0149309	0.0499866	8	Q8NBJ4	GOLM1	Golgi membrane protein 1	GOLM1_HUMAN	14	157.96	2.5796	HCC	normal	Up
HCC / normal	Q8TAT6	Q8TAT6	1.71743	1.71743	0.0149893	0.0499866	8	Q8TAT6	NPLOC4	Nuclear protein localization protein 4 homolog	NPL4_HUMAN	24	228.849	3.28849	HCC	normal	Up
HCC / normal	Q9UBC5	Q9UBC5	1.72956	1.72956	0.0149516	0.0499866	8	Q9UBC5	MYO1A	Unconventional myosin-Ia	MYO1A_HUMAN	3	231.627	3.31627	HCC	normal	Up
HCC / normal	Q6FI81	Q6FI81	1.54952	1.54952	0.0150533	0.0501441	8	Q6FI81	CIAPIN1	Anamorsin	CPIN1_HUMAN	13	192.72	2.9272	HCC	normal	Stable
HCC / normal	O00168	O00168	-1.55238	1.55238	0.0152542	0.0503163	8	O00168	FXYD1	Phospholemman	PLM_HUMAN	1	-65.9052	0.340948	HCC	normal	Stable
HCC / normal	O15234	O15234	0.940926	0.940926	0.0153908	0.0503163	8	O15234	CASC3	Protein CASC3	CASC3_HUMAN	2	91.9761	1.91976	HCC	normal	Stable
HCC / normal	O60762	O60762	1.4447	1.4447	0.0152833	0.0503163	8	O60762	DPM1	Dolichol-phosphate mannosyltransferase subunit 1	DPM1_HUMAN	13	172.206	2.72206	HCC	normal	Stable
HCC / normal	P19387	P19387	1.25431	1.25431	0.0153556	0.0503163	8	P19387	POLR2C	DNA-directed RNA polymerase II subunit RPB3	RPB3_HUMAN	7	138.553	2.38553	HCC	normal	Stable
HCC / normal	P36542	P36542	1.87358	1.87358	0.0153758	0.0503163	8	P36542	ATP5F1C	ATP synthase subunit gamma, mitochondrial	ATPG_HUMAN	11	266.441	3.66441	HCC	normal	Stable
HCC / normal	P49406	P49406	1.52121	1.52121	0.0153387	0.0503163	8	P49406	MRPL19	39S ribosomal protein L19, mitochondrial	RM19_HUMAN	9	187.033	2.87033	HCC	normal	Stable
HCC / normal	P53801	P53801	-1.85714	1.85714	0.0151774	0.0503163	8	P53801	PTTG1IP	Pituitary tumor-transforming gene 1 protein-interacting protein	PTTG_HUMAN	5	-72.3977	0.276023	HCC	normal	Stable
HCC / normal	P61916	P61916	-1.68567	1.68567	0.0153923	0.0503163	8	P61916	NPC2	NPC intracellular cholesterol transporter 2	NPC2_HUMAN	7	-68.9142	0.310858	HCC	normal	Stable
HCC / normal	Q01844	Q01844	1.20676	1.20676	0.0151596	0.0503163	8	Q01844	EWSR1	RNA-binding protein EWS	EWS_HUMAN	7	130.819	2.30819	HCC	normal	Stable
HCC / normal	Q15717	Q15717	1.96281	1.96281	0.0152649	0.0503163	8	Q15717	ELAVL1	ELAV-like protein 1	ELAV1_HUMAN	13	289.82	3.8982	HCC	normal	Stable
HCC / normal	Q8WVJ2	Q8WVJ2	1.14754	1.14754	0.0153466	0.0503163	8	Q8WVJ2	NUDCD2	NudC domain-containing protein 2	NUDC2_HUMAN	5	121.536	2.21536	HCC	normal	Stable
HCC / normal	Q8WVP5	Q8WVP5	-0.856145	0.856145	0.0151788	0.0503163	8	Q8WVP5	TNFAIP8L1	Tumor necrosis factor alpha-induced protein 8-like protein 1	TP8L1_HUMAN	3	-44.7573	0.552427	HCC	normal	Stable
HCC / normal	Q9BRK5	Q9BRK5	1.29165	1.29165	0.0153759	0.0503163	8	Q9BRK5	SDF4	45 kDa calcium-binding protein	CAB45_HUMAN	11	144.808	2.44808	HCC	normal	Stable
HCC / normal	Q9BZE1	Q9BZE1	2.57098	2.57098	0.0153142	0.0503163	8	Q9BZE1	MRPL37	39S ribosomal protein L37, mitochondrial	RM37_HUMAN	12	494.215	5.94215	HCC	normal	Stable
HCC / normal	Q9HD20	Q9HD20	0.869271	0.869271	0.0153737	0.0503163	8	Q9HD20	ATP13A1	Endoplasmic reticulum transmembrane helix translocase	AT131_HUMAN	43	82.674	1.82674	HCC	normal	Stable
HCC / normal	Q9NV96	Q9NV96	-0.742964	0.742964	0.0153023	0.0503163	8	Q9NV96	TMEM30A	Cell cycle control protein 50A	CC50A_HUMAN	13	-40.2489	0.597511	HCC	normal	Stable
HCC / normal	Q9UBF2	Q9UBF2	0.722097	0.722097	0.0151432	0.0503163	8	Q9UBF2	COPG2	Coatomer subunit gamma-2	COPG2_HUMAN	23	64.9578	1.64958	HCC	normal	Stable
HCC / normal	Q9P013	Q9P013	1.68188	1.68188	0.0154362	0.0504045	8	Q9P013	CWC15	Spliceosome-associated protein CWC15 homolog	CWC15_HUMAN	6	220.846	3.20846	HCC	normal	Stable
HCC / normal	O60264	O60264	1.03262	1.03262	0.0155155	0.0504939	8	O60264	SMARCA5	SWI/SNF-related matrix-associated actin-dependent regulator of chromatin subfamily A member 5	SMCA5_HUMAN	46	104.574	2.04574	HCC	normal	Stable
HCC / normal	P39687	P39687	1.25403	1.25403	0.0155097	0.0504939	8	P39687	ANP32A	Acidic leucine-rich nuclear phosphoprotein 32 family member A	AN32A_HUMAN	12	138.506	2.38506	HCC	normal	Stable
HCC / normal	Q969G5	Q969G5	-0.967677	0.967677	0.015484	0.0504939	8	Q969G5	CAVIN3	Caveolae-associated protein 3	CAVN3_HUMAN	7	-48.8671	0.511329	HCC	normal	Stable
HCC / normal	Q96IZ0	Q96IZ0	1.9382	1.9382	0.0155314	0.0504939	8	Q96IZ0	PAWR	PRKC apoptosis WT1 regulator protein	PAWR_HUMAN	7	283.227	3.83227	HCC	normal	Stable
HCC / normal	Q9UPU5	Q9UPU5	0.647474	0.647474	0.0155504	0.0505007	8	Q9UPU5	USP24	Ubiquitin carboxyl-terminal hydrolase 24	UBP24_HUMAN	49	56.6424	1.56642	HCC	normal	Stable
HCC / normal	O00257	O00257	3.16161	3.16161	0.0156098	0.0505846	7	O00257	CBX4	E3 SUMO-protein ligase CBX4	CBX4_HUMAN	5	794.825	8.94825	HCC	normal	Stable
HCC / normal	P62263	P62263	-0.920598	0.920598	0.0156102	0.0505846	8	P62263	RPS14	40S ribosomal protein S14	RS14_HUMAN	10	-47.171	0.52829	HCC	normal	Stable
HCC / normal	O00754	O00754	-1.67633	1.67633	0.0156538	0.0506568	8	O00754	MAN2B1	Lysosomal alpha-mannosidase	MA2B1_HUMAN	20	-68.7122	0.312878	HCC	normal	Stable
HCC / normal	Q99613	Q99613	-0.580336	0.580336	0.0156665	0.0506568	8	Q99613	EIF3C	Eukaryotic translation initiation factor 3 subunit C	EIF3C_HUMAN	34	-33.1192	0.668808	HCC	normal	Stable
HCC / normal	P52565	P52565	0.479355	0.479355	0.0157485	0.0508115	8	P52565	ARHGDIA	Rho GDP-dissociation inhibitor 1	GDIR1_HUMAN	12	39.412	1.39412	HCC	normal	Stable
HCC / normal	Q9P0L0	Q9P0L0	2.00774	2.00774	0.0157422	0.0508115	8	Q9P0L0	VAPA	Vesicle-associated membrane protein-associated protein A	VAPA_HUMAN	13	302.153	4.02153	HCC	normal	Stable
HCC / normal	O43747	O43747	0.833139	0.833139	0.0157903	0.0508244	8	O43747	AP1G1	AP-1 complex subunit gamma-1	AP1G1_HUMAN	28	78.1557	1.78156	HCC	normal	Stable
HCC / normal	P62195	P62195	1.52484	1.52484	0.0158037	0.0508244	8	P62195	PSMC5	26S proteasome regulatory subunit 8	PRS8_HUMAN	24	187.754	2.87754	HCC	normal	Stable
HCC / normal	Q15751	Q15751	1.05692	1.05692	0.0157998	0.0508244	8	Q15751	HERC1	Probable E3 ubiquitin-protein ligase HERC1	HERC1_HUMAN	24	108.048	2.08048	HCC	normal	Stable
HCC / normal	P55145	P55145	1.31258	1.31258	0.0158997	0.0510228	8	P55145	MANF	Mesencephalic astrocyte-derived neurotrophic factor	MANF_HUMAN	12	148.385	2.48385	HCC	normal	Stable
HCC / normal	Q96N76	Q96N76	-3.93507	3.93507	0.0158897	0.0510228	8	Q96N76	UROC1	Urocanate hydratase	HUTU_HUMAN	23	-93.4623	0.0653773	HCC	normal	Stable
HCC / normal	Q9BZH6	Q9BZH6	1.24236	1.24236	0.0159688	0.0511895	8	Q9BZH6	WDR11	WD repeat-containing protein 11	WDR11_HUMAN	33	136.586	2.36586	HCC	normal	Stable
HCC / normal	P22415	P22415	2.29398	2.29398	0.0160235	0.0511996	8	P22415	USF1	Upstream stimulatory factor 1	USF1_HUMAN	3	390.407	4.90407	HCC	normal	Stable
HCC / normal	P53634	P53634	-1.42815	1.42815	0.0160012	0.0511996	8	P53634	CTSC	Dipeptidyl peptidase 1	CATC_HUMAN	12	-62.8393	0.371607	HCC	normal	Stable
HCC / normal	Q9NRX4	Q9NRX4	1.15378	1.15378	0.0160095	0.0511996	8	Q9NRX4	PHPT1	14 kDa phosphohistidine phosphatase	PHP14_HUMAN	6	122.496	2.22496	HCC	normal	Stable
HCC / normal	Q9UKK9	Q9UKK9	-0.956949	0.956949	0.0160733	0.0513035	8	Q9UKK9	NUDT5	ADP-sugar pyrophosphatase	NUDT5_HUMAN	14	-48.4855	0.515145	HCC	normal	Stable
HCC / normal	O95639	O95639	0.946917	0.946917	0.0161676	0.0513102	8	O95639	CPSF4	Cleavage and polyadenylation specificity factor subunit 4	CPSF4_HUMAN	11	92.7749	1.92775	HCC	normal	Stable
HCC / normal	P00505	P00505	-3.22281	3.22281	0.0161728	0.0513102	8	P00505	GOT2	Aspartate aminotransferase, mitochondrial	AATM_HUMAN	33	-89.2888	0.107112	HCC	normal	Stable
HCC / normal	P08962	P08962	-1.87821	1.87821	0.0161787	0.0513102	8	P08962	CD63	CD63 antigen	CD63_HUMAN	3	-72.7978	0.272022	HCC	normal	Stable
HCC / normal	P09429	P09429	-0.835183	0.835183	0.0161285	0.0513102	8	P09429	HMGB1	High mobility group protein B1	HMGB1_HUMAN	16	-43.9488	0.560512	HCC	normal	Stable
HCC / normal	Q9BUR5	Q9BUR5	1.24372	1.24372	0.0161577	0.0513102	8	Q9BUR5	APOO	MICOS complex subunit MIC26	MIC26_HUMAN	5	136.809	2.36809	HCC	normal	Stable
HCC / normal	Q9NS86	Q9NS86	1.77494	1.77494	0.0161753	0.0513102	8	Q9NS86	LANCL2	LanC-like protein 2	LANC2_HUMAN	14	242.223	3.42223	HCC	normal	Stable
HCC / normal	P68871	P68871	-1.78505	1.78505	0.0162553	0.0514982	8	P68871	HBB	Hemoglobin subunit beta	HBB_HUMAN	11	-70.9834	0.290166	HCC	normal	Stable
HCC / normal	P43243	P43243	0.581798	0.581798	0.0162991	0.0515819	8	P43243	MATR3	Matrin-3	MATR3_HUMAN	37	49.6713	1.49671	HCC	normal	Stable
HCC / normal	Q96EY1	Q96EY1	0.993558	0.993558	0.0163266	0.0516144	8	Q96EY1	DNAJA3	DnaJ homolog subfamily A member 3, mitochondrial	DNJA3_HUMAN	11	99.109	1.99109	HCC	normal	Stable
HCC / normal	O00429	O00429	1.3463	1.3463	0.0163443	0.0516153	8	O00429	DNM1L	Dynamin-1-like protein	DNM1L_HUMAN	32	154.259	2.54259	HCC	normal	Stable
HCC / normal	Q99996	Q99996	0.702191	0.702191	0.0164632	0.0519358	8	Q99996	AKAP9	A-kinase anchor protein 9	AKAP9_HUMAN	47	62.6974	1.62697	HCC	normal	Stable
HCC / normal	Q53GS9	Q53GS9	0.376278	0.376278	0.0165078	0.0520213	8	Q53GS9	USP39	U4/U6.U5 tri-snRNP-associated protein 2	SNUT2_HUMAN	15	29.7989	1.29799	HCC	normal	Stable
HCC / normal	Q13617	Q13617	1.34553	1.34553	0.0166228	0.0520532	8	Q13617	CUL2	Cullin-2	CUL2_HUMAN	25	154.124	2.54124	HCC	normal	Stable
HCC / normal	Q86X55	Q86X55	0.6042	0.6042	0.0165864	0.0520532	8	Q86X55	CARM1	Histone-arginine methyltransferase CARM1	CARM1_HUMAN	11	52.0136	1.52014	HCC	normal	Stable
HCC / normal	Q8IUR0	Q8IUR0	1.02206	1.02206	0.0165478	0.0520532	8	Q8IUR0	TRAPPC5	Trafficking protein particle complex subunit 5	TPPC5_HUMAN	7	103.082	2.03082	HCC	normal	Stable
HCC / normal	Q8IXI2	Q8IXI2	1.1459	1.1459	0.01662	0.0520532	8	Q8IXI2	RHOT1	Mitochondrial Rho GTPase 1	MIRO1_HUMAN	17	121.285	2.21285	HCC	normal	Stable
HCC / normal	Q8WWH5	Q8WWH5	1.10576	1.10576	0.0165706	0.0520532	8	Q8WWH5	TRUB1	Pseudouridylate synthase TRUB1	TRUB1_HUMAN	9	115.212	2.15212	HCC	normal	Stable
HCC / normal	Q9BY42	Q9BY42	1.39167	1.39167	0.0165985	0.0520532	8	Q9BY42	RTF2	Replication termination factor 2	RTF2_HUMAN	9	162.382	2.62382	HCC	normal	Stable
HCC / normal	Q5UCC4	Q5UCC4	2.48826	2.48826	0.0166864	0.0520883	8	Q5UCC4	EMC10	ER membrane protein complex subunit 10	EMC10_HUMAN	4	461.101	5.61101	HCC	normal	Stable
HCC / normal	Q92956	Q92956	-1.73476	1.73476	0.0166751	0.0520883	8	Q92956	TNFRSF14	Tumor necrosis factor receptor superfamily member 14	TNR14_HUMAN	3	-69.9541	0.300459	HCC	normal	Stable
HCC / normal	Q9BVJ7	Q9BVJ7	2.06718	2.06718	0.0166522	0.0520883	8	Q9BVJ7	DUSP23	Dual specificity protein phosphatase 23	DUS23_HUMAN	11	319.066	4.19066	HCC	normal	Stable
HCC / normal	Q14919	Q14919	1.20612	1.20612	0.016779	0.0523224	8	Q14919	DRAP1	Dr1-associated corepressor	NC2A_HUMAN	3	130.716	2.30716	HCC	normal	Stable
HCC / normal	Q14157	Q14157	1.69226	1.69226	0.01685	0.0524889	8	Q14157	UBAP2L	Ubiquitin-associated protein 2-like	UBP2L_HUMAN	22	223.162	3.23162	HCC	normal	Stable
HCC / normal	P54727	P54727	1.219	1.219	0.0168904	0.0525597	8	P54727	RAD23B	UV excision repair protein RAD23 homolog B	RD23B_HUMAN	18	132.785	2.32785	HCC	normal	Stable
HCC / normal	Q16853	Q16853	-4.0809	4.0809	0.0169344	0.0526132	8	Q16853	AOC3	Membrane primary amine oxidase	AOC3_HUMAN	19	-94.0908	0.0590919	HCC	normal	Stable
HCC / normal	Q9P2N5	Q9P2N5	1.52547	1.52547	0.0169429	0.0526132	8	Q9P2N5	RBM27	RNA-binding protein 27	RBM27_HUMAN	12	187.881	2.87881	HCC	normal	Stable
HCC / normal	P00390	P00390	-1.42511	1.42511	0.0169697	0.0526416	8	P00390	GSR	Glutathione reductase, mitochondrial	GSHR_HUMAN	18	-62.7608	0.372392	HCC	normal	Stable
HCC / normal	Q6L8Q7	Q6L8Q7	1.19601	1.19601	0.0170044	0.0526942	8	Q6L8Q7	PDE12	2',5'-phosphodiesterase 12	PDE12_HUMAN	17	129.106	2.29106	HCC	normal	Stable
HCC / normal	A0FGR8	A0FGR8	0.705438	0.705438	0.0171016	0.052698	8	A0FGR8	ESYT2	Extended synaptotagmin-2	ESYT2_HUMAN	25	63.064	1.63064	HCC	normal	Stable
HCC / normal	O14893	O14893	-1.14429	1.14429	0.0171295	0.052698	6	O14893	GEMIN2	Gem-associated protein 2	GEMI2_HUMAN	2	-54.7589	0.452411	HCC	normal	Stable
HCC / normal	P01019	P01019	1.65904	1.65904	0.0171082	0.052698	8	P01019	AGT	Angiotensinogen	ANGT_HUMAN	11	215.806	3.15806	HCC	normal	Stable
HCC / normal	Q5RKV6	Q5RKV6	1.46834	1.46834	0.0170381	0.052698	8	Q5RKV6	EXOSC6	Exosome complex component MTR3	EXOS6_HUMAN	6	176.704	2.76704	HCC	normal	Stable
HCC / normal	Q969Z0	Q969Z0	1.40209	1.40209	0.0170903	0.052698	8	Q969Z0	TBRG4	FAST kinase domain-containing protein 4	FAKD4_HUMAN	11	164.284	2.64284	HCC	normal	Stable
HCC / normal	Q9BRQ8	Q9BRQ8	2.40512	2.40512	0.0171141	0.052698	8	Q9BRQ8	AIFM2	Ferroptosis suppressor protein 1	FSP1_HUMAN	16	429.679	5.29679	HCC	normal	Stable
HCC / normal	Q9Y2V7	Q9Y2V7	0.702181	0.702181	0.0170678	0.052698	8	Q9Y2V7	COG6	Conserved oligomeric Golgi complex subunit 6	COG6_HUMAN	10	62.6963	1.62696	HCC	normal	Stable
HCC / normal	P12814	P12814	1.42607	1.42607	0.0172153	0.0527984	8	P12814	ACTN1	Alpha-actinin-1	ACTN1_HUMAN	57	168.713	2.68713	HCC	normal	Stable
HCC / normal	Q00577	Q00577	1.04851	1.04851	0.0171818	0.0527984	8	Q00577	PURA	Transcriptional activator protein Pur-alpha	PURA_HUMAN	13	106.839	2.06839	HCC	normal	Stable
HCC / normal	Q9NQE9	Q9NQE9	1.1155	1.1155	0.0172065	0.0527984	8	Q9NQE9	HINT3	Adenosine 5'-monophosphoramidase HINT3	HINT3_HUMAN	4	116.67	2.1667	HCC	normal	Stable
HCC / normal	Q9Y490	Q9Y490	1.82873	1.82873	0.0172375	0.052812	8	Q9Y490	TLN1	Talin-1	TLN1_HUMAN	130	255.224	3.55224	HCC	normal	Stable
HCC / normal	P35251	P35251	0.9422	0.9422	0.0173689	0.0530541	8	P35251	RFC1	Replication factor C subunit 1	RFC1_HUMAN	20	92.1456	1.92146	HCC	normal	Stable
HCC / normal	P47989	P47989	-3.45718	3.45718	0.01737	0.0530541	8	P47989	XDH	Xanthine dehydrogenase/oxidase	XDH_HUMAN	51	-90.8949	0.0910511	HCC	normal	Stable
HCC / normal	Q99798	Q99798	2.2145	2.2145	0.0173616	0.0530541	8	Q99798	ACO2	Aconitate hydratase, mitochondrial	ACON_HUMAN	36	364.12	4.6412	HCC	normal	Stable
HCC / normal	O94829	O94829	0.762357	0.762357	0.017522	0.0531822	8	O94829	IPO13	Importin-13	IPO13_HUMAN	13	69.626	1.69626	HCC	normal	Stable
HCC / normal	P07814	P07814	1.33241	1.33241	0.0174675	0.0531822	8	P07814	EPRS1	Bifunctional glutamate/proline--tRNA ligase	SYEP_HUMAN	72	151.823	2.51823	HCC	normal	Stable
HCC / normal	P12318;P31995	P12318;P31995	-1.62919	1.62919	0.0174692	0.0531822	8	P12318;P31995	FCGR2A;FCGR2C	Low affinity immunoglobulin gamma Fc region receptor II-a;Low affinity immunoglobulin gamma Fc region receptor II-c	FCG2A_HUMAN;FCG2C_HUMAN	2	-67.6731	0.323269	HCC	normal	Stable
HCC / normal	P19022	P19022	-1.25517	1.25517	0.0175498	0.0531822	8	P19022	CDH2	Cadherin-2	CADH2_HUMAN	17	-58.1057	0.418943	HCC	normal	Stable
HCC / normal	P22694	P22694	1.30213	1.30213	0.0174971	0.0531822	8	P22694	PRKACB	cAMP-dependent protein kinase catalytic subunit beta	KAPCB_HUMAN	3	146.593	2.46593	HCC	normal	Stable
HCC / normal	P62316	P62316	-1.1133	1.1133	0.0175548	0.0531822	8	P62316	SNRPD2	Small nuclear ribonucleoprotein Sm D2	SMD2_HUMAN	9	-53.7764	0.462236	HCC	normal	Stable
HCC / normal	Q9H3P7	Q9H3P7	0.803049	0.803049	0.0175274	0.0531822	8	Q9H3P7	ACBD3	Golgi resident protein GCP60	GCP60_HUMAN	13	74.4784	1.74478	HCC	normal	Stable
HCC / normal	Q9Y672	Q9Y672	-1.26231	1.26231	0.0175178	0.0531822	8	Q9Y672	ALG6	Dolichyl pyrophosphate Man9GlcNAc2 alpha-1,3-glucosyltransferase	ALG6_HUMAN	6	-58.3125	0.416875	HCC	normal	Stable
HCC / normal	O14949	O14949	1.23908	1.23908	0.0177146	0.0531833	8	O14949	UQCRQ	Cytochrome b-c1 complex subunit 8	QCR8_HUMAN	5	136.049	2.36049	HCC	normal	Stable
HCC / normal	O43592	O43592	0.817023	0.817023	0.0176112	0.0531833	8	O43592	XPOT	Exportin-T	XPOT_HUMAN	22	76.1766	1.76177	HCC	normal	Stable
HCC / normal	P02549	P02549	-1.03161	1.03161	0.0177159	0.0531833	8	P02549	SPTA1	Spectrin alpha chain, erythrocytic 1	SPTA1_HUMAN	58	-51.0835	0.489165	HCC	normal	Stable
HCC / normal	P12270	P12270	1.2894	1.2894	0.0175815	0.0531833	8	P12270	TPR	Nucleoprotein TPR	TPR_HUMAN	77	144.426	2.44426	HCC	normal	Stable
HCC / normal	P82909	P82909	1.31236	1.31236	0.0176694	0.0531833	8	P82909	MRPS36	Alpha-ketoglutarate dehydrogenase component 4	KGD4_HUMAN	6	148.348	2.48348	HCC	normal	Stable
HCC / normal	Q15042	Q15042	-0.510409	0.510409	0.0176674	0.0531833	8	Q15042	RAB3GAP1	Rab3 GTPase-activating protein catalytic subunit	RB3GP_HUMAN	30	-29.7976	0.702024	HCC	normal	Stable
HCC / normal	Q5T9A4	Q5T9A4	0.959407	0.959407	0.0177151	0.0531833	8	Q5T9A4	ATAD3B	ATPase family AAA domain-containing protein 3B	ATD3B_HUMAN	3	94.4511	1.94451	HCC	normal	Stable
HCC / normal	Q7L0Y3	Q7L0Y3	0.867044	0.867044	0.017689	0.0531833	8	Q7L0Y3	TRMT10C	tRNA methyltransferase 10 homolog C	TM10C_HUMAN	20	82.3922	1.82392	HCC	normal	Stable
HCC / normal	Q8IUF1;Q9BRT8	Q8IUF1;Q9BRT8	-1.19544	1.19544	0.0176386	0.0531833	7	Q8IUF1;Q9BRT8	ZNG1B;ZNG1A	Zinc-regulated GTPase metalloprotein activator 1B;Zinc-regulated GTPase metalloprotein activator 1A	ZNG1B_HUMAN;ZNG1A_HUMAN	4	-56.3347	0.436653	HCC	normal	Stable
HCC / normal	O76021	O76021	1.79681	1.79681	0.017763	0.0532711	8	O76021	RSL1D1	Ribosomal L1 domain-containing protein 1	RL1D1_HUMAN	22	247.451	3.47451	HCC	normal	Stable
HCC / normal	P48595	P48595	-1.31778	1.31778	0.0178279	0.0533263	8	P48595	SERPINB10	Serpin B10	SPB10_HUMAN	6	-59.8849	0.401151	HCC	normal	Stable
HCC / normal	Q6ZVK8	Q6ZVK8	1.21871	1.21871	0.0178517	0.0533263	8	Q6ZVK8	NUDT18	8-oxo-dGDP phosphatase NUDT18	NUD18_HUMAN	5	132.738	2.32738	HCC	normal	Stable
HCC / normal	Q8N2G8	Q8N2G8	0.976391	0.976391	0.017833	0.0533263	8	Q8N2G8	GHDC	GH3 domain-containing protein	GHDC_HUMAN	20	96.7537	1.96754	HCC	normal	Stable
HCC / normal	Q9H078	Q9H078	1.71006	1.71006	0.017853	0.0533263	8	Q9H078	CLPB	Caseinolytic peptidase B protein homolog	CLPB_HUMAN	20	227.174	3.27174	HCC	normal	Stable
HCC / normal	Q9NSE4	Q9NSE4	2.004	2.004	0.0178971	0.0533509	8	Q9NSE4	IARS2	Isoleucine--tRNA ligase, mitochondrial	SYIM_HUMAN	37	301.11	4.0111	HCC	normal	Stable
HCC / normal	Q9Y5K5	Q9Y5K5	1.83604	1.83604	0.0178826	0.0533509	8	Q9Y5K5	UCHL5	Ubiquitin carboxyl-terminal hydrolase isozyme L5	UCHL5_HUMAN	11	257.029	3.57029	HCC	normal	Stable
HCC / normal	P62191	P62191	1.37942	1.37942	0.017953	0.0534641	8	P62191	PSMC1	26S proteasome regulatory subunit 4	PRS4_HUMAN	27	160.163	2.60163	HCC	normal	Stable
HCC / normal	Q92664	Q92664	-2.50773	2.50773	0.0179812	0.0534944	8	Q92664	GTF3A	Transcription factor IIIA	TF3A_HUMAN	1	-82.4168	0.175832	HCC	normal	Stable
HCC / normal	P13686	P13686	-1.21454	1.21454	0.0180068	0.0535173	8	P13686	ACP5	Tartrate-resistant acid phosphatase type 5	PPA5_HUMAN	3	-56.9091	0.430909	HCC	normal	Stable
HCC / normal	Q9NRM0	Q9NRM0	-1.43839	1.43839	0.0180807	0.0536832	8	Q9NRM0	SLC2A9	Solute carrier family 2, facilitated glucose transporter member 9	GTR9_HUMAN	3	-63.1022	0.368978	HCC	normal	Stable
HCC / normal	O00624	O00624	-2.34419	2.34419	0.018257	0.0541031	8	O00624	SLC17A2	Sodium-dependent phosphate transport protein 3	NPT3_HUMAN	4	-80.3062	0.196938	HCC	normal	Stable
HCC / normal	O00635	O00635	1.11395	1.11395	0.0182766	0.0541031	8	O00635	TRIM38	E3 ubiquitin-protein ligase TRIM38	TRI38_HUMAN	9	116.437	2.16437	HCC	normal	Stable
HCC / normal	O15455	O15455	-1.51881	1.51881	0.0182687	0.0541031	8	O15455	TLR3	Toll-like receptor 3	TLR3_HUMAN	14	-65.1027	0.348973	HCC	normal	Stable
HCC / normal	P56192	P56192	1.71285	1.71285	0.018332	0.0542133	8	P56192	MARS1	Methionine--tRNA ligase, cytoplasmic	SYMC_HUMAN	24	227.808	3.27808	HCC	normal	Stable
HCC / normal	O75410	O75410	1.68975	1.68975	0.0183755	0.0542878	8	O75410	TACC1	Transforming acidic coiled-coil-containing protein 1	TACC1_HUMAN	23	222.6	3.226	HCC	normal	Stable
HCC / normal	P04217	P04217	1.50548	1.50548	0.0184283	0.05439	8	P04217	A1BG	Alpha-1B-glycoprotein	A1BG_HUMAN	13	183.918	2.83918	HCC	normal	Stable
HCC / normal	Q63HR2	Q63HR2	-1.38923	1.38923	0.0184562	0.0544182	8	Q63HR2	TNS2	Tensin-2	TENS2_HUMAN	22	-61.8232	0.381768	HCC	normal	Stable
HCC / normal	Q13286	Q13286	3.62298	3.62298	0.0184921	0.0544321	7	Q13286	CLN3	Battenin	CLN3_HUMAN	3	1132.04	12.3204	HCC	normal	Stable
HCC / normal	Q9BRJ6	Q9BRJ6	1.66986	1.66986	0.0184974	0.0544321	8	Q9BRJ6	C7orf50	Uncharacterized protein C7orf50	CG050_HUMAN	5	218.183	3.18183	HCC	normal	Stable
HCC / normal	O60271	O60271	-0.428975	0.428975	0.0185209	0.0544475	8	O60271	SPAG9	C-Jun-amino-terminal kinase-interacting protein 4	JIP4_HUMAN	44	-25.7211	0.742789	HCC	normal	Stable
HCC / normal	P53041	P53041	-0.50334	0.50334	0.0185405	0.0544512	8	P53041	PPP5C	Serine/threonine-protein phosphatase 5	PPP5_HUMAN	17	-29.4528	0.705472	HCC	normal	Stable
HCC / normal	P11226	P11226	-1.79922	1.79922	0.0185726	0.0544918	8	P11226	MBL2	Mannose-binding protein C	MBL2_HUMAN	10	-71.2671	0.287329	HCC	normal	Stable
HCC / normal	O95980	O95980	-2.37158	2.37158	0.0186322	0.0544984	8	O95980	RECK	Reversion-inducing cysteine-rich protein with Kazal motifs	RECK_HUMAN	14	-80.6766	0.193234	HCC	normal	Stable
HCC / normal	P09382	P09382	1.72248	1.72248	0.0186637	0.0544984	8	P09382	LGALS1	Galectin-1	LEG1_HUMAN	9	230.004	3.30004	HCC	normal	Stable
HCC / normal	P68104;Q5VTE0	P68104;Q5VTE0	-0.6619	0.6619	0.0186385	0.0544984	8	P68104;Q5VTE0	EEF1A1;EEF1A1P5	Elongation factor 1-alpha 1;Putative elongation factor 1-alpha-like 3	EF1A1_HUMAN;EF1A3_HUMAN	28	-36.7955	0.632045	HCC	normal	Stable
HCC / normal	Q00610	Q00610	1.50561	1.50561	0.0186664	0.0544984	8	Q00610	CLTC	Clathrin heavy chain 1	CLH1_HUMAN	79	183.945	2.83945	HCC	normal	Stable
HCC / normal	Q15811	Q15811	1.32108	1.32108	0.0185956	0.0544984	8	Q15811	ITSN1	Intersectin-1	ITSN1_HUMAN	23	149.852	2.49852	HCC	normal	Stable
HCC / normal	O60547	O60547	2.23075	2.23075	0.018918	0.0546438	8	O60547	GMDS	GDP-mannose 4,6 dehydratase	GMDS_HUMAN	16	369.377	4.69377	HCC	normal	Stable
HCC / normal	P07919	P07919	-2.03136	2.03136	0.0189094	0.0546438	8	P07919	UQCRH	Cytochrome b-c1 complex subunit 6, mitochondrial	QCR6_HUMAN	6	-75.5375	0.244625	HCC	normal	Stable
HCC / normal	P15927	P15927	1.22917	1.22917	0.0188694	0.0546438	8	P15927	RPA2	Replication protein A 32 kDa subunit	RFA2_HUMAN	6	134.432	2.34432	HCC	normal	Stable
HCC / normal	P45880	P45880	0.904837	0.904837	0.0188046	0.0546438	8	P45880	VDAC2	Voltage-dependent anion-selective channel protein 2	VDAC2_HUMAN	14	87.2332	1.87233	HCC	normal	Stable
HCC / normal	Q14978	Q14978	-0.559912	0.559912	0.0187858	0.0546438	8	Q14978	NOLC1	Nucleolar and coiled-body phosphoprotein 1	NOLC1_HUMAN	13	-32.1656	0.678344	HCC	normal	Stable
HCC / normal	Q15833	Q15833	1.51319	1.51319	0.0189116	0.0546438	8	Q15833	STXBP2	Syntaxin-binding protein 2	STXB2_HUMAN	22	185.44	2.8544	HCC	normal	Stable
HCC / normal	Q5VY43	Q5VY43	-2.21039	2.21039	0.0189027	0.0546438	8	Q5VY43	PEAR1	Platelet endothelial aggregation receptor 1	PEAR1_HUMAN	5	-78.3925	0.216075	HCC	normal	Stable
HCC / normal	Q8NFH5	Q8NFH5	2.59453	2.59453	0.0188726	0.0546438	8	Q8NFH5	NUP35	Nucleoporin NUP35	NUP35_HUMAN	6	503.99	6.0399	HCC	normal	Stable
HCC / normal	Q96CT7	Q96CT7	0.984444	0.984444	0.0188721	0.0546438	8	Q96CT7	CCDC124	Coiled-coil domain-containing protein 124	CC124_HUMAN	13	97.8551	1.97855	HCC	normal	Stable
HCC / normal	Q9GZS3	Q9GZS3	-0.729966	0.729966	0.0187556	0.0546438	8	Q9GZS3	SKIC8	SKI8 subunit of superkiller complex protein	SKI8_HUMAN	11	-39.7082	0.602918	HCC	normal	Stable
HCC / normal	Q9UKY4	Q9UKY4	3.00325	3.00325	0.0187933	0.0546438	7	Q9UKY4	POMT2	Protein O-mannosyl-transferase 2	POMT2_HUMAN	3	701.806	8.01806	HCC	normal	Stable
HCC / normal	A6NMZ7	A6NMZ7	-2.36229	2.36229	0.0190823	0.0548006	8	A6NMZ7	COL6A6	Collagen alpha-6(VI) chain	CO6A6_HUMAN	17	-80.5517	0.194483	HCC	normal	Stable
HCC / normal	O60256	O60256	1.5719	1.5719	0.0190174	0.0548006	8	O60256	PRPSAP2	Phosphoribosyl pyrophosphate synthase-associated protein 2	KPRB_HUMAN	17	197.296	2.97296	HCC	normal	Stable
HCC / normal	P50402	P50402	1.79291	1.79291	0.0190649	0.0548006	8	P50402	EMD	Emerin	EMD_HUMAN	15	246.513	3.46513	HCC	normal	Stable
HCC / normal	Q13045	Q13045	-0.699886	0.699886	0.019035	0.0548006	8	Q13045	FLII	Protein flightless-1 homolog	FLII_HUMAN	38	-38.4379	0.615621	HCC	normal	Stable
HCC / normal	Q5TEC6	Q5TEC6	0.419373	0.419373	0.0190642	0.0548006	8	Q5TEC6	H3-7	Histone H3-7	H37_HUMAN	3	33.7346	1.33735	HCC	normal	Stable
HCC / normal	Q8NBJ5	Q8NBJ5	1.48678	1.48678	0.0191011	0.0548006	8	Q8NBJ5	COLGALT1	Procollagen galactosyltransferase 1	GT251_HUMAN	20	180.262	2.80262	HCC	normal	Stable
HCC / normal	Q9UH92	Q9UH92	1.16498	1.16498	0.0190919	0.0548006	8	Q9UH92	MLX	Max-like protein X	MLX_HUMAN	5	124.231	2.24231	HCC	normal	Stable
HCC / normal	O00267	O00267	0.576339	0.576339	0.019222	0.0548045	8	O00267	SUPT5H	Transcription elongation factor SPT5	SPT5H_HUMAN	33	49.106	1.49106	HCC	normal	Stable
HCC / normal	P10644	P10644	2.31489	2.31489	0.0191536	0.0548045	8	P10644	PRKAR1A	cAMP-dependent protein kinase type I-alpha regulatory subunit	KAP0_HUMAN	22	397.566	4.97566	HCC	normal	Stable
HCC / normal	P23508	P23508	-0.826836	0.826836	0.019209	0.0548045	8	P23508	MCC	Colorectal mutant cancer protein	CRCM_HUMAN	9	-43.6236	0.563764	HCC	normal	Stable
HCC / normal	P35609	P35609	1.49164	1.49164	0.0192313	0.0548045	8	P35609	ACTN2	Alpha-actinin-2	ACTN2_HUMAN	3	181.209	2.81209	HCC	normal	Stable
HCC / normal	Q6NY19	Q6NY19	-1.02088	1.02088	0.0192074	0.0548045	8	Q6NY19	KANK3	KN motif and ankyrin repeat domain-containing protein 3	KANK3_HUMAN	16	-50.7183	0.492817	HCC	normal	Stable
HCC / normal	Q86U44	Q86U44	1.52563	1.52563	0.0191575	0.0548045	8	Q86U44	METTL3	N6-adenosine-methyltransferase catalytic subunit	MTA70_HUMAN	11	187.912	2.87912	HCC	normal	Stable
HCC / normal	Q8WVY7	Q8WVY7	1.07081	1.07081	0.0192035	0.0548045	8	Q8WVY7	UBLCP1	Ubiquitin-like domain-containing CTD phosphatase 1	UBCP1_HUMAN	12	110.062	2.10062	HCC	normal	Stable
HCC / normal	P23528	P23528	1.65578	1.65578	0.0192778	0.0548641	8	P23528	CFL1	Cofilin-1	COF1_HUMAN	20	215.094	3.15094	HCC	normal	Stable
HCC / normal	Q12931	Q12931	1.4309	1.4309	0.0193259	0.0548641	8	Q12931	TRAP1	Heat shock protein 75 kDa, mitochondrial	TRAP1_HUMAN	27	169.615	2.69615	HCC	normal	Stable
HCC / normal	Q86XZ4	Q86XZ4	1.0047	1.0047	0.0193208	0.0548641	8	Q86XZ4	SPATS2	Spermatogenesis-associated serine-rich protein 2	SPAS2_HUMAN	9	100.653	2.00653	HCC	normal	Stable
HCC / normal	Q9Y2B0	Q9Y2B0	-0.71814	0.71814	0.0193227	0.0548641	8	Q9Y2B0	CNPY2	Protein canopy homolog 2	CNPY2_HUMAN	10	-39.2119	0.607881	HCC	normal	Stable
HCC / normal	O75955	O75955	1.96929	1.96929	0.0193626	0.0548805	8	O75955	FLOT1	Flotillin-1	FLOT1_HUMAN	23	291.575	3.91575	HCC	normal	Stable
HCC / normal	Q8IUZ5	Q8IUZ5	-3.56865	3.56865	0.0193685	0.0548805	8	Q8IUZ5	PHYKPL	5-phosphohydroxy-L-lysine phospho-lyase	AT2L2_HUMAN	14	-91.5719	0.0842811	HCC	normal	Stable
HCC / normal	Q969X5	Q969X5	1.56114	1.56114	0.0194154	0.0549612	8	Q969X5	ERGIC1	Endoplasmic reticulum-Golgi intermediate compartment protein 1	ERGI1_HUMAN	9	195.088	2.95088	HCC	normal	Stable
HCC / normal	O00560	O00560	2.02	2.02	0.0194433	0.0549877	8	O00560	SDCBP	Syntenin-1	SDCB1_HUMAN	6	305.583	4.05583	HCC	normal	Stable
HCC / normal	O43815	O43815	-1.33865	1.33865	0.0194788	0.0550038	8	O43815	STRN	Striatin	STRN_HUMAN	21	-60.4608	0.395392	HCC	normal	Stable
HCC / normal	Q9Y5P6	Q9Y5P6	1.8105	1.8105	0.0194859	0.0550038	8	Q9Y5P6	GMPPB	Mannose-1-phosphate guanyltransferase beta	GMPPB_HUMAN	10	250.764	3.50764	HCC	normal	Stable
HCC / normal	Q9Y3B4	Q9Y3B4	1.39159	1.39159	0.0195371	0.055096	8	Q9Y3B4	SF3B6	Splicing factor 3B subunit 6	SF3B6_HUMAN	4	162.367	2.62367	HCC	normal	Stable
HCC / normal	P08579	P08579	1.46592	1.46592	0.0195679	0.0551307	8	P08579	SNRPB2	U2 small nuclear ribonucleoprotein B''	RU2B_HUMAN	8	176.24	2.7624	HCC	normal	Stable
HCC / normal	P06748	P06748	-0.847658	0.847658	0.0196268	0.0552445	8	P06748	NPM1	Nucleophosmin	NPM_HUMAN	17	-44.4314	0.555686	HCC	normal	Stable
HCC / normal	P16615	P16615	0.629113	0.629113	0.0196651	0.0553	8	P16615	ATP2A2	Sarcoplasmic/endoplasmic reticulum calcium ATPase 2	AT2A2_HUMAN	50	54.6614	1.54661	HCC	normal	Stable
HCC / normal	P51610	P51610	1.13411	1.13411	0.0197168	0.0553931	8	P51610	HCFC1	Host cell factor 1	HCFC1_HUMAN	34	119.483	2.19483	HCC	normal	Stable
HCC / normal	Q6I9Y2	Q6I9Y2	1.75997	1.75997	0.0197501	0.0554342	8	Q6I9Y2	THOC7	THO complex subunit 7 homolog	THOC7_HUMAN	10	238.691	3.38691	HCC	normal	Stable
HCC / normal	Q86TW2	Q86TW2	1.27895	1.27895	0.0198228	0.055586	8	Q86TW2	ADCK1	AarF domain-containing protein kinase 1	ADCK1_HUMAN	8	142.663	2.42663	HCC	normal	Stable
HCC / normal	Q96IG2	Q96IG2	-0.472909	0.472909	0.019857	0.0556202	8	Q96IG2	FBXL20	F-box/LRR-repeat protein 20	FXL20_HUMAN	9	-27.949	0.72051	HCC	normal	Stable
HCC / normal	Q9UBR2	Q9UBR2	-1.76202	1.76202	0.0198724	0.0556202	8	Q9UBR2	CTSZ	Cathepsin Z	CATZ_HUMAN	11	-70.5166	0.294834	HCC	normal	Stable
HCC / normal	O15031	O15031	-0.505039	0.505039	0.0199696	0.0557875	8	O15031	PLXNB2	Plexin-B2	PLXB2_HUMAN	45	-29.5359	0.704641	HCC	normal	Stable
HCC / normal	Q712K3	Q712K3	0.783663	0.783663	0.0199672	0.0557875	8	Q712K3	UBE2R2	Ubiquitin-conjugating enzyme E2 R2	UB2R2_HUMAN	5	72.1496	1.7215	HCC	normal	Stable
HCC / normal	P18887	P18887	0.731171	0.731171	0.0201251	0.0559093	8	P18887	XRCC1	DNA repair protein XRCC1	XRCC1_HUMAN	10	65.9986	1.65999	HCC	normal	Stable
HCC / normal	P35670	P35670	-1.05909	1.05909	0.0201186	0.0559093	8	P35670	ATP7B	Copper-transporting ATPase 2	ATP7B_HUMAN	12	-52.0065	0.479935	HCC	normal	Stable
HCC / normal	Q14103	Q14103	2.12291	2.12291	0.0201111	0.0559093	8	Q14103	HNRNPD	Heterogeneous nuclear ribonucleoprotein D0	HNRPD_HUMAN	17	335.571	4.35571	HCC	normal	Stable
HCC / normal	Q6NUK4	Q6NUK4	0.84241	0.84241	0.0200727	0.0559093	8	Q6NUK4	REEP3	Receptor expression-enhancing protein 3	REEP3_HUMAN	5	79.3043	1.79304	HCC	normal	Stable
HCC / normal	Q99439	Q99439	1.91652	1.91652	0.0200915	0.0559093	8	Q99439	CNN2	Calponin-2	CNN2_HUMAN	11	277.513	3.77513	HCC	normal	Stable
HCC / normal	Q9UBQ0	Q9UBQ0	0.901481	0.901481	0.0201259	0.0559093	8	Q9UBQ0	VPS29	Vacuolar protein sorting-associated protein 29	VPS29_HUMAN	6	86.7983	1.86798	HCC	normal	Stable
HCC / normal	Q6IC98	Q6IC98	-2.03546	2.03546	0.0201564	0.0559421	8	Q6IC98	GRAMD4	GRAM domain-containing protein 4	GRAM4_HUMAN	16	-75.607	0.24393	HCC	normal	Stable
HCC / normal	P08842	P08842	-2.30012	2.30012	0.0202272	0.0560341	8	P08842	STS	Steryl-sulfatase	STS_HUMAN	10	-79.6954	0.203046	HCC	normal	Stable
HCC / normal	P12955	P12955	-1.31752	1.31752	0.0202109	0.0560341	8	P12955	PEPD	Xaa-Pro dipeptidase	PEPD_HUMAN	20	-59.8776	0.401224	HCC	normal	Stable
HCC / normal	Q5TBB1	Q5TBB1	2.94384	2.94384	0.0202839	0.0560868	7	Q5TBB1	RNASEH2B	Ribonuclease H2 subunit B	RNH2B_HUMAN	5	669.455	7.69455	HCC	normal	Stable
HCC / normal	Q9UMZ2	Q9UMZ2	0.663156	0.663156	0.0202665	0.0560868	8	Q9UMZ2	SYNRG	Synergin gamma	SYNRG_HUMAN	16	58.3543	1.58354	HCC	normal	Stable
HCC / normal	P36021	P36021	-1.49216	1.49216	0.020409	0.0563803	8	P36021	SLC16A2	Monocarboxylate transporter 8	MOT8_HUMAN	4	-64.4521	0.355479	HCC	normal	Stable
HCC / normal	Q8IWT0	Q8IWT0	1.70052	1.70052	0.0204281	0.0563808	8	Q8IWT0	ZBTB8OS	Protein archease	ARCH_HUMAN	3	225.018	3.25018	HCC	normal	Stable
HCC / normal	O14672	O14672	-1.40374	1.40374	0.0205118	0.056404	8	O14672	ADAM10	Disintegrin and metalloproteinase domain-containing protein 10	ADA10_HUMAN	20	-62.2052	0.377948	HCC	normal	Stable
HCC / normal	P49023	P49023	0.671436	0.671436	0.0205133	0.056404	8	P49023	PXN	Paxillin	PAXI_HUMAN	13	59.2658	1.59266	HCC	normal	Stable
HCC / normal	Q13098	Q13098	0.941304	0.941304	0.0205312	0.056404	8	Q13098	GPS1	COP9 signalosome complex subunit 1	CSN1_HUMAN	16	92.0264	1.92026	HCC	normal	Stable
HCC / normal	Q13530	Q13530	-1.15787	1.15787	0.0205276	0.056404	8	Q13530	SERINC3	Serine incorporator 3	SERC3_HUMAN	5	-55.1826	0.448174	HCC	normal	Stable
HCC / normal	Q14527	Q14527	1.1945	1.1945	0.020471	0.056404	8	Q14527	HLTF	Helicase-like transcription factor	HLTF_HUMAN	16	128.865	2.28865	HCC	normal	Stable
HCC / normal	Q9H9E3	Q9H9E3	1.56401	1.56401	0.0205592	0.0564288	8	Q9H9E3	COG4	Conserved oligomeric Golgi complex subunit 4	COG4_HUMAN	23	195.675	2.95675	HCC	normal	Stable
HCC / normal	Q86UF1	Q86UF1	-1.60297	1.60297	0.0206143	0.0565244	8	Q86UF1	TSPAN33	Tetraspanin-33	TSN33_HUMAN	3	-67.0801	0.329199	HCC	normal	Stable
HCC / normal	Q9Y6X5	Q9Y6X5	-1.37056	1.37056	0.020632	0.0565244	8	Q9Y6X5	ENPP4	Bis(5'-adenosyl)-triphosphatase ENPP4	ENPP4_HUMAN	5	-61.326	0.38674	HCC	normal	Stable
HCC / normal	O43615	O43615	0.7391	0.7391	0.0207087	0.0565927	8	O43615	TIMM44	Mitochondrial import inner membrane translocase subunit TIM44	TIM44_HUMAN	23	66.9134	1.66913	HCC	normal	Stable
HCC / normal	Q96P48	Q96P48	1.39353	1.39353	0.0207139	0.0565927	8	Q96P48	ARAP1	Arf-GAP with Rho-GAP domain, ANK repeat and PH domain-containing protein 1	ARAP1_HUMAN	26	162.721	2.62721	HCC	normal	Stable
HCC / normal	Q9UNZ5	Q9UNZ5	1.44455	1.44455	0.0207075	0.0565927	8	Q9UNZ5	C19orf53	Leydig cell tumor 10 kDa protein homolog	L10K_HUMAN	3	172.178	2.72178	HCC	normal	Stable
HCC / normal	P05556	P05556	-1.462	1.462	0.0209153	0.0569426	8	P05556	ITGB1	Integrin beta-1	ITB1_HUMAN	29	-63.7012	0.362988	HCC	normal	Stable
HCC / normal	P20290	P20290	1.61473	1.61473	0.0208619	0.0569426	8	P20290	BTF3	Transcription factor BTF3	BTF3_HUMAN	7	206.254	3.06254	HCC	normal	Stable
HCC / normal	Q14061	Q14061	-1.84959	1.84959	0.0209376	0.0569426	8	Q14061	COX17	Cytochrome c oxidase copper chaperone	COX17_HUMAN	1	-72.2529	0.277471	HCC	normal	Stable
HCC / normal	Q14197	Q14197	2.63137	2.63137	0.020911	0.0569426	8	Q14197	MRPL58	Peptidyl-tRNA hydrolase ICT1, mitochondrial	ICT1_HUMAN	8	519.614	6.19614	HCC	normal	Stable
HCC / normal	Q7KZ85	Q7KZ85	0.395826	0.395826	0.0209356	0.0569426	8	Q7KZ85	SUPT6H	Transcription elongation factor SPT6	SPT6H_HUMAN	40	31.5696	1.3157	HCC	normal	Stable
HCC / normal	O43312	O43312	0.974392	0.974392	0.021086	0.0569435	8	O43312	MTSS1	Protein MTSS 1	MTSS1_HUMAN	17	96.4813	1.96481	HCC	normal	Stable
HCC / normal	P07910	P07910	0.788242	0.788242	0.0211622	0.0569435	8	P07910	HNRNPC	Heterogeneous nuclear ribonucleoproteins C1/C2	HNRPC_HUMAN	19	72.6969	1.72697	HCC	normal	Stable
HCC / normal	P12236	P12236	1.64996	1.64996	0.0209819	0.0569435	8	P12236	SLC25A6	ADP/ATP translocase 3	ADT3_HUMAN	4	213.826	3.13826	HCC	normal	Stable
HCC / normal	P61803	P61803	-2.0035	2.0035	0.0211865	0.0569435	8	P61803	DAD1	Dolichyl-diphosphooligosaccharide--protein glycosyltransferase subunit DAD1	DAD1_HUMAN	4	-75.0606	0.249394	HCC	normal	Stable
HCC / normal	Q04721	Q04721	-1.49674	1.49674	0.0211815	0.0569435	8	Q04721	NOTCH2	Neurogenic locus notch homolog protein 2	NOTC2_HUMAN	20	-64.5647	0.354353	HCC	normal	Stable
HCC / normal	Q13201	Q13201	-2.26644	2.26644	0.0210499	0.0569435	8	Q13201	MMRN1	Multimerin-1	MMRN1_HUMAN	11	-79.2159	0.207841	HCC	normal	Stable
HCC / normal	Q86TV6	Q86TV6	-0.558136	0.558136	0.0209947	0.0569435	8	Q86TV6	TTC7B	Tetratricopeptide repeat protein 7B	TTC7B_HUMAN	10	-32.0821	0.679179	HCC	normal	Stable
HCC / normal	Q9BV81	Q9BV81	3.30293	3.30293	0.0210915	0.0569435	8	Q9BV81	EMC6	ER membrane protein complex subunit 6	EMC6_HUMAN	3	886.921	9.86921	HCC	normal	Stable
HCC / normal	Q9BYB4	Q9BYB4	0.969588	0.969588	0.0210842	0.0569435	8	Q9BYB4	GNB1L	Guanine nucleotide-binding protein subunit beta-like protein 1	GNB1L_HUMAN	8	95.8282	1.95828	HCC	normal	Stable
HCC / normal	Q9GZP4	Q9GZP4	-1.92553	1.92553	0.0211758	0.0569435	8	Q9GZP4	PITHD1	PITH domain-containing protein 1	PITH1_HUMAN	12	-73.6757	0.263243	HCC	normal	Stable
HCC / normal	Q9NUQ9	Q9NUQ9	2.58805	2.58805	0.0210546	0.0569435	8	Q9NUQ9	CYRIB	CYFIP-related Rac1 interactor B	CYRIB_HUMAN	12	501.284	6.01284	HCC	normal	Stable
HCC / normal	Q9NVH0	Q9NVH0	1.1307	1.1307	0.0210211	0.0569435	8	Q9NVH0	EXD2	Exonuclease 3'-5' domain-containing protein 2	EXD2_HUMAN	12	118.966	2.18966	HCC	normal	Stable
HCC / normal	Q9P0K7	Q9P0K7	1.19582	1.19582	0.0211249	0.0569435	8	Q9P0K7	RAI14	Ankycorbin	RAI14_HUMAN	32	129.075	2.29075	HCC	normal	Stable
HCC / normal	O75381	O75381	1.21506	1.21506	0.0212695	0.0571152	8	O75381	PEX14	Peroxisomal membrane protein PEX14	PEX14_HUMAN	10	132.15	2.3215	HCC	normal	Stable
HCC / normal	Q15036	Q15036	0.466817	0.466817	0.0213327	0.0571169	8	Q15036	SNX17	Sorting nexin-17	SNX17_HUMAN	13	38.2057	1.38206	HCC	normal	Stable
HCC / normal	Q92496	Q92496	-1.2317	1.2317	0.0213469	0.0571169	8	Q92496	CFHR4	Complement factor H-related protein 4	FHR4_HUMAN	3	-57.4186	0.425814	HCC	normal	Stable
HCC / normal	Q9HBK9	Q9HBK9	2.34044	2.34044	0.0213385	0.0571169	8	Q9HBK9	AS3MT	Arsenite methyltransferase	AS3MT_HUMAN	21	406.456	5.06456	HCC	normal	Stable
HCC / normal	Q9Y676	Q9Y676	0.923481	0.923481	0.0213448	0.0571169	8	Q9Y676	MRPS18B	28S ribosomal protein S18b, mitochondrial	RT18B_HUMAN	7	89.6686	1.89669	HCC	normal	Stable
HCC / normal	O43149	O43149	-0.920037	0.920037	0.0214768	0.057146	8	O43149	ZZEF1	Zinc finger ZZ-type and EF-hand domain-containing protein 1	ZZEF1_HUMAN	43	-47.1505	0.528495	HCC	normal	Stable
HCC / normal	P10599	P10599	1.31466	1.31466	0.0214939	0.057146	8	P10599	TXN	Thioredoxin	THIO_HUMAN	10	148.744	2.48744	HCC	normal	Stable
HCC / normal	P23284	P23284	1.29452	1.29452	0.0215041	0.057146	8	P23284	PPIB	Peptidyl-prolyl cis-trans isomerase B	PPIB_HUMAN	20	145.295	2.45295	HCC	normal	Stable
HCC / normal	P55060	P55060	0.648974	0.648974	0.0214329	0.057146	8	P55060	CSE1L	Exportin-2	XPO2_HUMAN	43	56.8052	1.56805	HCC	normal	Stable
HCC / normal	Q13177	Q13177	1.4746	1.4746	0.0215113	0.057146	8	Q13177	PAK2	Serine/threonine-protein kinase PAK 2	PAK2_HUMAN	20	177.906	2.77906	HCC	normal	Stable
HCC / normal	Q14684	Q14684	0.697939	0.697939	0.0214539	0.057146	8	Q14684	RRP1B	Ribosomal RNA processing protein 1 homolog B	RRP1B_HUMAN	17	62.2185	1.62219	HCC	normal	Stable
HCC / normal	Q6IAN0	Q6IAN0	1.44754	1.44754	0.0214208	0.057146	8	Q6IAN0	DHRS7B	Dehydrogenase/reductase SDR family member 7B	DRS7B_HUMAN	11	172.743	2.72743	HCC	normal	Stable
HCC / normal	Q8WXG6	Q8WXG6	-0.620864	0.620864	0.0215001	0.057146	8	Q8WXG6	MADD	MAP kinase-activating death domain protein	MADD_HUMAN	10	-34.9719	0.650281	HCC	normal	Stable
HCC / normal	Q6KC79	Q6KC79	0.646238	0.646238	0.0215363	0.0571614	8	Q6KC79	NIPBL	Nipped-B-like protein	NIPBL_HUMAN	28	56.5082	1.56508	HCC	normal	Stable
HCC / normal	P60866	P60866	1.80611	1.80611	0.0215874	0.0572461	8	P60866	RPS20	40S ribosomal protein S20	RS20_HUMAN	7	249.699	3.49699	HCC	normal	Stable
HCC / normal	Q12907	Q12907	0.969781	0.969781	0.0217096	0.0575188	8	Q12907	LMAN2	Vesicular integral-membrane protein VIP36	LMAN2_HUMAN	15	95.8544	1.95854	HCC	normal	Stable
HCC / normal	Q99829	Q99829	2.45473	2.45473	0.0217672	0.0576201	8	Q99829	CPNE1	Copine-1	CPNE1_HUMAN	14	448.211	5.48211	HCC	normal	Stable
HCC / normal	Q9BWS9	Q9BWS9	1.51515	1.51515	0.0218732	0.0578495	8	Q9BWS9	CHID1	Chitinase domain-containing protein 1	CHID1_HUMAN	7	185.828	2.85828	HCC	normal	Stable
HCC / normal	Q9BTE1	Q9BTE1	1.33425	1.33425	0.0219882	0.058102	8	Q9BTE1	DCTN5	Dynactin subunit 5	DCTN5_HUMAN	4	152.145	2.52145	HCC	normal	Stable
HCC / normal	P14780	P14780	-1.80495	1.80495	0.0220593	0.0582129	8	P14780	MMP9	Matrix metalloproteinase-9	MMP9_HUMAN	30	-71.3808	0.286192	HCC	normal	Stable
HCC / normal	Q9UMX5	Q9UMX5	1.36839	1.36839	0.0220693	0.0582129	8	Q9UMX5	NENF	Neudesin	NENF_HUMAN	8	158.183	2.58183	HCC	normal	Stable
HCC / normal	Q9Y2H0	Q9Y2H0	1.40078	1.40078	0.0221375	0.058341	8	Q9Y2H0	DLGAP4	Disks large-associated protein 4	DLGP4_HUMAN	11	164.044	2.64044	HCC	normal	Stable
HCC / normal	P09543	P09543	1.09712	1.09712	0.0221862	0.0584177	8	P09543	CNP	2',3'-cyclic-nucleotide 3'-phosphodiesterase	CN37_HUMAN	31	113.927	2.13927	HCC	normal	Stable
HCC / normal	P28370	P28370	1.01778	1.01778	0.0222935	0.058616	8	P28370	SMARCA1	Probable global transcription activator SNF2L1	SMCA1_HUMAN	24	102.481	2.02481	HCC	normal	Stable
HCC / normal	Q9HA64	Q9HA64	2.26957	2.26957	0.0223102	0.058616	8	Q9HA64	FN3KRP	Ketosamine-3-kinase	KT3K_HUMAN	11	382.179	4.82179	HCC	normal	Stable
HCC / normal	Q9NXG2	Q9NXG2	0.700539	0.700539	0.0223205	0.058616	8	Q9NXG2	THUMPD1	THUMP domain-containing protein 1	THUM1_HUMAN	16	62.5112	1.62511	HCC	normal	Stable
HCC / normal	Q7Z388	Q7Z388	-0.723791	0.723791	0.0224105	0.058794	8	Q7Z388	DPY19L4	Probable C-mannosyltransferase DPY19L4	D19L4_HUMAN	4	-39.4496	0.605504	HCC	normal	Stable
HCC / normal	Q9Y3E5	Q9Y3E5	1.17307	1.17307	0.0224278	0.058794	8	Q9Y3E5	PTRH2	Peptidyl-tRNA hydrolase 2, mitochondrial	PTH2_HUMAN	8	125.491	2.25491	HCC	normal	Stable
HCC / normal	O00161	O00161	0.83131	0.83131	0.0224742	0.0588637	8	O00161	SNAP23	Synaptosomal-associated protein 23	SNP23_HUMAN	10	77.9301	1.7793	HCC	normal	Stable
HCC / normal	P61956	P61956	1.21789	1.21789	0.022575	0.0589206	8	P61956	SUMO2	Small ubiquitin-related modifier 2	SUMO2_HUMAN	2	132.606	2.32606	HCC	normal	Stable
HCC / normal	Q8TCJ2	Q8TCJ2	-0.799496	0.799496	0.0225599	0.0589206	8	Q8TCJ2	STT3B	Dolichyl-diphosphooligosaccharide--protein glycosyltransferase subunit STT3B	STT3B_HUMAN	16	-42.545	0.57455	HCC	normal	Stable
HCC / normal	Q93052	Q93052	1.18414	1.18414	0.0225591	0.0589206	8	Q93052	LPP	Lipoma-preferred partner	LPP_HUMAN	12	127.228	2.27228	HCC	normal	Stable
HCC / normal	Q9C0E8	Q9C0E8	1.54463	1.54463	0.0225511	0.0589206	8	Q9C0E8	LNPK	Endoplasmic reticulum junction formation protein lunapark	LNP_HUMAN	15	191.73	2.9173	HCC	normal	Stable
HCC / normal	P53701	P53701	1.10451	1.10451	0.0225969	0.0589261	8	P53701	HCCS	Holocytochrome c-type synthase	CCHL_HUMAN	8	115.026	2.15026	HCC	normal	Stable
HCC / normal	Q13595	Q13595	0.827865	0.827865	0.0227008	0.059042	8	Q13595	TRA2A	Transformer-2 protein homolog alpha	TRA2A_HUMAN	9	77.5057	1.77506	HCC	normal	Stable
HCC / normal	Q93008	Q93008	0.701315	0.701315	0.0226816	0.059042	8	Q93008	USP9X	Probable ubiquitin carboxyl-terminal hydrolase FAF-X	USP9X_HUMAN	72	62.5986	1.62599	HCC	normal	Stable
HCC / normal	Q9UGP4	Q9UGP4	1.19352	1.19352	0.022687	0.059042	8	Q9UGP4	LIMD1	LIM domain-containing protein 1	LIMD1_HUMAN	10	128.711	2.28711	HCC	normal	Stable
HCC / normal	O95218	O95218	0.621221	0.621221	0.0227279	0.0590608	8	O95218	ZRANB2	Zinc finger Ran-binding domain-containing protein 2	ZRAB2_HUMAN	15	53.8176	1.53818	HCC	normal	Stable
HCC / normal	P20338	P20338	1.54039	1.54039	0.0228435	0.0593056	8	P20338	RAB4A	Ras-related protein Rab-4A	RAB4A_HUMAN	8	190.874	2.90874	HCC	normal	Stable
HCC / normal	Q15459	Q15459	0.92935	0.92935	0.0228619	0.0593056	8	Q15459	SF3A1	Splicing factor 3A subunit 1	SF3A1_HUMAN	30	90.4418	1.90442	HCC	normal	Stable
HCC / normal	P61604	P61604	2.79158	2.79158	0.022942	0.0594616	8	P61604	HSPE1	10 kDa heat shock protein, mitochondrial	CH10_HUMAN	13	592.389	6.92389	HCC	normal	Stable
HCC / normal	P14314	P14314	-1.22234	1.22234	0.0230509	0.0594686	8	P14314	PRKCSH	Glucosidase 2 subunit beta	GLU2B_HUMAN	23	-57.1414	0.428586	HCC	normal	Stable
HCC / normal	P26639	P26639	0.531094	0.531094	0.0231131	0.0594686	8	P26639	TARS1	Threonine--tRNA ligase 1, cytoplasmic	SYTC_HUMAN	35	44.5025	1.44502	HCC	normal	Stable
HCC / normal	P28330	P28330	-1.73223	1.73223	0.0229818	0.0594686	8	P28330	ACADL	Long-chain specific acyl-CoA dehydrogenase, mitochondrial	ACADL_HUMAN	17	-69.9015	0.300985	HCC	normal	Stable
HCC / normal	P29353	P29353	1.23643	1.23643	0.0231142	0.0594686	8	P29353	SHC1	SHC-transforming protein 1	SHC1_HUMAN	14	135.615	2.35615	HCC	normal	Stable
HCC / normal	Q13868	Q13868	1.46876	1.46876	0.023089	0.0594686	8	Q13868	EXOSC2	Exosome complex component RRP4	EXOS2_HUMAN	7	176.784	2.76784	HCC	normal	Stable
HCC / normal	Q14651	Q14651	2.28401	2.28401	0.0230337	0.0594686	8	Q14651	PLS1	Plastin-1	PLSI_HUMAN	17	387.031	4.87031	HCC	normal	Stable
HCC / normal	Q9C0J8	Q9C0J8	0.83683	0.83683	0.0230692	0.0594686	8	Q9C0J8	WDR33	pre-mRNA 3' end processing protein WDR33	WDR33_HUMAN	15	78.6121	1.78612	HCC	normal	Stable
HCC / normal	Q9NWX6	Q9NWX6	1.40932	1.40932	0.0231214	0.0594686	8	Q9NWX6	THG1L	Probable tRNA(His) guanylyltransferase	THG1_HUMAN	4	165.612	2.65612	HCC	normal	Stable
HCC / normal	Q9Y6N7	Q9Y6N7	1.50996	1.50996	0.0231245	0.0594686	8	Q9Y6N7	ROBO1	Roundabout homolog 1	ROBO1_HUMAN	32	184.803	2.84803	HCC	normal	Stable
HCC / normal	Q9UKN8	Q9UKN8	1.16451	1.16451	0.023178	0.0595548	8	Q9UKN8	GTF3C4	General transcription factor 3C polypeptide 4	TF3C4_HUMAN	19	124.157	2.24157	HCC	normal	Stable
HCC / normal	P11279	P11279	-2.21859	2.21859	0.0232111	0.0595886	8	P11279	LAMP1	Lysosome-associated membrane glycoprotein 1	LAMP1_HUMAN	8	-78.5149	0.214851	HCC	normal	Stable
HCC / normal	Q12874	Q12874	0.86909	0.86909	0.0232906	0.0597411	8	Q12874	SF3A3	Splicing factor 3A subunit 3	SF3A3_HUMAN	19	82.6511	1.82651	HCC	normal	Stable
HCC / normal	Q9NRD1	Q9NRD1	-1.12002	1.12002	0.0233196	0.0597639	8	Q9NRD1	FBXO6	F-box only protein 6	FBX6_HUMAN	9	-53.9913	0.460087	HCC	normal	Stable
HCC / normal	Q5HYK7	Q5HYK7	1.45754	1.45754	0.0233552	0.0598038	8	Q5HYK7	SH3D19	SH3 domain-containing protein 19	SH319_HUMAN	14	174.64	2.7464	HCC	normal	Stable
HCC / normal	Q9H7J1	Q9H7J1	1.08423	1.08423	0.0234901	0.0600976	8	Q9H7J1	PPP1R3E	Protein phosphatase 1 regulatory subunit 3E	PPR3E_HUMAN	5	112.024	2.12024	HCC	normal	Stable
HCC / normal	P26572	P26572	0.436494	0.436494	0.0235153	0.0601104	8	P26572	MGAT1	Alpha-1,3-mannosyl-glycoprotein 2-beta-N-acetylglucosaminyltransferase	MGAT1_HUMAN	9	35.3312	1.35331	HCC	normal	Stable
HCC / normal	Q8NB37	Q8NB37	0.816645	0.816645	0.0235574	0.0601664	8	Q8NB37	GATD1	Glutamine amidotransferase-like class 1 domain-containing protein 1	GALD1_HUMAN	4	76.1305	1.7613	HCC	normal	Stable
HCC / normal	O95232	O95232	1.17567	1.17567	0.0236146	0.0601749	8	O95232	LUC7L3	Luc7-like protein 3	LC7L3_HUMAN	11	125.897	2.25897	HCC	normal	Stable
HCC / normal	P43121	P43121	1.22831	1.22831	0.023591	0.0601749	8	P43121	MCAM	Cell surface glycoprotein MUC18	MUC18_HUMAN	14	134.292	2.34292	HCC	normal	Stable
HCC / normal	Q8NBS9	Q8NBS9	1.84946	1.84946	0.0236214	0.0601749	8	Q8NBS9	TXNDC5	Thioredoxin domain-containing protein 5	TXND5_HUMAN	20	260.365	3.60365	HCC	normal	Stable
HCC / normal	Q58FG1	Q58FG1	-2.15309	2.15309	0.0236868	0.0602384	8	Q58FG1	HSP90AA4P	Putative heat shock protein HSP 90-alpha A4	HS904_HUMAN	2	-77.517	0.22483	HCC	normal	Stable
HCC / normal	Q9NXU5	Q9NXU5	1.12018	1.12018	0.0236692	0.0602384	8	Q9NXU5	ARL15	ADP-ribosylation factor-like protein 15	ARL15_HUMAN	4	117.375	2.17375	HCC	normal	Stable
HCC / normal	P13489	P13489	1.39433	1.39433	0.0237178	0.0602659	8	P13489	RNH1	Ribonuclease inhibitor	RINI_HUMAN	23	162.867	2.62867	HCC	normal	Stable
HCC / normal	Q99442	Q99442	1.1718	1.1718	0.0237484	0.0602922	8	Q99442	SEC62	Translocation protein SEC62	SEC62_HUMAN	7	125.292	2.25292	HCC	normal	Stable
HCC / normal	P11802	P11802	2.46046	2.46046	0.0238884	0.0603779	8	P11802	CDK4	Cyclin-dependent kinase 4	CDK4_HUMAN	4	450.392	5.50392	HCC	normal	Stable
HCC / normal	P51689	P51689	-2.05409	2.05409	0.0238949	0.0603779	8	P51689	ARSD	Arylsulfatase D	ARSD_HUMAN	11	-75.9199	0.240801	HCC	normal	Stable
HCC / normal	P62249	P62249	0.860821	0.860821	0.0239585	0.0603779	8	P62249	RPS16	40S ribosomal protein S16	RS16_HUMAN	13	81.6071	1.81607	HCC	normal	Stable
HCC / normal	Q12846	Q12846	0.850152	0.850152	0.0238367	0.0603779	8	Q12846	STX4	Syntaxin-4	STX4_HUMAN	8	80.2691	1.80269	HCC	normal	Stable
HCC / normal	Q12929	Q12929	1.10235	1.10235	0.0238779	0.0603779	8	Q12929	EPS8	Epidermal growth factor receptor kinase substrate 8	EPS8_HUMAN	21	114.705	2.14705	HCC	normal	Stable
HCC / normal	Q15155	Q15155	1.64559	1.64559	0.0239588	0.0603779	7	Q15155	NOMO1	Nodal modulator 1	NOMO1_HUMAN	2	212.875	3.12875	HCC	normal	Stable
HCC / normal	Q71UM5	Q71UM5	1.45832	1.45832	0.0239059	0.0603779	8	Q71UM5	RPS27L	40S ribosomal protein S27-like	RS27L_HUMAN	7	174.789	2.74789	HCC	normal	Stable
HCC / normal	Q8TDX7	Q8TDX7	1.65856	1.65856	0.0239647	0.0603779	8	Q8TDX7	NEK7	Serine/threonine-protein kinase Nek7	NEK7_HUMAN	10	215.701	3.15701	HCC	normal	Stable
HCC / normal	Q9NZ45	Q9NZ45	0.832853	0.832853	0.0238987	0.0603779	8	Q9NZ45	CISD1	CDGSH iron-sulfur domain-containing protein 1	CISD1_HUMAN	9	78.1205	1.7812	HCC	normal	Stable
HCC / normal	Q13505	Q13505	2.38804	2.38804	0.0240006	0.0604175	8	Q13505	MTX1	Metaxin-1	MTX1_HUMAN	10	423.445	5.23445	HCC	normal	Stable
HCC / normal	P23368	P23368	1.60336	1.60336	0.0240592	0.0605138	8	P23368	ME2	NAD-dependent malic enzyme, mitochondrial	MAOM_HUMAN	22	203.851	3.03851	HCC	normal	Stable
HCC / normal	O76031	O76031	1.8765	1.8765	0.0243792	0.0606367	8	O76031	CLPX	ATP-dependent Clp protease ATP-binding subunit clpX-like, mitochondrial	CLPX_HUMAN	25	267.183	3.67183	HCC	normal	Stable
HCC / normal	P00441	P00441	-2.46532	2.46532	0.0242564	0.0606367	8	P00441	SOD1	Superoxide dismutase [Cu-Zn]	SODC_HUMAN	13	-81.8922	0.181078	HCC	normal	Stable
HCC / normal	P61964	P61964	-0.990406	0.990406	0.0243378	0.0606367	8	P61964	WDR5	WD repeat-containing protein 5	WDR5_HUMAN	12	-49.6664	0.503336	HCC	normal	Stable
HCC / normal	Q08722	Q08722	-1.5244	1.5244	0.0241833	0.0606367	8	Q08722	CD47	Leukocyte surface antigen CD47	CD47_HUMAN	4	-65.2377	0.347623	HCC	normal	Stable
HCC / normal	Q13442	Q13442	-0.505088	0.505088	0.0244135	0.0606367	8	Q13442	PDAP1	28 kDa heat- and acid-stable phosphoprotein	HAP28_HUMAN	8	-29.5383	0.704617	HCC	normal	Stable
HCC / normal	Q14289	Q14289	-1.07522	1.07522	0.0243996	0.0606367	8	Q14289	PTK2B	Protein-tyrosine kinase 2-beta	FAK2_HUMAN	10	-52.5403	0.474597	HCC	normal	Stable
HCC / normal	Q5JPE7	Q5JPE7	0.482962	0.482962	0.0244125	0.0606367	8	Q5JPE7	NOMO2	Nodal modulator 2	NOMO2_HUMAN	37	39.761	1.39761	HCC	normal	Stable
HCC / normal	Q66K74	Q66K74	1.75786	1.75786	0.0243299	0.0606367	8	Q66K74	MAP1S	Microtubule-associated protein 1S	MAP1S_HUMAN	18	238.197	3.38197	HCC	normal	Stable
HCC / normal	Q8TC07	Q8TC07	0.474894	0.474894	0.0242747	0.0606367	8	Q8TC07	TBC1D15	TBC1 domain family member 15	TBC15_HUMAN	23	38.9817	1.38982	HCC	normal	Stable
HCC / normal	Q99832	Q99832	0.681743	0.681743	0.0242382	0.0606367	8	Q99832	CCT7	T-complex protein 1 subunit eta	TCPH_HUMAN	31	60.4077	1.60408	HCC	normal	Stable
HCC / normal	Q9BZE9	Q9BZE9	2.88201	2.88201	0.0241349	0.0606367	8	Q9BZE9	ASPSCR1	Tether containing UBX domain for GLUT4	ASPC1_HUMAN	19	637.174	7.37174	HCC	normal	Stable
HCC / normal	Q9H269	Q9H269	1.17599	1.17599	0.0243651	0.0606367	8	Q9H269	VPS16	Vacuolar protein sorting-associated protein 16 homolog	VPS16_HUMAN	17	125.948	2.25948	HCC	normal	Stable
HCC / normal	Q9H6U8	Q9H6U8	1.22406	1.22406	0.0242668	0.0606367	8	Q9H6U8	ALG9	Alpha-1,2-mannosyltransferase ALG9	ALG9_HUMAN	6	133.603	2.33603	HCC	normal	Stable
HCC / normal	Q9UNX3	Q9UNX3	1.09961	1.09961	0.0243214	0.0606367	8	Q9UNX3	RPL26L1	60S ribosomal protein L26-like 1	RL26L_HUMAN	2	114.296	2.14296	HCC	normal	Stable
HCC / normal	Q9Y4E6	Q9Y4E6	0.506604	0.506604	0.024286	0.0606367	8	Q9Y4E6	WDR7	WD repeat-containing protein 7	WDR7_HUMAN	21	42.0702	1.4207	HCC	normal	Stable
HCC / normal	O00115	O00115	-1.76529	1.76529	0.0246744	0.0608639	8	O00115	DNASE2	Deoxyribonuclease-2-alpha	DNS2A_HUMAN	6	-70.5832	0.294168	HCC	normal	Stable
HCC / normal	O00743	O00743	0.914094	0.914094	0.0246604	0.0608639	8	O00743	PPP6C	Serine/threonine-protein phosphatase 6 catalytic subunit	PPP6_HUMAN	11	88.4385	1.88439	HCC	normal	Stable
HCC / normal	P00492	P00492	-1.27049	1.27049	0.0245995	0.0608639	8	P00492	HPRT1	Hypoxanthine-guanine phosphoribosyltransferase	HPRT_HUMAN	11	-58.548	0.41452	HCC	normal	Stable
HCC / normal	P29692	P29692	1.07901	1.07901	0.0246889	0.0608639	8	P29692	EEF1D	Elongation factor 1-delta	EF1D_HUMAN	16	111.258	2.11258	HCC	normal	Stable
HCC / normal	Q14997	Q14997	0.950119	0.950119	0.0246606	0.0608639	8	Q14997	PSME4	Proteasome activator complex subunit 4	PSME4_HUMAN	28	93.2032	1.93203	HCC	normal	Stable
HCC / normal	Q66K14	Q66K14	0.911375	0.911375	0.024661	0.0608639	8	Q66K14	TBC1D9B	TBC1 domain family member 9B	TBC9B_HUMAN	34	88.0837	1.88084	HCC	normal	Stable
HCC / normal	Q6UVK1	Q6UVK1	1.48813	1.48813	0.0246746	0.0608639	8	Q6UVK1	CSPG4	Chondroitin sulfate proteoglycan 4	CSPG4_HUMAN	23	180.526	2.80526	HCC	normal	Stable
HCC / normal	Q7Z2T5	Q7Z2T5	1.9971	1.9971	0.0246233	0.0608639	8	Q7Z2T5	TRMT1L	TRMT1-like protein	TRM1L_HUMAN	16	299.198	3.99198	HCC	normal	Stable
HCC / normal	Q9NVD7	Q9NVD7	3.13962	3.13962	0.0246105	0.0608639	8	Q9NVD7	PARVA	Alpha-parvin	PARVA_HUMAN	10	781.292	8.81292	HCC	normal	Stable
HCC / normal	P56385	P56385	-1.33929	1.33929	0.024777	0.061013	8	P56385	ATP5ME	ATP synthase subunit e, mitochondrial	ATP5I_HUMAN	5	-60.4784	0.395216	HCC	normal	Stable
HCC / normal	Q9NRN7	Q9NRN7	1.67568	1.67568	0.0247904	0.061013	8	Q9NRN7	AASDHPPT	L-aminoadipate-semialdehyde dehydrogenase-phosphopantetheinyl transferase	ADPPT_HUMAN	8	219.469	3.19469	HCC	normal	Stable
HCC / normal	P54098	P54098	1.55719	1.55719	0.0248418	0.0610385	6	P54098	POLG	DNA polymerase subunit gamma-1	DPOG1_HUMAN	8	194.28	2.9428	HCC	normal	Stable
HCC / normal	Q15286	Q15286	-0.414995	0.414995	0.0248622	0.0610385	8	Q15286	RAB35	Ras-related protein Rab-35	RAB35_HUMAN	10	-24.9978	0.750022	HCC	normal	Stable
HCC / normal	Q32NB8	Q32NB8	2.76444	2.76444	0.0248513	0.0610385	6	Q32NB8	PGS1	CDP-diacylglycerol--glycerol-3-phosphate 3-phosphatidyltransferase, mitochondrial	PGPS1_HUMAN	4	579.483	6.79483	HCC	normal	Stable
HCC / normal	O75251	O75251	1.77671	1.77671	0.0248917	0.0610604	8	O75251	NDUFS7	NADH dehydrogenase [ubiquinone] iron-sulfur protein 7, mitochondrial	NDUS7_HUMAN	7	242.644	3.42644	HCC	normal	Stable
HCC / normal	Q969U7	Q969U7	0.833643	0.833643	0.0250258	0.0613389	8	Q969U7	PSMG2	Proteasome assembly chaperone 2	PSMG2_HUMAN	7	78.2181	1.78218	HCC	normal	Stable
HCC / normal	Q7KYR7	Q7KYR7	-0.859142	0.859142	0.025088	0.0613903	8	Q7KYR7	BTN2A1	Butyrophilin subfamily 2 member A1	BT2A1_HUMAN	7	-44.872	0.55128	HCC	normal	Stable
HCC / normal	Q96RQ1	Q96RQ1	1.65605	1.65605	0.0250811	0.0613903	8	Q96RQ1	ERGIC2	Endoplasmic reticulum-Golgi intermediate compartment protein 2	ERGI2_HUMAN	7	215.152	3.15152	HCC	normal	Stable
HCC / normal	Q8WVC0	Q8WVC0	0.806167	0.806167	0.025154	0.0614508	8	Q8WVC0	LEO1	RNA polymerase-associated protein LEO1	LEO1_HUMAN	7	74.8559	1.74856	HCC	normal	Stable
HCC / normal	Q9UBM7	Q9UBM7	1.9255	1.9255	0.0251454	0.0614508	8	Q9UBM7	DHCR7	7-dehydrocholesterol reductase	DHCR7_HUMAN	8	279.868	3.79868	HCC	normal	Stable
HCC / normal	Q8TAX9	Q8TAX9	2.03882	2.03882	0.0252209	0.0614629	7	Q8TAX9	GSDMB	Gasdermin-B	GSDMB_HUMAN	3	310.909	4.10909	HCC	normal	Stable
HCC / normal	Q96AA3	Q96AA3	0.908976	0.908976	0.025213	0.0614629	8	Q96AA3	RFT1	Protein RFT1 homolog	RFT1_HUMAN	7	87.7712	1.87771	HCC	normal	Stable
HCC / normal	Q9P287	Q9P287	1.05014	1.05014	0.0252051	0.0614629	8	Q9P287	BCCIP	BRCA2 and CDKN1A-interacting protein	BCCIP_HUMAN	7	107.073	2.07073	HCC	normal	Stable
HCC / normal	P11171	P11171	0.674038	0.674038	0.0253765	0.0614901	8	P11171	EPB41	Protein 4.1	EPB41_HUMAN	27	59.5533	1.59553	HCC	normal	Stable
HCC / normal	P39023	P39023	0.356054	0.356054	0.0253662	0.0614901	8	P39023	RPL3	60S ribosomal protein L3	RL3_HUMAN	26	27.992	1.27992	HCC	normal	Stable
HCC / normal	P51553	P51553	1.01547	1.01547	0.0252741	0.0614901	8	P51553	IDH3G	Isocitrate dehydrogenase [NAD] subunit gamma, mitochondrial	IDH3G_HUMAN	7	102.156	2.02156	HCC	normal	Stable
HCC / normal	Q0VDG4	Q0VDG4	0.78243	0.78243	0.0253439	0.0614901	8	Q0VDG4	SCRN3	Secernin-3	SCRN3_HUMAN	10	72.0026	1.72003	HCC	normal	Stable
HCC / normal	Q8WUM0	Q8WUM0	1.20865	1.20865	0.0253206	0.0614901	8	Q8WUM0	NUP133	Nuclear pore complex protein Nup133	NU133_HUMAN	28	131.121	2.31121	HCC	normal	Stable
HCC / normal	Q9NX95	Q9NX95	-1.10397	1.10397	0.0253235	0.0614901	8	Q9NX95	SYBU	Syntabulin	SYBU_HUMAN	5	-53.4767	0.465233	HCC	normal	Stable
HCC / normal	Q9UNX4	Q9UNX4	0.89541	0.89541	0.0252919	0.0614901	8	Q9UNX4	WDR3	WD repeat-containing protein 3	WDR3_HUMAN	19	86.0139	1.86014	HCC	normal	Stable
HCC / normal	Q5W0V3	Q5W0V3	0.700396	0.700396	0.0254196	0.0615443	8	Q5W0V3	FHIP2A	FHF complex subunit HOOK interacting protein 2A	FHI2A_HUMAN	14	62.4951	1.62495	HCC	normal	Stable
HCC / normal	P27701	P27701	-3.23557	3.23557	0.0254566	0.061584	8	P27701	CD82	CD82 antigen	CD82_HUMAN	4	-89.3831	0.106169	HCC	normal	Stable
HCC / normal	Q96MW5	Q96MW5	1.00151	1.00151	0.0256219	0.0618832	8	Q96MW5	COG8	Conserved oligomeric Golgi complex subunit 8	COG8_HUMAN	9	100.21	2.0021	HCC	normal	Stable
HCC / normal	Q9BQ67	Q9BQ67	0.949534	0.949534	0.0256127	0.0618832	8	Q9BQ67	GRWD1	Glutamate-rich WD repeat-containing protein 1	GRWD1_HUMAN	7	93.1249	1.93125	HCC	normal	Stable
HCC / normal	Q8NEW0	Q8NEW0	-0.557927	0.557927	0.0256665	0.0619408	8	Q8NEW0	SLC30A7	Zinc transporter 7	ZNT7_HUMAN	6	-32.0722	0.679278	HCC	normal	Stable
HCC / normal	Q6ZSZ5	Q6ZSZ5	0.51583	0.51583	0.0257083	0.0619411	8	Q6ZSZ5	ARHGEF18	Rho guanine nucleotide exchange factor 18	ARHGI_HUMAN	16	42.9816	1.42982	HCC	normal	Stable
HCC / normal	Q9NRG0	Q9NRG0	1.79898	1.79898	0.0257042	0.0619411	8	Q9NRG0	CHRAC1	Chromatin accessibility complex protein 1	CHRC1_HUMAN	2	247.974	3.47974	HCC	normal	Stable
HCC / normal	O60763	O60763	0.907401	0.907401	0.0258935	0.0622301	8	O60763	USO1	General vesicular transport factor p115	USO1_HUMAN	36	87.5663	1.87566	HCC	normal	Stable
HCC / normal	P98172	P98172	-1.35154	1.35154	0.025871	0.0622301	8	P98172	EFNB1	Ephrin-B1	EFNB1_HUMAN	3	-60.8125	0.391875	HCC	normal	Stable
HCC / normal	Q15125	Q15125	-1.52102	1.52102	0.0259008	0.0622301	8	Q15125	EBP	3-beta-hydroxysteroid-Delta(8),Delta(7)-isomerase	EBP_HUMAN	3	-65.1562	0.348438	HCC	normal	Stable
HCC / normal	Q5T8P6	Q5T8P6	0.969395	0.969395	0.0259118	0.0622301	8	Q5T8P6	RBM26	RNA-binding protein 26	RBM26_HUMAN	18	95.8019	1.95802	HCC	normal	Stable
HCC / normal	O15085	O15085	1.23497	1.23497	0.0260375	0.0622367	8	O15085	ARHGEF11	Rho guanine nucleotide exchange factor 11	ARHGB_HUMAN	21	135.376	2.35376	HCC	normal	Stable
HCC / normal	P05090	P05090	-2.65676	2.65676	0.0260399	0.0622367	8	P05090	APOD	Apolipoprotein D	APOD_HUMAN	8	-84.1424	0.158576	HCC	normal	Stable
HCC / normal	P22105	P22105	-2.433	2.433	0.0259646	0.0622367	8	P22105	TNXB	Tenascin-X	TENX_HUMAN	108	-81.482	0.18518	HCC	normal	Stable
HCC / normal	P61513	P61513	1.05902	1.05902	0.0259926	0.0622367	8	P61513	RPL37A	60S ribosomal protein L37a	RL37A_HUMAN	7	108.351	2.08351	HCC	normal	Stable
HCC / normal	Q15542	Q15542	1.09796	1.09796	0.0259675	0.0622367	8	Q15542	TAF5	Transcription initiation factor TFIID subunit 5	TAF5_HUMAN	9	114.052	2.14052	HCC	normal	Stable
HCC / normal	Q9BV44	Q9BV44	0.934887	0.934887	0.0260345	0.0622367	8	Q9BV44	THUMPD3	tRNA (guanine(6)-N2)-methyltransferase THUMP3	THUM3_HUMAN	14	91.1741	1.91174	HCC	normal	Stable
HCC / normal	P16083	P16083	-3.31109	3.31109	0.0261394	0.0623744	8	P16083	NQO2	Ribosyldihydronicotinamide dehydrogenase [quinone]	NQO2_HUMAN	17	-89.9246	0.100754	HCC	normal	Stable
HCC / normal	Q5BKT4	Q5BKT4	-1.078	1.078	0.0261317	0.0623744	8	Q5BKT4	ALG10	Dol-P-Glc:Glc(2)Man(9)GlcNAc(2)-PP-Dol alpha-1,2-glucosyltransferase	AG10A_HUMAN	3	-52.6316	0.473684	HCC	normal	Stable
HCC / normal	Q14247	Q14247	0.970398	0.970398	0.0262896	0.0626079	8	Q14247	CTTN	Src substrate cortactin	SRC8_HUMAN	29	95.9381	1.95938	HCC	normal	Stable
HCC / normal	Q86YS6	Q86YS6	1.34912	1.34912	0.0262706	0.0626079	8	Q86YS6	RAB43	Ras-related protein Rab-43	RAB43_HUMAN	7	154.757	2.54757	HCC	normal	Stable
HCC / normal	Q8N4Q1	Q8N4Q1	-1.28355	1.28355	0.0263004	0.0626079	8	Q8N4Q1	CHCHD4	Mitochondrial intermembrane space import and assembly protein 40	MIA40_HUMAN	4	-58.9216	0.410784	HCC	normal	Stable
HCC / normal	O95816	O95816	2.57746	2.57746	0.0263294	0.062627	8	O95816	BAG2	BAG family molecular chaperone regulator 2	BAG2_HUMAN	9	496.889	5.96889	HCC	normal	Stable
HCC / normal	Q9Y2W6	Q9Y2W6	2.62185	2.62185	0.0263895	0.0627198	8	Q9Y2W6	TDRKH	Tudor and KH domain-containing protein	TDRKH_HUMAN	12	515.541	6.15541	HCC	normal	Stable
HCC / normal	P18031	P18031	1.38231	1.38231	0.0264868	0.0629008	8	P18031	PTPN1	Tyrosine-protein phosphatase non-receptor type 1	PTN1_HUMAN	20	160.686	2.60686	HCC	normal	Stable
HCC / normal	P29590	P29590	1.41711	1.41711	0.0265576	0.0629685	8	P29590	PML	Protein PML	PML_HUMAN	37	167.05	2.6705	HCC	normal	Stable
HCC / normal	Q9NRW7	Q9NRW7	1.0902	1.0902	0.0265527	0.0629685	8	Q9NRW7	VPS45	Vacuolar protein sorting-associated protein 45	VPS45_HUMAN	20	112.904	2.12904	HCC	normal	Stable
HCC / normal	Q9HBI1	Q9HBI1	2.16811	2.16811	0.0266041	0.0630286	8	Q9HBI1	PARVB	Beta-parvin	PARVB_HUMAN	7	349.436	4.49436	HCC	normal	Stable
HCC / normal	Q06210	Q06210	1.28012	1.28012	0.0266929	0.0631387	8	Q06210	GFPT1	Glutamine--fructose-6-phosphate aminotransferase [isomerizing] 1	GFPT1_HUMAN	32	142.86	2.4286	HCC	normal	Stable
HCC / normal	Q6IQ20	Q6IQ20	-2.74079	2.74079	0.026678	0.0631387	8	Q6IQ20	NAPEPLD	N-acyl-phosphatidylethanolamine-hydrolyzing phospholipase D	NAPEP_HUMAN	1	-85.0397	0.149603	HCC	normal	Stable
HCC / normal	P06733	P06733	-1.35594	1.35594	0.02673	0.0631526	8	P06733	ENO1	Alpha-enolase	ENOA_HUMAN	38	-60.932	0.39068	HCC	normal	Stable
HCC / normal	P17655	P17655	1.24883	1.24883	0.0267589	0.0631526	8	P17655	CAPN2	Calpain-2 catalytic subunit	CAN2_HUMAN	22	137.648	2.37648	HCC	normal	Stable
HCC / normal	Q96ST3	Q96ST3	0.774482	0.774482	0.0267712	0.0631526	8	Q96ST3	SIN3A	Paired amphipathic helix protein Sin3a	SIN3A_HUMAN	24	71.0575	1.71058	HCC	normal	Stable
HCC / normal	Q9Y2R0	Q9Y2R0	1.07419	1.07419	0.0267837	0.0631526	8	Q9Y2R0	COA3	Cytochrome c oxidase assembly factor 3 homolog, mitochondrial	COA3_HUMAN	5	110.554	2.10554	HCC	normal	Stable
HCC / normal	Q9NPR2	Q9NPR2	-0.654519	0.654519	0.0268095	0.0631636	8	Q9NPR2	SEMA4B	Semaphorin-4B	SEM4B_HUMAN	6	-36.4713	0.635287	HCC	normal	Stable
HCC / normal	O60568	O60568	1.62072	1.62072	0.0269749	0.0633925	8	O60568	PLOD3	Multifunctional procollagen lysine hydroxylase and glycosyltransferase LH3	PLOD3_HUMAN	20	207.528	3.07528	HCC	normal	Stable
HCC / normal	P63096	P63096	2.0876	2.0876	0.0269438	0.0633925	8	P63096	GNAI1	Guanine nucleotide-binding protein G(i) subunit alpha-1	GNAI1_HUMAN	5	325.04	4.2504	HCC	normal	Stable
HCC / normal	Q9UBE0	Q9UBE0	1.69733	1.69733	0.0269709	0.0633925	8	Q9UBE0	SAE1	SUMO-activating enzyme subunit 1	SAE1_HUMAN	16	224.3	3.243	HCC	normal	Stable
HCC / normal	Q9Y230	Q9Y230	2.20558	2.20558	0.0269918	0.0633925	8	Q9Y230	RUVBL2	RuvB-like 2	RUVB2_HUMAN	24	361.259	4.61259	HCC	normal	Stable
HCC / normal	P50148	P50148	1.217	1.217	0.0270198	0.0634083	8	P50148	GNAQ	Guanine nucleotide-binding protein G(q) subunit alpha	GNAQ_HUMAN	7	132.463	2.32463	HCC	normal	Stable
HCC / normal	Q96EK7	Q96EK7	1.08891	1.08891	0.0271454	0.0635526	8	Q96EK7	FAM120B	Constitutive coactivator of peroxisome proliferator-activated receptor gamma	F120B_HUMAN	17	112.713	2.12713	HCC	normal	Stable
HCC / normal	Q9P0S9	Q9P0S9	-1.95455	1.95455	0.027131	0.0635526	8	Q9P0S9	TMEM14C	Transmembrane protein 14C	TM14C_HUMAN	2	-74.1999	0.258001	HCC	normal	Stable
HCC / normal	Q9Y4A5	Q9Y4A5	0.841874	0.841874	0.027106	0.0635526	8	Q9Y4A5	TRRAP	Transformation/transcription domain-associated protein	TRRAP_HUMAN	53	79.2377	1.79238	HCC	normal	Stable
HCC / normal	Q15363	Q15363	0.729907	0.729907	0.0271787	0.0635807	8	Q15363	TMED2	Transmembrane emp24 domain-containing protein 2	TMED2_HUMAN	5	65.8533	1.65853	HCC	normal	Stable
HCC / normal	Q969N2	Q969N2	0.994365	0.994365	0.0272746	0.0637548	8	Q969N2	PIGT	GPI transamidase component PIG-T	PIGT_HUMAN	7	99.2203	1.9922	HCC	normal	Stable
HCC / normal	P51531	P51531	-0.400233	0.400233	0.0273305	0.0637854	8	P51531	SMARCA2	Probable global transcription activator SNF2L2	SMCA2_HUMAN	21	-24.2264	0.757736	HCC	normal	Stable
HCC / normal	Q53S33	Q53S33	1.48117	1.48117	0.0273165	0.0637854	6	Q53S33	BOLA3	BolA-like protein 3	BOLA3_HUMAN	1	179.175	2.79175	HCC	normal	Stable
HCC / normal	O95470	O95470	1.37748	1.37748	0.0274453	0.0638492	8	O95470	SGPL1	Sphingosine-1-phosphate lyase 1	SGPL1_HUMAN	20	159.815	2.59815	HCC	normal	Stable
HCC / normal	P18754	P18754	1.32142	1.32142	0.0274325	0.0638492	8	P18754	RCC1	Regulator of chromosome condensation	RCC1_HUMAN	13	149.911	2.49911	HCC	normal	Stable
HCC / normal	P63279	P63279	1.38303	1.38303	0.0273995	0.0638492	8	P63279	UBE2I	SUMO-conjugating enzyme UBC9	UBC9_HUMAN	5	160.815	2.60815	HCC	normal	Stable
HCC / normal	Q5VT25	Q5VT25	0.942821	0.942821	0.027465	0.0638492	8	Q5VT25	CDC42BPA	Serine/threonine-protein kinase MRCK alpha	MRCKA_HUMAN	33	92.2284	1.92228	HCC	normal	Stable
HCC / normal	Q8NCR9	Q8NCR9	-3.28476	3.28476	0.0274627	0.0638492	8	Q8NCR9	CLRN3	Clarin-3	CLRN3_HUMAN	3	-89.739	0.10261	HCC	normal	Stable
HCC / normal	O00501	O00501	-1.45737	1.45737	0.0275489	0.0638708	8	O00501	CLDN5	Claudin-5	CLD5_HUMAN	3	-63.5843	0.364157	HCC	normal	Stable
HCC / normal	P23229	P23229	1.86313	1.86313	0.0275182	0.0638708	8	P23229	ITGA6	Integrin alpha-6	ITA6_HUMAN	34	263.796	3.63796	HCC	normal	Stable
HCC / normal	P61011	P61011	0.473458	0.473458	0.027662	0.0638708	8	P61011	SRP54	Signal recognition particle 54 kDa protein	SRP54_HUMAN	20	38.8434	1.38843	HCC	normal	Stable
HCC / normal	Q15493	Q15493	-3.25375	3.25375	0.0275984	0.0638708	8	Q15493	RGN	Regucalcin	RGN_HUMAN	30	-89.5161	0.104839	HCC	normal	Stable
HCC / normal	Q92478	Q92478	-1.61106	1.61106	0.0276673	0.0638708	8	Q92478	CLEC2B	C-type lectin domain family 2 member B	CLC2B_HUMAN	2	-67.2643	0.327357	HCC	normal	Stable
HCC / normal	Q96GZ6	Q96GZ6	1.54945	1.54945	0.0275645	0.0638708	8	Q96GZ6	SLC41A3	Solute carrier family 41 member 3	S41A3_HUMAN	2	192.706	2.92706	HCC	normal	Stable
HCC / normal	Q9HCU5	Q9HCU5	2.66957	2.66957	0.0276175	0.0638708	8	Q9HCU5	PREB	Prolactin regulatory element-binding protein	PREB_HUMAN	13	536.24	6.3624	HCC	normal	Stable
HCC / normal	Q9UHD2	Q9UHD2	1.20825	1.20825	0.0275556	0.0638708	8	Q9UHD2	TBK1	Serine/threonine-protein kinase TBK1	TBK1_HUMAN	19	131.058	2.31058	HCC	normal	Stable
HCC / normal	Q9Y5U2	Q9Y5U2	0.934672	0.934672	0.0276461	0.0638708	8	Q9Y5U2	TSSC4	Protein TSSC4	TSSC4_HUMAN	5	91.1456	1.91146	HCC	normal	Stable
HCC / normal	O94855	O94855	2.21771	2.21771	0.0278923	0.0638785	8	O94855	SEC24D	Protein transport protein Sec24D	SC24D_HUMAN	22	365.153	4.65153	HCC	normal	Stable
HCC / normal	P40937	P40937	1.006	1.006	0.0277617	0.0638785	8	P40937	RFC5	Replication factor C subunit 5	RFC5_HUMAN	12	100.834	2.00834	HCC	normal	Stable
HCC / normal	P63010	P63010	1.40782	1.40782	0.0277626	0.0638785	8	P63010	AP2B1	AP-2 complex subunit beta	AP2B1_HUMAN	46	165.336	2.65336	HCC	normal	Stable
HCC / normal	Q7L014	Q7L014	0.501931	0.501931	0.0279066	0.0638785	8	Q7L014	DDX46	Probable ATP-dependent RNA helicase DDX46	DDX46_HUMAN	41	41.6108	1.41611	HCC	normal	Stable
HCC / normal	Q7Z7A4	Q7Z7A4	1.07043	1.07043	0.0277911	0.0638785	8	Q7Z7A4	PXK	PX domain-containing protein kinase-like protein	PXK_HUMAN	3	110.006	2.10006	HCC	normal	Stable
HCC / normal	Q8IYU8	Q8IYU8	2.8887	2.8887	0.0277305	0.0638785	6	Q8IYU8	MICU2	Calcium uptake protein 2, mitochondrial	MICU2_HUMAN	6	640.603	7.40603	HCC	normal	Stable
HCC / normal	Q8N2U0	Q8N2U0	-2.65653	2.65653	0.0279026	0.0638785	8	Q8N2U0	TMEM256	Transmembrane protein 256	TM256_HUMAN	2	-84.1399	0.158601	HCC	normal	Stable
HCC / normal	Q9NZ09	Q9NZ09	1.15001	1.15001	0.0279019	0.0638785	8	Q9NZ09	UBAP1	Ubiquitin-associated protein 1	UBAP1_HUMAN	3	121.916	2.21916	HCC	normal	Stable
HCC / normal	Q9P2T1	Q9P2T1	0.907746	0.907746	0.0278246	0.0638785	8	Q9P2T1	GMPR2	GMP reductase 2	GMPR2_HUMAN	17	87.6111	1.87611	HCC	normal	Stable
HCC / normal	Q9UHB6	Q9UHB6	0.838837	0.838837	0.027827	0.0638785	8	Q9UHB6	LIMA1	LIM domain and actin-binding protein 1	LIMA1_HUMAN	40	78.8608	1.78861	HCC	normal	Stable
HCC / normal	Q9UKB1	Q9UKB1	0.685642	0.685642	0.0277275	0.0638785	8	Q9UKB1	FBXW11	F-box/WD repeat-containing protein 11	FBW1B_HUMAN	8	60.8417	1.60842	HCC	normal	Stable
HCC / normal	P00813	P00813	-0.903515	0.903515	0.0280885	0.0640199	8	P00813	ADA	Adenosine deaminase	ADA_HUMAN	16	-46.5417	0.534583	HCC	normal	Stable
HCC / normal	P01859	P01859	-1.99571	1.99571	0.0280562	0.0640199	8	P01859	IGHG2	Immunoglobulin heavy constant gamma 2	IGHG2_HUMAN	10	-74.9256	0.250744	HCC	normal	Stable
HCC / normal	Q14956	Q14956	-1.73992	1.73992	0.02806	0.0640199	8	Q14956	GPNMB	Transmembrane glycoprotein NMB	GPNMB_HUMAN	4	-70.0614	0.299386	HCC	normal	Stable
HCC / normal	Q8IY18	Q8IY18	1.15509	1.15509	0.0280974	0.0640199	8	Q8IY18	SMC5	Structural maintenance of chromosomes protein 5	SMC5_HUMAN	13	122.699	2.22699	HCC	normal	Stable
HCC / normal	Q8TED0	Q8TED0	0.890673	0.890673	0.0280506	0.0640199	8	Q8TED0	UTP15	U3 small nucleolar RNA-associated protein 15 homolog	UTP15_HUMAN	17	85.4041	1.85404	HCC	normal	Stable
HCC / normal	Q9H8H0	Q9H8H0	1.25541	1.25541	0.0280934	0.0640199	8	Q9H8H0	NOL11	Nucleolar protein 11	NOL11_HUMAN	15	138.735	2.38735	HCC	normal	Stable
HCC / normal	Q14444	Q14444	0.699172	0.699172	0.0281449	0.0640302	8	Q14444	CAPRIN1	Caprin-1	CAPR1_HUMAN	15	62.3573	1.62357	HCC	normal	Stable
HCC / normal	Q15848	Q15848	1.08156	1.08156	0.0281316	0.0640302	8	Q15848	ADIPOQ	Adiponectin	ADIPO_HUMAN	2	111.633	2.11633	HCC	normal	Stable
HCC / normal	Q7Z3T8	Q7Z3T8	-0.607563	0.607563	0.0281684	0.0640347	8	Q7Z3T8	ZFYVE16	Zinc finger FYVE domain-containing protein 16	ZFY16_HUMAN	20	-34.3695	0.656305	HCC	normal	Stable
HCC / normal	Q8TD19	Q8TD19	1.39975	1.39975	0.0282583	0.0641901	8	Q8TD19	NEK9	Serine/threonine-protein kinase Nek9	NEK9_HUMAN	25	163.856	2.63856	HCC	normal	Stable
HCC / normal	P46108	P46108	2.46401	2.46401	0.0282974	0.06423	8	P46108	CRK	Adapter molecule crk	CRK_HUMAN	12	451.75	5.5175	HCC	normal	Stable
HCC / normal	O43660	O43660	-1.06483	1.06483	0.0283798	0.064254	8	O43660	PLRG1	Pleiotropic regulator 1	PLRG1_HUMAN	15	-52.1973	0.478027	HCC	normal	Stable
HCC / normal	P05981	P05981	-1.14365	1.14365	0.028357	0.064254	8	P05981	HPN	Serine protease hepsin	HEPS_HUMAN	9	-54.7388	0.452612	HCC	normal	Stable
HCC / normal	P85037	P85037	1.24205	1.24205	0.0283361	0.064254	8	P85037	FOXK1	Forkhead box protein K1	FOXK1_HUMAN	12	136.535	2.36535	HCC	normal	Stable
HCC / normal	Q92979	Q92979	1.19496	1.19496	0.0283943	0.064254	8	Q92979	EMG1	Ribosomal RNA small subunit methyltransferase NEP1	NEP1_HUMAN	9	128.939	2.28939	HCC	normal	Stable
HCC / normal	Q8NI27	Q8NI27	0.781581	0.781581	0.0284263	0.0642775	8	Q8NI27	THOC2	THO complex subunit 2	THOC2_HUMAN	31	71.9014	1.71901	HCC	normal	Stable
HCC / normal	Q6P4F2	Q6P4F2	-1.21789	1.21789	0.0284892	0.0643709	8	Q6P4F2	FDX2	Ferredoxin-2, mitochondrial	FDX2_HUMAN	2	-57.0088	0.429912	HCC	normal	Stable
HCC / normal	P55084	P55084	1.33626	1.33626	0.0285202	0.0643921	8	P55084	HADHB	Trifunctional enzyme subunit beta, mitochondrial	ECHB_HUMAN	29	152.497	2.52497	HCC	normal	Stable
HCC / normal	P08559	P08559	1.18655	1.18655	0.0286354	0.0645774	8	P08559	PDHA1	Pyruvate dehydrogenase E1 component subunit alpha, somatic form, mitochondrial	ODPA_HUMAN	22	127.608	2.27608	HCC	normal	Stable
HCC / normal	P36776	P36776	1.97768	1.97768	0.0286457	0.0645774	8	P36776	LONP1	Lon protease homolog, mitochondrial	LONM_HUMAN	42	293.86	3.9386	HCC	normal	Stable
HCC / normal	Q8TCD1	Q8TCD1	1.85004	1.85004	0.0287318	0.0646736	7	Q8TCD1	C18orf32	UPF0729 protein C18orf32	CR032_HUMAN	1	260.51	3.6051	HCC	normal	Stable
HCC / normal	Q9NUM4	Q9NUM4	1.70129	1.70129	0.0287174	0.0646736	8	Q9NUM4	TMEM106B	Transmembrane protein 106B	T106B_HUMAN	6	225.192	3.25192	HCC	normal	Stable
HCC / normal	Q13418	Q13418	-1.26889	1.26889	0.0288267	0.0648383	8	Q13418	ILK	Integrin-linked protein kinase	ILK_HUMAN	24	-58.5022	0.414978	HCC	normal	Stable
HCC / normal	Q6P4A8	Q6P4A8	-2.42574	2.42574	0.0289077	0.0649715	8	Q6P4A8	PLBD1	Phospholipase B-like 1	PLBL1_HUMAN	12	-81.3885	0.186115	HCC	normal	Stable
HCC / normal	P63261	P63261	2.19123	2.19123	0.0289373	0.064976	8	P63261	ACTG1	Actin, cytoplasmic 2	ACTG_HUMAN	2	356.696	4.56696	HCC	normal	Stable
HCC / normal	Q8N6T3	Q8N6T3	0.732321	0.732321	0.0289534	0.064976	8	Q8N6T3	ARFGAP1	ADP-ribosylation factor GTPase-activating protein 1	ARFG1_HUMAN	11	66.1309	1.66131	HCC	normal	Stable
HCC / normal	Q02040	Q02040	-1.02046	1.02046	0.0290281	0.0650409	8	Q02040	AKAP17A	A-kinase anchor protein 17A	AK17A_HUMAN	13	-50.7041	0.492959	HCC	normal	Stable
HCC / normal	Q6UW02	Q6UW02	1.88466	1.88466	0.0290915	0.0650409	8	Q6UW02	CYP20A1	Cytochrome P450 20A1	CP20A_HUMAN	17	269.266	3.69266	HCC	normal	Stable
HCC / normal	Q9HAN9	Q9HAN9	0.768464	0.768464	0.0290818	0.0650409	8	Q9HAN9	NMNAT1	Nicotinamide/nicotinic acid mononucleotide adenylyltransferase 1	NMNA1_HUMAN	10	70.3455	1.70346	HCC	normal	Stable
HCC / normal	Q9NZB2	Q9NZB2	1.4891	1.4891	0.0290561	0.0650409	8	Q9NZB2	FAM120A	Constitutive coactivator of PPAR-gamma-like protein 1	F120A_HUMAN	42	180.714	2.80714	HCC	normal	Stable
HCC / normal	Q9UGM6	Q9UGM6	2.2794	2.2794	0.0290164	0.0650409	8	Q9UGM6	WARS2	Tryptophan--tRNA ligase, mitochondrial	SYWM_HUMAN	8	385.477	4.85477	HCC	normal	Stable
HCC / normal	P51809	P51809	1.65476	1.65476	0.0291992	0.0652328	8	P51809	VAMP7	Vesicle-associated membrane protein 7	VAMP7_HUMAN	9	214.872	3.14872	HCC	normal	Stable
HCC / normal	P23458	P23458	0.738735	0.738735	0.0293017	0.0652659	8	P23458	JAK1	Tyrosine-protein kinase JAK1	JAK1_HUMAN	18	66.8712	1.66871	HCC	normal	Stable
HCC / normal	Q5VST6	Q5VST6	-0.981784	0.981784	0.0292721	0.0652659	8	Q5VST6	ABHD17B	Alpha/beta hydrolase domain-containing protein 17B	AB17B_HUMAN	3	-49.3647	0.506353	HCC	normal	Stable
HCC / normal	Q9NPH2	Q9NPH2	-3.14071	3.14071	0.0292406	0.0652659	8	Q9NPH2	ISYNA1	Inositol-3-phosphate synthase 1	INO1_HUMAN	14	-88.6616	0.113384	HCC	normal	Stable
HCC / normal	Q9UGQ2	Q9UGQ2	1.40033	1.40033	0.0293015	0.0652659	8	Q9UGQ2	CACFD1	Calcium channel flower homolog	FLOWR_HUMAN	2	163.961	2.63961	HCC	normal	Stable
HCC / normal	P05543	P05543	1.44596	1.44596	0.0293608	0.0652999	8	P05543	SERPINA7	Thyroxine-binding globulin	THBG_HUMAN	8	172.444	2.72444	HCC	normal	Stable
HCC / normal	Q9BR61	Q9BR61	0.688382	0.688382	0.0293468	0.0652999	8	Q9BR61	ACBD6	Acyl-CoA-binding domain-containing protein 6	ACBD6_HUMAN	7	61.1475	1.61147	HCC	normal	Stable
HCC / normal	P08236	P08236	-3.00202	3.00202	0.0294956	0.0655053	8	P08236	GUSB	Beta-glucuronidase	BGLR_HUMAN	18	-87.5175	0.124825	HCC	normal	Stable
HCC / normal	Q6IQ49	Q6IQ49	1.08215	1.08215	0.0294972	0.0655053	8	Q6IQ49	SDE2	Splicing regulator SDE2	SDE2_HUMAN	6	111.719	2.11719	HCC	normal	Stable
HCC / normal	Q92522	Q92522	-0.944959	0.944959	0.0296135	0.0657146	8	Q92522	H1-10	Histone H1.10	H1X_HUMAN	9	-48.0556	0.519444	HCC	normal	Stable
HCC / normal	P49821	P49821	-0.594696	0.594696	0.0297573	0.0659355	8	P49821	NDUFV1	NADH dehydrogenase [ubiquinone] flavoprotein 1, mitochondrial	NDUV1_HUMAN	19	-33.7816	0.662184	HCC	normal	Stable
HCC / normal	Q14019	Q14019	-1.51593	1.51593	0.0297483	0.0659355	8	Q14019	COTL1	Coactosin-like protein	COTL1_HUMAN	16	-65.0328	0.349672	HCC	normal	Stable
HCC / normal	P38571	P38571	1.44698	1.44698	0.0298059	0.065945	8	P38571	LIPA	Lysosomal acid lipase/cholesteryl ester hydrolase	LICH_HUMAN	3	172.637	2.72637	HCC	normal	Stable
HCC / normal	Q96HV5	Q96HV5	-0.860293	0.860293	0.0297906	0.065945	8	Q96HV5	TMEM41A	Transmembrane protein 41A	TM41A_HUMAN	2	-44.9159	0.550841	HCC	normal	Stable
HCC / normal	A8MXV4	A8MXV4	2.18939	2.18939	0.0298583	0.0659629	8	A8MXV4	NUDT19	Acyl-coenzyme A diphosphatase NUDT19	NUD19_HUMAN	8	356.113	4.56113	HCC	normal	Stable
HCC / normal	Q9NP80	Q9NP80	1.06332	1.06332	0.0298515	0.0659629	8	Q9NP80	PNPLA8	Calcium-independent phospholipase A2-gamma	PLPL8_HUMAN	10	108.973	2.08973	HCC	normal	Stable
HCC / normal	O75821	O75821	0.985626	0.985626	0.0300005	0.0661524	8	O75821	EIF3G	Eukaryotic translation initiation factor 3 subunit G	EIF3G_HUMAN	16	98.0172	1.98017	HCC	normal	Stable
HCC / normal	P00918	P00918	-2.16688	2.16688	0.030043	0.0661524	8	P00918	CA2	Carbonic anhydrase 2	CAH2_HUMAN	12	-77.7308	0.222692	HCC	normal	Stable
HCC / normal	P46459	P46459	1.31453	1.31453	0.0300226	0.0661524	8	P46459	NSF	Vesicle-fusing ATPase	NSF_HUMAN	42	148.722	2.48722	HCC	normal	Stable
HCC / normal	Q13884	Q13884	1.9714	1.9714	0.0300275	0.0661524	8	Q13884	SNTB1	Beta-1-syntrophin	SNTB1_HUMAN	25	292.15	3.9215	HCC	normal	Stable
HCC / normal	Q5H8A4	Q5H8A4	1.79854	1.79854	0.0300551	0.0661524	8	Q5H8A4	PIGG	GPI ethanolamine phosphate transferase 2	PIGG_HUMAN	9	247.867	3.47867	HCC	normal	Stable
HCC / normal	P49773	P49773	3.13126	3.13126	0.030082	0.0661627	8	P49773	HINT1	Adenosine 5'-monophosphoramidase HINT1	HINT1_HUMAN	7	776.202	8.76202	HCC	normal	Stable
HCC / normal	O75600	O75600	1.79405	1.79405	0.0301931	0.0663285	8	O75600	GCAT	2-amino-3-ketobutyrate coenzyme A ligase, mitochondrial	KBL_HUMAN	11	246.788	3.46788	HCC	normal	Stable
HCC / normal	P43897	P43897	1.3517	1.3517	0.0302326	0.0663285	8	P43897	TSFM	Elongation factor Ts, mitochondrial	EFTS_HUMAN	11	155.213	2.55213	HCC	normal	Stable
HCC / normal	P55061	P55061	-1.94203	1.94203	0.0302688	0.0663285	8	P55061	TMBIM6	Bax inhibitor 1	BI1_HUMAN	7	-73.9749	0.260251	HCC	normal	Stable
HCC / normal	Q9GZN8	Q9GZN8	1.39851	1.39851	0.030213	0.0663285	8	Q9GZN8	C20orf27	UPF0687 protein C20orf27	CT027_HUMAN	3	163.629	2.63629	HCC	normal	Stable
HCC / normal	Q9H1K1	Q9H1K1	1.67189	1.67189	0.0302559	0.0663285	8	Q9H1K1	ISCU	Iron-sulfur cluster assembly enzyme ISCU	ISCU_HUMAN	6	218.631	3.18631	HCC	normal	Stable
HCC / normal	A6NED2	A6NED2	0.676085	0.676085	0.0303066	0.0663625	8	A6NED2	RCCD1	RCC1 domain-containing protein 1	RCCD1_HUMAN	5	59.7798	1.5978	HCC	normal	Stable
HCC / normal	O60237	O60237	-1.73193	1.73193	0.0303558	0.0664215	8	O60237	PPP1R12B	Protein phosphatase 1 regulatory subunit 12B	MYPT2_HUMAN	6	-69.8951	0.301049	HCC	normal	Stable
HCC / normal	P49247	P49247	-1.54615	1.54615	0.0304119	0.0664953	8	P49247	RPIA	Ribose-5-phosphate isomerase	RPIA_HUMAN	11	-65.7576	0.342424	HCC	normal	Stable
HCC / normal	Q9Y6I3	Q9Y6I3	1.10861	1.10861	0.0304381	0.0665038	8	Q9Y6I3	EPN1	Epsin-1	EPN1_HUMAN	11	115.638	2.15638	HCC	normal	Stable
HCC / normal	P61353	P61353	1.21255	1.21255	0.0305379	0.066673	8	P61353	RPL27	60S ribosomal protein L27	RL27_HUMAN	9	131.747	2.31747	HCC	normal	Stable
HCC / normal	P31431	P31431	-1.23987	1.23987	0.0305856	0.0667281	8	P31431	SDC4	Syndecan-4	SDC4_HUMAN	6	-57.6589	0.423411	HCC	normal	Stable
HCC / normal	B4E2M5	B4E2M5	-2.60294	2.60294	0.0306431	0.0667306	8	B4E2M5	ANKRD66	Ankyrin repeat domain-containing protein 66	ANR66_HUMAN	1	-83.5398	0.164602	HCC	normal	Stable
HCC / normal	P10515	P10515	1.76609	1.76609	0.030685	0.0667306	8	P10515	DLAT	Dihydrolipoyllysine-residue acetyltransferase component of pyruvate dehydrogenase complex, mitochondrial	ODP2_HUMAN	17	240.132	3.40132	HCC	normal	Stable
HCC / normal	P31483	P31483	1.94343	1.94343	0.0306696	0.0667306	8	P31483	TIA1	Cytotoxic granule associated RNA binding protein TIA1	TIA1_HUMAN	8	284.619	3.84619	HCC	normal	Stable
HCC / normal	Q13136	Q13136	0.710199	0.710199	0.0306587	0.0667306	8	Q13136	PPFIA1	Liprin-alpha-1	LIPA1_HUMAN	26	63.603	1.63603	HCC	normal	Stable
HCC / normal	Q969V3	Q969V3	1.29142	1.29142	0.0306987	0.0667306	8	Q969V3	NCLN	Nicalin	NCLN_HUMAN	20	144.768	2.44768	HCC	normal	Stable
HCC / normal	P54840	P54840	-2.0881	2.0881	0.0307845	0.0668195	8	P54840	GYS2	Glycogen [starch] synthase, liver	GYS2_HUMAN	22	-76.481	0.23519	HCC	normal	Stable
HCC / normal	Q9Y2K6	Q9Y2K6	-0.81913	0.81913	0.0307802	0.0668195	8	Q9Y2K6	USP20	Ubiquitin carboxyl-terminal hydrolase 20	UBP20_HUMAN	3	-43.3216	0.566784	HCC	normal	Stable
HCC / normal	O60830	O60830	1.98226	1.98226	0.0308863	0.0668223	8	O60830	TIMM17B	Mitochondrial import inner membrane translocase subunit Tim17-B	TI17B_HUMAN	3	295.112	3.95112	HCC	normal	Stable
HCC / normal	O94826	O94826	0.932908	0.932908	0.0313451	0.0668223	8	O94826	TOMM70	Mitochondrial import receptor subunit TOM70	TOM70_HUMAN	36	90.912	1.90912	HCC	normal	Stable
HCC / normal	P03951	P03951	-0.827585	0.827585	0.0311138	0.0668223	8	P03951	F11	Coagulation factor XI	FA11_HUMAN	17	-43.6528	0.563472	HCC	normal	Stable
HCC / normal	P05177	P05177	-2.72903	2.72903	0.0310256	0.0668223	8	P05177	CYP1A2	Cytochrome P450 1A2	CP1A2_HUMAN	16	-84.9173	0.150827	HCC	normal	Stable
HCC / normal	P12235	P12235	0.708311	0.708311	0.0312624	0.0668223	8	P12235	SLC25A4	ADP/ATP translocase 1	ADT1_HUMAN	9	63.389	1.63389	HCC	normal	Stable
HCC / normal	P20645	P20645	-0.994121	0.994121	0.03103	0.0668223	8	P20645	M6PR	Cation-dependent mannose-6-phosphate receptor	MPRD_HUMAN	11	-49.7958	0.502042	HCC	normal	Stable
HCC / normal	P21291	P21291	-0.46003	0.46003	0.0312494	0.0668223	8	P21291	CSRP1	Cysteine and glycine-rich protein 1	CSRP1_HUMAN	14	-27.3029	0.726971	HCC	normal	Stable
HCC / normal	P30519	P30519	1.05454	1.05454	0.030949	0.0668223	8	P30519	HMOX2	Heme oxygenase 2	HMOX2_HUMAN	15	107.705	2.07705	HCC	normal	Stable
HCC / normal	P42858	P42858	0.610028	0.610028	0.0308865	0.0668223	8	P42858	HTT	Huntingtin	HD_HUMAN	65	52.6289	1.52629	HCC	normal	Stable
HCC / normal	P43487	P43487	0.768921	0.768921	0.0310453	0.0668223	8	P43487	RANBP1	Ran-specific GTPase-activating protein	RANG_HUMAN	7	70.3995	1.70399	HCC	normal	Stable
HCC / normal	P46939	P46939	1.38585	1.38585	0.0310545	0.0668223	8	P46939	UTRN	Utrophin	UTRN_HUMAN	102	161.326	2.61326	HCC	normal	Stable
HCC / normal	P49792	P49792	0.269754	0.269754	0.0310393	0.0668223	8	P49792	RANBP2	E3 SUMO-protein ligase RanBP2	RBP2_HUMAN	100	20.5602	1.2056	HCC	normal	Stable
HCC / normal	P52594	P52594	2.00969	2.00969	0.031409	0.0668223	8	P52594	AGFG1	Arf-GAP domain and FG repeat-containing protein 1	AGFG1_HUMAN	10	302.695	4.02695	HCC	normal	Stable
HCC / normal	P98194	P98194	0.832592	0.832592	0.0313661	0.0668223	8	P98194	ATP2C1	Calcium-transporting ATPase type 2C member 1	AT2C1_HUMAN	22	78.0883	1.78088	HCC	normal	Stable
HCC / normal	Q12983	Q12983	1.5342	1.5342	0.0312743	0.0668223	8	Q12983	BNIP3	BCL2/adenovirus E1B 19 kDa protein-interacting protein 3	BNIP3_HUMAN	5	189.627	2.89627	HCC	normal	Stable
HCC / normal	Q13155	Q13155	2.52955	2.52955	0.0311637	0.0668223	8	Q13155	AIMP2	Aminoacyl tRNA synthase complex-interacting multifunctional protein 2	AIMP2_HUMAN	9	477.39	5.7739	HCC	normal	Stable
HCC / normal	Q14012	Q14012	1.14826	1.14826	0.0312244	0.0668223	8	Q14012	CAMK1	Calcium/calmodulin-dependent protein kinase type 1	KCC1A_HUMAN	11	121.646	2.21646	HCC	normal	Stable
HCC / normal	Q14790	Q14790	1.57057	1.57057	0.0310637	0.0668223	8	Q14790	CASP8	Caspase-8	CASP8_HUMAN	13	197.021	2.97021	HCC	normal	Stable
HCC / normal	Q8N5M1	Q8N5M1	1.69879	1.69879	0.0314141	0.0668223	8	Q8N5M1	ATPAF2	ATP synthase mitochondrial F1 complex assembly factor 2	ATPF2_HUMAN	7	224.63	3.2463	HCC	normal	Stable
HCC / normal	Q8NI99	Q8NI99	-2.6815	2.6815	0.0313889	0.0668223	8	Q8NI99	ANGPTL6	Angiopoietin-related protein 6	ANGL6_HUMAN	6	-84.412	0.15588	HCC	normal	Stable
HCC / normal	Q92887	Q92887	-1.25248	1.25248	0.031375	0.0668223	8	Q92887	ABCC2	ATP-binding cassette sub-family C member 2	MRP2_HUMAN	31	-58.0273	0.419727	HCC	normal	Stable
HCC / normal	Q96G46	Q96G46	1.30633	1.30633	0.0312797	0.0668223	8	Q96G46	DUS3L	tRNA-dihydrouridine(47) synthase [NAD(P)(+)]-like	DUS3L_HUMAN	13	147.311	2.47311	HCC	normal	Stable
HCC / normal	Q96T51	Q96T51	1.02301	1.02301	0.0312877	0.0668223	8	Q96T51	RUFY1	RUN and FYVE domain-containing protein 1	RUFY1_HUMAN	30	103.216	2.03216	HCC	normal	Stable
HCC / normal	Q9BSL1	Q9BSL1	1.07387	1.07387	0.0309623	0.0668223	8	Q9BSL1	UBAC1	Ubiquitin-associated domain-containing protein 1	UBAC1_HUMAN	8	110.507	2.10507	HCC	normal	Stable
HCC / normal	Q9BTW9	Q9BTW9	1.46328	1.46328	0.0312524	0.0668223	8	Q9BTW9	TBCD	Tubulin-specific chaperone D	TBCD_HUMAN	31	175.734	2.75734	HCC	normal	Stable
HCC / normal	Q9H446	Q9H446	-1.20698	1.20698	0.0312077	0.0668223	8	Q9H446	RWDD1	RWD domain-containing protein 1	RWDD1_HUMAN	4	-56.6825	0.433175	HCC	normal	Stable
HCC / normal	Q9H944	Q9H944	1.19989	1.19989	0.0309622	0.0668223	8	Q9H944	MED20	Mediator of RNA polymerase II transcription subunit 20	MED20_HUMAN	5	129.722	2.29722	HCC	normal	Stable
HCC / normal	Q9NPY3	Q9NPY3	1.14114	1.14114	0.0309864	0.0668223	8	Q9NPY3	CD93	Complement component C1q receptor	C1QR1_HUMAN	6	120.555	2.20555	HCC	normal	Stable
HCC / normal	P26599	P26599	1.41653	1.41653	0.0314699	0.0668933	8	P26599	PTBP1	Polypyrimidine tract-binding protein 1	PTBP1_HUMAN	11	166.942	2.66942	HCC	normal	Stable
HCC / normal	Q6QAJ8	Q6QAJ8	-3.90268	3.90268	0.0315525	0.0670209	8	Q6QAJ8	TMEM220	Transmembrane protein 220	TM220_HUMAN	3	-93.3138	0.0668617	HCC	normal	Stable
HCC / normal	P15088	P15088	-1.76975	1.76975	0.0316739	0.0672309	8	P15088	CPA3	Mast cell carboxypeptidase A	CBPA3_HUMAN	7	-70.674	0.29326	HCC	normal	Stable
HCC / normal	Q53S58	Q53S58	1.70606	1.70606	0.0317064	0.0672518	8	Q53S58	TMEM177	Transmembrane protein 177	TM177_HUMAN	6	226.27	3.2627	HCC	normal	Stable
HCC / normal	P04040	P04040	-2.86635	2.86635	0.0317886	0.0673434	8	P04040	CAT	Catalase	CATA_HUMAN	38	-86.2867	0.137133	HCC	normal	Stable
HCC / normal	Q96RK0	Q96RK0	1.11703	1.11703	0.0317948	0.0673434	8	Q96RK0	CIC	Protein capicua homolog	CIC_HUMAN	9	116.9	2.169	HCC	normal	Stable
HCC / normal	Q9BX66	Q9BX66	0.91484	0.91484	0.0318596	0.0674327	8	Q9BX66	SORBS1	Sorbin and SH3 domain-containing protein 1	SRBS1_HUMAN	29	88.536	1.88536	HCC	normal	Stable
HCC / normal	P03897	P03897	2.40413	2.40413	0.0319648	0.0674636	8	P03897	MT-ND3	NADH-ubiquinone oxidoreductase chain 3	NU3M_HUMAN	1	429.315	5.29315	HCC	normal	Stable
HCC / normal	Q12802	Q12802	0.481715	0.481715	0.031937	0.0674636	8	Q12802	AKAP13	A-kinase anchor protein 13	AKP13_HUMAN	51	39.6403	1.3964	HCC	normal	Stable
HCC / normal	Q8TEM1	Q8TEM1	1.07023	1.07023	0.0319499	0.0674636	8	Q8TEM1	NUP210	Nuclear pore membrane glycoprotein 210	PO210_HUMAN	42	109.977	2.09977	HCC	normal	Stable
HCC / normal	Q99487	Q99487	1.23029	1.23029	0.0319419	0.0674636	8	Q99487	PAFAH2	Platelet-activating factor acetylhydrolase 2, cytoplasmic	PAFA2_HUMAN	11	134.615	2.34615	HCC	normal	Stable
HCC / normal	P09960	P09960	1.38564	1.38564	0.0320947	0.0675463	8	P09960	LTA4H	Leukotriene A-4 hydrolase	LKHA4_HUMAN	31	161.288	2.61288	HCC	normal	Stable
HCC / normal	P20700	P20700	1.33555	1.33555	0.0320724	0.0675463	8	P20700	LMNB1	Lamin-B1	LMNB1_HUMAN	45	152.371	2.52371	HCC	normal	Stable
HCC / normal	P55735	P55735	0.682607	0.682607	0.0320633	0.0675463	8	P55735	SEC13	Protein SEC13 homolog	SEC13_HUMAN	11	60.5038	1.60504	HCC	normal	Stable
HCC / normal	Q8WWY3	Q8WWY3	0.18715	0.18715	0.0320784	0.0675463	8	Q8WWY3	PRPF31	U4/U6 small nuclear ribonucleoprotein Prp31	PRP31_HUMAN	17	13.8512	1.13851	HCC	normal	Stable
HCC / normal	Q9Y6I8	Q9Y6I8	1.33255	1.33255	0.0321436	0.0676015	8	Q9Y6I8	PXMP4	Peroxisomal membrane protein 4	PXMP4_HUMAN	4	151.847	2.51847	HCC	normal	Stable
HCC / normal	P29474	P29474	-1.26308	1.26308	0.0321787	0.0676266	8	P29474	NOS3	Nitric oxide synthase, endothelial	NOS3_HUMAN	19	-58.3346	0.416654	HCC	normal	Stable
HCC / normal	Q96EK5	Q96EK5	1.05793	1.05793	0.032201	0.0676266	8	Q96EK5	KIFBP	KIF-binding protein	KBP_HUMAN	11	108.194	2.08194	HCC	normal	Stable
HCC / normal	Q92520	Q92520	1.99727	1.99727	0.0322912	0.0677206	8	Q92520	FAM3C	Protein FAM3C	FAM3C_HUMAN	10	299.243	3.99243	HCC	normal	Stable
HCC / normal	Q9UI17	Q9UI17	-3.99681	3.99681	0.0322851	0.0677206	8	Q9UI17	DMGDH	Dimethylglycine dehydrogenase, mitochondrial	M2GD_HUMAN	46	-93.7361	0.0626385	HCC	normal	Stable
HCC / normal	O43325	O43325	2.07686	2.07686	0.0323623	0.0678065	8	O43325	LYRM1	LYR motif-containing protein 1	LYRM1_HUMAN	5	321.888	4.21888	HCC	normal	Stable
HCC / normal	Q9NYL9	Q9NYL9	1.57316	1.57316	0.0323777	0.0678065	8	Q9NYL9	TMOD3	Tropomodulin-3	TMOD3_HUMAN	16	197.556	2.97556	HCC	normal	Stable
HCC / normal	O95363	O95363	2.46055	2.46055	0.0324383	0.0678324	8	O95363	FARS2	Phenylalanine--tRNA ligase, mitochondrial	SYFM_HUMAN	10	450.427	5.50427	HCC	normal	Stable
HCC / normal	P46781	P46781	-1.06538	1.06538	0.0325254	0.0678324	8	P46781	RPS9	40S ribosomal protein S9	RS9_HUMAN	19	-52.2152	0.477848	HCC	normal	Stable
HCC / normal	P78324	P78324	-1.24626	1.24626	0.0324918	0.0678324	8	P78324	SIRPA	Tyrosine-protein phosphatase non-receptor type substrate 1	SHPS1_HUMAN	17	-57.8461	0.421539	HCC	normal	Stable
HCC / normal	Q14739	Q14739	1.00828	1.00828	0.0325268	0.0678324	8	Q14739	LBR	Delta(14)-sterol reductase LBR	LBR_HUMAN	13	101.151	2.01151	HCC	normal	Stable
HCC / normal	Q16637	Q16637	1.00552	1.00552	0.0324705	0.0678324	8	Q16637	SMN2	Survival motor neuron protein	SMN_HUMAN	6	100.766	2.00766	HCC	normal	Stable
HCC / normal	Q9NXW2	Q9NXW2	0.860861	0.860861	0.0324667	0.0678324	8	Q9NXW2	DNAJB12	DnaJ homolog subfamily B member 12	DJB12_HUMAN	11	81.6121	1.81612	HCC	normal	Stable
HCC / normal	P07306	P07306	-1.29718	1.29718	0.0325992	0.0679179	8	P07306	ASGR1	Asialoglycoprotein receptor 1	ASGR1_HUMAN	14	-59.3079	0.406921	HCC	normal	Stable
HCC / normal	P61313	P61313	0.962479	0.962479	0.0326271	0.0679179	8	P61313	RPL15	60S ribosomal protein L15	RL15_HUMAN	11	94.8655	1.94866	HCC	normal	Stable
HCC / normal	Q00059	Q00059	1.11761	1.11761	0.0326362	0.0679179	8	Q00059	TFAM	Transcription factor A, mitochondrial	TFAM_HUMAN	16	116.988	2.16988	HCC	normal	Stable
HCC / normal	Q6QNY0	Q6QNY0	1.41652	1.41652	0.0326849	0.0679399	7	Q6QNY0	BLOC1S3	Biogenesis of lysosome-related organelles complex 1 subunit 3	BL1S3_HUMAN	8	166.941	2.66941	HCC	normal	Stable
HCC / normal	Q8WX93	Q8WX93	2.69259	2.69259	0.0326924	0.0679399	8	Q8WX93	PALLD	Palladin	PALLD_HUMAN	24	546.474	6.46474	HCC	normal	Stable
HCC / normal	Q13435	Q13435	0.33566	0.33566	0.0327481	0.0680083	8	Q13435	SF3B2	Splicing factor 3B subunit 2	SF3B2_HUMAN	32	26.1955	1.26195	HCC	normal	Stable
HCC / normal	Q6IPR1	Q6IPR1	-1.592	1.592	0.0327711	0.0680087	8	Q6IPR1	ETFRF1	Electron transfer flavoprotein regulatory factor 1	ETFR1_HUMAN	3	-66.829	0.33171	HCC	normal	Stable
HCC / normal	Q96B36	Q96B36	1.61161	1.61161	0.0328889	0.0682054	8	Q96B36	AKT1S1	Proline-rich AKT1 substrate 1	AKTS1_HUMAN	4	205.592	3.05592	HCC	normal	Stable
HCC / normal	P09104	P09104	-1.48566	1.48566	0.0329731	0.068285	8	P09104	ENO2	Gamma-enolase	ENOG_HUMAN	20	-64.2914	0.357086	HCC	normal	Stable
HCC / normal	Q6PI48	Q6PI48	2.24332	2.24332	0.032952	0.068285	8	Q6PI48	DARS2	Aspartate--tRNA ligase, mitochondrial	SYDM_HUMAN	25	373.485	4.73485	HCC	normal	Stable
HCC / normal	Q5JS37	Q5JS37	-2.1355	2.1355	0.0331171	0.0685356	8	Q5JS37	NHLRC3	NHL repeat-containing protein 3	NHLC3_HUMAN	6	-77.2412	0.227588	HCC	normal	Stable
HCC / normal	P63165	P63165	0.607488	0.607488	0.0332247	0.0685676	8	P63165	SUMO1	Small ubiquitin-related modifier 1	SUMO1_HUMAN	5	52.3604	1.5236	HCC	normal	Stable
HCC / normal	Q14032	Q14032	-1.24708	1.24708	0.0331627	0.0685676	8	Q14032	BAAT	Bile acid-CoA:amino acid N-acyltransferase	BAAT_HUMAN	13	-57.87	0.4213	HCC	normal	Stable
HCC / normal	Q8IXK0	Q8IXK0	0.771489	0.771489	0.0332194	0.0685676	8	Q8IXK0	PHC2	Polyhomeotic-like protein 2	PHC2_HUMAN	9	70.7031	1.70703	HCC	normal	Stable
HCC / normal	Q9NYL4	Q9NYL4	2.69215	2.69215	0.0331916	0.0685676	8	Q9NYL4	FKBP11	Peptidyl-prolyl cis-trans isomerase FKBP11	FKB11_HUMAN	4	546.275	6.46275	HCC	normal	Stable
HCC / normal	Q9NZE8	Q9NZE8	0.934669	0.934669	0.0332962	0.0686676	8	Q9NZE8	MRPL35	39S ribosomal protein L35, mitochondrial	RM35_HUMAN	4	91.1452	1.91145	HCC	normal	Stable
HCC / normal	P27635	P27635	1.45799	1.45799	0.033338	0.0687062	8	P27635	RPL10	60S ribosomal protein L10	RL10_HUMAN	12	174.724	2.74724	HCC	normal	Stable
HCC / normal	P57721	P57721	2.10141	2.10141	0.0334925	0.0689769	8	P57721	PCBP3	Poly(rC)-binding protein 3	PCBP3_HUMAN	1	329.128	4.29128	HCC	normal	Stable
HCC / normal	P50502	P50502	-1.5826	1.5826	0.0335777	0.0690831	8	P50502	ST13	Hsc70-interacting protein	F10A1_HUMAN	14	-66.6121	0.333879	HCC	normal	Stable
HCC / normal	Q96SZ5	Q96SZ5	0.979235	0.979235	0.0335905	0.0690831	8	Q96SZ5	ADO	2-aminoethanethiol dioxygenase	AEDO_HUMAN	9	97.142	1.97142	HCC	normal	Stable
HCC / normal	O15400	O15400	1.86494	1.86494	0.0337017	0.069121	8	O15400	STX7	Syntaxin-7	STX7_HUMAN	10	264.252	3.64252	HCC	normal	Stable
HCC / normal	Q8N1G2	Q8N1G2	1.11934	1.11934	0.0336612	0.069121	8	Q8N1G2	CMTR1	Cap-specific mRNA (nucleoside-2'-O-)-methyltransferase 1	CMTR1_HUMAN	26	117.247	2.17247	HCC	normal	Stable
HCC / normal	Q96G23	Q96G23	-0.514224	0.514224	0.0336427	0.069121	8	Q96G23	CERS2	Ceramide synthase 2	CERS2_HUMAN	6	-29.9831	0.700169	HCC	normal	Stable
HCC / normal	Q9HCE5	Q9HCE5	0.811915	0.811915	0.0336989	0.069121	8	Q9HCE5	METTL14	N6-adenosine-methyltransferase non-catalytic subunit	MET14_HUMAN	8	75.554	1.75554	HCC	normal	Stable
HCC / normal	Q96ER9	Q96ER9	2.64548	2.64548	0.0337604	0.0691461	8	Q96ER9	CCDC51	Mitochondrial potassium channel	MITOK_HUMAN	11	525.704	6.25704	HCC	normal	Stable
HCC / normal	Q9HAT2	Q9HAT2	-2.00609	2.00609	0.0337372	0.0691461	8	Q9HAT2	SIAE	Sialate O-acetylesterase	SIAE_HUMAN	15	-75.1053	0.248947	HCC	normal	Stable
HCC / normal	Q92879	Q92879	0.840428	0.840428	0.0338543	0.0692909	8	Q92879	CELF1	CUGBP Elav-like family member 1	CELF1_HUMAN	11	79.0581	1.79058	HCC	normal	Stable
HCC / normal	O00499	O00499	1.1002	1.1002	0.0339156	0.0693211	8	O00499	BIN1	Myc box-dependent-interacting protein 1	BIN1_HUMAN	11	114.384	2.14384	HCC	normal	Stable
HCC / normal	Q9BSB4	Q9BSB4	1.78908	1.78908	0.033899	0.0693211	8	Q9BSB4	ATG101	Autophagy-related protein 101	ATGA1_HUMAN	2	245.594	3.45594	HCC	normal	Stable
HCC / normal	Q16643	Q16643	1.9274	1.9274	0.033963	0.0693703	8	Q16643	DBN1	Drebrin	DREB_HUMAN	12	280.369	3.80369	HCC	normal	Stable
HCC / normal	Q96I99	Q96I99	2.16939	2.16939	0.0340538	0.069508	8	Q96I99	SUCLG2	Succinate--CoA ligase [GDP-forming] subunit beta, mitochondrial	SUCB2_HUMAN	29	349.834	4.49834	HCC	normal	Stable
HCC / normal	P51648	P51648	-1.69626	1.69626	0.0341393	0.0696348	8	P51648	ALDH3A2	Aldehyde dehydrogenase family 3 member A2	AL3A2_HUMAN	26	-69.1415	0.308585	HCC	normal	Stable
HCC / normal	P17568	P17568	-1.71943	1.71943	0.0342576	0.0697329	8	P17568	NDUFB7	NADH dehydrogenase [ubiquinone] 1 beta subcomplex subunit 7	NDUB7_HUMAN	5	-69.6331	0.303669	HCC	normal	Stable
HCC / normal	Q5VZE5	Q5VZE5	0.746793	0.746793	0.0342193	0.0697329	8	Q5VZE5	NAA35	N-alpha-acetyltransferase 35, NatC auxiliary subunit	NAA35_HUMAN	13	67.8058	1.67806	HCC	normal	Stable
HCC / normal	Q9H0W9	Q9H0W9	-2.12859	2.12859	0.034235	0.0697329	8	Q9H0W9	C11orf54	Ester hydrolase C11orf54	CK054_HUMAN	13	-77.1319	0.228681	HCC	normal	Stable
HCC / normal	P80217	P80217	1.34411	1.34411	0.0343559	0.0697661	8	P80217	IFI35	Interferon-induced 35 kDa protein	IN35_HUMAN	10	153.873	2.53873	HCC	normal	Stable
HCC / normal	Q765P7	Q765P7	1.29724	1.29724	0.0343448	0.0697661	8	Q765P7	MTSS2	Protein MTSS 2	MTSS2_HUMAN	9	145.758	2.45758	HCC	normal	Stable
HCC / normal	Q8IY22	Q8IY22	1.26401	1.26401	0.0343329	0.0697661	8	Q8IY22	CMIP	C-Maf-inducing protein	CMIP_HUMAN	6	140.162	2.40162	HCC	normal	Stable
HCC / normal	Q8NHV1	Q8NHV1	1.7771	1.7771	0.0343677	0.0697661	8	Q8NHV1	GIMAP7	GTPase IMAP family member 7	GIMA7_HUMAN	6	242.737	3.42737	HCC	normal	Stable
HCC / normal	O14497	O14497	0.699199	0.699199	0.0345036	0.0699377	8	O14497	ARID1A	AT-rich interactive domain-containing protein 1A	ARI1A_HUMAN	27	62.3603	1.6236	HCC	normal	Stable
HCC / normal	P28332	P28332	-2.22603	2.22603	0.0345461	0.0699377	8	P28332	ADH6	Alcohol dehydrogenase 6	ADH6_HUMAN	21	-78.6254	0.213746	HCC	normal	Stable
HCC / normal	P41091	P41091	0.707313	0.707313	0.0345154	0.0699377	8	P41091	EIF2S3	Eukaryotic translation initiation factor 2 subunit 3	IF2G_HUMAN	26	63.2761	1.63276	HCC	normal	Stable
HCC / normal	P49863	P49863	-1.48246	1.48246	0.0345448	0.0699377	8	P49863	GZMK	Granzyme K	GRAK_HUMAN	7	-64.2121	0.357879	HCC	normal	Stable
HCC / normal	Q15165	Q15165	1.96725	1.96725	0.0345843	0.0699673	8	Q15165	PON2	Serum paraoxonase/arylesterase 2	PON2_HUMAN	6	291.022	3.91022	HCC	normal	Stable
HCC / normal	O95425	O95425	1.26903	1.26903	0.0346349	0.0699701	8	O95425	SVIL	Supervillin	SVIL_HUMAN	52	141	2.41	HCC	normal	Stable
HCC / normal	Q86WA6	Q86WA6	1.65316	1.65316	0.0346311	0.0699701	8	Q86WA6	BPHL	Valacyclovir hydrolase	BPHL_HUMAN	15	214.522	3.14522	HCC	normal	Stable
HCC / normal	Q9NX76	Q9NX76	-1.40408	1.40408	0.0346561	0.0699701	8	Q9NX76	CMTM6	CKLF-like MARVEL transmembrane domain-containing protein 6	CKLF6_HUMAN	3	-62.214	0.37786	HCC	normal	Stable
HCC / normal	Q92945	Q92945	2.10467	2.10467	0.0346837	0.0699784	8	Q92945	KHSRP	Far upstream element-binding protein 2	FUBP2_HUMAN	25	330.101	4.30101	HCC	normal	Stable
HCC / normal	Q92734	Q92734	1.42004	1.42004	0.034811	0.0701402	8	Q92734	TFG	Protein TFG	TFG_HUMAN	7	167.593	2.67593	HCC	normal	Stable
HCC / normal	Q9Y5K6	Q9Y5K6	1.07927	1.07927	0.0347914	0.0701402	8	Q9Y5K6	CD2AP	CD2-associated protein	CD2AP_HUMAN	21	111.297	2.11297	HCC	normal	Stable
HCC / normal	Q15369	Q15369	-0.79051	0.79051	0.0348373	0.0701456	8	Q15369	ELOC	Elongin-C	ELOC_HUMAN	7	-42.186	0.57814	HCC	normal	Stable
HCC / normal	O75352	O75352	-1.38219	1.38219	0.0349725	0.070163	8	O75352	MPDU1	Mannose-P-dolichol utilization defect 1 protein	MPU1_HUMAN	4	-61.6365	0.383635	HCC	normal	Stable
HCC / normal	P46977	P46977	-0.84033	0.84033	0.0351243	0.070163	8	P46977	STT3A	Dolichyl-diphosphooligosaccharide--protein glycosyltransferase subunit STT3A	STT3A_HUMAN	18	-44.1484	0.558516	HCC	normal	Stable
HCC / normal	P62826	P62826	0.47657	0.47657	0.0350837	0.070163	8	P62826	RAN	GTP-binding nuclear protein Ran	RAN_HUMAN	13	39.1432	1.39143	HCC	normal	Stable
HCC / normal	P62942	P62942	1.92003	1.92003	0.0349201	0.070163	8	P62942	FKBP1A	Peptidyl-prolyl cis-trans isomerase FKBP1A	FKB1A_HUMAN	2	278.432	3.78432	HCC	normal	Stable
HCC / normal	P82921	P82921	0.725309	0.725309	0.0351286	0.070163	8	P82921	MRPS21	28S ribosomal protein S21, mitochondrial	RT21_HUMAN	4	65.3255	1.65325	HCC	normal	Stable
HCC / normal	Q15046	Q15046	1.00689	1.00689	0.0349803	0.070163	8	Q15046	KARS1	Lysine--tRNA ligase	SYK_HUMAN	26	100.958	2.00958	HCC	normal	Stable
HCC / normal	Q63HQ0	Q63HQ0	-0.878195	0.878195	0.0350452	0.070163	8	Q63HQ0	AP1AR	AP-1 complex-associated regulatory protein	AP1AR_HUMAN	3	-45.5952	0.544048	HCC	normal	Stable
HCC / normal	Q92989	Q92989	0.63428	0.63428	0.0351134	0.070163	8	Q92989	CLP1	Polyribonucleotide 5'-hydroxyl-kinase Clp1	CLP1_HUMAN	5	55.2163	1.55216	HCC	normal	Stable
HCC / normal	Q9H6V9	Q9H6V9	0.993759	0.993759	0.0349624	0.070163	8	Q9H6V9	LDAH	Lipid droplet-associated hydrolase	LDAH_HUMAN	8	99.1367	1.99137	HCC	normal	Stable
HCC / normal	Q9HAJ7	Q9HAJ7	-0.5406	0.5406	0.0350467	0.070163	8	Q9HAJ7	SAP30L	Histone deacetylase complex subunit SAP30L	SP30L_HUMAN	2	-31.2515	0.687485	HCC	normal	Stable
HCC / normal	Q9HBW9	Q9HBW9	-1.40612	1.40612	0.035049	0.070163	8	Q9HBW9	ADGRL4	Adhesion G protein-coupled receptor L4	AGRL4_HUMAN	7	-62.2675	0.377325	HCC	normal	Stable
HCC / normal	Q9Y673	Q9Y673	1.43749	1.43749	0.0350776	0.070163	8	Q9Y673	ALG5	Dolichyl-phosphate beta-glucosyltransferase	ALG5_HUMAN	15	170.849	2.70849	HCC	normal	Stable
HCC / normal	Q71RC2	Q71RC2	0.662981	0.662981	0.0351539	0.0701665	8	Q71RC2	LARP4	La-related protein 4	LARP4_HUMAN	17	58.335	1.58335	HCC	normal	Stable
HCC / normal	Q96F86	Q96F86	2.04183	2.04183	0.0352404	0.0702919	7	Q96F86	EDC3	Enhancer of mRNA-decapping protein 3	EDC3_HUMAN	6	311.768	4.11768	HCC	normal	Stable
HCC / normal	Q9UBP6	Q9UBP6	1.23027	1.23027	0.0352731	0.0703101	8	Q9UBP6	METTL1	tRNA (guanine-N(7)-)-methyltransferase	TRMB_HUMAN	5	134.611	2.34611	HCC	normal	Stable
HCC / normal	P40616	P40616	1.08362	1.08362	0.0353703	0.0703296	8	P40616	ARL1	ADP-ribosylation factor-like protein 1	ARL1_HUMAN	8	111.935	2.11935	HCC	normal	Stable
HCC / normal	Q03393	Q03393	-2.60513	2.60513	0.0354004	0.0703296	8	Q03393	PTS	6-pyruvoyl tetrahydrobiopterin synthase	PTPS_HUMAN	5	-83.5647	0.164353	HCC	normal	Stable
HCC / normal	Q8NDH3	Q8NDH3	-1.21205	1.21205	0.0353424	0.0703296	8	Q8NDH3	NPEPL1	Probable aminopeptidase NPEPL1	PEPL1_HUMAN	12	-56.8346	0.431654	HCC	normal	Stable
HCC / normal	Q9Y277	Q9Y277	1.01105	1.01105	0.0354009	0.0703296	8	Q9Y277	VDAC3	Voltage-dependent anion-selective channel protein 3	VDAC3_HUMAN	13	101.538	2.01538	HCC	normal	Stable
HCC / normal	Q9Y2X7	Q9Y2X7	0.853584	0.853584	0.035367	0.0703296	8	Q9Y2X7	GIT1	ARF GTPase-activating protein GIT1	GIT1_HUMAN	14	80.6984	1.80698	HCC	normal	Stable
HCC / normal	Q08J23	Q08J23	1.17292	1.17292	0.0355907	0.0704838	8	Q08J23	NSUN2	RNA cytosine C(5)-methyltransferase NSUN2	NSUN2_HUMAN	28	125.468	2.25468	HCC	normal	Stable
HCC / normal	Q15139	Q15139	3.15197	3.15197	0.03555	0.0704838	8	Q15139	PRKD1	Serine/threonine-protein kinase D1	KPCD1_HUMAN	6	788.87	8.8887	HCC	normal	Stable
HCC / normal	Q16629	Q16629	0.398892	0.398892	0.0355969	0.0704838	8	Q16629	SRSF7	Serine/arginine-rich splicing factor 7	SRSF7_HUMAN	9	31.8495	1.31849	HCC	normal	Stable
HCC / normal	Q96DP5	Q96DP5	1.4813	1.4813	0.0355291	0.0704838	8	Q96DP5	MTFMT	Methionyl-tRNA formyltransferase, mitochondrial	FMT_HUMAN	9	179.201	2.79201	HCC	normal	Stable
HCC / normal	Q9Y6K0	Q9Y6K0	-1.59894	1.59894	0.035585	0.0704838	8	Q9Y6K0	CEPT1	Choline/ethanolaminephosphotransferase 1	CEPT1_HUMAN	4	-66.9881	0.330119	HCC	normal	Stable
HCC / normal	Q9NZ43	Q9NZ43	0.719595	0.719595	0.035661	0.0705637	8	Q9NZ43	USE1	Vesicle transport protein USE1	USE1_HUMAN	9	64.672	1.64672	HCC	normal	Stable
HCC / normal	P13473	P13473	-0.999822	0.999822	0.0356951	0.0705844	8	P13473	LAMP2	Lysosome-associated membrane glycoprotein 2	LAMP2_HUMAN	6	-49.9938	0.500062	HCC	normal	Stable
HCC / normal	O76071	O76071	-0.939949	0.939949	0.0359828	0.07102	8	O76071	CIAO1	Probable cytosolic iron-sulfur protein assembly protein CIAO1	CIAO1_HUMAN	11	-47.8749	0.521251	HCC	normal	Stable
HCC / normal	P05198	P05198	1.0026	1.0026	0.0360585	0.07102	8	P05198	EIF2S1	Eukaryotic translation initiation factor 2 subunit 1	IF2A_HUMAN	29	100.361	2.00361	HCC	normal	Stable
HCC / normal	P18621	P18621	1.78015	1.78015	0.0360346	0.07102	8	P18621	RPL17	60S ribosomal protein L17	RL17_HUMAN	11	243.461	3.43461	HCC	normal	Stable
HCC / normal	Q02790	Q02790	0.550632	0.550632	0.0360142	0.07102	8	Q02790	FKBP4	Peptidyl-prolyl cis-trans isomerase FKBP4	FKBP4_HUMAN	35	46.4728	1.46473	HCC	normal	Stable
HCC / normal	Q15485	Q15485	-1.47803	1.47803	0.0360508	0.07102	8	Q15485	FCN2	Ficolin-2	FCN2_HUMAN	4	-64.102	0.35898	HCC	normal	Stable
HCC / normal	Q9Y606	Q9Y606	0.693741	0.693741	0.0360249	0.07102	8	Q9Y606	PUS1	Pseudouridylate synthase 1 homolog	PUS1_HUMAN	16	61.7472	1.61747	HCC	normal	Stable
HCC / normal	P21283	P21283	1.41417	1.41417	0.0361708	0.0711269	8	P21283	ATP6V1C1	V-type proton ATPase subunit C 1	VATC1_HUMAN	26	166.506	2.66506	HCC	normal	Stable
HCC / normal	Q68E01	Q68E01	0.622005	0.622005	0.0362083	0.0711269	8	Q68E01	INTS3	Integrator complex subunit 3	INT3_HUMAN	20	53.9012	1.53901	HCC	normal	Stable
HCC / normal	Q7L9L4;Q9H8S9	Q7L9L4;Q9H8S9	1.73901	1.73901	0.0362032	0.0711269	8	Q7L9L4;Q9H8S9	MOB1B;MOB1A	MOB kinase activator 1B;MOB kinase activator 1A	MOB1B_HUMAN;MOB1A_HUMAN	4	233.806	3.33806	HCC	normal	Stable
HCC / normal	Q9UFC0	Q9UFC0	0.391564	0.391564	0.0361401	0.0711269	8	Q9UFC0	LRWD1	Leucine-rich repeat and WD repeat-containing protein 1	LRWD1_HUMAN	6	31.1815	1.31181	HCC	normal	Stable
HCC / normal	P16112	P16112	1.17376	1.17376	0.0362693	0.0711529	7	P16112	ACAN	Aggrecan core protein	PGCA_HUMAN	10	125.599	2.25599	HCC	normal	Stable
HCC / normal	P35579	P35579	0.702443	0.702443	0.0362678	0.0711529	8	P35579	MYH9	Myosin-9	MYH9_HUMAN	139	62.7257	1.62726	HCC	normal	Stable
HCC / normal	Q96M96	Q96M96	-1.13018	1.13018	0.0363108	0.0711874	8	Q96M96	FGD4	FYVE, RhoGEF and PH domain-containing protein 4	FGD4_HUMAN	23	-54.3141	0.456859	HCC	normal	Stable
HCC / normal	Q08380	Q08380	-1.39612	1.39612	0.0363987	0.071224	8	Q08380	LGALS3BP	Galectin-3-binding protein	LG3BP_HUMAN	15	-62.005	0.37995	HCC	normal	Stable
HCC / normal	Q5JPH6	Q5JPH6	1.36179	1.36179	0.0364012	0.071224	8	Q5JPH6	EARS2	Probable glutamate--tRNA ligase, mitochondrial	SYEM_HUMAN	10	157.003	2.57003	HCC	normal	Stable
HCC / normal	Q9NRP0	Q9NRP0	-1.44017	1.44017	0.0363806	0.071224	8	Q9NRP0	OSTC	Oligosaccharyltransferase complex subunit OSTC	OSTC_HUMAN	4	-63.1476	0.368524	HCC	normal	Stable
HCC / normal	Q9BUK6	Q9BUK6	0.638606	0.638606	0.0364266	0.0712268	8	Q9BUK6	MSTO1	Protein misato homolog 1	MSTO1_HUMAN	8	55.6824	1.55682	HCC	normal	Stable
HCC / normal	P14373	P14373	0.976433	0.976433	0.0365313	0.0712911	8	P14373	TRIM27	Zinc finger protein RFP	TRI27_HUMAN	7	96.7594	1.96759	HCC	normal	Stable
HCC / normal	Q96I25	Q96I25	0.490155	0.490155	0.0365167	0.0712911	8	Q96I25	RBM17	Splicing factor 45	SPF45_HUMAN	16	40.4596	1.4046	HCC	normal	Stable
HCC / normal	Q9NUP9	Q9NUP9	1.31819	1.31819	0.0365251	0.0712911	8	Q9NUP9	LIN7C	Protein lin-7 homolog C	LIN7C_HUMAN	5	149.353	2.49353	HCC	normal	Stable
HCC / normal	P62266	P62266	0.355585	0.355585	0.0365844	0.071348	8	P62266	RPS23	40S ribosomal protein S23	RS23_HUMAN	7	27.9505	1.2795	HCC	normal	Stable
HCC / normal	P50750	P50750	0.682765	0.682765	0.036722	0.0715466	8	P50750	CDK9	Cyclin-dependent kinase 9	CDK9_HUMAN	7	60.5213	1.60521	HCC	normal	Stable
HCC / normal	Q6UXB4	Q6UXB4	-2.54094	2.54094	0.0367343	0.0715466	8	Q6UXB4	CLEC4G	C-type lectin domain family 4 member G	CLC4G_HUMAN	5	-82.8169	0.171831	HCC	normal	Stable
HCC / normal	Q13485	Q13485	1.33527	1.33527	0.0367957	0.0715725	8	Q13485	SMAD4	Mothers against decapentaplegic homolog 4	SMAD4_HUMAN	7	152.322	2.52322	HCC	normal	Stable
HCC / normal	Q9BTX3	Q9BTX3	-1.09146	1.09146	0.0367746	0.0715725	8	Q9BTX3	TMEM208	Transmembrane protein 208	TM208_HUMAN	3	-53.0714	0.469286	HCC	normal	Stable
HCC / normal	P14854	P14854	-1.23153	1.23153	0.0368538	0.0715878	8	P14854	COX6B1	Cytochrome c oxidase subunit 6B1	CX6B1_HUMAN	7	-57.4135	0.425865	HCC	normal	Stable
HCC / normal	P62805	P62805	0.81	0.81	0.0368757	0.0715878	8	P62805	H4C16	Histone H4	H4_HUMAN	14	75.3211	1.75321	HCC	normal	Stable
HCC / normal	Q15785	Q15785	1.8965	1.8965	0.0368506	0.0715878	8	Q15785	TOMM34	Mitochondrial import receptor subunit TOM34	TOM34_HUMAN	14	272.31	3.7231	HCC	normal	Stable
HCC / normal	Q9H0R4	Q9H0R4	2.32776	2.32776	0.0369076	0.0716031	8	Q9H0R4	HDHD2	Haloacid dehalogenase-like hydrolase domain-containing protein 2	HDHD2_HUMAN	8	402.025	5.02025	HCC	normal	Stable
HCC / normal	P10109	P10109	-1.71909	1.71909	0.0370299	0.0717772	8	P10109	FDX1	Adrenodoxin, mitochondrial	ADX_HUMAN	8	-69.626	0.30374	HCC	normal	Stable
HCC / normal	P10606	P10606	-2.09063	2.09063	0.0370455	0.0717772	8	P10606	COX5B	Cytochrome c oxidase subunit 5B, mitochondrial	COX5B_HUMAN	6	-76.5222	0.234778	HCC	normal	Stable
HCC / normal	Q9H936	Q9H936	2.60325	2.60325	0.0370831	0.0718032	8	Q9H936	SLC25A22	Mitochondrial glutamate carrier 1	GHC1_HUMAN	13	507.652	6.07652	HCC	normal	Stable
HCC / normal	P50990	P50990	1.2586	1.2586	0.0371859	0.0719556	8	P50990	CCT8	T-complex protein 1 subunit theta	TCPQ_HUMAN	41	139.263	2.39263	HCC	normal	Stable
HCC / normal	O94979	O94979	1.01225	1.01225	0.0372689	0.0719759	8	O94979	SEC31A	Protein transport protein Sec31A	SC31A_HUMAN	38	101.705	2.01705	HCC	normal	Stable
HCC / normal	Q13347	Q13347	1.14077	1.14077	0.0372235	0.0719759	8	Q13347	EIF3I	Eukaryotic translation initiation factor 3 subunit I	EIF3I_HUMAN	16	120.498	2.20498	HCC	normal	Stable
HCC / normal	Q9NRV9	Q9NRV9	2.70299	2.70299	0.0372603	0.0719759	8	Q9NRV9	HEBP1	Heme-binding protein 1	HEBP1_HUMAN	12	551.152	6.51152	HCC	normal	Stable
HCC / normal	P27708	P27708	1.11061	1.11061	0.0373984	0.0721792	8	P27708	CAD	CAD protein	PYR1_HUMAN	57	115.937	2.15937	HCC	normal	Stable
HCC / normal	P55056	P55056	-1.32374	1.32374	0.0374265	0.0721867	8	P55056	APOC4	Apolipoprotein C-IV	APOC4_HUMAN	2	-60.0501	0.399499	HCC	normal	Stable
HCC / normal	P26368	P26368	0.904032	0.904032	0.0378627	0.0727096	8	P26368	U2AF2	Splicing factor U2AF 65 kDa subunit	U2AF2_HUMAN	12	87.1288	1.87129	HCC	normal	Stable
HCC / normal	P68363	P68363	1.07012	1.07012	0.0378748	0.0727096	8	P68363	TUBA1B	Tubulin alpha-1B chain	TBA1B_HUMAN	28	109.961	2.09961	HCC	normal	Stable
HCC / normal	Q8IWA5	Q8IWA5	-2.89829	2.89829	0.0378217	0.0727096	8	Q8IWA5	SLC44A2	Choline transporter-like protein 2	CTL2_HUMAN	14	-86.5869	0.134131	HCC	normal	Stable
HCC / normal	Q96EC8	Q96EC8	0.993734	0.993734	0.037787	0.0727096	8	Q96EC8	YIPF6	Protein YIPF6	YIPF6_HUMAN	4	99.1332	1.99133	HCC	normal	Stable
HCC / normal	Q9BX70	Q9BX70	1.11934	1.11934	0.037885	0.0727096	8	Q9BX70	BTBD2	BTB/POZ domain-containing protein 2	BTBD2_HUMAN	7	117.247	2.17247	HCC	normal	Stable
HCC / normal	Q9C037	Q9C037	0.732044	0.732044	0.0377748	0.0727096	8	Q9C037	TRIM4	E3 ubiquitin-protein ligase TRIM4	TRIM4_HUMAN	11	66.099	1.66099	HCC	normal	Stable
HCC / normal	Q9NX47	Q9NX47	1.39288	1.39288	0.037893	0.0727096	8	Q9NX47	MARCHF5	E3 ubiquitin-protein ligase MARCHF5	MARH5_HUMAN	12	162.602	2.62602	HCC	normal	Stable
HCC / normal	Q9UJU6	Q9UJU6	0.957087	0.957087	0.0378133	0.0727096	8	Q9UJU6	DBNL	Drebrin-like protein	DBNL_HUMAN	20	94.1386	1.94139	HCC	normal	Stable
HCC / normal	Q9Y6W3	Q9Y6W3	-1.13052	1.13052	0.0379568	0.0727852	8	Q9Y6W3	CAPN7	Calpain-7	CAN7_HUMAN	22	-54.3249	0.456751	HCC	normal	Stable
HCC / normal	Q16891	Q16891	2.56818	2.56818	0.0380087	0.0728377	8	Q16891	IMMT	MICOS complex subunit MIC60	MIC60_HUMAN	41	493.062	5.93062	HCC	normal	Stable
HCC / normal	P28290	P28290	-0.458222	0.458222	0.0380722	0.0729126	8	P28290	ITPRID2	Protein ITPRID2	ITPI2_HUMAN	32	-27.2117	0.727883	HCC	normal	Stable
HCC / normal	O95478	O95478	2.25555	2.25555	0.0381118	0.0729416	8	O95478	NSA2	Ribosome biogenesis protein NSA2 homolog	NSA2_HUMAN	7	377.518	4.77518	HCC	normal	Stable
HCC / normal	O43809	O43809	1.72086	1.72086	0.038146	0.0729547	8	O43809	NUDT21	Cleavage and polyadenylation specificity factor subunit 5	CPSF5_HUMAN	13	229.632	3.29632	HCC	normal	Stable
HCC / normal	Q6ZSR9	Q6ZSR9	1.37397	1.37397	0.0381677	0.0729547	8	Q6ZSR9	NaN	Uncharacterized protein FLJ45252	YJ005_HUMAN	7	159.183	2.59183	HCC	normal	Stable
HCC / normal	Q9UM00	Q9UM00	1.44221	1.44221	0.0382251	0.0730175	8	Q9UM00	TMCO1	Calcium load-activated calcium channel	TMCO1_HUMAN	4	171.737	2.71737	HCC	normal	Stable
HCC / normal	Q9BPW8	Q9BPW8	-1.39426	1.39426	0.0382653	0.0730475	8	Q9BPW8	NIPSNAP1	Protein NipSnap homolog 1	NIPS1_HUMAN	15	-61.9559	0.380441	HCC	normal	Stable
HCC / normal	P30047	P30047	-2.06411	2.06411	0.0383248	0.0730925	8	P30047	GCHFR	GTP cyclohydrolase 1 feedback regulatory protein	GFRP_HUMAN	3	-76.0865	0.239135	HCC	normal	Stable
HCC / normal	Q9Y3B2	Q9Y3B2	1.25098	1.25098	0.038338	0.0730925	8	Q9Y3B2	EXOSC1	Exosome complex component CSL4	EXOS1_HUMAN	6	138.003	2.38003	HCC	normal	Stable
HCC / normal	P55210	P55210	1.36872	1.36872	0.038418	0.0731195	8	P55210	CASP7	Caspase-7	CASP7_HUMAN	10	158.241	2.58241	HCC	normal	Stable
HCC / normal	Q13287	Q13287	0.969243	0.969243	0.0383972	0.0731195	8	Q13287	NMI	N-myc-interactor	NMI_HUMAN	16	95.7812	1.95781	HCC	normal	Stable
HCC / normal	Q567U6	Q567U6	0.533893	0.533893	0.0384469	0.0731195	8	Q567U6	CCDC93	Coiled-coil domain-containing protein 93	CCD93_HUMAN	31	44.7831	1.44783	HCC	normal	Stable
HCC / normal	Q7Z4G4	Q7Z4G4	1.32842	1.32842	0.0384554	0.0731195	8	Q7Z4G4	TRMT11	tRNA (guanine(10)-N2)-methyltransferase homolog	TRM11_HUMAN	5	151.128	2.51128	HCC	normal	Stable
HCC / normal	Q9NTU7	Q9NTU7	1.33829	1.33829	0.0384749	0.0731195	8	Q9NTU7	CBLN4	Cerebellin-4	CBLN4_HUMAN	1	152.852	2.52852	HCC	normal	Stable
HCC / normal	O15446	O15446	1.56921	1.56921	0.0385251	0.0731683	8	O15446	POLR1G	DNA-directed RNA polymerase I subunit RPA34	RPA34_HUMAN	6	196.743	2.96743	HCC	normal	Stable
HCC / normal	Q86U28	Q86U28	2.01876	2.01876	0.0385498	0.0731685	8	Q86U28	ISCA2	Iron-sulfur cluster assembly 2 homolog, mitochondrial	ISCA2_HUMAN	8	305.236	4.05236	HCC	normal	Stable
HCC / normal	O00592	O00592	0.745196	0.745196	0.0385767	0.0731728	8	O00592	PODXL	Podocalyxin	PODXL_HUMAN	8	67.6202	1.6762	HCC	normal	Stable
HCC / normal	P37837	P37837	-0.645952	0.645952	0.0386346	0.0732042	8	P37837	TALDO1	Transaldolase	TALDO_HUMAN	28	-36.0929	0.639071	HCC	normal	Stable
HCC / normal	Q9BXR6	Q9BXR6	-0.881121	0.881121	0.0386424	0.0732042	8	Q9BXR6	CFHR5	Complement factor H-related protein 5	FHR5_HUMAN	14	-45.7054	0.542946	HCC	normal	Stable
HCC / normal	Q92922	Q92922	0.779656	0.779656	0.0386697	0.0732094	8	Q92922	SMARCC1	SWI/SNF complex subunit SMARCC1	SMRC1_HUMAN	20	71.6722	1.71672	HCC	normal	Stable
HCC / normal	Q8N128	Q8N128	1.77872	1.77872	0.0387792	0.0732777	8	Q8N128	FAM177A1	Protein FAM177A1	F177A_HUMAN	7	243.122	3.43122	HCC	normal	Stable
HCC / normal	Q8N9N2	Q8N9N2	1.19693	1.19693	0.0387796	0.0732777	8	Q8N9N2	ASCC1	Activating signal cointegrator 1 complex subunit 1	ASCC1_HUMAN	6	129.251	2.29251	HCC	normal	Stable
HCC / normal	Q96GM8	Q96GM8	0.920146	0.920146	0.0387617	0.0732777	8	Q96GM8	TOE1	Target of EGR1 protein 1	TOE1_HUMAN	4	89.2307	1.89231	HCC	normal	Stable
HCC / normal	P05388	P05388	1.59212	1.59212	0.0388428	0.0733097	8	P05388	RPLP0	60S acidic ribosomal protein P0	RLA0_HUMAN	15	201.492	3.01492	HCC	normal	Stable
HCC / normal	P23381	P23381	1.66127	1.66127	0.0388458	0.0733097	8	P23381	WARS1	Tryptophan--tRNA ligase, cytoplasmic	SYWC_HUMAN	25	216.294	3.16294	HCC	normal	Stable
HCC / normal	P30419	P30419	-0.606177	0.606177	0.0389422	0.0733689	8	P30419	NMT1	Glycylpeptide N-tetradecanoyltransferase 1	NMT1_HUMAN	17	-34.3065	0.656935	HCC	normal	Stable
HCC / normal	Q92733	Q92733	1.59604	1.59604	0.0389511	0.0733689	8	Q92733	PRCC	Proline-rich protein PRCC	PRCC_HUMAN	5	202.312	3.02312	HCC	normal	Stable
HCC / normal	Q9H0D6	Q9H0D6	0.83724	0.83724	0.0389371	0.0733689	8	Q9H0D6	XRN2	5'-3' exoribonuclease 2	XRN2_HUMAN	30	78.6629	1.78663	HCC	normal	Stable
HCC / normal	O94842	O94842	0.628884	0.628884	0.0391022	0.0736071	8	O94842	TOX4	TOX high mobility group box family member 4	TOX4_HUMAN	8	54.6369	1.54637	HCC	normal	Stable
HCC / normal	Q96CU9	Q96CU9	0.783689	0.783689	0.0391665	0.0736814	8	Q96CU9	FOXRED1	FAD-dependent oxidoreductase domain-containing protein 1	FXRD1_HUMAN	9	72.1528	1.72153	HCC	normal	Stable
HCC / normal	P15291	P15291	1.95877	1.95877	0.039231	0.0737562	8	P15291	B4GALT1	Beta-1,4-galactosyltransferase 1	B4GT1_HUMAN	5	288.731	3.88731	HCC	normal	Stable
HCC / normal	P55001	P55001	-1.5729	1.5729	0.0392908	0.0738221	8	P55001	MFAP2	Microfibrillar-associated protein 2	MFAP2_HUMAN	5	-66.3868	0.336132	HCC	normal	Stable
HCC / normal	Q53GL7	Q53GL7	1.86587	1.86587	0.0394068	0.0739583	8	Q53GL7	PARP10	Protein mono-ADP-ribosyltransferase PARP10	PAR10_HUMAN	18	264.488	3.64488	HCC	normal	Stable
HCC / normal	Q96I24	Q96I24	1.35506	1.35506	0.039413	0.0739583	8	Q96I24	FUBP3	Far upstream element-binding protein 3	FUBP3_HUMAN	22	155.808	2.55808	HCC	normal	Stable
HCC / normal	P51674	P51674	-4.43827	4.43827	0.0394392	0.0739608	8	P51674	GPM6A	Neuronal membrane glycoprotein M6-a	GPM6A_HUMAN	4	-95.3874	0.0461261	HCC	normal	Stable
HCC / normal	P35611	P35611	1.93	1.93	0.0395001	0.0740286	8	P35611	ADD1	Alpha-adducin	ADDA_HUMAN	14	281.056	3.81056	HCC	normal	Stable
HCC / normal	Q93091	Q93091	-1.31761	1.31761	0.0395489	0.0740734	8	Q93091	RNASE6	Ribonuclease K6	RNAS6_HUMAN	3	-59.88	0.4012	HCC	normal	Stable
HCC / normal	P07203	P07203	-1.42754	1.42754	0.0397173	0.0740883	8	P07203	GPX1	Glutathione peroxidase 1	GPX1_HUMAN	13	-62.8237	0.371763	HCC	normal	Stable
HCC / normal	P54289	P54289	-1.22557	1.22557	0.039731	0.0740883	8	P54289	CACNA2D1	Voltage-dependent calcium channel subunit alpha-2/delta-1	CA2D1_HUMAN	19	-57.237	0.42763	HCC	normal	Stable
HCC / normal	Q92930	Q92930	0.759029	0.759029	0.0395943	0.0740883	8	Q92930	RAB8B	Ras-related protein Rab-8B	RAB8B_HUMAN	5	69.2351	1.69235	HCC	normal	Stable
HCC / normal	Q96QE2	Q96QE2	-2.14194	2.14194	0.0396529	0.0740883	8	Q96QE2	SLC2A13	Proton myo-inositol cotransporter	MYCT_HUMAN	5	-77.3425	0.226575	HCC	normal	Stable
HCC / normal	Q9H2J4	Q9H2J4	1.25761	1.25761	0.0397259	0.0740883	8	Q9H2J4	PDCL3	Phosducin-like protein 3	PDCL3_HUMAN	7	139.099	2.39099	HCC	normal	Stable
HCC / normal	Q9NQ50	Q9NQ50	0.642446	0.642446	0.0396898	0.0740883	8	Q9NQ50	MRPL40	39S ribosomal protein L40, mitochondrial	RM40_HUMAN	5	56.0973	1.56097	HCC	normal	Stable
HCC / normal	Q9Y2U9	Q9Y2U9	-0.769542	0.769542	0.0396366	0.0740883	8	Q9Y2U9	KLHDC2	Kelch domain-containing protein 2	KLDC2_HUMAN	5	-41.3396	0.586604	HCC	normal	Stable
HCC / normal	Q969M1	Q969M1	1.41978	1.41978	0.0398241	0.0742154	8	Q969M1	TOMM40L	Mitochondrial import receptor subunit TOM40B	TM40L_HUMAN	6	167.545	2.67545	HCC	normal	Stable
HCC / normal	Q7L5D6	Q7L5D6	0.966694	0.966694	0.0398814	0.0742757	8	Q7L5D6	GET4	Golgi to ER traffic protein 4 homolog	GET4_HUMAN	8	95.4358	1.95436	HCC	normal	Stable
HCC / normal	P22894	P22894	-2.58312	2.58312	0.0400286	0.0744568	8	P22894	MMP8	Neutrophil collagenase	MMP8_HUMAN	9	-83.312	0.16688	HCC	normal	Stable
HCC / normal	P32455	P32455	2.37227	2.37227	0.0400262	0.0744568	8	P32455	GBP1	Guanylate-binding protein 1	GBP1_HUMAN	24	417.756	5.17756	HCC	normal	Stable
HCC / normal	P31153	P31153	-0.852444	0.852444	0.0402611	0.0744705	8	P31153	MAT2A	S-adenosylmethionine synthase isoform type-2	METK2_HUMAN	17	-44.6154	0.553846	HCC	normal	Stable
HCC / normal	P84103	P84103	0.663539	0.663539	0.0402399	0.0744705	8	P84103	SRSF3	Serine/arginine-rich splicing factor 3	SRSF3_HUMAN	9	58.3963	1.58396	HCC	normal	Stable
HCC / normal	Q14162	Q14162	-2.80159	2.80159	0.0402455	0.0744705	8	Q14162	SCARF1	Scavenger receptor class F member 1	SREC_HUMAN	3	-85.6571	0.143429	HCC	normal	Stable
HCC / normal	Q53HC5	Q53HC5	-1.13504	1.13504	0.0402139	0.0744705	8	Q53HC5	KLHL26	Kelch-like protein 26	KLH26_HUMAN	2	-54.4679	0.455321	HCC	normal	Stable
HCC / normal	Q8WVM7	Q8WVM7	0.676727	0.676727	0.0401535	0.0744705	8	Q8WVM7	STAG1	Cohesin subunit SA-1	STAG1_HUMAN	13	59.8509	1.59851	HCC	normal	Stable
HCC / normal	Q92870	Q92870	0.566384	0.566384	0.0401913	0.0744705	8	Q92870	APBB2	Amyloid beta precursor protein binding family B member 2	APBB2_HUMAN	10	48.0808	1.48081	HCC	normal	Stable
HCC / normal	Q96J02	Q96J02	1.23013	1.23013	0.0402249	0.0744705	8	Q96J02	ITCH	E3 ubiquitin-protein ligase Itchy homolog	ITCH_HUMAN	21	134.588	2.34588	HCC	normal	Stable
HCC / normal	Q96MG7	Q96MG7	1.00484	1.00484	0.0401124	0.0744705	7	Q96MG7	NSMCE3	Non-structural maintenance of chromosomes element 3 homolog	NSE3_HUMAN	8	100.672	2.00672	HCC	normal	Stable
HCC / normal	Q9H1E3	Q9H1E3	1.64699	1.64699	0.0401255	0.0744705	8	Q9H1E3	NUCKS1	Nuclear ubiquitous casein and cyclin-dependent kinase substrate 1	NUCKS_HUMAN	9	213.179	3.13179	HCC	normal	Stable
HCC / normal	A0PJX8	A0PJX8	-3.25808	3.25808	0.0403269	0.0745459	8	A0PJX8	TMEM82	Transmembrane protein 82	TMM82_HUMAN	4	-89.5475	0.104525	HCC	normal	Stable
HCC / normal	Q8WWQ8	Q8WWQ8	-3.07289	3.07289	0.0403777	0.0745936	8	Q8WWQ8	STAB2	Stabilin-2	STAB2_HUMAN	33	-88.1159	0.118841	HCC	normal	Stable
HCC / normal	P16671	P16671	-2.39633	2.39633	0.0404412	0.0746646	8	P16671	CD36	Platelet glycoprotein 4	CD36_HUMAN	14	-81.0053	0.189947	HCC	normal	Stable
HCC / normal	Q96D71	Q96D71	0.992669	0.992669	0.0405087	0.0747429	8	Q96D71	REPS1	RalBP1-associated Eps domain-containing protein 1	REPS1_HUMAN	15	98.9863	1.98986	HCC	normal	Stable
HCC / normal	Q15043	Q15043	-1.6023	1.6023	0.0405778	0.0747776	8	Q15043	SLC39A14	Metal cation symporter ZIP14	S39AE_HUMAN	7	-67.0648	0.329352	HCC	normal	Stable
HCC / normal	Q8IXH7	Q8IXH7	1.25	1.25	0.0405606	0.0747776	8	Q8IXH7	NELFCD	Negative elongation factor C/D	NELFD_HUMAN	12	137.841	2.37841	HCC	normal	Stable
HCC / normal	Q9NRY4	Q9NRY4	1.00882	1.00882	0.0406455	0.0748562	8	Q9NRY4	ARHGAP35	Rho GTPase-activating protein 35	RHG35_HUMAN	33	101.226	2.01226	HCC	normal	Stable
HCC / normal	P06681	P06681	2.24926	2.24926	0.0406859	0.0748843	8	P06681	C2	Complement C2	CO2_HUMAN	25	375.438	4.75438	HCC	normal	Stable
HCC / normal	P10809	P10809	2.41082	2.41082	0.0409767	0.0750091	8	P10809	HSPD1	60 kDa heat shock protein, mitochondrial	CH60_HUMAN	49	431.778	5.31778	HCC	normal	Stable
HCC / normal	P41223	P41223	1.14737	1.14737	0.0409786	0.0750091	8	P41223	BUD31	Protein BUD31 homolog	BUD31_HUMAN	7	121.51	2.2151	HCC	normal	Stable
HCC / normal	P49593	P49593	1.20273	1.20273	0.0408702	0.0750091	8	P49593	PPM1F	Protein phosphatase 1F	PPM1F_HUMAN	11	130.175	2.30175	HCC	normal	Stable
HCC / normal	Q15366	Q15366	1.5216	1.5216	0.0408899	0.0750091	8	Q15366	PCBP2	Poly(rC)-binding protein 2	PCBP2_HUMAN	16	187.11	2.8711	HCC	normal	Stable
HCC / normal	Q53H96	Q53H96	1.883	1.883	0.0408908	0.0750091	8	Q53H96	PYCR3	Pyrroline-5-carboxylate reductase 3	P5CR3_HUMAN	10	268.842	3.68842	HCC	normal	Stable
HCC / normal	Q8TBK6	Q8TBK6	-0.419918	0.419918	0.0409804	0.0750091	8	Q8TBK6	ZCCHC10	Zinc finger CCHC domain-containing protein 10	ZCH10_HUMAN	1	-25.2533	0.747467	HCC	normal	Stable
HCC / normal	Q96P11	Q96P11	0.819712	0.819712	0.0409582	0.0750091	7	Q96P11	NSUN5	28S rRNA (cytosine-C(5))-methyltransferase	NSUN5_HUMAN	15	76.5054	1.76505	HCC	normal	Stable
HCC / normal	Q9NW13	Q9NW13	1.1972	1.1972	0.0409125	0.0750091	8	Q9NW13	RBM28	RNA-binding protein 28	RBM28_HUMAN	23	129.294	2.29294	HCC	normal	Stable
HCC / normal	Q9Y2Z4	Q9Y2Z4	1.54608	1.54608	0.0408919	0.0750091	8	Q9Y2Z4	YARS2	Tyrosine--tRNA ligase, mitochondrial	SYYM_HUMAN	9	192.022	2.92022	HCC	normal	Stable
HCC / normal	O15162	O15162	-1.62319	1.62319	0.0411828	0.0751163	8	O15162	PLSCR1	Phospholipid scramblase 1	PLS1_HUMAN	9	-67.5383	0.324617	HCC	normal	Stable
HCC / normal	P19525	P19525	1.77413	1.77413	0.0410789	0.0751163	8	P19525	EIF2AK2	Interferon-induced, double-stranded RNA-activated protein kinase	E2AK2_HUMAN	17	242.031	3.42031	HCC	normal	Stable
HCC / normal	P49915	P49915	1.39841	1.39841	0.0411904	0.0751163	8	P49915	GMPS	GMP synthase [glutamine-hydrolyzing]	GUAA_HUMAN	19	163.612	2.63612	HCC	normal	Stable
HCC / normal	Q99611	Q99611	1.12695	1.12695	0.0411781	0.0751163	8	Q99611	SEPHS2	Selenide, water dikinase 2	SPS2_HUMAN	9	118.396	2.18396	HCC	normal	Stable
HCC / normal	Q9UBL3	Q9UBL3	0.838038	0.838038	0.0411222	0.0751163	8	Q9UBL3	ASH2L	Set1/Ash2 histone methyltransferase complex subunit ASH2	ASH2L_HUMAN	15	78.7618	1.78762	HCC	normal	Stable
HCC / normal	Q9Y237	Q9Y237	2.42814	2.42814	0.0411284	0.0751163	8	Q9Y237	PIN4	Peptidyl-prolyl cis-trans isomerase NIMA-interacting 4	PIN4_HUMAN	5	438.198	5.38198	HCC	normal	Stable
HCC / normal	Q99567	Q99567	0.583899	0.583899	0.0412306	0.0751436	8	Q99567	NUP88	Nuclear pore complex protein Nup88	NUP88_HUMAN	11	49.8895	1.49889	HCC	normal	Stable
HCC / normal	Q7L4I2	Q7L4I2	0.847155	0.847155	0.0413891	0.0752024	8	Q7L4I2	RSRC2	Arginine/serine-rich coiled-coil protein 2	RSRC2_HUMAN	5	79.895	1.79895	HCC	normal	Stable
HCC / normal	Q86YB8	Q86YB8	1.50126	1.50126	0.0413664	0.0752024	8	Q86YB8	ERO1B	ERO1-like protein beta	ERO1B_HUMAN	15	183.09	2.8309	HCC	normal	Stable
HCC / normal	Q92783	Q92783	1.29134	1.29134	0.0413748	0.0752024	8	Q92783	STAM	Signal transducing adapter molecule 1	STAM1_HUMAN	11	144.755	2.44755	HCC	normal	Stable
HCC / normal	Q9H2X3	Q9H2X3	-2.22614	2.22614	0.0413523	0.0752024	8	Q9H2X3	CLEC4M	C-type lectin domain family 4 member M	CLC4M_HUMAN	7	-78.627	0.21373	HCC	normal	Stable
HCC / normal	Q9UBX1	Q9UBX1	-2.83097	2.83097	0.041362	0.0752024	8	Q9UBX1	CTSF	Cathepsin F	CATF_HUMAN	9	-85.9462	0.140538	HCC	normal	Stable
HCC / normal	O14974	O14974	0.675461	0.675461	0.0414194	0.0752116	8	O14974	PPP1R12A	Protein phosphatase 1 regulatory subunit 12A	MYPT1_HUMAN	33	59.7107	1.59711	HCC	normal	Stable
HCC / normal	O14744	O14744	1.28923	1.28923	0.0415074	0.0752413	8	O14744	PRMT5	Protein arginine N-methyltransferase 5	ANM5_HUMAN	18	144.398	2.44398	HCC	normal	Stable
HCC / normal	P33992	P33992	2.18271	2.18271	0.0414631	0.0752413	8	P33992	MCM5	DNA replication licensing factor MCM5	MCM5_HUMAN	28	354.006	4.54006	HCC	normal	Stable
HCC / normal	Q92917	Q92917	1.12132	1.12132	0.0415116	0.0752413	8	Q92917	GPKOW	G-patch domain and KOW motifs-containing protein	GPKOW_HUMAN	8	117.545	2.17545	HCC	normal	Stable
HCC / normal	P43686	P43686	1.451	1.451	0.041597	0.0753503	8	P43686	PSMC4	26S proteasome regulatory subunit 6B	PRS6B_HUMAN	33	173.398	2.73398	HCC	normal	Stable
HCC / normal	Q9UG63	Q9UG63	1.55497	1.55497	0.0416235	0.0753525	8	Q9UG63	ABCF2	ATP-binding cassette sub-family F member 2	ABCF2_HUMAN	16	193.828	2.93828	HCC	normal	Stable
HCC / normal	Q9Y6H1	Q9Y6H1	2.68861	2.68861	0.041688	0.0754234	8	Q9Y6H1	CHCHD2	Coiled-coil-helix-coiled-coil-helix domain-containing protein 2	CHCH2_HUMAN	4	544.691	6.44691	HCC	normal	Stable
HCC / normal	Q15257	Q15257	1.566	1.566	0.0417447	0.0754415	8	Q15257	PTPA	Serine/threonine-protein phosphatase 2A activator	PTPA_HUMAN	13	196.084	2.96084	HCC	normal	Stable
HCC / normal	Q9Y3X0	Q9Y3X0	1.37645	1.37645	0.0417487	0.0754415	8	Q9Y3X0	CCDC9	Coiled-coil domain-containing protein 9	CCDC9_HUMAN	11	159.629	2.59629	HCC	normal	Stable
HCC / normal	Q9UI15	Q9UI15	2.59698	2.59698	0.0418791	0.0756313	8	Q9UI15	TAGLN3	Transgelin-3	TAGL3_HUMAN	9	505.019	6.05019	HCC	normal	Stable
HCC / normal	P15880	P15880	0.911183	0.911183	0.0419263	0.0756646	8	P15880	RPS2	40S ribosomal protein S2	RS2_HUMAN	19	88.0587	1.88059	HCC	normal	Stable
HCC / normal	Q8NBI5	Q8NBI5	-1.45992	1.45992	0.0419484	0.0756646	8	Q8NBI5	SLC43A3	Equilibrative nucleobase transporter 1	S43A3_HUMAN	2	-63.6488	0.363512	HCC	normal	Stable
HCC / normal	P50895	P50895	0.887462	0.887462	0.0420722	0.075842	8	P50895	BCAM	Basal cell adhesion molecule	BCAM_HUMAN	17	84.9919	1.84992	HCC	normal	Stable
HCC / normal	Q9Y2T2	Q9Y2T2	0.712714	0.712714	0.0422109	0.076046	8	Q9Y2T2	AP3M1	AP-3 complex subunit mu-1	AP3M1_HUMAN	12	63.8884	1.63888	HCC	normal	Stable
HCC / normal	O14494	O14494	-1.60631	1.60631	0.0423058	0.0760624	8	O14494	PLPP1	Phospholipid phosphatase 1	PLPP1_HUMAN	4	-67.1562	0.328438	HCC	normal	Stable
HCC / normal	O15155	O15155	-1.96255	1.96255	0.0423613	0.0760624	7	O15155	BET1	BET1 homolog	BET1_HUMAN	1	-74.3425	0.256575	HCC	normal	Stable
HCC / normal	O60493	O60493	1.00081	1.00081	0.0423708	0.0760624	8	O60493	SNX3	Sorting nexin-3	SNX3_HUMAN	8	100.113	2.00113	HCC	normal	Stable
HCC / normal	Q13885	Q13885	1.99188	1.99188	0.0423733	0.0760624	8	Q13885	TUBB2A	Tubulin beta-2A chain	TBB2A_HUMAN	5	297.755	3.97755	HCC	normal	Stable
HCC / normal	Q96SB8	Q96SB8	1.04732	1.04732	0.0423565	0.0760624	8	Q96SB8	SMC6	Structural maintenance of chromosomes protein 6	SMC6_HUMAN	6	106.668	2.06668	HCC	normal	Stable
HCC / normal	Q9UNP9	Q9UNP9	-0.939032	0.939032	0.0423532	0.0760624	8	Q9UNP9	PPIE	Peptidyl-prolyl cis-trans isomerase E	PPIE_HUMAN	8	-47.8417	0.521583	HCC	normal	Stable
HCC / normal	A0M8Q6	A0M8Q6	0.994885	0.994885	0.0425027	0.0761113	8	A0M8Q6	IGLC7	Immunoglobulin lambda constant 7	IGLC7_HUMAN	1	99.2921	1.99292	HCC	normal	Stable
HCC / normal	P50897	P50897	1.10727	1.10727	0.0424929	0.0761113	8	P50897	PPT1	Palmitoyl-protein thioesterase 1	PPT1_HUMAN	6	115.437	2.15437	HCC	normal	Stable
HCC / normal	Q9BRZ2	Q9BRZ2	0.547069	0.547069	0.0424973	0.0761113	8	Q9BRZ2	TRIM56	E3 ubiquitin-protein ligase TRIM56	TRI56_HUMAN	16	46.1114	1.46111	HCC	normal	Stable
HCC / normal	Q9UJM8	Q9UJM8	2.44989	2.44989	0.0424515	0.0761113	8	Q9UJM8	HAO1	2-Hydroxyacid oxidase 1	HAOX1_HUMAN	25	446.375	5.46375	HCC	normal	Stable
HCC / normal	Q8NB16	Q8NB16	1.2751	1.2751	0.0425684	0.0761831	8	Q8NB16	MLKL	Mixed lineage kinase domain-like protein	MLKL_HUMAN	8	142.016	2.42016	HCC	normal	Stable
HCC / normal	P00568	P00568	1.98537	1.98537	0.0426961	0.0763367	8	P00568	AK1	Adenylate kinase isoenzyme 1	KAD1_HUMAN	16	295.965	3.95965	HCC	normal	Stable
HCC / normal	P50579	P50579	1.06299	1.06299	0.042737	0.0763367	8	P50579	METAP2	Methionine aminopeptidase 2	MAP2_HUMAN	16	108.925	2.08925	HCC	normal	Stable
HCC / normal	P51688	P51688	-2.25882	2.25882	0.0427567	0.0763367	8	P51688	SGSH	N-sulphoglucosamine sulphohydrolase	SPHM_HUMAN	10	-79.1058	0.208942	HCC	normal	Stable
HCC / normal	P61225	P61225	2.15327	2.15327	0.0427466	0.0763367	8	P61225	RAP2B	Ras-related protein Rap-2b	RAP2B_HUMAN	6	344.834	4.44834	HCC	normal	Stable
HCC / normal	O14832	O14832	1.73338	1.73338	0.0428205	0.0763378	8	O14832	PHYH	Phytanoyl-CoA dioxygenase, peroxisomal	PAHX_HUMAN	18	232.506	3.32506	HCC	normal	Stable
HCC / normal	P15289	P15289	-0.97435	0.97435	0.0429691	0.0763378	8	P15289	ARSA	Arylsulfatase A	ARSA_HUMAN	12	-49.1031	0.508969	HCC	normal	Stable
HCC / normal	P23396	P23396	1.10663	1.10663	0.0428051	0.0763378	8	P23396	RPS3	40S ribosomal protein S3	RS3_HUMAN	24	115.342	2.15342	HCC	normal	Stable
HCC / normal	Q15428	Q15428	0.935763	0.935763	0.0429837	0.0763378	8	Q15428	SF3A2	Splicing factor 3A subunit 2	SF3A2_HUMAN	6	91.2902	1.9129	HCC	normal	Stable
HCC / normal	Q9BY44	Q9BY44	0.928988	0.928988	0.0429425	0.0763378	8	Q9BY44	EIF2A	Eukaryotic translation initiation factor 2A	EIF2A_HUMAN	20	90.394	1.90394	HCC	normal	Stable
HCC / normal	Q9H061	Q9H061	2.19721	2.19721	0.0429368	0.0763378	8	Q9H061	TMEM126A	Transmembrane protein 126A	T126A_HUMAN	9	358.591	4.58591	HCC	normal	Stable
HCC / normal	Q9HAU0	Q9HAU0	1.38363	1.38363	0.0429496	0.0763378	8	Q9HAU0	PLEKHA5	Pleckstrin homology domain-containing family A member 5	PKHA5_HUMAN	28	160.923	2.60923	HCC	normal	Stable
HCC / normal	Q9NQ94	Q9NQ94	1.3822	1.3822	0.0429881	0.0763378	8	Q9NQ94	A1CF	APOBEC1 complementation factor	A1CF_HUMAN	29	160.665	2.60665	HCC	normal	Stable
HCC / normal	Q9Y217	Q9Y217	0.573393	0.573393	0.04295	0.0763378	8	Q9Y217	MTMR6	Myotubularin-related protein 6	MTMR6_HUMAN	9	48.8019	1.48802	HCC	normal	Stable
HCC / normal	O00193	O00193	1.44682	1.44682	0.0433543	0.0766791	8	O00193	SMAP	Small acidic protein	SMAP_HUMAN	4	172.606	2.72606	HCC	normal	Stable
HCC / normal	O43567	O43567	-1.22	1.22	0.04331	0.0766791	8	O43567	RNF13	E3 ubiquitin-protein ligase RNF13	RNF13_HUMAN	3	-57.0717	0.429283	HCC	normal	Stable
HCC / normal	O75718	O75718	1.80564	1.80564	0.0433314	0.0766791	8	O75718	CRTAP	Cartilage-associated protein	CRTAP_HUMAN	18	249.585	3.49585	HCC	normal	Stable
HCC / normal	P32119	P32119	-0.747782	0.747782	0.0434675	0.0766791	8	P32119	PRDX2	Peroxiredoxin-2	PRDX2_HUMAN	13	-40.4482	0.595518	HCC	normal	Stable
HCC / normal	Q00765	Q00765	0.831487	0.831487	0.0433507	0.0766791	8	Q00765	REEP5	Receptor expression-enhancing protein 5	REEP5_HUMAN	8	77.9519	1.77952	HCC	normal	Stable
HCC / normal	Q12768	Q12768	0.99374	0.99374	0.0434006	0.0766791	8	Q12768	WASHC5	WASH complex subunit 5	WASC5_HUMAN	38	99.1341	1.99134	HCC	normal	Stable
HCC / normal	Q5JTJ3	Q5JTJ3	-0.96192	0.96192	0.0434418	0.0766791	8	Q5JTJ3	COA6	Cytochrome c oxidase assembly factor 6 homolog	COA6_HUMAN	6	-48.6627	0.513373	HCC	normal	Stable
HCC / normal	Q6PML9	Q6PML9	1.43501	1.43501	0.0434174	0.0766791	8	Q6PML9	SLC30A9	Zinc transporter 9	ZNT9_HUMAN	10	170.383	2.70383	HCC	normal	Stable
HCC / normal	Q96NA2	Q96NA2	-1.04893	1.04893	0.0432783	0.0766791	8	Q96NA2	RILP	Rab-interacting lysosomal protein	RILP_HUMAN	10	-51.6675	0.483325	HCC	normal	Stable
HCC / normal	Q9BQQ7	Q9BQQ7	-0.955114	0.955114	0.0432974	0.0766791	8	Q9BQQ7	RTP3	Receptor-transporting protein 3	RTP3_HUMAN	5	-48.4199	0.515801	HCC	normal	Stable
HCC / normal	Q9BSR8	Q9BSR8	1.35706	1.35706	0.0434149	0.0766791	8	Q9BSR8	YIPF4	Protein YIPF4	YIPF4_HUMAN	3	156.163	2.56163	HCC	normal	Stable
HCC / normal	Q9H074	Q9H074	0.76306	0.76306	0.0434893	0.0766791	8	Q9H074	PAIP1	Polyadenylate-binding protein-interacting protein 1	PAIP1_HUMAN	11	69.7086	1.69709	HCC	normal	Stable
HCC / normal	P07711	P07711	-1.79181	1.79181	0.043539	0.0767214	8	P07711	CTSL	Procathepsin L	CATL1_HUMAN	8	-71.119	0.28881	HCC	normal	Stable
HCC / normal	Q96SK2	Q96SK2	1.54326	1.54326	0.0436309	0.0768378	8	Q96SK2	TMEM209	Transmembrane protein 209	TM209_HUMAN	9	191.452	2.91452	HCC	normal	Stable
HCC / normal	Q8TAD8	Q8TAD8	2.11991	2.11991	0.043741	0.0769862	7	Q8TAD8	SNIP1	Smad nuclear-interacting protein 1	SNIP1_HUMAN	3	334.668	4.34668	HCC	normal	Stable
HCC / normal	P62487	P62487	0.660738	0.660738	0.0438067	0.0770225	8	P62487	POLR2G	DNA-directed RNA polymerase II subunit RPB7	RPB7_HUMAN	5	58.0891	1.58089	HCC	normal	Stable
HCC / normal	Q5VWJ9	Q5VWJ9	0.731375	0.731375	0.0438133	0.0770225	8	Q5VWJ9	SNX30	Sorting nexin-30	SNX30_HUMAN	7	66.0221	1.66022	HCC	normal	Stable
HCC / normal	O43772	O43772	-2.21983	2.21983	0.0439542	0.0770325	8	O43772	SLC25A20	Mitochondrial carnitine/acylcarnitine carrier protein	MCAT_HUMAN	21	-78.5334	0.214666	HCC	normal	Stable
HCC / normal	O60704	O60704	1.08017	1.08017	0.0438818	0.0770325	8	O60704	TPST2	Protein-tyrosine sulfotransferase 2	TPST2_HUMAN	5	111.428	2.11428	HCC	normal	Stable
HCC / normal	P04439	P04439	1.08041	1.08041	0.0440442	0.0770325	8	P04439	HLA-A	HLA class I histocompatibility antigen, A alpha chain	HLAA_HUMAN	21	111.464	2.11464	HCC	normal	Stable
HCC / normal	P54577	P54577	0.96456	0.96456	0.0440518	0.0770325	8	P54577	YARS1	Tyrosine--tRNA ligase, cytoplasmic	SYYC_HUMAN	40	95.1468	1.95147	HCC	normal	Stable
HCC / normal	P83436	P83436	0.71912	0.71912	0.0440202	0.0770325	8	P83436	COG7	Conserved oligomeric Golgi complex subunit 7	COG7_HUMAN	17	64.6178	1.64618	HCC	normal	Stable
HCC / normal	Q15031	Q15031	1.05624	1.05624	0.0440434	0.0770325	8	Q15031	LARS2	Leucine--tRNA ligase, mitochondrial	SYLM_HUMAN	19	107.95	2.0795	HCC	normal	Stable
HCC / normal	Q9H930	Q9H930	1.21828	1.21828	0.0439816	0.0770325	8	Q9H930	SP140L	Nuclear body protein SP140-like protein	SP14L_HUMAN	7	132.67	2.3267	HCC	normal	Stable
HCC / normal	Q9HD45	Q9HD45	-0.497063	0.497063	0.0439856	0.0770325	8	Q9HD45	TM9SF3	Transmembrane 9 superfamily member 3	TM9S3_HUMAN	16	-29.1452	0.708548	HCC	normal	Stable
HCC / normal	Q9P0V9	Q9P0V9	-0.821495	0.821495	0.0440076	0.0770325	8	Q9P0V9	SEPTIN10	Septin-10	SEP10_HUMAN	9	-43.4145	0.565855	HCC	normal	Stable
HCC / normal	Q7Z434	Q7Z434	2.76021	2.76021	0.0441227	0.0770841	8	Q7Z434	MAVS	Mitochondrial antiviral-signaling protein	MAVS_HUMAN	8	577.495	6.77495	HCC	normal	Stable
HCC / normal	Q96QD8	Q96QD8	-1.9241	1.9241	0.0441331	0.0770841	8	Q96QD8	SLC38A2	Sodium-coupled neutral amino acid symporter 2	S38A2_HUMAN	2	-73.6496	0.263504	HCC	normal	Stable
HCC / normal	Q9UBB4	Q9UBB4	1.16497	1.16497	0.044162	0.0770894	8	Q9UBB4	ATXN10	Ataxin-10	ATX10_HUMAN	16	124.228	2.24228	HCC	normal	Stable
HCC / normal	O15260	O15260	-0.433321	0.433321	0.0442846	0.0771225	8	O15260	SURF4	Surfeit locus protein 4	SURF4_HUMAN	8	-25.9445	0.740555	HCC	normal	Stable
HCC / normal	P40926	P40926	-1.70131	1.70131	0.0442085	0.0771225	8	P40926	MDH2	Malate dehydrogenase, mitochondrial	MDHM_HUMAN	23	-69.2494	0.307506	HCC	normal	Stable
HCC / normal	Q15477	Q15477	1.41056	1.41056	0.0442619	0.0771225	8	Q15477	SKIC2	SKI2 subunit of superkiller complex protein	SKI2_HUMAN	28	165.84	2.6584	HCC	normal	Stable
HCC / normal	Q9GZR7	Q9GZR7	1.87815	1.87815	0.044273	0.0771225	8	Q9GZR7	DDX24	ATP-dependent RNA helicase DDX24	DDX24_HUMAN	23	267.603	3.67603	HCC	normal	Stable
HCC / normal	Q5HYI8	Q5HYI8	0.847951	0.847951	0.0443531	0.0771967	8	Q5HYI8	RABL3	Rab-like protein 3	RABL3_HUMAN	7	79.9942	1.79994	HCC	normal	Stable
HCC / normal	Q9P2R7	Q9P2R7	1.68868	1.68868	0.0443927	0.0772205	8	Q9P2R7	SUCLA2	Succinate--CoA ligase [ADP-forming] subunit beta, mitochondrial	SUCB1_HUMAN	23	222.362	3.22362	HCC	normal	Stable
HCC / normal	Q92597	Q92597	1.66234	1.66234	0.0444587	0.0772902	8	Q92597	NDRG1	Protein NDRG1	NDRG1_HUMAN	8	216.53	3.1653	HCC	normal	Stable
HCC / normal	P23946	P23946	-1.99708	1.99708	0.044543	0.0773014	8	P23946	CMA1	Chymase	CMA1_HUMAN	7	-74.9493	0.250507	HCC	normal	Stable
HCC / normal	Q16706	Q16706	0.340532	0.340532	0.0445214	0.0773014	8	Q16706	MAN2A1	Alpha-mannosidase 2	MA2A1_HUMAN	32	26.6224	1.26622	HCC	normal	Stable
HCC / normal	Q8TED1	Q8TED1	2.69806	2.69806	0.0445335	0.0773014	7	Q8TED1	GPX8	Probable glutathione peroxidase 8	GPX8_HUMAN	2	548.928	6.48928	HCC	normal	Stable
HCC / normal	A5YKK6	A5YKK6	0.847521	0.847521	0.0446477	0.0773478	8	A5YKK6	CNOT1	CCR4-NOT transcription complex subunit 1	CNOT1_HUMAN	58	79.9407	1.79941	HCC	normal	Stable
HCC / normal	P11216	P11216	1.54567	1.54567	0.0446223	0.0773478	8	P11216	PYGB	Glycogen phosphorylase, brain form	PYGB_HUMAN	38	191.939	2.91939	HCC	normal	Stable
HCC / normal	P20585	P20585	0.749095	0.749095	0.0445982	0.0773478	8	P20585	MSH3	DNA mismatch repair protein Msh3	MSH3_HUMAN	20	68.0739	1.68074	HCC	normal	Stable
HCC / normal	Q14165	Q14165	-1.96372	1.96372	0.0446776	0.0773545	8	Q14165	MLEC	Malectin	MLEC_HUMAN	15	-74.3634	0.256366	HCC	normal	Stable
HCC / normal	P15153	P15153	4.57652	4.57652	0.0448355	0.077403	8	P15153	RAC2	Ras-related C3 botulinum toxin substrate 2	RAC2_HUMAN	3	2286	23.86	HCC	normal	Stable
HCC / normal	Q14139	Q14139	0.813839	0.813839	0.0447867	0.077403	8	Q14139	UBE4A	Ubiquitin conjugation factor E4 A	UBE4A_HUMAN	20	75.7882	1.75788	HCC	normal	Stable
HCC / normal	Q93096	Q93096	1.50239	1.50239	0.0448145	0.077403	8	Q93096	PTP4A1	Protein tyrosine phosphatase type IVA 1	TP4A1_HUMAN	7	183.312	2.83312	HCC	normal	Stable
HCC / normal	Q969T7	Q969T7	1.3645	1.3645	0.0447351	0.077403	6	Q969T7	NT5C3B	7-methylguanosine phosphate-specific 5'-nucleotidase	5NT3B_HUMAN	6	157.487	2.57487	HCC	normal	Stable
HCC / normal	Q9BZV1	Q9BZV1	-0.225012	0.225012	0.044831	0.077403	8	Q9BZV1	UBXN6	UBX domain-containing protein 6	UBXN6_HUMAN	12	-14.4412	0.855588	HCC	normal	Stable
HCC / normal	Q5NDL2	Q5NDL2	1.52674	1.52674	0.0449123	0.0774906	8	Q5NDL2	EOGT	EGF domain-specific O-linked N-acetylglucosamine transferase	EOGT_HUMAN	7	188.134	2.88134	HCC	normal	Stable
HCC / normal	Q96RT1	Q96RT1	0.758468	0.758468	0.0449468	0.0775053	8	Q96RT1	ERBIN	Erbin	ERBIN_HUMAN	27	69.1693	1.69169	HCC	normal	Stable
HCC / normal	O15228	O15228	2.09538	2.09538	0.045079	0.0775401	8	O15228	GNPAT	Dihydroxyacetone phosphate acyltransferase	GNPAT_HUMAN	26	327.339	4.27339	HCC	normal	Stable
HCC / normal	O15397	O15397	0.834744	0.834744	0.0450573	0.0775401	8	O15397	IPO8	Importin-8	IPO8_HUMAN	14	78.354	1.78354	HCC	normal	Stable
HCC / normal	P13984	P13984	0.935911	0.935911	0.0450711	0.0775401	8	P13984	GTF2F2	General transcription factor IIF subunit 2	T2FB_HUMAN	6	91.3098	1.9131	HCC	normal	Stable
HCC / normal	Q13469	Q13469	1.74856	1.74856	0.0450142	0.0775401	8	Q13469	NFATC2	Nuclear factor of activated T-cells, cytoplasmic 2	NFAC2_HUMAN	10	236.023	3.36023	HCC	normal	Stable
HCC / normal	Q13637	Q13637	1.2315	1.2315	0.0451086	0.0775401	8	Q13637	RAB32	Ras-related protein Rab-32	RAB32_HUMAN	9	134.811	2.34811	HCC	normal	Stable
HCC / normal	Q8WZA9	Q8WZA9	1.60737	1.60737	0.0451232	0.0775401	8	Q8WZA9	IRGQ	Immunity-related GTPase family Q protein	IRGQ_HUMAN	12	204.695	3.04695	HCC	normal	Stable
HCC / normal	Q9H6Y7	Q9H6Y7	-1.80623	1.80623	0.0451906	0.0776112	8	Q9H6Y7	RNF167	E3 ubiquitin-protein ligase RNF167	RN167_HUMAN	3	-71.4062	0.285938	HCC	normal	Stable
HCC / normal	P50991	P50991	1.34358	1.34358	0.0452688	0.0777006	8	P50991	CCT4	T-complex protein 1 subunit delta	TCPD_HUMAN	34	153.781	2.53781	HCC	normal	Stable
HCC / normal	O60487	O60487	-1.86703	1.86703	0.0456891	0.0778266	8	O60487	MPZL2	Myelin protein zero-like protein 2	MPZL2_HUMAN	3	-72.5863	0.274137	HCC	normal	Stable
HCC / normal	O75629	O75629	-1.52341	1.52341	0.045749	0.0778266	8	O75629	CREG1	Protein CREG1	CREG1_HUMAN	2	-65.2137	0.347863	HCC	normal	Stable
HCC / normal	P11310	P11310	-1.57405	1.57405	0.0454678	0.0778266	8	P11310	ACADM	Medium-chain specific acyl-CoA dehydrogenase, mitochondrial	ACADM_HUMAN	30	-66.4135	0.335865	HCC	normal	Stable
HCC / normal	P13929	P13929	-5.71587	5.71587	0.0459767	0.0778266	8	P13929	ENO3	Beta-enolase	ENOB_HUMAN	24	-98.0974	0.0190262	HCC	normal	Stable
HCC / normal	P27986	P27986	0.647583	0.647583	0.0457604	0.0778266	8	P27986	PIK3R1	Phosphatidylinositol 3-kinase regulatory subunit alpha	P85A_HUMAN	21	56.6542	1.56654	HCC	normal	Stable
HCC / normal	P29374	P29374	-0.818979	0.818979	0.0459704	0.0778266	8	P29374	ARID4A	AT-rich interactive domain-containing protein 4A	ARI4A_HUMAN	7	-43.3157	0.566843	HCC	normal	Stable
HCC / normal	P30043	P30043	2.94797	2.94797	0.0457335	0.0778266	8	P30043	BLVRB	Flavin reductase (NADPH)	BLVRB_HUMAN	11	671.665	7.71665	HCC	normal	Stable
HCC / normal	P35813	P35813	0.94414	0.94414	0.0460674	0.0778266	8	P35813	PPM1A	Protein phosphatase 1A	PPM1A_HUMAN	18	92.4042	1.92404	HCC	normal	Stable
HCC / normal	P43250	P43250	1.36255	1.36255	0.0455288	0.0778266	8	P43250	GRK6	G protein-coupled receptor kinase 6	GRK6_HUMAN	8	157.14	2.5714	HCC	normal	Stable
HCC / normal	P50454	P50454	3.05107	3.05107	0.0454058	0.0778266	8	P50454	SERPINH1	Serpin H1	SERPH_HUMAN	18	728.827	8.28827	HCC	normal	Stable
HCC / normal	Q10471	Q10471	1.38583	1.38583	0.046091	0.0778266	8	Q10471	GALNT2	Polypeptide N-acetylgalactosaminyltransferase 2	GALT2_HUMAN	27	161.323	2.61323	HCC	normal	Stable
HCC / normal	Q12769	Q12769	1.1351	1.1351	0.0460265	0.0778266	8	Q12769	NUP160	Nuclear pore complex protein Nup160	NU160_HUMAN	26	119.633	2.19633	HCC	normal	Stable
HCC / normal	Q13952	Q13952	1.44661	1.44661	0.0458713	0.0778266	8	Q13952	NFYC	Nuclear transcription factor Y subunit gamma	NFYC_HUMAN	5	172.566	2.72566	HCC	normal	Stable
HCC / normal	Q14318	Q14318	1.90998	1.90998	0.0459129	0.0778266	8	Q14318	FKBP8	Peptidyl-prolyl cis-trans isomerase FKBP8	FKBP8_HUMAN	14	275.805	3.75805	HCC	normal	Stable
HCC / normal	Q15181	Q15181	1.44231	1.44231	0.0457607	0.0778266	8	Q15181	PPA1	Inorganic pyrophosphatase	IPYR_HUMAN	18	171.755	2.71755	HCC	normal	Stable
HCC / normal	Q6WCQ1	Q6WCQ1	-0.70259	0.70259	0.0459537	0.0778266	8	Q6WCQ1	MPRIP	Myosin phosphatase Rho-interacting protein	MPRIP_HUMAN	26	-38.5532	0.614468	HCC	normal	Stable
HCC / normal	Q7Z6B7	Q7Z6B7	1.30448	1.30448	0.0457256	0.0778266	7	Q7Z6B7	SRGAP1	SLIT-ROBO Rho GTPase-activating protein 1	SRGP1_HUMAN	9	146.994	2.46994	HCC	normal	Stable
HCC / normal	Q8N8J7	Q8N8J7	-1.30607	1.30607	0.0456319	0.0778266	8	Q8N8J7	FAM241A	Uncharacterized protein FAM241A	F241A_HUMAN	2	-59.558	0.40442	HCC	normal	Stable
HCC / normal	Q8TF71	Q8TF71	-1.3663	1.3663	0.0461001	0.0778266	8	Q8TF71	SLC16A10	Monocarboxylate transporter 10	MOT10_HUMAN	2	-61.2116	0.387884	HCC	normal	Stable
HCC / normal	Q8WUD1	Q8WUD1	0.723361	0.723361	0.0460864	0.0778266	8	Q8WUD1	RAB2B	Ras-related protein Rab-2B	RAB2B_HUMAN	3	65.1024	1.65102	HCC	normal	Stable
HCC / normal	Q92954	Q92954	-1.23641	1.23641	0.0459263	0.0778266	8	Q92954	PRG4	Proteoglycan 4	PRG4_HUMAN	16	-57.5573	0.424427	HCC	normal	Stable
HCC / normal	Q96IU4	Q96IU4	-1.15168	1.15168	0.0457973	0.0778266	8	Q96IU4	ABHD14B	Putative protein-lysine deacylase ABHD14B	ABHEB_HUMAN	9	-54.9899	0.450101	HCC	normal	Stable
HCC / normal	Q99426	Q99426	1.94052	1.94052	0.0458814	0.0778266	8	Q99426	TBCB	Tubulin-folding cofactor B	TBCB_HUMAN	10	283.845	3.83845	HCC	normal	Stable
HCC / normal	Q9BRA0	Q9BRA0	-1.32024	1.32024	0.0455914	0.0778266	8	Q9BRA0	NAA38	N-alpha-acetyltransferase 38, NatC auxiliary subunit	LSMD1_HUMAN	3	-59.9533	0.400467	HCC	normal	Stable
HCC / normal	Q9H0E9	Q9H0E9	0.780823	0.780823	0.0453905	0.0778266	8	Q9H0E9	BRD8	Bromodomain-containing protein 8	BRD8_HUMAN	11	71.811	1.71811	HCC	normal	Stable
HCC / normal	Q9NSK0	Q9NSK0	1.23223	1.23223	0.0458691	0.0778266	8	Q9NSK0	KLC4	Kinesin light chain 4	KLC4_HUMAN	29	134.929	2.34929	HCC	normal	Stable
HCC / normal	Q9NVM1	Q9NVM1	-2.58256	2.58256	0.0459703	0.0778266	8	Q9NVM1	EVA1B	Protein eva-1 homolog B	EVA1B_HUMAN	1	-83.3055	0.166945	HCC	normal	Stable
HCC / normal	Q9P0I2	Q9P0I2	1.52854	1.52854	0.0460546	0.0778266	8	Q9P0I2	EMC3	ER membrane protein complex subunit 3	EMC3_HUMAN	7	188.493	2.88493	HCC	normal	Stable
HCC / normal	Q9Y6N5	Q9Y6N5	1.55831	1.55831	0.0456289	0.0778266	8	Q9Y6N5	SQOR	Sulfide:quinone oxidoreductase, mitochondrial	SQOR_HUMAN	29	194.51	2.9451	HCC	normal	Stable
HCC / normal	Q06265	Q06265	0.816403	0.816403	0.0461543	0.077874	8	Q06265	EXOSC9	Exosome complex component RRP45	EXOS9_HUMAN	9	76.101	1.76101	HCC	normal	Stable
HCC / normal	O60664	O60664	0.753245	0.753245	0.046319	0.0780275	8	O60664	PLIN3	Perilipin-3	PLIN3_HUMAN	13	68.5579	1.68558	HCC	normal	Stable
HCC / normal	Q9H0Q0	Q9H0Q0	1.37506	1.37506	0.0463112	0.0780275	8	Q9H0Q0	CYRIA	CYFIP-related Rac1 interactor A	CYRIA_HUMAN	6	159.378	2.59378	HCC	normal	Stable
HCC / normal	Q9NR77	Q9NR77	-1.61707	1.61707	0.0463239	0.0780275	8	Q9NR77	PXMP2	Peroxisomal membrane protein 2	PXMP2_HUMAN	6	-67.4003	0.325997	HCC	normal	Stable
HCC / normal	P51570	P51570	1.22622	1.22622	0.0463817	0.0780807	8	P51570	GALK1	Galactokinase	GALK1_HUMAN	20	133.953	2.33953	HCC	normal	Stable
HCC / normal	Q6PD74	Q6PD74	1.13797	1.13797	0.0464411	0.0780924	8	Q6PD74	AAGAB	Alpha- and gamma-adaptin-binding protein p34	AAGAB_HUMAN	4	120.072	2.20072	HCC	normal	Stable
HCC / normal	Q9Y294	Q9Y294	-0.739881	0.739881	0.0464332	0.0780924	8	Q9Y294	ASF1A	Histone chaperone ASF1A	ASF1A_HUMAN	3	-40.1211	0.598789	HCC	normal	Stable
HCC / normal	Q9BZW4	Q9BZW4	-2.71512	2.71512	0.0464907	0.0781316	8	Q9BZW4	TM6SF2	Transmembrane 6 superfamily member 2	TM6S2_HUMAN	3	-84.7712	0.152288	HCC	normal	Stable
HCC / normal	P60891	P60891	1.18405	1.18405	0.0466969	0.0783101	8	P60891	PRPS1	Ribose-phosphate pyrophosphokinase 1	PRPS1_HUMAN	7	127.213	2.27213	HCC	normal	Stable
HCC / normal	Q13451	Q13451	0.429055	0.429055	0.0466615	0.0783101	8	Q13451	FKBP5	Peptidyl-prolyl cis-trans isomerase FKBP5	FKBP5_HUMAN	26	34.6352	1.34635	HCC	normal	Stable
HCC / normal	Q15393	Q15393	0.432524	0.432524	0.0466929	0.0783101	8	Q15393	SF3B3	Splicing factor 3B subunit 3	SF3B3_HUMAN	43	34.9593	1.34959	HCC	normal	Stable
HCC / normal	Q6P1A2	Q6P1A2	-0.994179	0.994179	0.0467021	0.0783101	8	Q6P1A2	LPCAT3	Lysophospholipid acyltransferase 5	MBOA5_HUMAN	14	-49.7979	0.502021	HCC	normal	Stable
HCC / normal	P49721	P49721	-0.902372	0.902372	0.0468197	0.07842	8	P49721	PSMB2	Proteasome subunit beta type-2	PSB2_HUMAN	12	-46.4994	0.535006	HCC	normal	Stable
HCC / normal	Q13185	Q13185	0.724082	0.724082	0.0468203	0.07842	8	Q13185	CBX3	Chromobox protein homolog 3	CBX3_HUMAN	7	65.1849	1.65185	HCC	normal	Stable
HCC / normal	Q9Y680	Q9Y680	0.746705	0.746705	0.0468808	0.0784773	8	Q9Y680	FKBP7	Peptidyl-prolyl cis-trans isomerase FKBP7	FKBP7_HUMAN	6	67.7956	1.67796	HCC	normal	Stable
HCC / normal	O00148	O00148	2.22303	2.22303	0.0471939	0.0785953	8	O00148	DDX39A	ATP-dependent RNA helicase DDX39A	DX39A_HUMAN	7	366.874	4.66874	HCC	normal	Stable
HCC / normal	O14734	O14734	1.19302	1.19302	0.0470188	0.0785953	8	O14734	ACOT8	Acyl-coenzyme A thioesterase 8	ACOT8_HUMAN	11	128.631	2.28631	HCC	normal	Stable
HCC / normal	O60244	O60244	0.636185	0.636185	0.047033	0.0785953	8	O60244	MED14	Mediator of RNA polymerase II transcription subunit 14	MED14_HUMAN	11	55.4214	1.55421	HCC	normal	Stable
HCC / normal	P28482	P28482	0.924794	0.924794	0.047135	0.0785953	8	P28482	MAPK1	Mitogen-activated protein kinase 1	MK01_HUMAN	12	89.8413	1.89841	HCC	normal	Stable
HCC / normal	P39059	P39059	1.15708	1.15708	0.0471629	0.0785953	8	P39059	COL15A1	Collagen alpha-1(XV) chain	COFA1_HUMAN	13	123.006	2.23006	HCC	normal	Stable
HCC / normal	P49754	P49754	0.794902	0.794902	0.047206	0.0785953	8	P49754	VPS41	Vacuolar protein sorting-associated protein 41 homolog	VPS41_HUMAN	19	73.4959	1.73496	HCC	normal	Stable
HCC / normal	P78364	P78364	1.99435	1.99435	0.0471697	0.0785953	6	P78364	PHC1	Polyhomeotic-like protein 1	PHC1_HUMAN	1	298.437	3.98437	HCC	normal	Stable
HCC / normal	Q5ST30	Q5ST30	1.59586	1.59586	0.0470992	0.0785953	8	Q5ST30	VARS2	Valine--tRNA ligase, mitochondrial	SYVM_HUMAN	13	202.274	3.02274	HCC	normal	Stable
HCC / normal	Q5T440	Q5T440	2.28624	2.28624	0.0469946	0.0785953	8	Q5T440	IBA57	Putative transferase CAF17, mitochondrial	CAF17_HUMAN	10	387.784	4.87784	HCC	normal	Stable
HCC / normal	Q9ULC4	Q9ULC4	1.22992	1.22992	0.0472152	0.0785953	8	Q9ULC4	MCTS1	Malignant T-cell-amplified sequence 1	MCTS1_HUMAN	8	134.554	2.34554	HCC	normal	Stable
HCC / normal	O14964	O14964	-0.288986	0.288986	0.047369	0.0786508	8	O14964	HGS	Hepatocyte growth factor-regulated tyrosine kinase substrate	HGS_HUMAN	16	-18.1523	0.818477	HCC	normal	Stable
HCC / normal	Q6P996	Q6P996	2.49063	2.49063	0.047344	0.0786508	8	Q6P996	PDXDC1	Pyridoxal-dependent decarboxylase domain-containing protein 1	PDXD1_HUMAN	26	462.024	5.62024	HCC	normal	Stable
HCC / normal	Q7L7X3	Q7L7X3	1.02562	1.02562	0.0473975	0.0786508	8	Q7L7X3	TAOK1	Serine/threonine-protein kinase TAO1	TAOK1_HUMAN	14	103.583	2.03583	HCC	normal	Stable
HCC / normal	Q8NFH8	Q8NFH8	1.97006	1.97006	0.0473461	0.0786508	8	Q8NFH8	REPS2	RalBP1-associated Eps domain-containing protein 2	REPS2_HUMAN	8	291.784	3.91784	HCC	normal	Stable
HCC / normal	Q9Y3C1	Q9Y3C1	1.27634	1.27634	0.0474071	0.0786508	8	Q9Y3C1	NOP16	Nucleolar protein 16	NOP16_HUMAN	5	142.224	2.42224	HCC	normal	Stable
HCC / normal	Q9Y4Z0	Q9Y4Z0	-1.04638	1.04638	0.0473329	0.0786508	8	Q9Y4Z0	LSM4	U6 snRNA-associated Sm-like protein LSm4	LSM4_HUMAN	7	-51.5819	0.484181	HCC	normal	Stable
HCC / normal	P29373	P29373	-2.08752	2.08752	0.0474351	0.0786535	8	P29373	CRABP2	Cellular retinoic acid-binding protein 2	RABP2_HUMAN	10	-76.4716	0.235284	HCC	normal	Stable
HCC / normal	Q9UKY7	Q9UKY7	0.846912	0.846912	0.0475623	0.0788205	8	Q9UKY7	CDV3	Protein CDV3 homolog	CDV3_HUMAN	11	79.8647	1.79865	HCC	normal	Stable
HCC / normal	O60306	O60306	0.901046	0.901046	0.0478092	0.0790538	8	O60306	AQR	RNA helicase aquarius	AQR_HUMAN	24	86.7419	1.86742	HCC	normal	Stable
HCC / normal	P47985	P47985	1.00398	1.00398	0.0477916	0.0790538	8	P47985	UQCRFS1	Cytochrome b-c1 complex subunit Rieske, mitochondrial	UCRI_HUMAN	12	100.552	2.00552	HCC	normal	Stable
HCC / normal	Q14690	Q14690	1.15409	1.15409	0.0478088	0.0790538	8	Q14690	PDCD11	Protein RRP5 homolog	RRP5_HUMAN	47	122.543	2.22543	HCC	normal	Stable
HCC / normal	Q86X76	Q86X76	-1.25564	1.25564	0.0477403	0.0790538	8	Q86X76	NIT1	Deaminated glutathione amidase	NIT1_HUMAN	15	-58.1191	0.418809	HCC	normal	Stable
HCC / normal	Q8TEQ0	Q8TEQ0	-0.873776	0.873776	0.0478443	0.079068	8	Q8TEQ0	SNX29	Sorting nexin-29	SNX29_HUMAN	7	-45.4283	0.545717	HCC	normal	Stable
HCC / normal	O60231	O60231	0.681443	0.681443	0.0479929	0.079094	8	O60231	DHX16	Pre-mRNA-splicing factor ATP-dependent RNA helicase DHX16	DHX16_HUMAN	23	60.3743	1.60374	HCC	normal	Stable
HCC / normal	P41240	P41240	1.34477	1.34477	0.0479827	0.079094	8	P41240	CSK	Tyrosine-protein kinase CSK	CSK_HUMAN	21	153.989	2.53989	HCC	normal	Stable
HCC / normal	P42285	P42285	0.86748	0.86748	0.0479021	0.079094	8	P42285	MTREX	Exosome RNA helicase MTR4	MTREX_HUMAN	26	82.4473	1.82447	HCC	normal	Stable
HCC / normal	Q04837	Q04837	-1.43002	1.43002	0.0479689	0.079094	8	Q04837	SSBP1	Single-stranded DNA-binding protein, mitochondrial	SSBP_HUMAN	9	-62.8874	0.371126	HCC	normal	Stable
HCC / normal	Q14320	Q14320	1.91769	1.91769	0.0479425	0.079094	8	Q14320	FAM50A	Protein FAM50A	FA50A_HUMAN	13	277.819	3.77819	HCC	normal	Stable
HCC / normal	O15530	O15530	0.853389	0.853389	0.0480552	0.0791239	8	O15530	PDPK1	3-phosphoinositide-dependent protein kinase 1	PDPK1_HUMAN	14	80.674	1.80674	HCC	normal	Stable
HCC / normal	P07948	P07948	1.38699	1.38699	0.0480945	0.0791239	8	P07948	LYN	Tyrosine-protein kinase Lyn	LYN_HUMAN	15	161.532	2.61532	HCC	normal	Stable
HCC / normal	Q15006	Q15006	1.01726	1.01726	0.0480794	0.0791239	8	Q15006	EMC2	ER membrane protein complex subunit 2	EMC2_HUMAN	11	102.407	2.02407	HCC	normal	Stable
HCC / normal	Q5JTZ9	Q5JTZ9	2.05828	2.05828	0.0481173	0.0791239	8	Q5JTZ9	AARS2	Alanine--tRNA ligase, mitochondrial	SYAM_HUMAN	26	316.49	4.1649	HCC	normal	Stable
HCC / normal	Q7Z4Q2	Q7Z4Q2	0.927253	0.927253	0.0481938	0.0792059	8	Q7Z4Q2	HEATR3	HEAT repeat-containing protein 3	HEAT3_HUMAN	18	90.1651	1.90165	HCC	normal	Stable
HCC / normal	P18440	P18440	0.809191	0.809191	0.0482288	0.0792197	8	P18440	NAT1	Arylamine N-acetyltransferase 1	ARY1_HUMAN	7	75.2229	1.75223	HCC	normal	Stable
HCC / normal	Q9HD33	Q9HD33	0.584272	0.584272	0.0482792	0.0792588	8	Q9HD33	MRPL47	39S ribosomal protein L47, mitochondrial	RM47_HUMAN	8	49.9282	1.49928	HCC	normal	Stable
HCC / normal	O14828	O14828	1.33021	1.33021	0.0483287	0.0792617	8	O14828	SCAMP3	Secretory carrier-associated membrane protein 3	SCAM3_HUMAN	10	151.439	2.51439	HCC	normal	Stable
HCC / normal	P02042	P02042	-2.4227	2.4227	0.0483342	0.0792617	8	P02042	HBD	Hemoglobin subunit delta	HBD_HUMAN	6	-81.3493	0.186507	HCC	normal	Stable
HCC / normal	O60291	O60291	1.55354	1.55354	0.0484834	0.0792881	8	O60291	MGRN1	E3 ubiquitin-protein ligase MGRN1	MGRN1_HUMAN	4	193.536	2.93536	HCC	normal	Stable
HCC / normal	P18827	P18827	-1.04928	1.04928	0.0484476	0.0792881	8	P18827	SDC1	Syndecan-1	SDC1_HUMAN	6	-51.6791	0.483209	HCC	normal	Stable
HCC / normal	P61019	P61019	-0.680079	0.680079	0.0484528	0.0792881	8	P61019	RAB2A	Ras-related protein Rab-2A	RAB2A_HUMAN	14	-37.5869	0.624131	HCC	normal	Stable
HCC / normal	Q9P0V3	Q9P0V3	1.29926	1.29926	0.0484676	0.0792881	8	Q9P0V3	SH3BP4	SH3 domain-binding protein 4	SH3B4_HUMAN	16	146.102	2.46102	HCC	normal	Stable
HCC / normal	Q9Y6I9	Q9Y6I9	0.900726	0.900726	0.0484594	0.0792881	8	Q9Y6I9	TEX264	Testis-expressed protein 264	TX264_HUMAN	9	86.7005	1.86701	HCC	normal	Stable
HCC / normal	P43652	P43652	-0.782027	0.782027	0.0485475	0.0793062	8	P43652	AFM	Afamin	AFAM_HUMAN	21	-41.8451	0.581549	HCC	normal	Stable
HCC / normal	Q15582	Q15582	2.59106	2.59106	0.0485718	0.0793062	8	Q15582	TGFBI	Transforming growth factor-beta-induced protein ig-h3	BGH3_HUMAN	25	502.54	6.0254	HCC	normal	Stable
HCC / normal	Q9NRG9	Q9NRG9	0.816272	0.816272	0.0485744	0.0793062	8	Q9NRG9	AAAS	Aladin	AAAS_HUMAN	11	76.085	1.76085	HCC	normal	Stable
HCC / normal	Q9Y6M5	Q9Y6M5	-0.616449	0.616449	0.0486148	0.0793286	8	Q9Y6M5	SLC30A1	Proton-coupled zinc antiporter SLC30A1	ZNT1_HUMAN	13	-34.7725	0.652275	HCC	normal	Stable
HCC / normal	O75694	O75694	0.78875	0.78875	0.0488805	0.0794248	8	O75694	NUP155	Nuclear pore complex protein Nup155	NU155_HUMAN	28	72.7577	1.72758	HCC	normal	Stable
HCC / normal	O94887	O94887	-0.70875	0.70875	0.0488676	0.0794248	8	O94887	FARP2	FERM, ARHGEF and pleckstrin domain-containing protein 2	FARP2_HUMAN	24	-38.815	0.61185	HCC	normal	Stable
HCC / normal	P01008	P01008	-1.07599	1.07599	0.0488376	0.0794248	8	P01008	SERPINC1	Antithrombin-III	ANT3_HUMAN	29	-52.5655	0.474345	HCC	normal	Stable
HCC / normal	P0DI83	P0DI83	-3.60389	3.60389	0.0487344	0.0794248	8	P0DI83	RAB34	Ras-related protein Rab-34, isoform NARR	NARR_HUMAN	1	-91.7753	0.0822471	HCC	normal	Stable
HCC / normal	P14868	P14868	1.34043	1.34043	0.0489056	0.0794248	8	P14868	DARS1	Aspartate--tRNA ligase, cytoplasmic	SYDC_HUMAN	35	153.227	2.53227	HCC	normal	Stable
HCC / normal	P20962	P20962	-2.47634	2.47634	0.0489586	0.0794248	8	P20962	PTMS	Parathymosin	PTMS_HUMAN	8	-82.03	0.1797	HCC	normal	Stable
HCC / normal	P34059	P34059	-2.2531	2.2531	0.0488387	0.0794248	8	P34059	GALNS	N-acetylgalactosamine-6-sulfatase	GALNS_HUMAN	8	-79.0227	0.209773	HCC	normal	Stable
HCC / normal	P84095	P84095	1.46612	1.46612	0.0487611	0.0794248	8	P84095	RHOG	Rho-related GTP-binding protein RhoG	RHOG_HUMAN	9	176.279	2.76279	HCC	normal	Stable
HCC / normal	Q5SW79	Q5SW79	1.03283	1.03283	0.0489671	0.0794248	8	Q5SW79	CEP170	Centrosomal protein of 170 kDa	CE170_HUMAN	23	104.604	2.04604	HCC	normal	Stable
HCC / normal	Q99497	Q99497	3.39174	3.39174	0.0489299	0.0794248	8	Q99497	PARK7	Parkinson disease protein 7	PARK7_HUMAN	16	949.583	10.4958	HCC	normal	Stable
HCC / normal	Q9BRR6	Q9BRR6	1.76829	1.76829	0.0488561	0.0794248	8	Q9BRR6	ADPGK	ADP-dependent glucokinase	ADPGK_HUMAN	6	240.651	3.40651	HCC	normal	Stable
HCC / normal	Q96IJ6	Q96IJ6	1.14823	1.14823	0.0490511	0.0795178	8	Q96IJ6	GMPPA	Mannose-1-phosphate guanyltransferase alpha	GMPPA_HUMAN	13	121.642	2.21642	HCC	normal	Stable
HCC / normal	P51572	P51572	2.65691	2.65691	0.0492311	0.0797086	8	P51572	BCAP31	B-cell receptor-associated protein 31	BAP31_HUMAN	23	530.681	6.30681	HCC	normal	Stable
HCC / normal	Q16795	Q16795	1.28544	1.28544	0.0491969	0.0797086	8	Q16795	NDUFA9	NADH dehydrogenase [ubiquinone] 1 alpha subcomplex subunit 9, mitochondrial	NDUA9_HUMAN	20	143.756	2.43756	HCC	normal	Stable
HCC / normal	Q5QJE6	Q5QJE6	-0.72719	0.72719	0.0492491	0.0797086	8	Q5QJE6	DNTTIP2	Deoxynucleotidyltransferase terminal-interacting protein 2	TDIF2_HUMAN	8	-39.5921	0.604079	HCC	normal	Stable
HCC / normal	P09471	P09471	1.21228	1.21228	0.0494108	0.0799113	8	P09471	GNAO1	Guanine nucleotide-binding protein G(o) subunit alpha	GNAO_HUMAN	10	131.704	2.31704	HCC	normal	Stable
HCC / normal	P46379	P46379	1.20656	1.20656	0.049428	0.0799113	8	P46379	BAG6	Large proline-rich protein BAG6	BAG6_HUMAN	22	130.787	2.30787	HCC	normal	Stable
HCC / normal	O14966	O14966	1.12682	1.12682	0.0497846	0.0800681	8	O14966	RAB29	Ras-related protein Rab-7L1	RAB7L_HUMAN	6	118.377	2.18377	HCC	normal	Stable
HCC / normal	P16333	P16333	0.651707	0.651707	0.0497267	0.0800681	8	P16333	NCK1	Cytoplasmic protein NCK1	NCK1_HUMAN	15	57.1026	1.57103	HCC	normal	Stable
HCC / normal	P56378	P56378	-1.34984	1.34984	0.0497939	0.0800681	6	P56378	ATP5MJ	ATP synthase subunit ATP5MJ, mitochondrial	ATP68_HUMAN	2	-60.7663	0.392337	HCC	normal	Stable
HCC / normal	Q13228	Q13228	-1.60917	1.60917	0.0496821	0.0800681	8	Q13228	SELENBP1	Methanethiol oxidase	SBP1_HUMAN	39	-67.2214	0.327786	HCC	normal	Stable
HCC / normal	Q8IYS2	Q8IYS2	1.10351	1.10351	0.0497048	0.0800681	8	Q8IYS2	KIAA2013	Uncharacterized protein KIAA2013	K2013_HUMAN	8	114.877	2.14877	HCC	normal	Stable
HCC / normal	Q8NAT1	Q8NAT1	1.55489	1.55489	0.0496622	0.0800681	7	Q8NAT1	POMGNT2	Protein O-linked-mannose beta-1,4-N-acetylglucosaminyltransferase 2	PMGT2_HUMAN	4	193.811	2.93811	HCC	normal	Stable
HCC / normal	Q8TC12	Q8TC12	1.86842	1.86842	0.049613	0.0800681	8	Q8TC12	RDH11	Retinol dehydrogenase 11	RDH11_HUMAN	11	265.132	3.65132	HCC	normal	Stable
HCC / normal	Q99807	Q99807	2.10099	2.10099	0.0497717	0.0800681	8	Q99807	COQ7	5-demethoxyubiquinone hydroxylase, mitochondrial	COQ7_HUMAN	5	329.005	4.29005	HCC	normal	Stable
HCC / normal	Q9H832	Q9H832	0.515006	0.515006	0.0497163	0.0800681	8	Q9H832	UBE2Z	Ubiquitin-conjugating enzyme E2 Z	UBE2Z_HUMAN	10	42.9001	1.429	HCC	normal	Stable
HCC / normal	Q9Y4D7	Q9Y4D7	-0.752333	0.752333	0.0495642	0.0800681	8	Q9Y4D7	PLXND1	Plexin-D1	PLXD1_HUMAN	16	-40.6357	0.593643	HCC	normal	Stable
HCC / normal	O43488	O43488	1.79723	1.79723	0.0498882	0.080098	8	O43488	AKR7A2	Aflatoxin B1 aldehyde reductase member 2	ARK72_HUMAN	12	247.551	3.47551	HCC	normal	Stable
HCC / normal	P18669	P18669	0.945513	0.945513	0.0498931	0.080098	8	P18669	PGAM1	Phosphoglycerate mutase 1	PGAM1_HUMAN	19	92.5873	1.92587	HCC	normal	Stable
HCC / normal	Q9UKX7	Q9UKX7	0.986105	0.986105	0.049848	0.080098	8	Q9UKX7	NUP50	Nuclear pore complex protein Nup50	NUP50_HUMAN	12	98.083	1.98083	HCC	normal	Stable
HCC / normal	P46783	P46783	1.24503	1.24503	0.0499726	0.0801297	8	P46783	RPS10	40S ribosomal protein S10	RS10_HUMAN	8	137.023	2.37023	HCC	normal	Stable
HCC / normal	Q8IVM8	Q8IVM8	-1.81659	1.81659	0.0499936	0.0801297	8	Q8IVM8	SLC22A9	Organic anion transporter 7	S22A9_HUMAN	5	-71.6108	0.283892	HCC	normal	Stable
HCC / normal	Q92562	Q92562	-0.529009	0.529009	0.0499701	0.0801297	8	Q92562	FIG4	Polyphosphoinositide phosphatase	FIG4_HUMAN	12	-30.6969	0.693031	HCC	normal	Stable
HCC / normal	Q13627	Q13627	0.754053	0.754053	0.0501376	0.0803173	8	Q13627	DYRK1A	Dual specificity tyrosine-phosphorylation-regulated kinase 1A	DYR1A_HUMAN	11	68.6525	1.68652	HCC	normal	Stable
HCC / normal	P49961	P49961	1.59274	1.59274	0.0502114	0.0803632	8	P49961	ENTPD1	Ectonucleoside triphosphate diphosphohydrolase 1	ENTP1_HUMAN	8	201.622	3.01622	HCC	normal	Stable
HCC / normal	Q9Y2U5	Q9Y2U5	0.882575	0.882575	0.0502203	0.0803632	8	Q9Y2U5	MAP3K2	Mitogen-activated protein kinase kinase kinase 2	M3K2_HUMAN	13	84.3663	1.84366	HCC	normal	Stable
HCC / normal	P14207	P14207	-2.41141	2.41141	0.0502997	0.080447	8	P14207	FOLR2	Folate receptor beta	FOLR2_HUMAN	9	-81.2027	0.187973	HCC	normal	Stable
HCC / normal	Q2TAA2	Q2TAA2	1.39988	1.39988	0.0504153	0.0805454	8	Q2TAA2	IAH1	Isoamyl acetate-hydrolyzing esterase 1 homolog	IAH1_HUMAN	8	163.879	2.63879	HCC	normal	Stable
HCC / normal	Q9UJW0	Q9UJW0	1.13033	1.13033	0.0503885	0.0805454	8	Q9UJW0	DCTN4	Dynactin subunit 4	DCTN4_HUMAN	13	118.908	2.18908	HCC	normal	Stable
HCC / normal	O75907	O75907	-1.23163	1.23163	0.0505262	0.0806374	8	O75907	DGAT1	Diacylglycerol O-acyltransferase 1	DGAT1_HUMAN	5	-57.4164	0.425836	HCC	normal	Stable
HCC / normal	Q8N3V7	Q8N3V7	2.42913	2.42913	0.050527	0.0806374	8	Q8N3V7	SYNPO	Synaptopodin	SYNPO_HUMAN	20	438.568	5.38568	HCC	normal	Stable
HCC / normal	Q9Y697	Q9Y697	2.37782	2.37782	0.0505861	0.0806884	8	Q9Y697	NFS1	Cysteine desulfurase	NFS1_HUMAN	17	419.751	5.19751	HCC	normal	Stable
HCC / normal	Q5QJ74	Q5QJ74	1.28431	1.28431	0.0506618	0.080766	8	Q5QJ74	TBCEL	Tubulin-specific chaperone cofactor E-like protein	TBCEL_HUMAN	13	143.565	2.43565	HCC	normal	Stable
HCC / normal	Q15311	Q15311	-0.979581	0.979581	0.0507236	0.0808213	8	Q15311	RALBP1	RalA-binding protein 1	RBP1_HUMAN	12	-49.2873	0.507127	HCC	normal	Stable
HCC / normal	P57740	P57740	1.16807	1.16807	0.0508137	0.0808351	8	P57740	NUP107	Nuclear pore complex protein Nup107	NU107_HUMAN	21	124.712	2.24712	HCC	normal	Stable
HCC / normal	Q63ZY3	Q63ZY3	1.39206	1.39206	0.0507652	0.0808351	8	Q63ZY3	KANK2	KN motif and ankyrin repeat domain-containing protein 2	KANK2_HUMAN	30	162.453	2.62453	HCC	normal	Stable
HCC / normal	Q9Y5M8	Q9Y5M8	0.639116	0.639116	0.0508075	0.0808351	8	Q9Y5M8	SRPRB	Signal recognition particle receptor subunit beta	SRPRB_HUMAN	16	55.7374	1.55737	HCC	normal	Stable
HCC / normal	A0MZ66	A0MZ66	2.27813	2.27813	0.0509563	0.0808662	8	A0MZ66	SHTN1	Shootin-1	SHOT1_HUMAN	36	385.048	4.85048	HCC	normal	Stable
HCC / normal	O15127	O15127	1.48247	1.48247	0.0509535	0.0808662	8	O15127	SCAMP2	Secretory carrier-associated membrane protein 2	SCAM2_HUMAN	4	179.426	2.79426	HCC	normal	Stable
HCC / normal	Q8WTV0	Q8WTV0	-1.72395	1.72395	0.0509347	0.0808662	8	Q8WTV0	SCARB1	Scavenger receptor class B member 1	SCRB1_HUMAN	10	-69.7282	0.302718	HCC	normal	Stable
HCC / normal	Q9H6K4	Q9H6K4	-0.481152	0.481152	0.0509691	0.0808662	8	Q9H6K4	OPA3	Optic atrophy 3 protein	OPA3_HUMAN	5	-28.3595	0.716405	HCC	normal	Stable
HCC / normal	Q9Y530	Q9Y530	0.783622	0.783622	0.0509485	0.0808662	8	Q9Y530	OARD1	ADP-ribose glycohydrolase OARD1	OARD1_HUMAN	9	72.1447	1.72145	HCC	normal	Stable
HCC / normal	P48735	P48735	1.47403	1.47403	0.0510378	0.0808891	8	P48735	IDH2	Isocitrate dehydrogenase [NADP], mitochondrial	IDHP_HUMAN	30	177.797	2.77797	HCC	normal	Stable
HCC / normal	Q5VYK3	Q5VYK3	0.751863	0.751863	0.0510329	0.0808891	8	Q5VYK3	ECPAS	Proteasome adapter and scaffold protein ECM29	ECM29_HUMAN	50	68.3965	1.68397	HCC	normal	Stable
HCC / normal	Q14151	Q14151	-0.570178	0.570178	0.0510748	0.0809047	8	Q14151	SAFB2	Scaffold attachment factor B2	SAFB2_HUMAN	29	-32.6466	0.673534	HCC	normal	Stable
HCC / normal	Q15208	Q15208	0.939658	0.939658	0.0511071	0.0809127	8	Q15208	STK38	Serine/threonine-protein kinase 38	STK38_HUMAN	7	91.8073	1.91807	HCC	normal	Stable
HCC / normal	Q12788	Q12788	0.62143	0.62143	0.0511363	0.0809159	8	Q12788	TBL3	Transducin beta-like protein 3	TBL3_HUMAN	19	53.8399	1.5384	HCC	normal	Stable
HCC / normal	Q8IYB7	Q8IYB7	0.857245	0.857245	0.0511784	0.0809396	8	Q8IYB7	DIS3L2	DIS3-like exonuclease 2	DI3L2_HUMAN	26	81.1575	1.81158	HCC	normal	Stable
HCC / normal	Q13404	Q13404	0.730259	0.730259	0.051213	0.0809513	8	Q13404	UBE2V1	Ubiquitin-conjugating enzyme E2 variant 1	UB2V1_HUMAN	11	65.8937	1.65894	HCC	normal	Stable
HCC / normal	O60934	O60934	0.633042	0.633042	0.0513302	0.0810788	8	O60934	NBN	Nibrin	NBN_HUMAN	19	55.0832	1.55083	HCC	normal	Stable
HCC / normal	Q9Y295	Q9Y295	1.01559	1.01559	0.0513481	0.0810788	8	Q9Y295	DRG1	Developmentally-regulated GTP-binding protein 1	DRG1_HUMAN	18	102.173	2.02173	HCC	normal	Stable
HCC / normal	P04844	P04844	1.14612	1.14612	0.0515031	0.0812804	8	P04844	RPN2	Dolichyl-diphosphooligosaccharide--protein glycosyltransferase subunit 2	RPN2_HUMAN	21	121.318	2.21318	HCC	normal	Stable
HCC / normal	Q8IXB1	Q8IXB1	1.87781	1.87781	0.051545	0.0813035	8	Q8IXB1	DNAJC10	DnaJ homolog subfamily C member 10	DJC10_HUMAN	11	267.517	3.67517	HCC	normal	Stable
HCC / normal	P62341	P62341	1.27725	1.27725	0.0516113	0.081365	8	P62341	SELENOT	Thioredoxin reductase-like selenoprotein T	SELT_HUMAN	4	142.377	2.42377	HCC	normal	Stable
HCC / normal	Q2TAL8	Q2TAL8	1.32176	1.32176	0.0516889	0.0814023	8	Q2TAL8	QRICH1	Transcriptional regulator QRICH1	QRIC1_HUMAN	10	149.971	2.49971	HCC	normal	Stable
HCC / normal	Q96DH6	Q96DH6	1.16157	1.16157	0.0516896	0.0814023	8	Q96DH6	MSI2	RNA-binding protein Musashi homolog 2	MSI2H_HUMAN	5	123.701	2.23701	HCC	normal	Stable
HCC / normal	P49908	P49908	-1.20774	1.20774	0.0517628	0.0814744	8	P49908	SELENOP	Selenoprotein P	SEPP1_HUMAN	7	-56.7055	0.432945	HCC	normal	Stable
HCC / normal	O43933	O43933	1.19863	1.19863	0.0518053	0.0814982	8	O43933	PEX1	Peroxisomal ATPase PEX1	PEX1_HUMAN	26	129.522	2.29522	HCC	normal	Stable
HCC / normal	P82914	P82914	0.617644	0.617644	0.0520227	0.0817108	8	P82914	MRPS15	28S ribosomal protein S15, mitochondrial	RT15_HUMAN	9	53.4368	1.53437	HCC	normal	Stable
HCC / normal	Q8IXI1	Q8IXI1	1.32655	1.32655	0.0520179	0.0817108	8	Q8IXI1	RHOT2	Mitochondrial Rho GTPase 2	MIRO2_HUMAN	12	150.802	2.50802	HCC	normal	Stable
HCC / normal	Q9H9P8	Q9H9P8	1.79219	1.79219	0.0519991	0.0817108	8	Q9H9P8	L2HGDH	L-2-hydroxyglutarate dehydrogenase, mitochondrial	L2HDH_HUMAN	17	246.341	3.46341	HCC	normal	Stable
HCC / normal	O00203	O00203	0.904308	0.904308	0.0521009	0.0817473	8	O00203	AP3B1	AP-3 complex subunit beta-1	AP3B1_HUMAN	40	87.1646	1.87165	HCC	normal	Stable
HCC / normal	Q12857	Q12857	1.16697	1.16697	0.0520792	0.0817473	8	Q12857	NFIA	Nuclear factor 1 A-type	NFIA_HUMAN	9	124.539	2.24539	HCC	normal	Stable
HCC / normal	Q5VZ89	Q5VZ89	0.528835	0.528835	0.0521927	0.0818052	8	Q5VZ89	DENND4C	DENN domain-containing protein 4C	DEN4C_HUMAN	34	44.2763	1.44276	HCC	normal	Stable
HCC / normal	Q9BU76	Q9BU76	1.11573	1.11573	0.0521712	0.0818052	7	Q9BU76	MMTAG2	Multiple myeloma tumor-associated protein 2	MMTA2_HUMAN	6	116.705	2.16705	HCC	normal	Stable
HCC / normal	O94880	O94880	0.687666	0.687666	0.052512	0.0820466	8	O94880	PHF14	PHD finger protein 14	PHF14_HUMAN	13	61.0676	1.61068	HCC	normal	Stable
HCC / normal	Q460N5	Q460N5	1.31323	1.31323	0.0525044	0.0820466	8	Q460N5	PARP14	Protein mono-ADP-ribosyltransferase PARP14	PAR14_HUMAN	55	148.497	2.48497	HCC	normal	Stable
HCC / normal	Q99436	Q99436	-1.43818	1.43818	0.0524684	0.0820466	8	Q99436	PSMB7	Proteasome subunit beta type-7	PSB7_HUMAN	11	-63.0967	0.369033	HCC	normal	Stable
HCC / normal	Q9NZU5	Q9NZU5	1.68441	1.68441	0.0524702	0.0820466	8	Q9NZU5	LMCD1	LIM and cysteine-rich domains protein 1	LMCD1_HUMAN	20	221.41	3.2141	HCC	normal	Stable
HCC / normal	Q9UEY8	Q9UEY8	1.13488	1.13488	0.0524642	0.0820466	8	Q9UEY8	ADD3	Gamma-adducin	ADDG_HUMAN	15	119.6	2.196	HCC	normal	Stable
HCC / normal	Q9Y2S7	Q9Y2S7	1.65688	1.65688	0.0524475	0.0820466	8	Q9Y2S7	POLDIP2	Polymerase delta-interacting protein 2	PDIP2_HUMAN	17	215.333	3.15333	HCC	normal	Stable
HCC / normal	Q13395	Q13395	1.12209	1.12209	0.0525989	0.0820635	8	Q13395	TARBP1	Probable methyltransferase TARBP1	TARB1_HUMAN	14	117.663	2.17663	HCC	normal	Stable
HCC / normal	Q16134	Q16134	-2.29817	2.29817	0.0525554	0.0820635	8	Q16134	ETFDH	Electron transfer flavoprotein-ubiquinone oxidoreductase, mitochondrial	ETFD_HUMAN	28	-79.668	0.20332	HCC	normal	Stable
HCC / normal	Q96MV1	Q96MV1	-1.24865	1.24865	0.0526275	0.0820635	8	Q96MV1	TLCD4	TLC domain-containing protein 4	TLCD4_HUMAN	5	-57.9157	0.420843	HCC	normal	Stable
HCC / normal	Q9BVP2	Q9BVP2	1.04819	1.04819	0.052633	0.0820635	8	Q9BVP2	GNL3	Guanine nucleotide-binding protein-like 3	GNL3_HUMAN	15	106.793	2.06793	HCC	normal	Stable
HCC / normal	P15170	P15170	0.295827	0.295827	0.0527356	0.0821373	8	P15170	GSPT1	Eukaryotic peptide chain release factor GTP-binding subunit ERF3A	ERF3A_HUMAN	21	22.7588	1.22759	HCC	normal	Stable
HCC / normal	P33897	P33897	3.33445	3.33445	0.0527221	0.0821373	8	P33897	ABCD1	ATP-binding cassette sub-family D member 1	ABCD1_HUMAN	22	908.719	10.0872	HCC	normal	Stable
HCC / normal	O14662	O14662	1.2344	1.2344	0.0529517	0.0824038	8	O14662	STX16	Syntaxin-16	STX16_HUMAN	7	135.284	2.35284	HCC	normal	Stable
HCC / normal	P02743	P02743	-2.03096	2.03096	0.052962	0.0824038	8	P02743	APCS	Serum amyloid P-component	SAMP_HUMAN	10	-75.5308	0.244692	HCC	normal	Stable
HCC / normal	P0C0S5;Q71UI9	P0C0S5;Q71UI9	0.889264	0.889264	0.0531034	0.0824768	8	P0C0S5;Q71UI9	H2AZ1;H2AZ2	Histone H2A.Z;Histone H2A.V	H2AZ_HUMAN;H2AV_HUMAN	3	85.2231	1.85223	HCC	normal	Stable
HCC / normal	P17096	P17096	1.33554	1.33554	0.0531813	0.0824768	8	P17096	HMGA1	High mobility group protein HMG-I/HMG-Y	HMGA1_HUMAN	4	152.37	2.5237	HCC	normal	Stable
HCC / normal	Q58FF6	Q58FF6	1.5803	1.5803	0.053076	0.0824768	8	Q58FF6	HSP90AB4P	Putative heat shock protein HSP 90-beta 4	H90B4_HUMAN	1	199.031	2.99031	HCC	normal	Stable
HCC / normal	Q9BRJ2	Q9BRJ2	0.753165	0.753165	0.0531915	0.0824768	8	Q9BRJ2	MRPL45	39S ribosomal protein L45, mitochondrial	RM45_HUMAN	12	68.5487	1.68549	HCC	normal	Stable
HCC / normal	Q9BW92	Q9BW92	1.3044	1.3044	0.0532028	0.0824768	8	Q9BW92	TARS2	Threonine--tRNA ligase, mitochondrial	SYTM_HUMAN	23	146.981	2.46981	HCC	normal	Stable
HCC / normal	Q9BY49	Q9BY49	2.24769	2.24769	0.0530648	0.0824768	8	Q9BY49	PECR	Peroxisomal trans-2-enoyl-CoA reductase	PECR_HUMAN	15	374.923	4.74923	HCC	normal	Stable
HCC / normal	Q9Y6D9	Q9Y6D9	1.07213	1.07213	0.0531938	0.0824768	8	Q9Y6D9	MAD1L1	Mitotic spindle assembly checkpoint protein MAD1	MD1L1_HUMAN	22	110.254	2.10254	HCC	normal	Stable
HCC / normal	O75936	O75936	-1.88607	1.88607	0.053255	0.0825148	8	O75936	BBOX1	Gamma-butyrobetaine dioxygenase	BODG_HUMAN	13	-72.9457	0.270543	HCC	normal	Stable
HCC / normal	Q96M27	Q96M27	0.987743	0.987743	0.0532985	0.0825269	8	Q96M27	PRRC1	Protein PRRC1	PRRC1_HUMAN	8	98.308	1.98308	HCC	normal	Stable
HCC / normal	Q9H7B2	Q9H7B2	1.66216	1.66216	0.0533183	0.0825269	8	Q9H7B2	RPF2	Ribosome production factor 2 homolog	RPF2_HUMAN	6	216.491	3.16491	HCC	normal	Stable
HCC / normal	P61457	P61457	-1.65277	1.65277	0.0534684	0.0827163	8	P61457	PCBD1	Pterin-4-alpha-carbinolamine dehydratase	PHS_HUMAN	4	-68.1972	0.318028	HCC	normal	Stable
HCC / normal	O95292	O95292	1.8471	1.8471	0.0536633	0.0827914	8	O95292	VAPB	Vesicle-associated membrane protein-associated protein B/C	VAPB_HUMAN	13	259.777	3.59777	HCC	normal	Stable
HCC / normal	P61006	P61006	0.370979	0.370979	0.0536579	0.0827914	8	P61006	RAB8A	Ras-related protein Rab-8A	RAB8A_HUMAN	8	29.323	1.29323	HCC	normal	Stable
HCC / normal	Q92738	Q92738	-0.570228	0.570228	0.0535643	0.0827914	8	Q92738	USP6NL	USP6 N-terminal-like protein	US6NL_HUMAN	8	-32.6489	0.673511	HCC	normal	Stable
HCC / normal	Q9H300	Q9H300	-0.629547	0.629547	0.0536838	0.0827914	8	Q9H300	PARL	Presenilins-associated rhomboid-like protein, mitochondrial	PARL_HUMAN	5	-35.3621	0.646379	HCC	normal	Stable
HCC / normal	Q9NQA3	Q9NQA3	1.61841	1.61841	0.0536189	0.0827914	7	Q9NQA3	WASH6P	WAS protein family homolog 6	WASH6_HUMAN	1	207.037	3.07037	HCC	normal	Stable
HCC / normal	Q9Y266	Q9Y266	1.15787	1.15787	0.0536421	0.0827914	8	Q9Y266	NUDC	Nuclear migration protein nudC	NUDC_HUMAN	20	123.127	2.23127	HCC	normal	Stable
HCC / normal	P50395	P50395	0.732678	0.732678	0.053756	0.0828517	8	P50395	GDI2	Rab GDP dissociation inhibitor beta	GDIB_HUMAN	35	66.1721	1.66172	HCC	normal	Stable
HCC / normal	Q13642	Q13642	-0.960111	0.960111	0.0537785	0.0828517	8	Q13642	FHL1	Four and a half LIM domains protein 1	FHL1_HUMAN	10	-48.5983	0.514017	HCC	normal	Stable
HCC / normal	Q9BYD2	Q9BYD2	1.16416	1.16416	0.0538069	0.0828525	8	Q9BYD2	MRPL9	39S ribosomal protein L9, mitochondrial	RM09_HUMAN	10	124.102	2.24102	HCC	normal	Stable
HCC / normal	Q6NXE6	Q6NXE6	1.5436	1.5436	0.0539165	0.0829357	8	Q6NXE6	ARMC6	Armadillo repeat-containing protein 6	ARMC6_HUMAN	13	191.522	2.91522	HCC	normal	Stable
HCC / normal	Q9Y2I8	Q9Y2I8	1.06377	1.06377	0.0539075	0.0829357	8	Q9Y2I8	WDR37	WD repeat-containing protein 37	WDR37_HUMAN	10	109.039	2.09039	HCC	normal	Stable
HCC / normal	O43813	O43813	1.42965	1.42965	0.0541744	0.0830015	8	O43813	LANCL1	Glutathione S-transferase LANCL1	LANC1_HUMAN	13	169.381	2.69381	HCC	normal	Stable
HCC / normal	O75223	O75223	-1.6884	1.6884	0.0542102	0.0830015	8	O75223	GGCT	Gamma-glutamylcyclotransferase	GGCT_HUMAN	12	-68.9728	0.310272	HCC	normal	Stable
HCC / normal	O96005	O96005	0.690306	0.690306	0.0540435	0.0830015	8	O96005	CLPTM1	Putative lipid scramblase CLPTM1	CLPT1_HUMAN	19	61.3626	1.61363	HCC	normal	Stable
HCC / normal	P21453	P21453	-2.40394	2.40394	0.0542065	0.0830015	7	P21453	S1PR1	Sphingosine 1-phosphate receptor 1	S1PR1_HUMAN	2	-81.1053	0.188947	HCC	normal	Stable
HCC / normal	P22102	P22102	0.857062	0.857062	0.0540903	0.0830015	8	P22102	GART	Trifunctional purine biosynthetic protein adenosine-3	PUR2_HUMAN	40	81.1346	1.81135	HCC	normal	Stable
HCC / normal	Q02985	Q02985	-1.90241	1.90241	0.0542042	0.0830015	8	Q02985	CFHR3	Complement factor H-related protein 3	FHR3_HUMAN	7	-73.2504	0.267496	HCC	normal	Stable
HCC / normal	Q96CN9	Q96CN9	0.515898	0.515898	0.0541697	0.0830015	8	Q96CN9	GCC1	GRIP and coiled-coil domain-containing protein 1	GCC1_HUMAN	18	42.9884	1.42988	HCC	normal	Stable
HCC / normal	Q96HS1	Q96HS1	1.21835	1.21835	0.0540158	0.0830015	8	Q96HS1	PGAM5	Serine/threonine-protein phosphatase PGAM5, mitochondrial	PGAM5_HUMAN	14	132.68	2.3268	HCC	normal	Stable
HCC / normal	Q9Y450	Q9Y450	0.632652	0.632652	0.054066	0.0830015	8	Q9Y450	HBS1L	HBS1-like protein	HBS1L_HUMAN	21	55.0412	1.55041	HCC	normal	Stable
HCC / normal	Q8N0U4	Q8N0U4	-1.51887	1.51887	0.0542443	0.083011	8	Q8N0U4	FAM185A	Protein FAM185A	F185A_HUMAN	7	-65.104	0.34896	HCC	normal	Stable
HCC / normal	O75116	O75116	1.13341	1.13341	0.0544256	0.0832458	8	O75116	ROCK2	Rho-associated protein kinase 2	ROCK2_HUMAN	55	119.376	2.19376	HCC	normal	Stable
HCC / normal	O95081	O95081	1.98913	1.98913	0.0544853	0.0832515	8	O95081	AGFG2	Arf-GAP domain and FG repeat-containing protein 2	AGFG2_HUMAN	11	296.999	3.96999	HCC	normal	Stable
HCC / normal	P20851	P20851	-1.92575	1.92575	0.0544814	0.0832515	8	P20851	C4BPB	C4b-binding protein beta chain	C4BPB_HUMAN	8	-73.6797	0.263203	HCC	normal	Stable
HCC / normal	P59190	P59190	-0.430036	0.430036	0.0545157	0.0832552	8	P59190	RAB15	Ras-related protein Rab-15	RAB15_HUMAN	1	-25.7757	0.742243	HCC	normal	Stable
HCC / normal	Q8WYA6	Q8WYA6	0.432645	0.432645	0.0545766	0.0833056	8	Q8WYA6	CTNNBL1	Beta-catenin-like protein 1	CTBL1_HUMAN	15	34.9706	1.34971	HCC	normal	Stable
HCC / normal	Q9UL18	Q9UL18	1.19609	1.19609	0.0546732	0.0834102	8	Q9UL18	AGO1	Protein argonaute-1	AGO1_HUMAN	23	129.118	2.29118	HCC	normal	Stable
HCC / normal	Q15836	Q15836	1.12882	1.12882	0.054772	0.0834327	8	Q15836	VAMP3	Vesicle-associated membrane protein 3	VAMP3_HUMAN	5	118.68	2.1868	HCC	normal	Stable
HCC / normal	Q5JRX3	Q5JRX3	1.63792	1.63792	0.0547573	0.0834327	8	Q5JRX3	PITRM1	Presequence protease, mitochondrial	PREP_HUMAN	34	211.216	3.11216	HCC	normal	Stable
HCC / normal	Q8TCU6	Q8TCU6	1.50043	1.50043	0.0547242	0.0834327	8	Q8TCU6	PREX1	Phosphatidylinositol 3,4,5-trisphosphate-dependent Rac exchanger 1 protein	PREX1_HUMAN	25	182.926	2.82926	HCC	normal	Stable
HCC / normal	P52701	P52701	1.02449	1.02449	0.0548179	0.0834599	8	P52701	MSH6	DNA mismatch repair protein Msh6	MSH6_HUMAN	28	103.425	2.03425	HCC	normal	Stable
HCC / normal	O60218	O60218	4.66463	4.66463	0.0550478	0.0834752	8	O60218	AKR1B10	Aldo-keto reductase family 1 member B10	AK1BA_HUMAN	24	2436.26	25.3626	HCC	normal	Stable
HCC / normal	O60551	O60551	2.08849	2.08849	0.0550365	0.0834752	8	O60551	NMT2	Glycylpeptide N-tetradecanoyltransferase 2	NMT2_HUMAN	8	325.304	4.25304	HCC	normal	Stable
HCC / normal	P02775	P02775	-2.53462	2.53462	0.0549551	0.0834752	8	P02775	PPBP	Platelet basic protein	CXCL7_HUMAN	2	-82.7415	0.172585	HCC	normal	Stable
HCC / normal	P03915	P03915	-0.962734	0.962734	0.0550094	0.0834752	8	P03915	MT-ND5	NADH-ubiquinone oxidoreductase chain 5	NU5M_HUMAN	6	-48.6916	0.513084	HCC	normal	Stable
HCC / normal	Q15750	Q15750	1.01947	1.01947	0.0550383	0.0834752	8	Q15750	TAB1	TGF-beta-activated kinase 1 and MAP3K7-binding protein 1	TAB1_HUMAN	11	102.717	2.02717	HCC	normal	Stable
HCC / normal	Q96C23	Q96C23	-2.08527	2.08527	0.0549421	0.0834752	8	Q96C23	GALM	Galactose mutarotase	GALM_HUMAN	12	-76.4349	0.235651	HCC	normal	Stable
HCC / normal	Q9Y241	Q9Y241	-1.37234	1.37234	0.0550521	0.0834752	8	Q9Y241	HIGD1A	HIG1 domain family member 1A, mitochondrial	HIG1A_HUMAN	3	-61.3736	0.386264	HCC	normal	Stable
HCC / normal	Q9Y3I1	Q9Y3I1	0.759503	0.759503	0.0549977	0.0834752	8	Q9Y3I1	FBXO7	F-box only protein 7	FBX7_HUMAN	9	69.2908	1.69291	HCC	normal	Stable
HCC / normal	P08246	P08246	-3.0204	3.0204	0.0550827	0.0834789	8	P08246	ELANE	Neutrophil elastase	ELNE_HUMAN	6	-87.6755	0.123245	HCC	normal	Stable
HCC / normal	Q8NCE2	Q8NCE2	0.57209	0.57209	0.0551563	0.083548	8	Q8NCE2	MTMR14	Myotubularin-related protein 14	MTMRE_HUMAN	17	48.6675	1.48668	HCC	normal	Stable
HCC / normal	O95182	O95182	2.56651	2.56651	0.0552459	0.0835988	8	O95182	NDUFA7	NADH dehydrogenase [ubiquinone] 1 alpha subcomplex subunit 7	NDUA7_HUMAN	10	492.375	5.92375	HCC	normal	Stable
HCC / normal	P30049	P30049	1.4737	1.4737	0.0552385	0.0835988	8	P30049	ATP5F1D	ATP synthase subunit delta, mitochondrial	ATPD_HUMAN	4	177.733	2.77733	HCC	normal	Stable
HCC / normal	Q9P2D1	Q9P2D1	0.855422	0.855422	0.0552767	0.0836028	8	Q9P2D1	CHD7	Chromodomain-helicase-DNA-binding protein 7	CHD7_HUMAN	6	80.9288	1.80929	HCC	normal	Stable
HCC / normal	P19823	P19823	0.516912	0.516912	0.0553601	0.0836476	8	P19823	ITIH2	Inter-alpha-trypsin inhibitor heavy chain H2	ITIH2_HUMAN	38	43.0889	1.43089	HCC	normal	Stable
HCC / normal	P22352	P22352	-1.44681	1.44681	0.0553844	0.0836476	8	P22352	GPX3	Glutathione peroxidase 3	GPX3_HUMAN	6	-63.3168	0.366832	HCC	normal	Stable
HCC / normal	P23378	P23378	-3.59888	3.59888	0.0554187	0.0836476	8	P23378	GLDC	Glycine dehydrogenase (decarboxylating), mitochondrial	GCSP_HUMAN	33	-91.7467	0.0825332	HCC	normal	Stable
HCC / normal	P33316	P33316	2.97012	2.97012	0.0553957	0.0836476	8	P33316	DUT	Deoxyuridine 5'-triphosphate nucleotidohydrolase, mitochondrial	DUT_HUMAN	11	683.599	7.83599	HCC	normal	Stable
HCC / normal	Q8TER5	Q8TER5	1.09871	1.09871	0.0555053	0.083736	8	Q8TER5	ARHGEF40	Rho guanine nucleotide exchange factor 40	ARH40_HUMAN	31	114.163	2.14163	HCC	normal	Stable
HCC / normal	P28906	P28906	1.60773	1.60773	0.0556622	0.0837463	8	P28906	CD34	Hematopoietic progenitor cell antigen CD34	CD34_HUMAN	3	204.772	3.04772	HCC	normal	Stable
HCC / normal	P50583	P50583	0.592575	0.592575	0.0557372	0.0837463	8	P50583	NUDT2	Bis(5'-nucleosyl)-tetraphosphatase [asymmetrical]	AP4A_HUMAN	5	50.7936	1.50794	HCC	normal	Stable
HCC / normal	Q15126	Q15126	1.45834	1.45834	0.0556653	0.0837463	8	Q15126	PMVK	Phosphomevalonate kinase	PMVK_HUMAN	14	174.791	2.74791	HCC	normal	Stable
HCC / normal	Q7Z3J2	Q7Z3J2	1.05897	1.05897	0.0556626	0.0837463	8	Q7Z3J2	VPS35L	VPS35 endosomal protein-sorting factor-like	VP35L_HUMAN	30	108.345	2.08345	HCC	normal	Stable
HCC / normal	Q8N183	Q8N183	1.7259	1.7259	0.0555477	0.0837463	8	Q8N183	NDUFAF2	NADH dehydrogenase [ubiquinone] 1 alpha subcomplex assembly factor 2	NDUF2_HUMAN	9	230.786	3.30786	HCC	normal	Stable
HCC / normal	Q8TDN6	Q8TDN6	1.79465	1.79465	0.0557197	0.0837463	8	Q8TDN6	BRIX1	Ribosome biogenesis protein BRX1 homolog	BRX1_HUMAN	12	246.932	3.46932	HCC	normal	Stable
HCC / normal	Q96KR1	Q96KR1	0.831474	0.831474	0.0556632	0.0837463	8	Q96KR1	ZFR	Zinc finger RNA-binding protein	ZFR_HUMAN	21	77.9502	1.7795	HCC	normal	Stable
HCC / normal	Q9NRR5	Q9NRR5	1.092	1.092	0.0556965	0.0837463	7	Q9NRR5	UBQLN4	Ubiquilin-4	UBQL4_HUMAN	7	113.17	2.1317	HCC	normal	Stable
HCC / normal	O15235	O15235	-0.544018	0.544018	0.0558561	0.083754	8	O15235	MRPS12	28S ribosomal protein S12, mitochondrial	RT12_HUMAN	4	-31.4142	0.685858	HCC	normal	Stable
HCC / normal	O60884	O60884	0.824918	0.824918	0.0558534	0.083754	8	O60884	DNAJA2	DnaJ homolog subfamily A member 2	DNJA2_HUMAN	14	77.1435	1.77143	HCC	normal	Stable
HCC / normal	P38919	P38919	1.59429	1.59429	0.0559391	0.083754	8	P38919	EIF4A3	Eukaryotic initiation factor 4A-III	IF4A3_HUMAN	22	201.946	3.01946	HCC	normal	Stable
HCC / normal	Q05048	Q05048	-0.773544	0.773544	0.0559073	0.083754	8	Q05048	CSTF1	Cleavage stimulation factor subunit 1	CSTF1_HUMAN	11	-41.5021	0.584979	HCC	normal	Stable
HCC / normal	Q96Q05	Q96Q05	0.681015	0.681015	0.0559122	0.083754	8	Q96Q05	TRAPPC9	Trafficking protein particle complex subunit 9	TPPC9_HUMAN	14	60.3267	1.60327	HCC	normal	Stable
HCC / normal	Q9BSV6	Q9BSV6	1.44115	1.44115	0.055915	0.083754	7	Q9BSV6	TSEN34	tRNA-splicing endonuclease subunit Sen34	SEN34_HUMAN	7	171.537	2.71537	HCC	normal	Stable
HCC / normal	Q9H2P9	Q9H2P9	-1.02631	1.02631	0.0558439	0.083754	8	Q9H2P9	DPH5	Diphthine methyl ester synthase	DPH5_HUMAN	4	-50.9037	0.490963	HCC	normal	Stable
HCC / normal	O43765	O43765	1.10292	1.10292	0.0560917	0.0838645	8	O43765	SGTA	Small glutamine-rich tetratricopeptide repeat-containing protein alpha	SGTA_HUMAN	8	114.79	2.1479	HCC	normal	Stable
HCC / normal	O95352	O95352	0.82996	0.82996	0.0561819	0.0838645	8	O95352	ATG7	Ubiquitin-like modifier-activating enzyme ATG7	ATG7_HUMAN	23	77.7636	1.77764	HCC	normal	Stable
HCC / normal	P08138	P08138	-1.68283	1.68283	0.0561626	0.0838645	8	P08138	NGFR	Tumor necrosis factor receptor superfamily member 16	TNR16_HUMAN	4	-68.8529	0.311471	HCC	normal	Stable
HCC / normal	P49903	P49903	2.2499	2.2499	0.0561711	0.0838645	8	P49903	SEPHS1	Selenide, water dikinase 1	SPS1_HUMAN	7	375.649	4.75649	HCC	normal	Stable
HCC / normal	P53999	P53999	1.47551	1.47551	0.0561294	0.0838645	8	P53999	SUB1	Activated RNA polymerase II transcriptional coactivator p15	TCP4_HUMAN	11	178.083	2.78083	HCC	normal	Stable
HCC / normal	Q9H410	Q9H410	1.50636	1.50636	0.0560474	0.0838645	8	Q9H410	DSN1	Kinetochore-associated protein DSN1 homolog	DSN1_HUMAN	6	184.093	2.84093	HCC	normal	Stable
HCC / normal	Q9NUB1	Q9NUB1	2.32378	2.32378	0.0562223	0.0838828	8	Q9NUB1	ACSS1	Acetyl-coenzyme A synthetase 2-like, mitochondrial	ACS2L_HUMAN	13	400.641	5.00641	HCC	normal	Stable
HCC / normal	Q08752	Q08752	0.696876	0.696876	0.0563255	0.0839947	8	Q08752	PPID	Peptidyl-prolyl cis-trans isomerase D	PPID_HUMAN	16	62.0991	1.62099	HCC	normal	Stable
HCC / normal	Q13564	Q13564	0.766246	0.766246	0.0565377	0.0842421	8	Q13564	NAE1	NEDD8-activating enzyme E1 regulatory subunit	ULA1_HUMAN	14	70.0838	1.70084	HCC	normal	Stable
HCC / normal	Q86UB9	Q86UB9	-0.889876	0.889876	0.056548	0.0842421	8	Q86UB9	TMEM135	Transmembrane protein 135	TM135_HUMAN	17	-46.0339	0.539661	HCC	normal	Stable
[truncated: 4,889 more rows]
