# Supplementary material for: Site-Specific and Quantitative O‑GlcNAc Proteomics for Hepatocellular Carcinoma
Source: J Proteome Res. 2026 Mar 11;25(4):1892–902. doi: 10.1021/acs.jproteome.5c00939 (PMC13054871; doi:10.1021/acs.jproteome.5c00939)
Supplement: Supplementary file 4 [file pr5c00939_si_004.xlsx]

## Sheet: Table S3
Checked	Confidence	Sequence	Annotated Sequence	Modifications	Qvality PEP	Qvality q-value	# Protein Groups	# Proteins	# Isoforms	# PSMs	Master Protein Accessions	Positions in Master Proteins	Modifications in Master Proteins	# Missed Cleavages	Theo. MH+ [Da]	Abundance: F9: 127C, Sample, normal	Abundance: F9: 128C, Sample, normal	Abundance: F9: 129C, Sample, normal	Abundance: F9: 130C, Sample, normal	Abundance: F9: 127N, Sample, tumor	Abundance: F9: 128N, Sample, tumor	Abundance: F9: 129N, Sample, tumor	Abundance: F9: 130N, Sample, tumor	Quan Info	Confidence (by Search Engine): Sequest HT	Percolator q-Value (by Search Engine): Sequest HT	Percolator PEP (by Search Engine): Sequest HT	XCorr (by Search Engine): Sequest HT
FALSE	High	AAAAAAAAAPAAAATAPTTAATTAATAAQ	[K].AAAAAAAAAPAAAATAPTTAATTAATAAQ.[-]	1xTMT6plex [N-Term]; 1xAMTzHexNAc2_10plexTMT [T]	0.00071287	0.000907924	1	1	1	4	P37108	P37108 [108-136]		0	3328.74	23.3	19.4	37	26.4	98.7	52.1	47.4	68.8		High	0.0004938	0.0001007	4.65
FALSE	High	LVLVNAIYFK	[RK].LVLVNAIYFK.[G]	1xTMT6plex [K10]; 1xTMT6plex [N-Term]	0.000687651	0.000907924	1	4	1	1	O75830	O75830 [177-186]		0	1638.04									Mandatory Modification Missing	High	0.0004938	9.625e-05	3.56
FALSE	High	LVINGNPITIFQER	[K].LVINGNPITIFQER.[D]	1xTMT6plex [N-Term]	0.00220612	0.000907924	1	1	1	2	P04406	P04406 [67-80]		0	1843.06									Mandatory Modification Missing	High	0.0004938	0.000407	4.75
FALSE	High	IVGYFVSGCDPSIMGIGPVPAISGALK	[R].IVGYFVSGCDPSIMGIGPVPAISGALK.[K]	1xCarbamidomethyl [C9]; 1xOxidation [M14]; 1xTMT6plex [K27]; 1xTMT6plex [N-Term]	1.45438e-07	0.000907924	1	1	1	1	P42765	P42765 [279-305]		0	3179.72	17.2	26.1	36.1	30.3	46.1	34.9	21.3	15.4	Mandatory Modification Missing	High	0.0004938	2.739e-09	6.24
FALSE	High	LVGPSSVVCLPNGTWTGEQPHCR	[R].LVGPSSVVCLPNGTWTGEQPHCR.[G]	2xCarbamidomethyl [C9; C22]; 1xTMT6plex [N-Term]; 1xAMTzHexNAc2_10plexTMT [N12(100)]	0.00052961	0.000907924	1	1	1	2	Q53RD9	Q53RD9 [113-135]	Q53RD9 1xAMTzHexNAc2_10plexTMT [N124(100)]	0	3511.75	29.3	31.7	37.7	26.9	43.6	159.7	74.2	163.7	Mandatory Modification Missing	High	0.0004938	6.961e-05	5.52
FALSE	High	LVGGPVAGGDPNQTIR	[K].LVGGPVAGGDPNQTIR.[G]	1xTMT6plex [N-Term]; 1xAMTzHexNAc2_10plexTMT [N12(100)]	0.00327735	0.000907924	1	1	2	5	O15230	O15230 [84-99]	O15230 1xAMTzHexNAc2_10plexTMT [N95(100)]	0	2511.36	196	192.3	202.9	137.5	575.2	562.1	392.3	585.7	Mandatory Modification Missing	High	0.0004938	0.0006666	4.94
FALSE	High	LVEIAQVPKAHVDEFK	[R].LVEIAQVPKAHVDEFK.[S]	2xTMT6plex [K9; K16]; 1xTMT6plex [N-Term]	0.00404842	0.000907924	1	1	1	1	Q16851	Q16851 [304-319]		1	2510.49	31.9	43.9	73.1	42	80.8	61.1	81.4	55.3	Mandatory Modification Missing	High	0.0004938	0.0008649	5.88
FALSE	High	LVEAAEAHAQQLGQLALNLSSIILDVNQDR	[R].LVEAAEAHAQQLGQLALNLSSIILDVNQDR.[L]	1xTMT6plex [N-Term]; 1xAMTzHexNAc2_10plexTMT [N18(100)]	1.86585e-08	0.000907924	1	1	2	2	O15230	O15230 [2484-2513]	O15230 1xAMTzHexNAc2_10plexTMT [N2501(100)]	0	4190.24									Mandatory Modification Missing	High	0.0004938	2.156e-10	10.21
FALSE	High	LVNANGEAVYCK	[K].LVNANGEAVYCK.[F]	1xCarbamidomethyl [C11]; 1xTMT6plex [K12]; 1xTMT6plex [N-Term]	4.25426e-05	0.000907924	1	1	1	2	P04040	P04040 [222-233]		0	1795.98	87.8	100	122.7	115.8	137.7	141.8	119.7	123.8	Mandatory Modification Missing	High	0.0004938	3.087e-06	6.04
FALSE	High	IVAFADAAVEPIDFPIAPVYAASMVLK	[R].IVAFADAAVEPIDFPIAPVYAASMVLK.[D]	1xOxidation [M24]; 1xTMT6plex [K27]; 1xTMT6plex [N-Term]	6.30383e-06	0.000907924	1	1	1	1	P24752	P24752 [312-338]		0	3292.83	20	8.3	14.2	16.8	35.1	35	26.9	18.8	Mandatory Modification Missing	High	0.0004938	2.894e-07	5.6
FALSE	High	ITVVGVGAVGMACAISILMK	[K].ITVVGVGAVGMACAISILMK.[D]	1xCarbamidomethyl [C13]; 1xOxidation [M19]; 1xTMT6plex [K20]; 1xTMT6plex [N-Term]	0.000119847	0.000907924	1	1	1	1	P00338	P00338 [23-42]		0	2464.41									Mandatory Modification Missing	High	0.0004938	1.11e-05	5.89
FALSE	High	LTTPTYGDLNHLVSATMSGVTTCLR	[K].LTTPTYGDLNHLVSATMSGVTTCLR.[F]	1xCarbamidomethyl [C23]; 1xTMT6plex [N-Term]	0.000127646	0.000907924	1	5	1	1	P07437	P07437 [217-241]		0	2937.5	27.8	31.2	32.5	22	67	63.7	60.4	56.8	Mandatory Modification Missing	High	0.0004938	1.199e-05	7.01
FALSE	High	LTPFMLGALVAMYEHK	[K].LTPFMLGALVAMYEHK.[I]	2xOxidation [M5; M12]; 1xTMT6plex [K16]; 1xTMT6plex [N-Term]	3.45829e-05	0.000907924	1	1	1	1	P06744	P06744 [482-497]		0	2311.26									Mandatory Modification Missing	High	0.0004938	2.378e-06	6.82
FALSE	High	LTLYDIAHTPGVAADLSHIETK	[R].LTLYDIAHTPGVAADLSHIETK.[A]	1xTMT6plex [K22]; 1xTMT6plex [N-Term]	0.000955204	0.000907924	1	1	1	2	P40926	P40926 [53-74]		0	2823.57	17	17.8	25.2	15.9	33.3	31.9	23.3	25.2	Mandatory Modification Missing	High	0.0004938	0.0001449	7.85
FALSE	High	LTIGEGQQHHLGGAK	[R].LTIGEGQQHHLGGAK.[Q]	1xTMT6plex [K15]; 1xTMT6plex [N-Term]	0.00140041	0.000907924	1	1	1	1	P02679	P02679 [418-432]		0	2004.14	93.8	102.3	179.5	122.4	180.4	172.6	274.7	247.5	Mandatory Modification Missing	High	0.0004938	0.000232	6.3
FALSE	High	ITLDAQDVLAHLVQMAFK	[R].ITLDAQDVLAHLVQMAFK.[Y]	1xOxidation [M15]; 1xTMT6plex [K18]; 1xTMT6plex [N-Term]	0.000210416	0.000907924	1	1	1	1	P55196	P55196 [711-728]		0	2487.4									Mandatory Modification Missing	High	0.0004938	2.231e-05	5.05
FALSE	High	LTGFHETSNINDFSAGVANR	[R].LTGFHETSNINDFSAGVANR.[S]	1xTMT6plex [N-Term]	3.07619e-05	0.000907924	1	1	1	4	P15104	P15104 [300-319]		0	2379.19	114.3	104.5	113.3	91.9	370.3	217.9	154.3	150.8	Mandatory Modification Missing	High	0.0004938	2.056e-06	6.55
FALSE	High	LTWSPGSVTNTSLAHELWK	[K].LTWSPGSVTNTSLAHELWK.[V]	1xTMT6plex [K19]; 1xTMT6plex [N-Term]; 1xAMTzHexNAc2_10plexTMT [S12(99.7)]	0.00415907	0.000907924	1	1	1	2	Q8NDV7	Q8NDV7 [1701-1719]	Q8NDV7 1xAMTzHexNAc2_10plexTMT [S1712(99.7)]	0	3316.78	32.7	34.6	49.2	34.8	138.2	129.1	157.8	94.3		High	0.0004938	0.0008952	4.28
FALSE	High	LVNSVAGCADDALAGLVACNPNLQLLQGHR	[K].LVNSVAGCADDALAGLVACNPNLQLLQGHR.[V]	2xCarbamidomethyl [C8; C19]; 1xTMT6plex [N-Term]	7.16141e-07	0.000907924	1	1	1	2	Q3LXA3	Q3LXA3 [6-35]		0	3375.75	30.4	30.9	42.4	34	49.4	50.6	46	42.6	Mandatory Modification Missing	High	0.0004938	1.968e-08	8.38
FALSE	High	IVNVSLADLR	[K].IVNVSLADLR.[G]	1xTMT6plex [N-Term]; 1xAMTzHexNAc2_10plexTMT [S5(100)]	0.000337606	0.000907924	1	1	1	2	Q9HAU0	Q9HAU0 [378-387]	Q9HAU0 1xAMTzHexNAc2_10plexTMT [S382(100)]	0	2060.17	27.5	31	31.1	25.3	338.6	689.2	107.6	155.4		High	0.0004938	3.984e-05	4.1
FALSE	High	LVQDVANNTNEEAGDGTTTATVLAR	[K].LVQDVANNTNEEAGDGTTTATVLAR.[S]	1xTMT6plex [N-Term]	0.000207592	0.000907924	1	1	1	1	P10809	P10809 [97-121]		0	2789.41	20.1	19.1	21.9	18.4	30.5	28.6	40.7	34.5	Mandatory Modification Missing	High	0.0004938	2.188e-05	4.94
FALSE	High	MFGIPVVVAVNAFK	[R].MFGIPVVVAVNAFK.[T]	1xOxidation [M1]; 1xTMT6plex [K14]; 1xTMT6plex [N-Term]	0.00375059	0.000907924	1	1	1	1	P11586	P11586 [747-760]		0	1966.16	78.8	81.6	86.9	75.2	171.1	114.6	77.7	86.9	Mandatory Modification Missing	High	0.0004938	0.0007865	4.02
FALSE	High	MFGIPVVVAVNAFK	[R].MFGIPVVVAVNAFK.[T]	1xTMT6plex [K14]; 1xTMT6plex [N-Term]	0.00303614	0.000907924	1	1	1	1	P11586	P11586 [747-760]		0	1950.17	31	32.6	138.9	22.5	81.2	48	31.6	43.3	Mandatory Modification Missing	High	0.0004938	0.0006059	3.96
FALSE	High	MDKEYLSLMAELGEAPVPASVGSTSGPATTPLASAPR	[R].MDKEYLSLMAELGEAPVPASVGSTSGPATTPLASAPR.[P]	1xTMT6plex [K3]; 1xTMT6plex [N-Term]; 1xAMTzHexNAc2_10plexTMT [S20(100)]	0.00168417	0.000907924	1	1	2	2	Q15637	Q15637 [309-345]	Q15637 1xAMTzHexNAc2_10plexTMT [S328(100)]	1	4891.53									No Quan Values	High	0.0004938	0.0002921	6.11
FALSE	High	MDGASNVTCINSR	[K].MDGASNVTCINSR.[W]	1xCarbamidomethyl [C9]; 1xOxidation [M1]; 1xTMT6plex [N-Term]; 1xAMTzHexNAc2_10plexTMT [N6(100)]	0.000642744	0.000907924	1	1	2	4	P08603	P08603 [1024-1036]	P08603 1xAMTzHexNAc2_10plexTMT [N1029(100)]	0	2401.15	10.1	20.9	37.4	20	40.3	573.4	1048.4	405.9	Mandatory Modification Missing	High	0.0004938	8.846e-05	3.52
FALSE	High	MAVTFIGNSTAIQELFK	[K].MAVTFIGNSTAIQELFK.[R]	1xTMT6plex [K17]; 1xTMT6plex [N-Term]	1.94326e-05	0.000907924	1	1	1	1	P07437	P07437 [363-379]		0	2328.3									Mandatory Modification Missing	High	0.0004938	1.171e-06	5.54
FALSE	High	MAEESSSSSSSSSPTAATSQQQQLK	[K].MAEESSSSSSSSSPTAATSQQQQLK.[N]	1xTMT6plex [K25]; 1xTMT6plex [N-Term]; 1xAMTzHexNAc2_10plexTMT [S10(98.3)]	5.83926e-06	0.000907924	1	1	2	2	Q13620	Q13620 [134-158]	Q13620 1xAMTzHexNAc2_10plexTMT [S143(98.3)]	0	3733.83	24.2	24.5	25.3	22.1	127.3	98.3	96.1	71.3		High	0.0004938	2.644e-07	3.13
FALSE	High	IYPLPHMYVIK	[K].IYPLPHMYVIK.[D]	1xTMT6plex [K11]; 1xTMT6plex [N-Term]	0.00395845	0.000907924	1	1	1	1	P21912	P21912 [127-137]		0	1832.09	46.8	59.2	53.8	42.9	61.2	81	56.4	46.5	Mandatory Modification Missing	High	0.0004938	0.0008418	3.78
FALSE	High	LWLPVNLTWADLEDR	[R].LWLPVNLTWADLEDR.[D]	1xTMT6plex [N-Term]; 1xAMTzHexNAc2_10plexTMT [N6(100)]	3.94073e-05	0.000907924	1	1	1	4	Q96G23	Q96G23 [14-28]	Q96G23 1xAMTzHexNAc2_10plexTMT [N19(100)]	0	2801.49	42.7	60.1	164.4	136.8	138.6	102.3	56.4	80.1	Mandatory Modification Missing	High	0.0004938	2.807e-06	6.23
FALSE	High	IVYQDLEPLILTIEESIQHNSSFKPER	[K].IVYQDLEPLILTIEESIQHNSSFKPER.[K]	1xTMT6plex [K24]; 1xTMT6plex [N-Term]	4.69674e-08	0.000907924	1	1	1	1	Q06278	Q06278 [695-721]		1	3656.99	13.9	13.4	18.8	22.1	16	8.2	11.6	9.2	Mandatory Modification Missing	High	0.0004938	6.758e-10	7.84
FALSE	High	LVTSADGKPTTIITTTQASGAGTK	[K].LVTSADGKPTTIITTTQASGAGTK.[P]	2xTMT6plex [K8; K24]; 1xTMT6plex [N-Term]; 2xAMTzHexNAc2_10plexTMT [T3(99.5); S4(99.5)]	0.00410337	0.000907924	1	1	2	2	P51610	P51610 [724-747]	P51610 2xAMTzHexNAc2_10plexTMT [T726(99.5); S727(99.5)]	1	4469.46	6.6	5.9	5.2	2.5	66.1	42.9	16.2	45		High	0.0004938	0.0008803	3.47
FALSE	High	LVTSADGKPTTIITTTQASGAGTK	[K].LVTSADGKPTTIITTTQASGAGTK.[P]	2xTMT6plex [K8; K24]; 1xTMT6plex [N-Term]; 1xAMTzHexNAc2_10plexTMT [T/S]	0.00347462	0.000907924	1	1	1	2	P51610	P51610 [724-747]		1	3738.09	10.7	3.4	7.3	6.3	75.6	70.4	31.9	61.4		High	0.0004938	0.0007169	2.78
FALSE	High	LVTPVTVSAVK	[R].LVTPVTVSAVK.[P]	1xTMT6plex [K11]; 1xTMT6plex [N-Term]; 1xAMTzHexNAc2_10plexTMT [T6(100)]	0.0055444	0.000907924	1	1	3	6	P51610	P51610 [856-866]	P51610 1xAMTzHexNAc2_10plexTMT [T861(100)]	0	2303.38	89.1	98.9	111.1	86.3	669.8	576.7	250.6	499.4		High	0.0004938	0.001276	3.93
FALSE	High	LVTATSASSSTQPVSQNPSTNTQPLQQAK	[R].LVTATSASSSTQPVSQNPSTNTQPLQQAK.[P]	1xTMT6plex [K29]; 1xTMT6plex [N-Term]; 2xAMTzHexNAc2_10plexTMT [N17(98.2); S19(98.2)]	9.20204e-06	0.000907924	1	1	1	1	Q6MZP7	Q6MZP7 [363-391]	Q6MZP7 2xAMTzHexNAc2_10plexTMT [N379(98.2); S381(98.2)]	0	4892.55	6	1.6	2.8	2.8	37.3	36	20.8	44.9		High	0.0004938	4.638e-07	3.19
FALSE	High	LVSTATTAPPSTAPSGPGSVQK	[K].LVSTATTAPPSTAPSGPGSVQK.[Y]	1xTMT6plex [K22]; 1xTMT6plex [N-Term]; 1xAMTzHexNAc2_10plexTMT [T/S]	0.00609249	0.000907924	1	1	2	2	P49848	P49848 [584-605]		0	3243.77	22.2	23.3	36.9	26.2	86.7	114.3	37.8	67.1		High	0.0004938	0.001438	4.43
FALSE	High	LVRPEVDVMCTAFHDNEETFLK	[R].LVRPEVDVMCTAFHDNEETFLK.[K]	1xCarbamidomethyl [C10]; 1xOxidation [M9]; 1xTMT6plex [K22]; 1xTMT6plex [N-Term]	0.00482382	0.000907924	1	1	1	2	P02768	P02768 [139-160]		1	3124.58	23.6	25.3	34.9	27.9	41	49.9	60.5	53.1	Mandatory Modification Missing	High	0.0004938	0.001077	6.46
FALSE	High	LVRPEVDVMCTAFHDNEETFLK	[R].LVRPEVDVMCTAFHDNEETFLK.[K]	1xCarbamidomethyl [C10]; 1xTMT6plex [K22]; 1xTMT6plex [N-Term]	0.00368375	0.000907924	1	1	1	2	P02768	P02768 [139-160]		1	3108.59	23.3	27.1	30.6	18.7	35.9	32.8	32.7	33.4	Mandatory Modification Missing	High	0.0004938	0.0007688	4.51
FALSE	High	LVQLFPNDTSLK	[R].LVQLFPNDTSLK.[N]	1xTMT6plex [K12]; 1xTMT6plex [N-Term]; 1xAMTzHexNAc2_10plexTMT [N7(100)]	0.00742195	0.000907924	1	1	2	4	Q12797	Q12797 [446-457]	Q12797 1xAMTzHexNAc2_10plexTMT [N452(100)]	0	2564.45	95.7	163.5	764.3	418.6	366.6	142.5	284.3	358.1	Mandatory Modification Missing	High	0.0004938	0.001837	2.88
FALSE	High	LSYLDVYLIHWPQGFK	[K].LSYLDVYLIHWPQGFK.[ST]	1xTMT6plex [K16]; 1xTMT6plex [N-Term]	0.000239767	0.000907924	1	2	1	1	O60218	O60218 [102-117]		0	2437.37									Mandatory Modification Missing	High	0.0004938	2.618e-05	5.27
FALSE	High	ISVNNVLPVFDNLMQQK	[R].ISVNNVLPVFDNLMQQK.[L]	1xOxidation [M14]; 1xTMT6plex [K17]; 1xTMT6plex [N-Term]; 1xAMTzHexNAc2_10plexTMT [N/S]	0.00463268	0.000907924	1	1	1	1	P07339	P07339 [206-222]		0	3164.72	33.1	34.3	62.8	34.5	49.7	52.8	53.2	48.3	Mandatory Modification Missing	High	0.0004938	0.001022	4.14
FALSE	High	ISVNNVLPVFDNLMQQK	[R].ISVNNVLPVFDNLMQQK.[L]	1xTMT6plex [K17]; 1xTMT6plex [N-Term]; 1xAMTzHexNAc2_10plexTMT [N5(99.7)]	0.00114365	0.000907924	1	1	2	2	P07339	P07339 [206-222]	P07339 1xAMTzHexNAc2_10plexTMT [N210(99.7)]	0	3148.73	16.9	18.7	31.3	15.8	18.7	19.8	29.6	22	Mandatory Modification Missing	High	0.0004938	0.0001808	5.89
FALSE	High	ISVNNVLPVFDNLMQQK	[R].ISVNNVLPVFDNLMQQK.[L]	1xTMT6plex [K17]; 1xTMT6plex [N-Term]	0.00191892	0.000907924	1	1	1	1	P07339	P07339 [206-222]		0	2417.36	27.5	24.5	40.4	27.6	55.2	64.8	51.4	40.7	Mandatory Modification Missing	High	0.0004938	0.0003424	4.49
FALSE	High	LQGLENWGQDPGVSANASK	[K].LQGLENWGQDPGVSANASK.[A]	1xTMT6plex [K19]; 1xTMT6plex [N-Term]; 1xAMTzHexNAc2_10plexTMT [N16(99.7)]	0.000419057	0.000907924	1	1	1	2	Q96AQ6	Q96AQ6 [440-458]	Q96AQ6 1xAMTzHexNAc2_10plexTMT [N455(99.7)]	0	3160.65	91	92.9	174.1	126.7	170.4	152.5	124.6	116.7	Mandatory Modification Missing	High	0.0004938	5.219e-05	5.36
FALSE	High	IQEIIEQLDVTTSEYEKEKLNER	[R].IQEIIEQLDVTTSEYEKEKLNER.[L]	2xTMT6plex [K17; K19]; 1xTMT6plex [N-Term]	0.000219118	0.000907924	1	1	1	1	P10809	P10809 [371-393]		2	3494.92	15.4	15.5	22.1	14.7	98.9	85.2	32.7	21.3	Mandatory Modification Missing	High	0.0004938	2.341e-05	6.91
FALSE	High	IQEAGTEVVKAK	[R].IQEAGTEVVKAK.[A]	2xTMT6plex [K10; K12]; 1xTMT6plex [N-Term]	0.00218636	0.000907924	1	1	1	1	P40926	P40926 [230-241]		1	1960.2									Mandatory Modification Missing	High	0.0004938	0.0004031	4.06
FALSE	High	LQAVEVVITHLAPGTK	[K].LQAVEVVITHLAPGTK.[H]	1xTMT6plex [K16]; 1xTMT6plex [N-Term]	5.64979e-05	0.000907924	1	1	1	1	Q9Y2V2	Q9Y2V2 [121-136]		0	2134.3	27.3	30.4	38.7	35.1	73	84.6	55.3	46.4	Mandatory Modification Missing	High	0.0004938	4.37e-06	4.73
FALSE	High	LQALGLQLFVK	[R].LQALGLQLFVK.[D]	1xTMT6plex [K11]; 1xTMT6plex [N-Term]	0.00352181	0.000907924	1	1	1	1	P21549	P21549 [302-312]		0	1688.09	58.4	87	101.6	81.2	121.4	168.3	90.6	67.5	Mandatory Modification Missing	High	0.0004938	0.0007275	4.85
FALSE	High	IPPSSAPTVLSVPAGTTIVK	[K].IPPSSAPTVLSVPAGTTIVK.[T]	1xTMT6plex [K20]; 1xTMT6plex [N-Term]; 1xAMTzHexNAc2_10plexTMT [S/T]	0.00397628	0.000907924	1	1	4	10	P51610	P51610 [559-578]		0	3124.81	150.8	124.2	158.6	88.4	635	431.8	205	309		High	0.0004938	0.0008449	2.67
FALSE	High	LPPLPLTLALGAFLNHR	[K].LPPLPLTLALGAFLNHR.[K]	1xTMT6plex [N-Term]	0.000356349	0.000907924	1	1	1	1	O96008	O96008 [332-348]		0	2072.26	16.3	16.2	33.7	21.1	118	40.7	28.6	45.1	Mandatory Modification Missing	High	0.0004938	4.269e-05	5.15
FALSE	High	LPEDPLLSGLLDSPALK	[K].LPEDPLLSGLLDSPALK.[A]	1xTMT6plex [K17]; 1xTMT6plex [N-Term]	0.00537284	0.000907924	1	1	1	1	P49327	P49327 [1209-1225]		0	2236.32	16.4	17.8	25.5	23.1	30.2	35.9	28.9	26.9	Mandatory Modification Missing	High	0.0004938	0.001226	3.92
FALSE	High	IPCSQPPQIEHGTINSSR	[K].IPCSQPPQIEHGTINSSR.[S]	1xCarbamidomethyl [C3]; 1xTMT6plex [N-Term]; 1xAMTzHexNAc2_10plexTMT [N/S/T]	0.00273778	0.000907924	1	1	2	4	P08603	P08603 [868-885]		0	2981.51	115	111.2	122.7	82.4	147.8	238.2	673.2	249.9	Mandatory Modification Missing	High	0.0004938	0.0005321	6.22
FALSE	High	LPASPSGSEDLSSVSSSPTSSPK	[K].LPASPSGSEDLSSVSSSPTSSPK.[T]	1xTMT6plex [K23]; 1xTMT6plex [N-Term]; 1xAMTzHexNAc2_10plexTMT [S/T]	0.000794211	0.000907924	1	1	2	2	Q9P2N6	Q9P2N6 [520-542]		0	3393.75	34	36.2	39.2	31.1	77.5	93.3	82.8	75.7		High	0.0004938	0.0001152	3.46
FALSE	High	IPAINQTITEANEK	[K].IPAINQTITEANEK.[T]	1xTMT6plex [K14]; 1xTMT6plex [N-Term]; 1xAMTzHexNAc2_10plexTMT [N5(99.7)]	0.00100369	0.000907924	1	1	1	2	P11047	P11047 [1391-1404]	P11047 1xAMTzHexNAc2_10plexTMT [N1395(99.7)]	0	2731.51	53.1	55.3	67.2	52.2	116.6	134.7	125.8	163.1	Mandatory Modification Missing	High	0.0004938	0.0001536	3.62
FALSE	High	IPAFLNVVDIAGLVK	[K].IPAFLNVVDIAGLVK.[G]	1xTMT6plex [K15]; 1xTMT6plex [N-Term]	0.00200723	0.000907924	1	1	1	1	Q9NTK5	Q9NTK5 [84-98]		0	2027.27	16.2	13.4	18.5	13.9	28	21.3	31.9	27.9	Mandatory Modification Missing	High	0.0004938	0.0003627	2.98
FALSE	High	INVSGLTTK	[R].INVSGLTTK.[N]	1xTMT6plex [K9]; 1xTMT6plex [N-Term]	0.00516002	0.000907924	1	1	1	1	P17174	P17174 [388-396]		0	1390.87	68.8	56.7	69.9	42.8	64.6	59	55.7	49.3	Mandatory Modification Missing	High	0.0004938	0.001168	3.68
FALSE	High	LNTTGVSAGCTADLLVGR	[R].LNTTGVSAGCTADLLVGR.[A]	1xCarbamidomethyl [C10]; 1xTMT6plex [N-Term]; 1xAMTzHexNAc2_10plexTMT [N2(99.8)]	3.42728e-05	0.000907924	1	1	1	4	O15230	O15230 [3106-3123]	O15230 1xAMTzHexNAc2_10plexTMT [N3107(99.8)]	0	2765.45	99.4	67.9	73.6	57.2	95.8	324.2	266.9	289.4		High	0.0004938	2.36e-06	4.13
FALSE	High	INMAHLCIVGSHAVNGVAK	[R].INMAHLCIVGSHAVNGVAK.[I]	1xCarbamidomethyl [C7]; 1xOxidation [M3]; 1xTMT6plex [K19]; 1xTMT6plex [N-Term]	0.00304983	0.000907924	1	1	1	2	P06737	P06737 [440-458]		0	2465.35	39.6	44.9	59.7	54.3	72.6	98.1	70.7	65.8	Mandatory Modification Missing	High	0.0004938	0.0006103	3.82
FALSE	High	INLPAPNPDHVGGYK	[R].INLPAPNPDHVGGYK.[L]	1xTMT6plex [K15]; 1xTMT6plex [N-Term]	0.00201628	0.000907924	1	1	1	2	Q9UJS0	Q9UJS0 [627-641]		0	2050.15	86.2	91.1	92.8	76.3	274.5	219.8	141.9	147.9	Mandatory Modification Missing	High	0.0004938	0.0003654	4.49
FALSE	High	LNLLTGLLQFPPELMFR	[R].LNLLTGLLQFPPELMFR.[K]	1xOxidation [M15]; 1xTMT6plex [N-Term]	0.000827052	0.000907924	1	1	1	1	Q96HY7	Q96HY7 [227-243]		0	2247.28	13	18.3	14.5	12.2	25.9	18.6	19.9	19.8	Mandatory Modification Missing	High	0.0004938	0.0001214	4.16
FALSE	High	LQLETEIEALKEELLFMK	[R].LQLETEIEALKEELLFMK.[K]	1xOxidation [M17]; 2xTMT6plex [K11; K18]; 1xTMT6plex [N-Term]	0.00108352	0.000907924	1	1	1	1	P05783	P05783 [197-214]		1	2880.66	7.4	8.6	7.6	12.1	35.7	25.7	18.9	19.2	Mandatory Modification Missing	High	0.0004938	0.0001689	6.47
FALSE	High	MIENGSLSFLPTLR	[R].MIENGSLSFLPTLR.[E]	1xOxidation [M1]; 1xTMT6plex [N-Term]; 1xAMTzHexNAc2_10plexTMT [N4(100)]	0.00198032	0.000907924	1	1	1	2	P21810	P21810 [267-280]	P21810 1xAMTzHexNAc2_10plexTMT [N270(100)]	0	2554.36	93.2	65.8	99.1	62.9	70.4	332.3	907.8	362.1	Mandatory Modification Missing	High	0.0004938	0.0003566	4.22
FALSE	High	LQINAQNCVHCK	[R].LQINAQNCVHCK.[T]	2xCarbamidomethyl [C8; C11]; 1xTMT6plex [K12]; 1xTMT6plex [N-Term]	0.000134733	0.000907924	1	1	1	1	Q16134	Q16134 [579-590]		0	1943.04									Mandatory Modification Missing	High	0.0004938	1.283e-05	5.54
FALSE	High	IQLVEEELDRAQER	[R].IQLVEEELDRAQER.[L]	1xTMT6plex [N-Term]	0.00250225	0.000907924	1	4	1	6	P67936	P67936 [56-69]		1	1957.06	79.3	81.3	94.7	1346.3	98.8	117.7	113	99.4	Mandatory Modification Missing	High	0.0004938	0.000476	4.73
FALSE	High	ISVATGALEAAQGSK	[R].ISVATGALEAAQGSK.[S]	1xTMT6plex [K15]; 1xTMT6plex [N-Term]; 1xAMTzHexNAc2_10plexTMT [S2(100)]	4.6762e-05	0.000907924	1	1	3	6	P51610	P51610 [1149-1163]	P51610 1xAMTzHexNAc2_10plexTMT [S1150(100)]	0	2592.44	210.5	201	257.8	176.2	888	646	421.6	744.3		High	0.0004938	3.452e-06	5.63
FALSE	High	ISSIQSIVPALEIANAHR	[K].ISSIQSIVPALEIANAHR.[K]	1xTMT6plex [N-Term]	0.000559012	0.000907924	1	1	1	2	P10809	P10809 [251-268]		0	2148.23	38.3	40.7	45.5	39.1	88.7	80.7	64.9	51.7	Mandatory Modification Missing	High	0.0004938	7.467e-05	4.79
FALSE	High	LSQDFMILWLHGENGTGPAK	[K].LSQDFMILWLHGENGTGPAK.[F]	1xOxidation [M6]; 1xTMT6plex [K20]; 1xTMT6plex [N-Term]; 1xAMTzHexNAc2_10plexTMT [N14(99.6)]	0.000164997	0.000907924	1	1	2	2	Q5JS37	Q5JS37 [193-212]	Q5JS37 1xAMTzHexNAc2_10plexTMT [N206(99.6)]	0	3419.79	57.5	106.3	190.9	229.8	85.3	90.1	96.3	89.2	Mandatory Modification Missing	High	0.0004938	1.644e-05	5.24
FALSE	High	LSQDFMILWLHGENGTGPAK	[K].LSQDFMILWLHGENGTGPAK.[F]	1xTMT6plex [K20]; 1xTMT6plex [N-Term]; 1xAMTzHexNAc2_10plexTMT [N14(100)]	0.000112525	0.000907924	1	1	2	3	Q5JS37	Q5JS37 [193-212]	Q5JS37 1xAMTzHexNAc2_10plexTMT [N206(100)]	0	3403.79	50.5	107.5	133.9	150.4	84.3	72.8	87.4	78	Mandatory Modification Missing	High	0.0004938	1.023e-05	5.14
FALSE	High	LSPGEALPPVSQAGTGK	[R].LSPGEALPPVSQAGTGK.[A]	1xTMT6plex [K17]; 1xTMT6plex [N-Term]; 1xAMTzHexNAc2_10plexTMT [S11(100)]	0.00642956	0.000907924	1	1	2	7	Q63HR2	Q63HR2 [940-956]	Q63HR2 1xAMTzHexNAc2_10plexTMT [S950(100)]	0	2798.55	102.1	86.5	93.7	74.3	357.6	225.7	119.7	229.6		High	0.0004938	0.001537	2.18
FALSE	High	ISLVLGGDHSLAIGSISGHAR	[R].ISLVLGGDHSLAIGSISGHAR.[V]	1xTMT6plex [N-Term]	0.00136925	0.000907924	1	1	1	1	P05089	P05089 [93-113]		0	2289.29	7.6	13.9	14.7	8.5	12.6	18	30.3	8.8	Mandatory Modification Missing	High	0.0004938	0.0002257	4.75
FALSE	High	LSLPQNETVADTTLTK	[K].LSLPQNETVADTTLTK.[A]	1xTMT6plex [K16]; 1xTMT6plex [N-Term]; 1xAMTzHexNAc2_10plexTMT [T13(99.4)]	0.0036344	0.000907924	1	1	3	3	Q9HC35	Q9HC35 [868-883]	Q9HC35 1xAMTzHexNAc2_10plexTMT [T880(99.4)]	0	2920.61	107.5	110.9	143.5	100.2	224.9	215.8	172.3	144.8		High	0.0004938	0.0007571	3.15
FALSE	High	ISGLIYEETRGVLKVFLENVIR	[R].ISGLIYEETRGVLKVFLENVIR.[D]	1xTMT6plex [K14]; 1xTMT6plex [N-Term]	0.0012627	0.000907924	1	1	1	1	P62805	P62805 [47-68]		2	3006.78	46.8	42.2	48.2	13.7	61	24.3	60.6	23.1	Mandatory Modification Missing	High	0.0004938	0.0002047	6.73
FALSE	High	LSDTTSQSNSTAK	[K].LSDTTSQSNSTAK.[E]	1xTMT6plex [K13]; 1xTMT6plex [N-Term]; 1xAMTzHexNAc2_10plexTMT [N9(100)]	0.00506815	0.000907924	1	1	2	2	P07942	P07942 [1271-1283]	P07942 1xAMTzHexNAc2_10plexTMT [N1279(100)]	0	2529.32	26.3	14.4	28.7	23.7	36.1	105.8	373.2	216.4		High	0.0004938	0.001139	2.35
FALSE	High	LSALDNLLNHSSMFLK	[R].LSALDNLLNHSSMFLK.[G]	1xTMT6plex [K16]; 1xTMT6plex [N-Term]; 1xAMTzHexNAc2_10plexTMT [N9(100)]	0.000917278	0.000907924	1	1	1	2	Q9Y4L1	Q9Y4L1 [822-837]	Q9Y4L1 1xAMTzHexNAc2_10plexTMT [N830(100)]	0	2992.64	33.2	38.3	94.5	71.3	46.1	45.2	52.5	50.2	Mandatory Modification Missing	High	0.0004938	0.0001372	3.73
FALSE	High	IQVTPPGFQLVFLPFADDKR	[K].IQVTPPGFQLVFLPFADDKR.[K]	1xTMT6plex [K19]; 1xTMT6plex [N-Term]	1.77589e-05	0.000907924	1	1	1	1	P12956	P12956 [425-444]		1	2746.57	24.8	28.1	30.7	23	76.2	73.1	55	76.1	Mandatory Modification Missing	High	0.0004938	1.042e-06	6.33
FALSE	High	IQTVPASHLQQGTASGSSK	[R].IQTVPASHLQQGTASGSSK.[A]	1xTMT6plex [K19]; 1xTMT6plex [N-Term]; 1xAMTzHexNAc2_10plexTMT [T13(100)]	0.0048022	0.000907924	1	1	1	2	Q6P4R8	Q6P4R8 [1261-1279]	Q6P4R8 1xAMTzHexNAc2_10plexTMT [T1273(100)]	0	3086.67									No Quan Values	High	0.0004938	0.001071	4.82
FALSE	High	LQQQAALSPTTAPAVSSVSK	[R].LQQQAALSPTTAPAVSSVSK.[Q]	1xTMT6plex [K20]; 1xTMT6plex [N-Term]; 1xAMTzHexNAc2_10plexTMT [S8(99.6)]	0.0022563	0.000907924	1	1	2	2	Q8WXI9	Q8WXI9 [479-498]	Q8WXI9 1xAMTzHexNAc2_10plexTMT [S486(99.6)]	0	3173.76									No Quan Values	High	0.0004938	0.0004201	2.74
FALSE	High	LQQELDDLLVDLDHQR	[R].LQQELDDLLVDLDHQR.[Q]	1xTMT6plex [N-Term]	8.52388e-06	0.000907924	1	1	1	3	P35579	P35579 [1418-1433]		0	2179.16	21.2	20.7	24.5	22	30.2	44	36.4	41.9	Mandatory Modification Missing	High	0.0004938	4.224e-07	6.7
FALSE	High	IQPIILVADEGWTIVLNESSQK	[R].IQPIILVADEGWTIVLNESSQK.[L]	1xTMT6plex [K22]; 1xTMT6plex [N-Term]; 1xAMTzHexNAc2_10plexTMT [T/N/S]	1.98751e-05	0.000907924	1	1	2	2	Q9Y6X5	Q9Y6X5 [311-332]		0	3643.02	2.6	10.5	15	11	13.2	20.5	29.3	33.5		High	0.0004938	1.201e-06	5.99
FALSE	High	LQNNENNISCVER	[R].LQNNENNISCVER.[G]	1xCarbamidomethyl [C10]; 1xTMT6plex [N-Term]; 1xAMTzHexNAc2_10plexTMT [N7(100)]	0.000759248	0.000907924	1	2	2	8	P36980	P36980 [120-132]	P36980 1xAMTzHexNAc2_10plexTMT [N126(100)]	0	2550.26	101.2	199.5	315.6	245.8	308.7	5604.5	2156.4	945.6		High	0.0004938	0.0001089	3.13
FALSE	High	IQNILSEKPTVTTVYANNGSVLQGSSVASVYDGK	[R].IQNILSEKPTVTTVYANNGSVLQGSSVASVYDGK.[L]	2xTMT6plex [K8; K34]; 1xTMT6plex [N-Term]; 1xAMTzHexNAc2_10plexTMT [S20(99.5)]	7.05501e-06	0.000907924	1	1	2	2	Q15165	Q15165 [306-339]	Q15165 1xAMTzHexNAc2_10plexTMT [S325(99.5)]	1	4958.68	25.3	26.2	28.3	20.7	109.3	55.3	31.7	51.2		High	0.0004938	3.34e-07	6.26
FALSE	High	IQLVEEELDR	[R].IQLVEEELDR.[A]	1xTMT6plex [N-Term]	0.000950914	0.000907924	1	4	1	2	P67936	P67936 [56-65]		0	1472.82	42	34.2	27.3	30.6	59.1	73.4	61	83.3	Mandatory Modification Missing	High	0.0004938	0.000144	3.43
FALSE	High	MLNTSSLLEQLNEQFNWVSR	[K].MLNTSSLLEQLNEQFNWVSR.[L]	1xTMT6plex [N-Term]; 1xAMTzHexNAc2_10plexTMT [N/T/S]	3.70537e-06	0.000907924	1	1	3	4	P10909	P10909 [352-371]		0	3369.71	25.9	29.7	34.1	27.2	54.5	164.5	528.1	125.4		High	0.0004938	1.504e-07	5.64
FALSE	High	MLNTSSLLEQLNEQFNWVSR	[K].MLNTSSLLEQLNEQFNWVSR.[L]	1xOxidation [M1]; 1xTMT6plex [N-Term]; 1xAMTzHexNAc2_10plexTMT [N3(99.1)]	9.14722e-05	0.000907924	1	1	2	2	P10909	P10909 [352-371]	P10909 1xAMTzHexNAc2_10plexTMT [N354(99.1)]	0	3385.71	9.4	9.3	10.6	7.5	9.9	61.8	140.8	46.9		High	0.0004938	7.935e-06	4.69
FALSE	High	MISDLIAGGIQPLQNLSVLK	[R].MISDLIAGGIQPLQNLSVLK.[Q]	1xOxidation [M1]; 1xTMT6plex [K20]; 1xTMT6plex [N-Term]	2.86235e-05	0.000907924	1	1	1	2	O43708	O43708 [101-120]		0	2584.51	50.3	54.9	75.3	61	82.5	54.3	46.6	46.9	Mandatory Modification Missing	High	0.0004938	1.881e-06	5.22
FALSE	High	QKPSTSQSQGLTR	[K].QKPSTSQSQGLTR.[Q]	1xTMT6plex [K2]; 1xTMT6plex [N-Term]; 1xAMTzHexNAc2_10plexTMT [S6(100)]	0.00574715	0.000907924	1	1	1	1	Q96K21	Q96K21 [160-172]	Q96K21 1xAMTzHexNAc2_10plexTMT [S165(100)]	1	2607.43	3.1	3	8.7	6.8	59.3	91.8	40.4	40.7		High	0.0004938	0.001337	3.81
FALSE	High	QGFIDLPEFPFGLEPR	[K].QGFIDLPEFPFGLEPR.[V]	1xTMT6plex [N-Term]	5.1169e-05	0.000907924	1	1	1	1	Q93088	Q93088 [259-274]		0	2091.11	18.6	24.2	29.2	21.4	31.1	24.5	23.2	20.7	Mandatory Modification Missing	High	0.0004938	3.868e-06	4.9
FALSE	High	QFNYTHICAGASAFGK	[K].QFNYTHICAGASAFGK.[N]	1xCarbamidomethyl [C8]; 1xTMT6plex [K16]; 1xTMT6plex [N-Term]	0.00617507	0.000907924	1	1	1	1	P13804	P13804 [102-117]		0	2230.15	94.3	86.6	97.1	58.7	142.1	141.3	113.7	119.6	Mandatory Modification Missing	High	0.0004938	0.001463	3.77
FALSE	High	QEYDESGPSIVHR	[K].QEYDESGPSIVHR.[K]	1xTMT6plex [N-Term]	0.000913157	0.000907924	1	7	1	2	P60709	P60709 [360-372]		0	1745.87	80.3	84.2	96.4	74.4	93.9	116.7	128.7	108.8	Mandatory Modification Missing	High	0.0004938	0.0001365	4.99
FALSE	High	QDDLISSSVPSTTSTPTVTSAAGLQK	[R].QDDLISSSVPSTTSTPTVTSAAGLQK.[S]	1xTMT6plex [K26]; 1xTMT6plex [N-Term]; 2xAMTzHexNAc2_10plexTMT [T/S]	7.67394e-05	0.000907924	1	1	2	6	O14974	O14974 [559-584]		0	4512.36	53.2	40.5	40.5	33.6	250	558.8	242.7	335.9		High	0.0004938	6.376e-06	3.33
FALSE	High	QDDLISSSVPSTTSTPTVTSAAGLQK	[R].QDDLISSSVPSTTSTPTVTSAAGLQK.[S]	1xTMT6plex [K26]; 1xTMT6plex [N-Term]; 1xAMTzHexNAc2_10plexTMT [T12(98.7)]	6.49619e-05	0.000907924	1	1	2	3	O14974	O14974 [559-584]	O14974 1xAMTzHexNAc2_10plexTMT [T570(98.7)]	0	3780.99	50.6	48.7	51	49.2	92.4	142.9	100	137.4		High	0.0004938	5.201e-06	4.16
FALSE	High	QAVITKELIEIISGAAALD	[R].QAVITKELIEIISGAAALD.[-]	1xTMT6plex [K6]; 1xTMT6plex [N-Term]	0.00433073	0.000907924	1	1	1	2	P36542	P36542 [280-298]		1	2413.43	24.9	24.6	43.2	29.7	53.9	45.2	52.4	31.6	Mandatory Modification Missing	High	0.0004938	0.0009416	3.08
FALSE	High	QAPLSQSDITILTPK	[K].QAPLSQSDITILTPK.[L]	1xTMT6plex [K15]; 1xTMT6plex [N-Term]; 1xAMTzHexNAc2_10plexTMT [T/S]	0.006546	0.000907924	1	1	2	2	P39880	P39880 [730-744]		0	2801.59	50.6	43	46.3	30.8	82.9	97.7	81.8	89		High	0.0004938	0.001568	2.78
FALSE	High	QAIHVGNQTFNDGTIVEK	[R].QAIHVGNQTFNDGTIVEK.[Y]	1xTMT6plex [K18]; 1xTMT6plex [N-Term]; 1xAMTzHexNAc2_10plexTMT [N7(100)]	1.99648e-05	0.000907924	1	1	2	2	Q9H3G5	Q9H3G5 [340-357]	Q9H3G5 1xAMTzHexNAc2_10plexTMT [N346(100)]	0	3160.68	25.7	20.6	40.1	29.9	105.4	80.9	166.2	236.7		High	0.0004938	1.207e-06	5.47
FALSE	High	QAAPCVLFFDELDSIAKAR	[R].QAAPCVLFFDELDSIAKAR.[G]	1xCarbamidomethyl [C5]; 1xTMT6plex [K17]; 1xTMT6plex [N-Term]	0.00506815	0.000907924	1	1	1	1	P55072	P55072 [568-586]		1	2609.42	17.5	18.9	27	24.5	54	58.2	44.7	24.2	Mandatory Modification Missing	High	0.0004938	0.00114	4.24
FALSE	High	PVSSTVSGTTQSWSSLVK	[K].PVSSTVSGTTQSWSSLVK.[N]	1xTMT6plex [K18]; 1xTMT6plex [N-Term]; 1xAMTzHexNAc2_10plexTMT [T10(99.2)]	0.000402415	0.000907924	1	1	2	2	Q9ULT8	Q9ULT8 [1348-1365]	Q9ULT8 1xAMTzHexNAc2_10plexTMT [T1357(99.2)]	0	3040.64	57.7	39.2	50.7	31.8	101.6	101.6	42.1	72.6		High	0.0004938	4.955e-05	4.32
FALSE	High	PVSSAASVYAGAGGSGSR	[R].PVSSAASVYAGAGGSGSR.[I]	1xTMT6plex [N-Term]; 1xAMTzHexNAc2_10plexTMT [S4(99.7)]	1.24989e-05	0.000907924	1	1	3	4	P05783	P05783 [28-45]	P05783 1xAMTzHexNAc2_10plexTMT [S31(99.7)]	0	2541.29	75.1	48.6	35.8	35.4	949.4	562.7	225.2	311.6		High	0.0004938	6.767e-07	6.05
FALSE	High	PTMADELYNQDYPIHSVEDR	[K].PTMADELYNQDYPIHSVEDR.[H]	1xOxidation [M3]; 1xTMT6plex [N-Term]	0.00319011	0.000907924	1	1	1	1	P50440	P50440 [216-235]		0	2638.23	27.1	15.7	18.5	21	28.6	35.7	45.3	42.6	Mandatory Modification Missing	High	0.0004938	0.0006442	4.2
FALSE	High	PSNLANNTILVK	[R].PSNLANNTILVK.[W]	1xTMT6plex [K12]; 1xTMT6plex [N-Term]; 1xAMTzHexNAc2_10plexTMT [N6(100)]	7.46938e-05	0.000907924	2	9	2	2	O60656; P22310	O60656 [339-350]; P22310 [343-354]	O60656 1xAMTzHexNAc2_10plexTMT [N344(100)]; P22310 1xAMTzHexNAc2_10plexTMT [N348(100)]	0	2473.42	51.9	74.8	218.6	114.2	210.1	109.3	74.4	121.9	Mandatory Modification Missing	High	0.0004938	6.164e-06	6.54
FALSE	High	PQVQLHVQSQTQPVSLANTQPR	[K].PQVQLHVQSQTQPVSLANTQPR.[G]	1xTMT6plex [N-Term]; 1xAMTzHexNAc2_10plexTMT [T11(99.6)]	0.00034066	0.000907924	1	1	2	2	Q15942	Q15942 [232-253]	Q15942 1xAMTzHexNAc2_10plexTMT [T242(99.6)]	0	3416.83	8.9	2.9	5.8	5.5	60.2	39.9	16.1	43.4		High	0.0004938	4.044e-05	3.8
FALSE	High	PLTALPFTTGSQDVSNAFSPSISK	[K].PLTALPFTTGSQDVSNAFSPSISK.[A]	1xTMT6plex [K24]; 1xTMT6plex [N-Term]; 1xAMTzHexNAc2_10plexTMT [S15(98.7)]	0.0024466	0.000907924	1	1	1	1	Q9Y6Y8	Q9Y6Y8 [116-139]	Q9Y6Y8 1xAMTzHexNAc2_10plexTMT [S130(98.7)]	0	3654.95	33.8	35.3	33.6	29.4	85.3	71.9	47.9	53.6		High	0.0004938	0.0004628	4.41
FALSE	High	PLLMVHGWPGSFYEFYK	[K].PLLMVHGWPGSFYEFYK.[I]	1xOxidation [M4]; 1xTMT6plex [K17]; 1xTMT6plex [N-Term]	0.000484003	0.000907924	1	1	1	4	P07099	P07099 [143-159]		0	2545.34	81.8	81.7	100.8	75.7	260.9	173.4	187.2	159.8	Mandatory Modification Missing	High	0.0004938	6.243e-05	4.87
FALSE	High	QKTEEELLETTLK	[R].QKTEEELLETTLK.[M]	2xTMT6plex [K2; K13]; 1xTMT6plex [N-Term]	9.61173e-05	0.000907924	1	1	1	3	P23141	P23141 [288-300]		1	2249.32	112.3	106	294.8	125.4	713	214.6	1449.2	201	Mandatory Modification Missing	High	0.0004938	8.456e-06	5.43
FALSE	High	PLLMVHGWPGSFYEFYK	[K].PLLMVHGWPGSFYEFYK.[I]	1xTMT6plex [K17]; 1xTMT6plex [N-Term]	0.000159159	0.000907924	1	1	1	1	P07099	P07099 [143-159]		0	2529.34									Mandatory Modification Missing	High	0.0004938	1.574e-05	4.87
FALSE	High	QLASGLLLVTGPLVLNR	[K].QLASGLLLVTGPLVLNR.[V]	1xTMT6plex [N-Term]	0.000857381	0.000907924	1	1	1	1	Q02878	Q02878 [167-183]		0	1993.24	46.2	52.6	70.2	41.3	72.6	73.7	70.9	61.7	Mandatory Modification Missing	High	0.0004938	0.0001269	4.33
FALSE	High	QLINALQINNTAVGHALVLPAGR	[R].QLINALQINNTAVGHALVLPAGR.[D]	1xDeamidated [N]; 1xTMT6plex [N-Term]; 1xAMTzHexNAc2_10plexTMT [N10(100)]	3.14624e-05	0.000907924	1	1	2	2	P12111	P12111 [2550-2572]	P12111 1xAMTzHexNAc2_10plexTMT [N2559(100)]	0	3344.87	45.1	40.3	45.4	31.5	66	99.6	257	248.3	Mandatory Modification Missing	High	0.0004938	2.115e-06	6.56
FALSE	High	QTSATSTTMTVMATGAPCSAGPLLGPSMAR	[R].QTSATSTTMTVMATGAPCSAGPLLGPSMAR.[E]	1xCarbamidomethyl [C18]; 2xOxidation [M12; M28]; 1xTMT6plex [N-Term]; 1xAMTzHexNAc2_10plexTMT [T14(100)]	7.77831e-05	0.000907924	1	1	2	2	P51610	P51610 [1170-1199]	P51610 1xAMTzHexNAc2_10plexTMT [T1183(100)]	0	3945.91	2.5	2.3	3.1	3.3	37.7	35.4	13.5	34.6		High	0.0004938	6.505e-06	4.79
FALSE	High	QTSATSTTMTVMATGAPCSAGPLLGPSMAR	[R].QTSATSTTMTVMATGAPCSAGPLLGPSMAR.[E]	1xCarbamidomethyl [C18]; 1xOxidation [M]; 1xTMT6plex [N-Term]; 1xAMTzHexNAc2_10plexTMT [S6(96.3)]	5.24108e-06	0.000907924	1	1	3	3	P51610	P51610 [1170-1199]	P51610 1xAMTzHexNAc2_10plexTMT [S1175(96.3)]	0	3929.91	20.9	17.6	19	13.6	89.6	94	37.5	78.9		High	0.0004938	2.312e-07	5.55
FALSE	High	QTETLTSNLR	[R].QTETLTSNLR.[M]	1xTMT6plex [N-Term]; 1xAMTzHexNAc2_10plexTMT [T2(100)]	0.00404842	0.000907924	1	1	1	2	Q9HC78	Q9HC78 [479-488]	Q9HC78 1xAMTzHexNAc2_10plexTMT [T480(100)]	0	2123.13	92.7	143.2	270.8	192	1081.8	844.6	287.3	406.8		High	0.0004938	0.0008646	3.97
FALSE	High	QSNGSIVVVSSLAGK	[K].QSNGSIVVVSSLAGK.[V]	1xTMT6plex [K15]; 1xTMT6plex [N-Term]; 1xAMTzHexNAc2_10plexTMT [N3(98.7)]	0.00071287	0.000907924	1	1	2	6	P28845	P28845 [160-174]	P28845 1xAMTzHexNAc2_10plexTMT [N162(98.7)]	0	2635.49	220.1	233.8	543.3	327.7	672.6	452.3	160.5	170.8		High	0.0004938	0.0001006	5.25
FALSE	High	QSLGELIGTLNAAK	[K].QSLGELIGTLNAAK.[V]	1xTMT6plex [K14]; 1xTMT6plex [N-Term]	0.00450946	0.000907924	1	1	1	2	P60174	P60174 [20-33]		0	1873.12	47	52.2	54.6	46.4	73.8	73.8	53.5	54.6	Mandatory Modification Missing	High	0.0004938	0.0009869	3.98
FALSE	High	QQLPGNATDWIWAGLDPDTDYDVALVPESNVR	[R].QQLPGNATDWIWAGLDPDTDYDVALVPESNVR.[L]	1xTMT6plex [N-Term]; 1xAMTzHexNAc2_10plexTMT [N/T/Y/S]	0.0013149	0.000907924	1	1	1	2	Q6PCB0	Q6PCB0 [259-290]		0	4516.23	9	7	8.1	8.9	12	31.5	24.4	19.7	Mandatory Modification Missing	High	0.0004938	0.0002143	2.66
FALSE	High	QQLDYGIYVINQAGDTIFNR	[R].QQLDYGIYVINQAGDTIFNR.[A]	1xTMT6plex [N-Term]	0.00350601	0.000907924	1	1	1	1	P15291	P15291 [205-224]		0	2557.32									Mandatory Modification Missing	High	0.0004938	0.0007253	4.76
FALSE	High	QQEPVTSTSLVFGK	[K].QQEPVTSTSLVFGK.[K]	1xTMT6plex [K14]; 1xTMT6plex [N-Term]; 1xAMTzHexNAc2_10plexTMT [S7(100)]	0.00127986	0.000907924	1	1	2	9	P49790	P49790 [1107-1120]	P49790 1xAMTzHexNAc2_10plexTMT [S1113(100)]	0	2710.49	109.8	100.8	157.3	113.4	1559.8	1724.1	757.6	1443.4		High	0.0004938	0.0002073	4.21
FALSE	High	QQEPVTSTSLVFGK	[K].QQEPVTSTSLVFGK.[K]	1xTMT6plex [K14]; 1xTMT6plex [N-Term]	9.71298e-06	0.000907924	1	1	1	2	P49790	P49790 [1107-1120]		0	1979.12	16.7	17	25.8	10.6	130.9	159.2	69	123.4	Mandatory Modification Missing	High	0.0004938	4.949e-07	5.05
FALSE	High	QQEAPPPPPPATTQNYQDSYSYVR	[R].QQEAPPPPPPATTQNYQDSYSYVR.[S]	1xTMT6plex [N-Term]; 1xAMTzHexNAc2_10plexTMT [T12(99.5)]	0.00738874	0.000907924	1	1	2	2	Q96KR1	Q96KR1 [124-147]	Q96KR1 1xAMTzHexNAc2_10plexTMT [T135(99.5)]	0	3694.8	33.6	28.3	30.7	17.7	83.5	68.9	64.7	86.7		High	0.0004938	0.001819	2.87
FALSE	High	QPIPASSMPQQIGIPTSSLTQVVHSAGR	[K].QPIPASSMPQQIGIPTSSLTQVVHSAGR.[R]	1xTMT6plex [N-Term]; 1xAMTzHexNAc2_10plexTMT [T16(99.4)]	0.000742348	0.000907924	1	1	1	1	Q9H4A3	Q9H4A3 [1229-1256]	Q9H4A3 1xAMTzHexNAc2_10plexTMT [T1244(99.4)]	0	3848.04	12.3	10.3	8.6	9.9	25.1	23.1	18.2	17.7		High	0.0004938	0.000106	3.51
FALSE	High	QNLFQEAEEFLYR	[R].QNLFQEAEEFLYR.[F]	1xTMT6plex [N-Term]	0.000189714	0.000907924	1	1	1	2	Q9UL46	Q9UL46 [22-34]		0	1915.98	12.7	17.8	21.6	22.8	31.4	32.4	27	28.3	Mandatory Modification Missing	High	0.0004938	1.961e-05	4.68
FALSE	High	QNCELFEQLGEYKFQNALLVR	[K].QNCELFEQLGEYKFQNALLVR.[Y]	1xCarbamidomethyl [C3]; 1xTMT6plex [K13]; 1xTMT6plex [N-Term]	1.61074e-06	0.000907924	1	1	1	3	P02768	P02768 [414-434]		1	3057.62	28.8	30.9	45.1	20.6	140.2	74.5	159.6	65.9	Mandatory Modification Missing	High	0.0004938	5.363e-08	6.39
FALSE	High	QMVFGVVTAIDLLNFVAAQER	[R].QMVFGVVTAIDLLNFVAAQER.[D]	1xOxidation [M2]; 1xTMT6plex [N-Term]	4.10972e-06	0.000907924	1	1	1	1	P35520	P35520 [528-548]		0	2566.39	19.3	21.6	21.4	18.9	32.3	24.2	26.5	17.1	Mandatory Modification Missing	High	0.0004938	1.704e-07	6.98
FALSE	High	QMLPSSITMSQGGMVTVIPATVVTSR	[K].QMLPSSITMSQGGMVTVIPATVVTSR.[G]	3xOxidation [M2; M9; M14]; 1xTMT6plex [N-Term]; 1xAMTzHexNAc2_10plexTMT [T/S]	0.000274445	0.000907924	1	1	2	4	O94842	O94842 [373-398]		0	3699.9	32.3	22.7	29.5	24.7	88.5	95.3	53.6	65.8		High	0.0004938	3.096e-05	4.58
FALSE	High	QMLPSSITMSQGGMVTVIPATVVTSR	[K].QMLPSSITMSQGGMVTVIPATVVTSR.[G]	2xOxidation [M9; M14]; 1xTMT6plex [N-Term]; 1xAMTzHexNAc2_10plexTMT [T16(99.3)]	0.00178563	0.000907924	1	1	1	1	O94842	O94842 [373-398]	O94842 1xAMTzHexNAc2_10plexTMT [T388(99.3)]	0	3683.9	15.1	18.8	12.7	11.2	57	39.4	24.5	39.2		High	0.0004938	0.0003141	3.54
FALSE	High	QINSSISGNLWDK	[K].QINSSISGNLWDK.[D]	1xTMT6plex [K13]; 1xTMT6plex [N-Term]; 1xAMTzHexNAc2_10plexTMT [N3(99.6)]	1.1474e-05	0.000907924	1	1	2	4	Q01459	Q01459 [297-309]	Q01459 1xAMTzHexNAc2_10plexTMT [N299(99.6)]	0	2651.42	118.4	126.2	198.5	174.1	206.5	168.8	190.4	386.4		High	0.0004938	6.075e-07	7.22
FALSE	High	QLINALQINNTAVGHALVLPAGR	[R].QLINALQINNTAVGHALVLPAGR.[D]	1xTMT6plex [N-Term]; 1xAMTzHexNAc2_10plexTMT [N9(100)]	4.82595e-05	0.000907924	1	1	2	4	P12111	P12111 [2550-2572]	P12111 1xAMTzHexNAc2_10plexTMT [N2558(100)]	0	3343.88	34.8	30.8	34.2	27.2	57.1	118.3	368.4	314.4	Mandatory Modification Missing	High	0.0004938	3.604e-06	6.59
FALSE	High	LNLDPLITHTLNLDK	[K].LNLDPLITHTLNLDK.[I]	1xTMT6plex [K15]; 1xTMT6plex [N-Term]	0.000133525	0.000907924	1	1	1	2	P28332	P28332 [341-355]		0	2178.29	93.1	89.3	153	106.8	139.2	61.4	57.1	66.5	Mandatory Modification Missing	High	0.0004938	1.266e-05	5.42
FALSE	High	PLFPSAGQMGTPVTSSSTASSNSESLSASSK	[K].PLFPSAGQMGTPVTSSSTASSNSESLSASSK.[A]	1xOxidation [M9]; 1xTMT6plex [K31]; 1xTMT6plex [N-Term]; 1xAMTzHexNAc2_10plexTMT [T/S/N]	6.20035e-07	0.000907924	1	1	1	2	O43670	O43670 [253-283]		0	4206.1	12.2	4.9	7.5	5	143.5	74.7	27.2	113.1		High	0.0004938	1.643e-08	8.89
FALSE	High	NVSESAPPSFQTPVNTVSSTNLVTPPAVVSSQPK	[R].NVSESAPPSFQTPVNTVSSTNLVTPPAVVSSQPK.[L]	1xDeamidated [N]; 1xTMT6plex [K34]; 1xTMT6plex [N-Term]; 1xAMTzHexNAc2_10plexTMT [N21(99)]	3.92303e-05	0.000907924	1	1	2	3	Q6VMQ6	Q6VMQ6 [704-737]	Q6VMQ6 1xAMTzHexNAc2_10plexTMT [N724(99)]	0	4657.44	52.6	41.4	47.4	37.6	139.6	155.3	78.7	131.2		High	0.0004938	2.781e-06	5.18
FALSE	High	NASTFEDVTQVSSAYQK	[K].NASTFEDVTQVSSAYQK.[T]	1xTMT6plex [K17]; 1xTMT6plex [N-Term]; 1xAMTzHexNAc2_10plexTMT [S/T/N/Y]	0.00185943	0.000907924	1	1	2	2	Q14247	Q14247 [320-336]		0	3064.57	36.8	32.2	49.2	34.1	80.7	100.7	84.8	70.8		High	0.0004938	0.0003294	2.94
FALSE	High	NALGNVFVSELLETLAQLR	[R].NALGNVFVSELLETLAQLR.[E]	1xTMT6plex [N-Term]	5.09391e-05	0.000907924	1	1	1	1	Q86YB7	Q86YB7 [54-72]		0	2316.31	12.9	12.6	14.2	7.5	15.5	12.3	16.2	18.2	Mandatory Modification Missing	High	0.0004938	3.837e-06	4.62
FALSE	High	NAFPLGAPTLVTSQATTLSTFQPANK	[K].NAFPLGAPTLVTSQATTLSTFQPANK.[L]	1xTMT6plex [K26]; 1xTMT6plex [N-Term]; 1xAMTzHexNAc2_10plexTMT [T16(99.7)]	4.08529e-05	0.000907924	1	1	2	2	Q8IWZ3	Q8IWZ3 [1805-1830]	Q8IWZ3 1xAMTzHexNAc2_10plexTMT [T1820(99.7)]	0	3865.09	22.6	19.8	14.8	16.3	189	194.1	46.8	112.5		High	0.0004938	2.926e-06	5.31
FALSE	High	NAEFLTCNIPTSNASNNMVTTEK	[R].NAEFLTCNIPTSNASNNMVTTEK.[V]	1xCarbamidomethyl [C7]; 1xOxidation [M18]; 1xTMT6plex [K23]; 1xTMT6plex [N-Term]; 1xAMTzHexNAc2_10plexTMT [N/S/T]	0.000353154	0.000907924	1	1	1	4	P55265	P55265 [386-408]		0	3761.86	49.7	56.8	45.2	41.7	268.2	226.8	106.9	169.6		High	0.0004938	4.232e-05	3.51
FALSE	High	NAEFLTCNIPTSNASNNMVTTEK	[R].NAEFLTCNIPTSNASNNMVTTEK.[V]	1xCarbamidomethyl [C7]; 1xTMT6plex [K23]; 1xTMT6plex [N-Term]; 1xAMTzHexNAc2_10plexTMT [N8(99.2)]	0.00381864	0.000907924	1	1	2	2	P55265	P55265 [386-408]	P55265 1xAMTzHexNAc2_10plexTMT [N393(99.2)]	0	3745.86									Mandatory Modification Missing	High	0.0004938	0.0008046	3.62
FALSE	High	NAECTQTGPNQAACNCLPAYTGDGK	[K].NAECTQTGPNQAACNCLPAYTGDGK.[V]	3xCarbamidomethyl [C4; C14; C16]; 1xTMT6plex [K25]; 1xTMT6plex [N-Term]; 1xAMTzHexNAc2_10plexTMT [N15(100)]	0.000185491	0.000907924	1	1	2	3	Q8WWQ8	Q8WWQ8 [1527-1551]	Q8WWQ8 1xAMTzHexNAc2_10plexTMT [N1541(100)]	0	3887.82	85.8	110.1	90.3	82.3	9	11.2	18.4	32		High	0.0004938	1.908e-05	4.57
FALSE	High	MVNPTVFFDIAVDGEPLGR	[-].MVNPTVFFDIAVDGEPLGR.[V]	1xTMT6plex [N-Term]; 1xMet-loss [N-Term]	0.00160284	0.000907924	1	1	1	2	P62937	P62937 [1-19]	P62937 1xMet-loss [N-Term]	0	2175.16									Mandatory Modification Missing	High	0.0004938	0.0002742	5.39
FALSE	High	MTTSASSHLNK	[-].MTTSASSHLNK.[G]	1xTMT6plex [K11]; 1xTMT6plex [N-Term]; 1xMet-loss+Acetyl [N-Term]	0.00262917	0.000907924	1	1	1	12	P15104	P15104 [1-11]	P15104 1xMet-loss+Acetyl [N-Term]	0	1545.86	442.2	474	517.5	398	8733.8	1939.2	849.2	1260.2	Mandatory Modification Missing	High	0.0004938	0.0005055	3.96
FALSE	High	MSSGIHVALVTGGNK	[-].MSSGIHVALVTGGNK.[G]	1xTMT6plex [K15]; 1xTMT6plex [N-Term]; 1xMet-loss+Acetyl [N-Term]	4.82595e-05	0.000907924	1	1	1	3	P16152	P16152 [1-15]	P16152 1xMet-loss+Acetyl [N-Term]	0	1840.07	98.1	98.6	128.5	97	300.5	197.2	115.7	119.3	Mandatory Modification Missing	High	0.0004938	3.595e-06	4.03
FALSE	High	MSMKEVDEQMLNVQNK	[R].MSMKEVDEQMLNVQNK.[N]	3xOxidation [M1; M3; M10]; 2xTMT6plex [K4; K16]; 1xTMT6plex [N-Term]	0.00125703	0.000907924	1	4	1	1	P07437	P07437 [321-336]		1	2659.37	29.3	24.7	31.7	26.5	196.8	134	168.9	91.8	Mandatory Modification Missing	High	0.0004938	0.0002034	3.31
FALSE	High	MQKEITALAPSTMK	[R].MQKEITALAPSTMK.[I]	2xTMT6plex [K3; K14]; 1xTMT6plex [N-Term]	0.00542131	0.000907924	2	6	1	2	P63267; P60709	P63267 [314-327]; P60709 [313-326]		1	2236.3	53.4	45.5	53.3	322.1	147.3	114.2	75.1	72.2	Mandatory Modification Missing	High	0.0004938	0.001242	4.85
FALSE	High	MPCAEDYLSVVLNQLCVLHEKTPVSDR	[R].MPCAEDYLSVVLNQLCVLHEKTPVSDR.[V]	2xCarbamidomethyl [C3; C16]; 1xTMT6plex [K21]; 1xTMT6plex [N-Term]	0.000154221	0.000907924	1	1	1	2	P02768	P02768 [470-496]		1	3631.87	19.2	18.7	21.3	21.6	47.8	32.3	52.9	31.9	Mandatory Modification Missing	High	0.0004938	1.514e-05	7.33
FALSE	High	MPCAEDYLSVVLNQLCVLHEK	[R].MPCAEDYLSVVLNQLCVLHEK.[T]	2xCarbamidomethyl [C3; C16]; 1xOxidation [M1]; 1xTMT6plex [K21]; 1xTMT6plex [N-Term]	3.14126e-07	0.000907924	1	1	1	8	P02768	P02768 [470-490]		0	2992.53	135.1	190.9	280.7	258.1	374.6	220.5	419.7	420.3	Mandatory Modification Missing	High	0.0004938	7.103e-09	5.92
FALSE	High	MPCAEDYLSVVLNQLCVLHEK	[R].MPCAEDYLSVVLNQLCVLHEK.[T]	2xCarbamidomethyl [C3; C16]; 1xTMT6plex [K21]; 1xTMT6plex [N-Term]	1.37386e-05	0.000907924	1	1	1	5	P02768	P02768 [470-490]		0	2976.54	47.5	85.3	122.3	105.5	173	96.9	233.2	228.9	Mandatory Modification Missing	High	0.0004938	7.61e-07	8.22
FALSE	High	MNYIGQFLPGYEAPAFMDPLLPK	[K].MNYIGQFLPGYEAPAFMDPLLPK.[L]	2xOxidation [M1; M17]; 1xTMT6plex [K23]; 1xTMT6plex [N-Term]	0.000118773	0.000907924	1	1	1	3	P32754	P32754 [150-172]		0	3102.61	74	93	128	98.3	160.6	79.8	41.8	47.1	Mandatory Modification Missing	High	0.0004938	1.095e-05	3.6
FALSE	High	MNYIGQFLPGYEAPAFMDPLLPK	[K].MNYIGQFLPGYEAPAFMDPLLPK.[L]	1xOxidation [M]; 1xTMT6plex [K23]; 1xTMT6plex [N-Term]	0.000101912	0.000907924	1	1	2	3	P32754	P32754 [150-172]		0	3086.61	37.2	40.8	58.8	49.2	96.6	46.6	31.9	33.7	Mandatory Modification Missing	High	0.0004938	9.072e-06	4.15
FALSE	High	MNYIGQFLPGYEAPAFMDPLLPK	[K].MNYIGQFLPGYEAPAFMDPLLPK.[L]	1xTMT6plex [K23]; 1xTMT6plex [N-Term]	1.05806e-05	0.000907924	1	1	1	1	P32754	P32754 [150-172]		0	3070.62	24.8	29.6	32	35.1	67.1	33.9	24.1	26.5	Mandatory Modification Missing	High	0.0004938	5.496e-07	4.79
FALSE	High	NATSYPPMCTQDPK	[K].NATSYPPMCTQDPK.[A]	1xCarbamidomethyl [C9]; 1xTMT6plex [K14]; 1xTMT6plex [N-Term]; 1xAMTzHexNAc2_10plexTMT [N1(99.8)]	0.00129726	0.000907924	1	1	1	2	P23141	P23141 [79-92]	P23141 1xAMTzHexNAc2_10plexTMT [N79(99.8)]	0	2799.39	44.5	41.4	49.6	41.7	271.7	105.4	134.5	142.7	Mandatory Modification Missing	High	0.0004938	0.000211	4.05
FALSE	High	PLCIEEVEVAPPKAHEVR	[K].PLCIEEVEVAPPKAHEVR.[I]	1xCarbamidomethyl [C3]; 1xTMT6plex [K13]; 1xTMT6plex [N-Term]	0.000719318	0.000907924	1	1	1	2	P08319	P08319 [21-38]		1	2531.41	58.5	51	89.9	62.2	138.1	93.1	100.7	90.3	Mandatory Modification Missing	High	0.0004938	0.000102	5.47
FALSE	High	NATSYPPMCTQDPK	[K].NATSYPPMCTQDPK.[A]	1xCarbamidomethyl [C9]; 1xOxidation [M8]; 1xTMT6plex [K14]; 1xTMT6plex [N-Term]; 1xAMTzHexNAc2_10plexTMT [N1(100)]	0.000349988	0.000907924	1	1	1	9	P23141	P23141 [79-92]	P23141 1xAMTzHexNAc2_10plexTMT [N79(100)]	0	2815.38	109.1	120.3	156.1	130.2	903.4	351.2	469.3	436.9	Mandatory Modification Missing	High	0.0004938	4.167e-05	4.38
FALSE	High	NGFLNLALPFFGFSEPLAAPR	[K].NGFLNLALPFFGFSEPLAAPR.[H]	1xDeamidated [N1]; 1xTMT6plex [N-Term]	0.00147812	0.000907924	1	1	1	1	P22314	P22314 [924-944]		0	2508.35	21.3	19.4	24.8	16.3	26.2	23.2	27.5	24	Mandatory Modification Missing	High	0.0004938	0.0002483	5.44
FALSE	High	NVSESAPPSFQTPVNTVSSTNLVTPPAVVSSQPK	[R].NVSESAPPSFQTPVNTVSSTNLVTPPAVVSSQPK.[L]	1xTMT6plex [K34]; 1xTMT6plex [N-Term]; 1xAMTzHexNAc2_10plexTMT [S/T/N]	7.17271e-05	0.000907924	1	1	1	2	Q6VMQ6	Q6VMQ6 [704-737]		0	4656.46	14.4	12.4	12.5	10.4	51.2	51.6	20.8	47.2		High	0.0004938	5.873e-06	5.42
FALSE	High	NTTGEHCEK	[R].NTTGEHCEK.[C]	1xCarbamidomethyl [C7]; 1xTMT6plex [K9]; 1xTMT6plex [N-Term]; 1xAMTzHexNAc2_10plexTMT [N1(100)]	0.00161007	0.000907924	1	1	1	2	Q16363	Q16363 [104-112]	Q16363 1xAMTzHexNAc2_10plexTMT [N104(100)]	0	2265.14					9.8	51.6	37.8	82.7	Mandatory Modification Missing	High	0.0004938	0.0002753	3.49
FALSE	High	NTSAASTAQLVEATEELR	[R].NTSAASTAQLVEATEELR.[R]	1xTMT6plex [N-Term]; 1xAMTzHexNAc2_10plexTMT [N1(100)]	3.38129e-05	0.000907924	1	1	1	2	P55268	P55268 [1249-1266]	P55268 1xAMTzHexNAc2_10plexTMT [N1249(100)]	0	2851.47	21.4	21.6	25.7	15.8	35.9	117.4	57.9	140.7	Mandatory Modification Missing	High	0.0004938	2.32e-06	5.52
FALSE	High	NTEGSYQCSCPK	[K].NTEGSYQCSCPK.[G]	2xCarbamidomethyl [C8; C10]; 1xTMT6plex [K12]; 1xTMT6plex [N-Term]	0.000654424	0.000907924	1	1	1	3	P35555	P35555 [2461-2472]		0	1888.89	198.3	133.7	175.4	150	137.4	270.7	300.5	436.1	Mandatory Modification Missing	High	0.0004938	9.082e-05	4.43
FALSE	High	NSVLSGSSK	[K].NSVLSGSSK.[S]	1xTMT6plex [K9]; 1xTMT6plex [N-Term]; 1xAMTzHexNAc2_10plexTMT [S8(100)]	0.00319011	0.000907924	1	1	1	1	P15822	P15822 [1543-1551]	P15822 1xAMTzHexNAc2_10plexTMT [S1550(100)]	0	2068.15	63.5	55.3	73.2	46	1124.2	985.9	275.7	920		High	0.0004938	0.0006425	3.54
FALSE	High	NSTIVFPLPIDMLQGIIGAK	[K].NSTIVFPLPIDMLQGIIGAK.[H]	1xOxidation [M12]; 1xTMT6plex [K20]; 1xTMT6plex [N-Term]	0.000337606	0.000907924	1	1	1	2	P27105	P27105 [264-283]		0	2601.51	40	28.3	28.3	22.2	62.8	63.1	43.1	51.2	Mandatory Modification Missing	High	0.0004938	3.997e-05	6.35
FALSE	High	NPNVSDSLLLQNIFQALNVYYNYSGQVK	[K].NPNVSDSLLLQNIFQALNVYYNYSGQVK.[C]	2xDeamidated [N18; N22]; 1xTMT6plex [K28]; 1xTMT6plex [N-Term]; 1xAMTzHexNAc2_10plexTMT [N3(99.6)]	3.33592e-05	0.000907924	1	1	2	2	P42785	P42785 [315-342]	P42785 1xAMTzHexNAc2_10plexTMT [N317(99.6)]	0	4393.28									Mandatory Modification Missing	High	0.0004938	2.283e-06	6.58
FALSE	High	NPNVSDSLLLQNIFQALNVYYNYSGQVK	[K].NPNVSDSLLLQNIFQALNVYYNYSGQVK.[C]	1xDeamidated [N22]; 1xTMT6plex [K28]; 1xTMT6plex [N-Term]; 1xAMTzHexNAc2_10plexTMT [N3(99.6)]	1.15778e-05	0.000907924	1	1	1	2	P42785	P42785 [315-342]	P42785 1xAMTzHexNAc2_10plexTMT [N317(99.6)]	0	4392.3	18	29.8	43.2	31.9	85	80.6	46.2	132.6	Mandatory Modification Missing	High	0.0004938	6.156e-07	6.13
FALSE	High	NNVITLNITGK	[R].NNVITLNITGK.[A]	1xTMT6plex [K11]; 1xTMT6plex [N-Term]; 1xAMTzHexNAc2_10plexTMT [N7(100)]	0.00287664	0.000907924	1	1	1	2	P16278	P16278 [458-468]	P16278 1xAMTzHexNAc2_10plexTMT [N464(100)]	0	2376.37									Mandatory Modification Missing	High	0.0004938	0.0005672	3.42
FALSE	High	NNTVGLIQLNRPK	[K].NNTVGLIQLNRPK.[A]	1xTMT6plex [K13]; 1xTMT6plex [N-Term]	0.00199822	0.000907924	1	1	1	1	P30084	P30084 [44-56]		1	1925.17	148.1	154	289.9	158.4	1308.3	1044.2	236.1	466.1	Mandatory Modification Missing	High	0.0004938	0.0003602	4.41
FALSE	High	NLTFEGPLPEK	[K].NLTFEGPLPEK.[I]	1xTMT6plex [K11]; 1xTMT6plex [N-Term]; 1xAMTzHexNAc2_10plexTMT [N1(100)]	0.00185943	0.000907924	1	1	1	5	Q9HAT2	Q9HAT2 [401-411]	Q9HAT2 1xAMTzHexNAc2_10plexTMT [N401(100)]	0	2434.34	519.4	697.5	627.2	452	703.5	626.2	374.6	650.3		High	0.0004938	0.0003302	3.34
FALSE	High	NLQLDYVDLYLIHFPVSVKPGEEVIPK	[K].NLQLDYVDLYLIHFPVSVKPGEEVIPK.[D]	2xTMT6plex [K19; K27]; 1xTMT6plex [N-Term]	9.3272e-06	0.000907924	2	2	1	1	P52895; Q04828	P52895 [105-131]; Q04828 [105-131]		1	3813.18	14.6	11.5	20.7	12.5	111.2	76.9	72.9	45.2	Mandatory Modification Missing	High	0.0004938	4.699e-07	6.69
FALSE	High	NLLLAEVINIIK	[K].NLLLAEVINIIK.[R]	1xTMT6plex [K12]; 1xTMT6plex [N-Term]	0.000681486	0.000907924	1	1	1	1	P80404	P80404 [389-400]		0	1811.18	28.8	24.7	34.2	16.1	32	37.3	30.6	19.8	Mandatory Modification Missing	High	0.0004938	9.508e-05	4.03
FALSE	High	NLGSLLKPGGFLVIMDALK	[R].NLGSLLKPGGFLVIMDALK.[S]	2xTMT6plex [K7; K19]; 1xTMT6plex [N-Term]	9.91953e-05	0.000907924	1	1	1	2	P40261	P40261 [182-200]		1	2673.63	48.9	53.2	122.7	62.6	84.5	49	100.5	72.7	Mandatory Modification Missing	High	0.0004938	8.781e-06	4.77
FALSE	High	NLFAFFDMAYQGFASGDGDK	[R].NLFAFFDMAYQGFASGDGDK.[D]	1xOxidation [M8]; 1xTMT6plex [K20]; 1xTMT6plex [N-Term]	0.000217154	0.000907924	1	1	1	2	P00505	P00505 [237-256]		0	2675.29									Mandatory Modification Missing	High	0.0004938	2.312e-05	5.24
FALSE	High	NGNPNGEGLPHWPEYNQK	[R].NGNPNGEGLPHWPEYNQK.[E]	1xDeamidated [N1]; 1xTMT6plex [K18]; 1xTMT6plex [N-Term]	0.00401219	0.000907924	1	1	1	5	P23141	P23141 [506-523]		0	2510.25	107.7	127.4	143.2	104.8	251.3	220.2	391.6	243.1	Mandatory Modification Missing	High	0.0004938	0.0008549	5.15
FALSE	High	NGNPNGEGLPHWPEYNQK	[R].NGNPNGEGLPHWPEYNQK.[E]	1xTMT6plex [K18]; 1xTMT6plex [N-Term]	0.00219622	0.000907924	1	1	1	3	P23141	P23141 [506-523]		0	2509.26									Mandatory Modification Missing	High	0.0004938	0.0004062	3.79
FALSE	High	NCTDIDECR	[R].NCTDIDECR.[I]	2xCarbamidomethyl [C2; C8]; 1xTMT6plex [N-Term]; 1xAMTzHexNAc2_10plexTMT [N1(100)]	0.00735569	0.000907924	1	3	1	4	P35555	P35555 [1067-1075]	P35555 1xAMTzHexNAc2_10plexTMT [N1067(100)]	0	2142.98	195.3	83	68.7	69.2	71.6	294.2	318.4	331.4	Mandatory Modification Missing	High	0.0004938	0.001808	2.93
FALSE	High	LNGSAVLGPAVGLLR	[R].LNGSAVLGPAVGLLR.[P]	1xTMT6plex [N-Term]; 1xAMTzHexNAc2_10plexTMT [N2(100)]	0.00493339	0.000907924	1	1	1	4	Q6UWY2	Q6UWY2 [128-142]	Q6UWY2 1xAMTzHexNAc2_10plexTMT [N129(100)]	0	2397.39	196.4	162.9	153.4	123.8	103.8	114.7	795	299.5	Mandatory Modification Missing	High	0.0004938	0.001107	2.26
FALSE	High	INEGFDLLHSGKSIR	[K].INEGFDLLHSGKSIR.[T]	1xTMT6plex [K12]; 1xTMT6plex [N-Term]	0.000438357	0.000907924	2	2	1	1	P00325; P07327	P00325 [356-370]; P07327 [356-370]		1	2144.22	47.8	40.2	81	53.9	350.4	77.6	48.7	47.7	Mandatory Modification Missing	High	0.0004938	5.527e-05	5.59
FALSE	High	INEGFDLLHSGK	[K].INEGFDLLHSGK.[S]	1xTMT6plex [K12]; 1xTMT6plex [N-Term]	0.000113033	0.000907924	2	2	1	5	P00325; P07327	P00325 [356-367]; P07327 [356-367]		0	1788.01	377.1	347.6	617.4	470.5	2428.3	673.2	418.2	524.6	Mandatory Modification Missing	High	0.0004938	1.034e-05	4.06
FALSE	High	KSMEVNFLSYVVLTVAALPMLK	[R].KSMEVNFLSYVVLTVAALPMLK.[Q]	2xOxidation [M3; M20]; 2xTMT6plex [K1; K22]; 1xTMT6plex [N-Term]	0.000752443	0.000907924	1	1	1	1	P28845	P28845 [138-159]		1	3172.83	14.6	12.7	24.5	10	26.3	16.2	10.3	12.6	Mandatory Modification Missing	High	0.0004938	0.0001079	3.92
FALSE	High	KSCCSCCPVGCAK	[K].KSCCSCCPVGCAK.[C]	5xCarbamidomethyl [C3; C4; C6; C7; C11]; 2xTMT6plex [K1; K13]; 1xTMT6plex [N-Term]	0.000351568	0.000907924	1	5	1	1	P80297	P80297 [31-43]		1	2261.09	48	130.3	611.4	264.7	63.5	34.7	24	40.7	Mandatory Modification Missing	High	0.0004938	4.188e-05	5.14
FALSE	High	KQADSVAELGEQIDNLQR	[K].KQADSVAELGEQIDNLQR.[V]	1xTMT6plex [K1]; 1xTMT6plex [N-Term]	1.12691e-05	0.000907924	1	1	1	1	Q9UKX3	Q9UKX3 [1199-1216]		1	2472.35									Mandatory Modification Missing	High	0.0004938	5.958e-07	4.26
FALSE	High	KPVEEYANCHLAR	[R].KPVEEYANCHLAR.[A]	1xCarbamidomethyl [C9]; 1xTMT6plex [K1]; 1xTMT6plex [N-Term]	0.00504544	0.000907924	1	1	1	1	P02787	P02787 [588-600]		1	2045.1	28.2	38.8	32.1	30.1	44.8	40	49.7	58.8	Mandatory Modification Missing	High	0.0004938	0.001135	4.46
FALSE	High	KPLVIIAEDVDGEALSTLVLNR	[R].KPLVIIAEDVDGEALSTLVLNR.[L]	1xTMT6plex [K1]; 1xTMT6plex [N-Term]	1.28992e-05	0.000907924	1	1	1	1	P10809	P10809 [269-290]		1	2823.66									Mandatory Modification Missing	High	0.0004938	7.042e-07	4.86
FALSE	High	KPFSIEDVEVAPPKAYEVR	[K].KPFSIEDVEVAPPKAYEVR.[I]	2xTMT6plex [K1; K14]; 1xTMT6plex [N-Term]	4.89159e-05	0.000907924	1	1	1	3	P00325	P00325 [20-38]		2	2861.64	72.5	65.2	98.5	59.1	251.9	105.6	68.6	53.3	Mandatory Modification Missing	High	0.0004938	3.656e-06	5.98
FALSE	High	KPEEVDDEVFYSPR	[R].KPEEVDDEVFYSPR.[S]	1xTMT6plex [K1]; 1xTMT6plex [N-Term]	0.00446912	0.000907924	1	1	1	2	P00480	P00480 [307-320]		1	2168.13	18.2	16.7	23.3	13.1	41.3	34.7	19.8	21.5	Mandatory Modification Missing	High	0.0004938	0.0009768	3.31
FALSE	High	KPAAAAGAK	[K].KPAAAAGAK.[K]	2xTMT6plex [K1; K9]; 1xTMT6plex [N-Term]	0.0036181	0.000907924	1	1	1	3	P10412	P10412 [160-168]		1	1471.96	92.4	61.9	79	74.6	509.3	633.4	359.6	763.9	Mandatory Modification Missing	High	0.0004938	0.0007511	3.62
FALSE	High	KIEFVLNLPK	[R].KIEFVLNLPK.[T]	2xTMT6plex [K1; K10]; 1xTMT6plex [N-Term]	0.0028896	0.000907924	1	2	1	2	Q68CK6	Q68CK6 [543-552]		1	1888.22	69.8	68	87.1	64.6	260	175	84.4	90.5	Mandatory Modification Missing	High	0.0004938	0.0005682	3.96
FALSE	High	KLCQNEGCK	[R].KLCQNEGCK.[L]	2xCarbamidomethyl [C3; C8]; 2xTMT6plex [K1; K9]; 1xTMT6plex [N-Term]	0.00202538	0.000907924	1	1	1	2	P55157	P55157 [438-446]		1	1824.01									Mandatory Modification Missing	High	0.0004938	0.000366	3.48
FALSE	High	KKQADSVAELGEQIDNLQR	[R].KKQADSVAELGEQIDNLQR.[V]	2xTMT6plex [K1; K2]; 1xTMT6plex [N-Term]	0.00134482	0.000907924	1	1	1	1	Q9UKX3	Q9UKX3 [1198-1216]		2	2829.6	17.3	15.9	19.8	106.8	19.5	16.1	20.7	17.9	Mandatory Modification Missing	High	0.0004938	0.000221	5.56
FALSE	High	KGTTTNATSTTTTTASTAVADAQK	[K].KGTTTNATSTTTTTASTAVADAQK.[R]	2xTMT6plex [K1; K24]; 1xTMT6plex [N-Term]; 2xAMTzHexNAc2_10plexTMT [S16(99.5); T17(100)]	0.00127986	0.000907924	1	1	2	2	Q9UHR5	Q9UHR5 [229-252]	Q9UHR5 2xAMTzHexNAc2_10plexTMT [S244(99.5); T245(100)]	1	4478.37	18.3	7.9	28.4	11.3	59.5	91.7	37.7	70.8		High	0.0004938	0.0002074	4.26
FALSE	High	KGTTTNATSTTTTTASTAVADAQK	[K].KGTTTNATSTTTTTASTAVADAQK.[R]	2xTMT6plex [K1; K24]; 1xTMT6plex [N-Term]; 1xAMTzHexNAc2_10plexTMT [T12(99.3)]	6.88783e-05	0.000907924	1	1	3	3	Q9UHR5	Q9UHR5 [229-252]	Q9UHR5 1xAMTzHexNAc2_10plexTMT [T240(99.3)]	1	3747.01	37.1	21.6	34.9	24.5	434.6	693.2	323	663.6		High	0.0004938	5.575e-06	5.47
FALSE	High	KGQGLTGPTLLPGTPAR	[R].KGQGLTGPTLLPGTPAR.[K]	1xTMT6plex [K1]; 1xTMT6plex [N-Term]	0.000255368	0.000907924	1	1	1	1	Q08426	Q08426 [535-551]		1	2122.27									Mandatory Modification Missing	High	0.0004938	2.834e-05	5.45
FALSE	High	KGDVKPLAEQIAITAGCK	[K].KGDVKPLAEQIAITAGCK.[T]	1xCarbamidomethyl [C17]; 3xTMT6plex [K1; K5; K18]; 1xTMT6plex [N-Term]	0.000151468	0.000907924	1	1	1	2	P23141	P23141 [258-275]		2	2815.69	23.8	22.3	63.2	31.5	204.6	74.8	306.9	73.7	Mandatory Modification Missing	High	0.0004938	1.479e-05	5.24
FALSE	High	KFSLDALITNILPFEK	[K].KFSLDALITNILPFEK.[I]	2xTMT6plex [K1; K16]; 1xTMT6plex [N-Term]	0.00415907	0.000907924	1	1	1	1	P00326	P00326 [340-355]		1	2536.54	15.3	13.1	25.5	22.2	45.5	37.9	32.5	31	Mandatory Modification Missing	High	0.0004938	0.0008929	3.82
FALSE	High	KFSLDALITHVLPFEK	[K].KFSLDALITHVLPFEK.[I]	2xTMT6plex [K1; K16]; 1xTMT6plex [N-Term]	0.000211365	0.000907924	2	2	1	3	P00325; P07327	P00325 [340-355]; P07327 [340-355]		1	2545.54	57.7	50.1	95.7	62.5	341	122.2	91.3	110.6	Mandatory Modification Missing	High	0.0004938	2.241e-05	5.44
FALSE	High	KVESLQEEIAFLK	[R].KVESLQEEIAFLK.[K]	2xTMT6plex [K1; K13]; 1xTMT6plex [N-Term]	1.51012e-05	0.000907924	1	1	1	4	P08670	P08670 [223-235]		1	2221.34	114.1	77.8	159.9	106.4	205.1	239.9	207.2	254	Mandatory Modification Missing	High	0.0004938	8.526e-07	6.83
FALSE	High	KFLIAFNINLLGTK	[R].KFLIAFNINLLGTK.[E]	2xTMT6plex [K1; K14]; 1xTMT6plex [N-Term]	1.58681e-05	0.000907924	1	1	1	2	O95954	O95954 [180-193]		1	2279.45									Mandatory Modification Missing	High	0.0004938	9.066e-07	5.23
FALSE	High	KVFANPEDCVAFGK	[R].KVFANPEDCVAFGK.[G]	1xCarbamidomethyl [C9]; 2xTMT6plex [K1; K14]; 1xTMT6plex [N-Term]	8.21019e-05	0.000907924	1	1	1	3	P10620	P10620 [42-55]		1	2269.26	173.9	235.3	345.6	168.2	490.3	297.6	519.7	177.7	Mandatory Modification Missing	High	0.0004938	6.954e-06	6.48
FALSE	High	KVFLQQLEVFMK	[K].KVFLQQLEVFMK.[K]	1xOxidation [M11]; 2xTMT6plex [K1; K12]; 1xTMT6plex [N-Term]	0.00314736	0.000907924	1	1	1	1	Q93088	Q93088 [139-150]		1	2213.33	126.3	156.1	227	139.3	235	134	95	99.3	Mandatory Modification Missing	High	0.0004938	0.0006327	5.13
FALSE	High	IANDNSLNHEYLPILGLAEFR	[K].IANDNSLNHEYLPILGLAEFR.[S]	1xTMT6plex [N-Term]	0.000353154	0.000907924	1	1	1	1	P17174	P17174 [61-81]		0	2628.4									Mandatory Modification Missing	High	0.0004938	4.223e-05	4.95
FALSE	High	LAMALSGCQNVK	[R].LAMALSGCQNVK.[V]	1xCarbamidomethyl [C8]; 1xTMT6plex [K12]; 1xTMT6plex [N-Term]	0.00516002	0.000907924	1	1	1	1	Q9UJM8	Q9UJM8 [342-353]		0	1749.98	163	148	178.9	93.6	233.8	171.7	132.4	150.7	Mandatory Modification Missing	High	0.0004938	0.001169	3.5
FALSE	High	LALIQLQISSIK	[R].LALIQLQISSIK.[S]	1xTMT6plex [K12]; 1xTMT6plex [N-Term]	0.00259393	0.000907924	1	1	1	1	Q9NQR4	Q9NQR4 [6-17]		0	1785.16	54.9	104.5	100.7	55.4	70.6	151.4	70.2	49.2	Mandatory Modification Missing	High	0.0004938	0.0004975	3.48
FALSE	High	IAILGFAFK	[K].IAILGFAFK.[K]	1xTMT6plex [K9]; 1xTMT6plex [N-Term]	0.00365078	0.000907924	1	1	1	1	O60701	O60701 [331-339]		0	1437.92	95.5	159.6	281.5	135.3	182.2	157.7	249.6	106.6	Mandatory Modification Missing	High	0.0004938	0.0007621	3.43
FALSE	High	IALGIPLPEIKNVVSGK	[K].IALGIPLPEIKNVVSGK.[T]	2xTMT6plex [K11; K17]; 1xTMT6plex [N-Term]	0.000515494	0.000907924	1	1	1	1	P31327	P31327 [741-757]		1	2435.56	88.9	100.1	160.5	134.8	359	287.3	91.8	98.6	Mandatory Modification Missing	High	0.0004938	6.745e-05	4.01
FALSE	High	IALGIPLPEIK	[K].IALGIPLPEIK.[N]	1xTMT6plex [K11]; 1xTMT6plex [N-Term]	0.00551956	0.000907924	1	1	1	1	P31327	P31327 [741-751]		0	1622.07									Mandatory Modification Missing	High	0.0004938	0.001272	3.72
FALSE	High	LAKTYETTLEK	[R].LAKTYETTLEK.[C]	2xTMT6plex [K3; K11]; 1xTMT6plex [N-Term]	0.000801395	0.000907924	1	1	1	13	P02768	P02768 [373-383]		1	1984.19	1106.6	1016.5	1304.2	608.3	1696.6	807.1	2659	874.4	Mandatory Modification Missing	High	0.0004938	0.0001164	3.05
FALSE	High	IADQCPSSLAIQENANALAR	[R].IADQCPSSLAIQENANALAR.[Y]	1xCarbamidomethyl [C5]; 1xTMT6plex [N-Term]	3.51045e-06	0.000907924	1	1	1	5	P05062	P05062 [154-173]		0	2371.22	100.6	101.9	103.4	108	168.8	206.3	216.4	164.1	Mandatory Modification Missing	High	0.0004938	1.403e-07	6.05
FALSE	High	LAASEAATAISHQAIQILGGMGYVTEMPAER	[K].LAASEAATAISHQAIQILGGMGYVTEMPAER.[H]	1xOxidation [M27]; 1xTMT6plex [N-Term]	3.44275e-05	0.000907924	1	1	1	2	P16219	P16219 [350-380]		0	3431.75	13.9	19.4	18.1	18.9	32.7	34.7	26.6	26.7	Mandatory Modification Missing	High	0.0004938	2.368e-06	6.31
FALSE	High	IAALQAFADQLIAAGHYAK	[K].IAALQAFADQLIAAGHYAK.[G]	1xTMT6plex [K19]; 1xTMT6plex [N-Term]	1.36769e-05	0.000907924	1	1	1	1	Q13813	Q13813 [1501-1519]		0	2430.39	32	28.6	38.7	25.2	109.9	99.9	48.9	59.2	Mandatory Modification Missing	High	0.0004938	7.566e-07	6.69
FALSE	High	LAADDFRVKYETELAMR	[R].LAADDFRVKYETELAMR.[Q]	1xOxidation [M16]; 1xTMT6plex [K9]; 1xTMT6plex [N-Term]	0.00401219	0.000907924	1	1	1	1	P05783	P05783 [159-175]		2	2502.34	27.2	32.4	36.3	33	89.5	45.8	50.1	25.6	Mandatory Modification Missing	High	0.0004938	0.0008541	5.02
FALSE	High	KYTPEQVAMATVTALHR	[K].KYTPEQVAMATVTALHR.[T]	1xOxidation [M9]; 1xTMT6plex [K1]; 1xTMT6plex [N-Term]	0.00106418	0.000907924	1	1	1	1	P05062	P05062 [243-259]		1	2390.33									Mandatory Modification Missing	High	0.0004938	0.0001657	6.79
FALSE	High	KYILGNPLTPGVTQGPQIDK	[K].KYILGNPLTPGVTQGPQIDK.[E]	2xTMT6plex [K1; K20]; 1xTMT6plex [N-Term]	0.000739014	0.000907924	1	1	1	1	P00352	P00352 [329-348]		1	2826.67	59.8	50.1	64.3	48.5	92.7	86.7	72.6	55.5	Mandatory Modification Missing	High	0.0004938	0.0001054	5.33
FALSE	High	KVVGCSCVVVK	[R].KVVGCSCVVVK.[D]	2xCarbamidomethyl [C5; C7]; 2xTMT6plex [K1; K11]; 1xTMT6plex [N-Term]	0.00598408	0.000907924	1	1	1	1	P25398	P25398 [102-112]		1	1922.15	87.6	73.9	79	71.6	126.2	114.2	97.5	102.2	Mandatory Modification Missing	High	0.0004938	0.001401	4.11
FALSE	High	KVQAEDEANGLQTTPASR	[R].KVQAEDEANGLQTTPASR.[A]	1xTMT6plex [K1]; 1xTMT6plex [N-Term]; 1xAMTzHexNAc2_10plexTMT [S17(99.4)]	2.03277e-05	0.000907924	1	1	3	6	P30622	P30622 [127-144]	P30622 1xAMTzHexNAc2_10plexTMT [S143(99.4)]	1	3104.64	162.9	213	308.6	251.4	490.3	775.2	568.1	479.2		High	0.0004938	1.236e-06	6.12
FALSE	High	KVPQVSTPTLVEVSR	[K].KVPQVSTPTLVEVSR.[N]	1xTMT6plex [K1]; 1xTMT6plex [N-Term]	0.000218134	0.000907924	1	1	1	4	P02768	P02768 [438-452]		1	2098.26	126.8	143.1	548.7	106.3	612.8	427	695.7	340.7	Mandatory Modification Missing	High	0.0004938	2.322e-05	4.1
FALSE	High	KVLGAFSDGLAHLDNLK	[K].KVLGAFSDGLAHLDNLK.[G]	2xTMT6plex [K1; K17]; 1xTMT6plex [N-Term]	6.73448e-05	0.000907924	2	2	1	2	P02042; P68871	P02042 [67-83]; P68871 [67-83]		1	2485.47	60.2	64.6	58.7	47.6	65.8	70.3	54.8	60.2	Mandatory Modification Missing	High	0.0004938	5.422e-06	4.72
FALSE	High	KVFLQQLEVFMK	[K].KVFLQQLEVFMK.[K]	2xTMT6plex [K1; K12]; 1xTMT6plex [N-Term]	0.000564069	0.000907924	1	1	1	2	Q93088	Q93088 [139-150]		1	2197.34	59.8	113.6	150.7	85.1	424.4	334.3	203.6	321.5	Mandatory Modification Missing	High	0.0004938	7.543e-05	2.85
FALSE	High	LANLTQGEDQYYLR	[R].LANLTQGEDQYYLR.[V]	1xTMT6plex [N-Term]; 1xAMTzHexNAc2_10plexTMT [N3(100)]	2.44496e-05	0.000907924	1	1	1	13	P10909	P10909 [372-385]	P10909 1xAMTzHexNAc2_10plexTMT [N374(100)]	0	2644.36	186.4	226.6	268.6	197.2	334.9	1774.1	3892.4	1153.7	Mandatory Modification Missing	High	0.0004938	1.556e-06	3.88
FALSE	High	KFLDAGHK	[K].KFLDAGHK.[L]	2xTMT6plex [K1; K8]; 1xTMT6plex [N-Term]	0.00419662	0.000907924	1	1	1	1	P30101	P30101 [289-296]		1	1602.99	168.3	213.4	331.3	204.2	404.4	342	438.7	342.9	Mandatory Modification Missing	High	0.0004938	0.0009021	3.88
FALSE	High	KANNSQEPSPQLASSVASTR	[K].KANNSQEPSPQLASSVASTR.[S]	1xTMT6plex [K1]; 1xTMT6plex [N-Term]; 1xAMTzHexNAc2_10plexTMT [S/T/N]	0.000925573	0.000907924	1	1	2	4	Q96HC4	Q96HC4 [305-324]		1	3261.73	29.7	27.6	53.1	40.1	267.4	207.4	85.6	132.8		High	0.0004938	0.0001394	4.86
FALSE	High	HQGVMVGMGQK	[R].HQGVMVGMGQK.[D]	1xOxidation [M]; 1xTMT6plex [K11]; 1xTMT6plex [N-Term]	0.000660344	0.000907924	2	7	2	5	P63267; P60709	P63267 [41-51]; P60709 [40-50]		0	1645.89	302	277.4	444.7	409.1	1045.9	940.4	852.2	1410.8	Mandatory Modification Missing	High	0.0004938	9.167e-05	4.84
FALSE	High	HQGVMVGMGQK	[R].HQGVMVGMGQK.[D]	1xTMT6plex [K11]; 1xTMT6plex [N-Term]	0.000554001	0.000907924	2	7	1	1	P63267; P60709	P63267 [41-51]; P60709 [40-50]		0	1629.9	84.5	78	140.9	117.5	372.1	305	252.4	501.5	Mandatory Modification Missing	High	0.0004938	7.376e-05	4.03
FALSE	High	HPYFYAPELLFFAKR	[R].HPYFYAPELLFFAKR.[Y]	1xTMT6plex [K14]; 1xTMT6plex [N-Term]	0.000551512	0.000907924	1	1	1	1	P02768	P02768 [170-184]		1	2357.32	22.7	29.4	30.8	16.1	53.6	33.8	74.7	37.9	Mandatory Modification Missing	High	0.0004938	7.342e-05	5.81
FALSE	High	HPYFYAPELLFFAK	[R].HPYFYAPELLFFAK.[R]	1xTMT6plex [K14]; 1xTMT6plex [N-Term]	7.88411e-05	0.000907924	1	1	1	4	P02768	P02768 [170-183]		0	2201.22	92.2	128.5	170.4	101.5	446.5	350.7	645.5	672.1	Mandatory Modification Missing	High	0.0004938	6.594e-06	4.8
FALSE	High	HPQELLASADFQPVPSIVGVNNNEFGWLIPK	[R].HPQELLASADFQPVPSIVGVNNNEFGWLIPK.[V]	1xDeamidated [N]; 1xTMT6plex [K31]; 1xTMT6plex [N-Term]	7.04467e-05	0.000907924	1	1	2	2	O00748	O00748 [322-352]		0	3876.07	9.5	9.8	15.4	11.3	50	28.2	28.3	18.5	Mandatory Modification Missing	High	0.0004938	5.751e-06	6.88
FALSE	High	HPQELLASADFQPVPSIVGVNNNEFGWLIPK	[R].HPQELLASADFQPVPSIVGVNNNEFGWLIPK.[V]	1xTMT6plex [K31]; 1xTMT6plex [N-Term]	0.000678425	0.000907924	1	1	1	2	O00748	O00748 [322-352]		0	3875.09	14.4	15	20	14.9	49.8	36.7	31	31.2	Mandatory Modification Missing	High	0.0004938	9.479e-05	6.16
FALSE	High	HPDYSVVLLLR	[R].HPDYSVVLLLR.[L]	1xTMT6plex [N-Term]	0.00281267	0.000907924	1	1	1	5	P02768	P02768 [362-372]		0	1540.9	142	145.6	194.2	124	215	188	351	190	Mandatory Modification Missing	High	0.0004938	0.0005506	4.23
FALSE	High	HNQLPLVIEFTEQTAPK	[K].HNQLPLVIEFTEQTAPK.[I]	1xTMT6plex [K17]; 1xTMT6plex [N-Term]	0.000805011	0.000907924	1	1	1	2	P07237	P07237 [231-247]		0	2423.37	22.9	20.6	24.4	21.1	39.1	37.6	40	31.8	Mandatory Modification Missing	High	0.0004938	0.0001169	3.97
FALSE	High	HNNDTQHIWESDSNEFSVIADPR	[K].HNNDTQHIWESDSNEFSVIADPR.[G]	1xTMT6plex [N-Term]; 1xAMTzHexNAc2_10plexTMT [N/T/S]	0.000258841	0.000907924	1	1	2	4	P14625	P14625 [215-237]		0	3671.74	16.1	26.1	24.4	25.6	28.9	48.6	37.7	33.5		High	0.0004938	2.868e-05	5.81
FALSE	High	HMVFLGGAVLADIMK	[K].HMVFLGGAVLADIMK.[D]	1xOxidation [M14]; 1xTMT6plex [K15]; 1xTMT6plex [N-Term]	0.00287664	0.000907924	1	1	1	2	P61160	P61160 [352-366]		0	2076.18									Mandatory Modification Missing	High	0.0004938	0.0005651	6.15
FALSE	High	HMVFLGGAVLADIMK	[K].HMVFLGGAVLADIMK.[D]	1xTMT6plex [K15]; 1xTMT6plex [N-Term]	0.00229727	0.000907924	1	1	1	1	P61160	P61160 [352-366]		0	2060.18	39.4	41	50.8	33.5	102.1	84.8	70.1	62.4	Mandatory Modification Missing	High	0.0004938	0.0004289	3.96
FALSE	High	HIYYITGETK	[K].HIYYITGETK.[D]	1xTMT6plex [K10]; 1xTMT6plex [N-Term]	0.00585128	0.000907924	1	2	1	2	P07900	P07900 [490-499]		0	1682.95	141.6	173.1	227.2	148.5	410.2	362.6	306.5	287.4	Mandatory Modification Missing	High	0.0004938	0.001365	4.47
FALSE	High	HLVMGDIPAAVNAFQEAASLLGK	[K].HLVMGDIPAAVNAFQEAASLLGK.[K]	1xOxidation [M4]; 1xTMT6plex [K23]; 1xTMT6plex [N-Term]	5.14e-05	0.000907924	1	1	1	2	P49321	P49321 [53-75]		0	2826.56	20.1	22.9	30.4	21.9	48.1	55.2	48.8	51.7	Mandatory Modification Missing	High	0.0004938	3.883e-06	6.12
FALSE	High	HLVFPLLEFLSVK	[R].HLVFPLLEFLSVK.[E]	1xTMT6plex [K13]; 1xTMT6plex [N-Term]	0.000780037	0.000907924	1	1	1	1	P60228	P60228 [17-29]		0	2000.23	18.5	18.5	29.3	18.4	79.5	53.6	49.2	54.4	Mandatory Modification Missing	High	0.0004938	0.0001123	4.67
FALSE	High	HLSLGSVQLCGVGK	[K].HLSLGSVQLCGVGK.[F]	1xCarbamidomethyl [C10]; 1xTMT6plex [K14]; 1xTMT6plex [N-Term]	0.000561535	0.000907924	1	1	1	1	P35573	P35573 [1039-1052]		0	1913.1									Mandatory Modification Missing	High	0.0004938	7.49e-05	4.26
FALSE	High	HLPTLDHPIIPADYVAIK	[K].HLPTLDHPIIPADYVAIK.[A]	1xTMT6plex [K18]; 1xTMT6plex [N-Term]	0.00666453	0.000907924	1	1	1	1	P31327	P31327 [1292-1309]		0	2471.44	42	32.6	40.1	29	137.4	90.1	53.3	48.9	Mandatory Modification Missing	High	0.0004938	0.001606	4.14
FALSE	High	HLPGPQQQAFQLLQGLEDFIAK	[K].HLPGPQQQAFQLLQGLEDFIAK.[K]	1xTMT6plex [K22]; 1xTMT6plex [N-Term]	8.49798e-07	0.000907924	1	1	1	2	P11509	P11509 [229-250]		0	2936.64	60.8	84.5	79.4	83.1	95.2	343.5	78.6	97	Mandatory Modification Missing	High	0.0004938	2.432e-08	8.29
FALSE	High	HQGVMVGMGQK	[R].HQGVMVGMGQK.[D]	2xOxidation [M5; M8]; 1xTMT6plex [K11]; 1xTMT6plex [N-Term]	0.000168754	0.000907924	2	7	1	5	P63267; P60709	P63267 [41-51]; P60709 [40-50]		0	1661.89									Mandatory Modification Missing	High	0.0004938	1.69e-05	4.16
FALSE	High	KANNSQEPSPQLASSVASTR	[K].KANNSQEPSPQLASSVASTR.[S]	1xDeamidated [N3]; 1xTMT6plex [K1]; 1xTMT6plex [N-Term]; 1xAMTzHexNAc2_10plexTMT [S15(99.2)]	0.006546	0.000907924	1	1	2	2	Q96HC4	Q96HC4 [305-324]	Q96HC4 1xAMTzHexNAc2_10plexTMT [S319(99.2)]	1	3262.71	15.8	28.2	47.2	40.9	114.8	116.1	60.9	61.7		High	0.0004938	0.001573	3.18
FALSE	High	HQMDLVATLSQLGLQELFQAPDLR	[K].HQMDLVATLSQLGLQELFQAPDLR.[G]	1xOxidation [M3]; 1xTMT6plex [N-Term]	0.000709668	0.000907924	1	1	1	1	P08697	P08697 [343-366]		0	2968.58									Mandatory Modification Missing	High	0.0004938	0.0001003	5.86
FALSE	High	HRVDFLQLMIDSQNSK	[K].HRVDFLQLMIDSQNSK.[ED]	1xTMT6plex [K16]; 1xTMT6plex [N-Term]	0.0048022	0.000907924	1	2	1	1	P08684	P08684 [267-282]		1	2389.31	74.6	72.6	85.2	58.1	183.1	79.8	60.7	56.2	Mandatory Modification Missing	High	0.0004938	0.001071	5.83
FALSE	High	KAIIIFVPVPQLK	[R].KAIIIFVPVPQLK.[S]	2xTMT6plex [K1; K13]; 1xTMT6plex [N-Term]	0.0072574	0.000907924	1	1	1	1	P62081	P62081 [58-70]		1	2153.44	65.6	70.2	96.9	53.1	110.5	89.3	119.5	73.8	Mandatory Modification Missing	High	0.0004938	0.001785	4.35
FALSE	High	KAAGGATPK	[K].KAAGGATPK.[K]	2xTMT6plex [K1; K9]; 1xTMT6plex [N-Term]	0.00625877	0.000907924	1	1	1	1	P16403	P16403 [140-148]		1	1487.95									Mandatory Modification Missing	High	0.0004938	0.001481	3.82
FALSE	High	HYVYGPLPQSFDK	[K].HYVYGPLPQSFDK.[E]	1xTMT6plex [K13]; 1xTMT6plex [N-Term]	0.00106898	0.000907924	1	1	1	3	P13073	P13073 [123-135]		0	2009.09	288.9	288.9	237.2	259.7	265.9	253.5	161.4	183	Mandatory Modification Missing	High	0.0004938	0.0001666	4.54
FALSE	High	HYQINQQWER	[K].HYQINQQWER.[T]	1xTMT6plex [N-Term]	0.00712837	0.000907924	1	1	1	1	P02751	P02751 [58-67]		0	1630.83	72.7	61.9	77.4	64	92.6	137.4	139.1	110.4	Mandatory Modification Missing	High	0.0004938	0.00174	4.34
FALSE	High	HYGGLTGLNK	[R].HYGGLTGLNK.[A]	1xTMT6plex [K10]; 1xTMT6plex [N-Term]	0.00156718	0.000907924	1	3	1	2	Q8N0Y7	Q8N0Y7 [91-100]		0	1517.88	126.4	144.9	181.3	156	210.7	231.6	214.3	177	Mandatory Modification Missing	High	0.0004938	0.0002669	4.48
FALSE	High	HWPFQVINDGDKPK	[K].HWPFQVINDGDKPK.[V]	2xTMT6plex [K12; K14]; 1xTMT6plex [N-Term]	0.00137543	0.000907924	1	1	1	1	P0DMV9	P0DMV9 [89-102]		1	2368.34	42.1	47	61.6	41.4	120.1	96.3	79.1	76.8	Mandatory Modification Missing	High	0.0004938	0.0002267	5.3
FALSE	High	HVLQTFGPIPEFSR	[K].HVLQTFGPIPEFSR.[A]	1xTMT6plex [N-Term]	0.001945	0.000907924	1	1	1	1	Q9Y2S2	Q9Y2S2 [261-274]		0	1857.02	63.7	59.6	69.6	57	87.5	87.4	68.9	63.9	Mandatory Modification Missing	High	0.0004938	0.0003483	4.37
FALSE	High	HVGMAVAGLLADAR	[R].HVGMAVAGLLADAR.[S]	1xOxidation [M4]; 1xTMT6plex [N-Term]	0.000154917	0.000907924	1	1	1	1	P25788	P25788 [73-86]		0	1625.9	45.9	55	60.1	45.6	62.3	66.2	109.5	96.3	Mandatory Modification Missing	High	0.0004938	1.527e-05	4.21
FALSE	High	HVGMAVAGLLADAR	[R].HVGMAVAGLLADAR.[S]	1xTMT6plex [N-Term]	5.91002e-05	0.000907924	1	1	1	1	P25788	P25788 [73-86]		0	1609.9	40.1	39.7	40.6	33.9	78.6	51.7	58.5	47.1	Mandatory Modification Missing	High	0.0004938	4.626e-06	4.89
FALSE	High	HVEDVPAFQALGSLNDLQFFR	[K].HVEDVPAFQALGSLNDLQFFR.[Y]	1xTMT6plex [N-Term]	5.03291e-06	0.000907924	1	1	1	1	P25311	P25311 [40-60]		0	2632.37	23.5	23.9	56.3	32.1	73.3	50.9	121.5	43.5	Mandatory Modification Missing	High	0.0004938	2.2e-07	5.16
FALSE	High	HSQFIGYPITLFVEK	[K].HSQFIGYPITLFVEK.[KE]	1xTMT6plex [K15]; 1xTMT6plex [N-Term]	0.000501754	0.000907924	1	2	1	2	P07900	P07900 [210-224]		0	2237.27									Mandatory Modification Missing	High	0.0004938	6.525e-05	5.8
FALSE	High	HSQDLAFLSMLNDIAAVPATAMPFR	[R].HSQDLAFLSMLNDIAAVPATAMPFR.[G]	1xDeamidated [N12]; 2xOxidation [M10; M22]; 1xTMT6plex [N-Term]	3.83568e-05	0.000907924	1	1	1	1	P49327	P49327 [444-468]		0	2978.5									Mandatory Modification Missing	High	0.0004938	2.715e-06	5.69
FALSE	High	HSQDLAFLSMLNDIAAVPATAMPFR	[R].HSQDLAFLSMLNDIAAVPATAMPFR.[G]	2xOxidation [M10; M22]; 1xTMT6plex [N-Term]	0.00085353	0.000907924	1	1	1	1	P49327	P49327 [444-468]		0	2977.51									Mandatory Modification Missing	High	0.0004938	0.0001261	5.46
FALSE	High	HSQDLAFLSMLNDIAAVPATAMPFR	[R].HSQDLAFLSMLNDIAAVPATAMPFR.[G]	1xOxidation [M22]; 1xTMT6plex [N-Term]	9.53959e-06	0.000907924	1	1	1	2	P49327	P49327 [444-468]		0	2961.52	14.8	11.5	19.1	16.3	33	40.6	28.2	22.5	Mandatory Modification Missing	High	0.0004938	4.834e-07	8.11
FALSE	High	HSQDLAFLSMLNDIAAVPATAMPFR	[R].HSQDLAFLSMLNDIAAVPATAMPFR.[G]	1xTMT6plex [N-Term]	0.00211858	0.000907924	1	1	1	2	P49327	P49327 [444-468]		0	2945.52	16	11.1	17.2	11.1	20.1	27.2	21.2	25.5	Mandatory Modification Missing	High	0.0004938	0.0003883	5.21
FALSE	High	HSNPTQGATPTWTPTTR	[R].HSNPTQGATPTWTPTTR.[S]	1xTMT6plex [N-Term]; 1xAMTzHexNAc2_10plexTMT [T16(99.5)]	0.000319848	0.000907924	1	1	2	4	P27540	P27540 [628-644]	P27540 1xAMTzHexNAc2_10plexTMT [T643(99.5)]	0	2813.42	14.6	12.2	11.6	9.8	82.2	159.9	42	64.7		High	0.0004938	3.726e-05	7.86
FALSE	High	HRVDFLQLMIDSQNSK	[K].HRVDFLQLMIDSQNSK.[ED]	1xOxidation [M9]; 1xTMT6plex [K16]; 1xTMT6plex [N-Term]	0.000524862	0.000907924	1	2	1	1	P08684	P08684 [267-282]		1	2405.3	134.5	123.7	151.5	131	279.4	115.2	131	104.6	Mandatory Modification Missing	High	0.0004938	6.898e-05	6
FALSE	High	HQTVPQNTGGK	[K].HQTVPQNTGGK.[N]	1xTMT6plex [K11]; 1xTMT6plex [N-Term]	0.00640078	0.000907924	1	1	1	3	P02787	P02787 [554-564]		0	1624.92	18.6	30.7	21.3	23.2	26.4	41.2	44.5	41.7	Mandatory Modification Missing	High	0.0004938	0.001524	2.93
FALSE	High	QTVVSSTENCAK	[K].QTVVSSTENCAK.[S]	1xCarbamidomethyl [C10]; 1xTMT6plex [K12]; 1xTMT6plex [N-Term]; 1xAMTzHexNAc2_10plexTMT [T7(100)]	0.000551512	0.000907924	1	1	3	6	Q12830	Q12830 [1737-1748]	Q12830 1xAMTzHexNAc2_10plexTMT [T1743(100)]	0	2513.31	198.6	250	326.7	268.9	355.1	508.4	553.3	671.9		High	0.0004938	7.349e-05	4.52
FALSE	High	LAPGYDPDTVASPKPVSSTVSGTTQSWSSLVK	[K].LAPGYDPDTVASPKPVSSTVSGTTQSWSSLVK.[N]	2xTMT6plex [K14; K32]; 1xTMT6plex [N-Term]; 1xAMTzHexNAc2_10plexTMT [S17(97.7)]	0.00253625	0.000907924	1	1	2	2	Q9ULT8	Q9ULT8 [1334-1365]	Q9ULT8 1xAMTzHexNAc2_10plexTMT [S1350(97.7)]	1	4681.5	10.9	9.7	11.4	9.4	143.6	163.9	38.4	79.6		High	0.0004938	0.0004852	5.38
FALSE	High	LAQANGWGVMVSHR	[K].LAQANGWGVMVSHR.[S]	1xOxidation [M10]; 1xTMT6plex [N-Term]	0.000120388	0.000907924	1	1	1	1	P06733	P06733 [359-372]		0	1770.93	96.7	102.8	110.6	79	132.8	133.6	158	106	Mandatory Modification Missing	High	0.0004938	1.115e-05	5.4
FALSE	High	LIGLTTIFSATALGFLAHK	[R].LIGLTTIFSATALGFLAHK.[R]	1xTMT6plex [K19]; 1xTMT6plex [N-Term]	2.22435e-05	0.000907924	1	1	1	1	P27338	P27338 [495-513]		0	2432.47	12.1	11.2	18.1	7.5	46.6	19.7	16.3	13.1	Mandatory Modification Missing	High	0.0004938	1.377e-06	5.48
FALSE	High	IIGIDINSEKFVK	[R].IIGIDINSEKFVK.[A]	2xTMT6plex [K10; K13]; 1xTMT6plex [N-Term]	0.00431132	0.000907924	1	1	1	2	P08319	P08319 [225-237]		1	2163.34									Mandatory Modification Missing	High	0.0004938	0.0009369	3.51
FALSE	High	LLGGVTIAQGGVLPNIQAVLLPK	[K].LLGGVTIAQGGVLPNIQAVLLPK.[K]	1xTMT6plex [K23]; 1xTMT6plex [N-Term]	8.87643e-06	0.000907924	1	3	1	2	Q96QV6	Q96QV6 [97-119]		0	2729.71	29.5	26.8	42.8	27.9	93.6	68.6	69.1	56.2	Mandatory Modification Missing	High	0.0004938	4.433e-07	4.03
FALSE	High	ILFIFIDSDHTDNQR	[K].ILFIFIDSDHTDNQR.[I]	1xTMT6plex [N-Term]	0.0018932	0.000907924	1	1	1	2	P07237	P07237 [286-300]		0	2063.08									Mandatory Modification Missing	High	0.0004938	0.0003374	4.84
FALSE	High	LLEDGEDFNLGDALDSSNSMQTIQK	[R].LLEDGEDFNLGDALDSSNSMQTIQK.[T]	1xOxidation [M20]; 1xTMT6plex [K25]; 1xTMT6plex [N-Term]	3.43229e-06	0.000907924	1	1	1	1	P05783	P05783 [383-407]		0	3214.58	21.2	11.6	14.3	11.7	46.1	38.8	27.1	22.2	Mandatory Modification Missing	High	0.0004938	1.371e-07	3.41
FALSE	High	LLEAQSHFR	[K].LLEAQSHFR.[K]	1xTMT6plex [N-Term]	0.00706472	0.000907924	1	1	1	1	Q13813	Q13813 [2079-2087]		0	1329.75									Mandatory Modification Missing	High	0.0004938	0.001725	4.54
FALSE	High	LLEAGPTQFTTPLASFTTVASEPPVK	[R].LLEAGPTQFTTPLASFTTVASEPPVK.[L]	1xTMT6plex [K26]; 1xTMT6plex [N-Term]; 1xAMTzHexNAc2_10plexTMT [T/S]	0.00273778	0.000907924	1	1	2	2	Q9H0E9	Q9H0E9 [270-295]		0	3892.12									No Quan Values	High	0.0004938	0.000532	5.51
FALSE	High	LLDSSTVTHLFK	[K].LLDSSTVTHLFK.[I]	1xTMT6plex [K12]; 1xTMT6plex [N-Term]	0.00206216	0.000907924	1	1	1	1	P60900	P60900 [60-71]		0	1819.07									Mandatory Modification Missing	High	0.0004938	0.0003748	4.38
FALSE	High	ILDSFAAAPVPTTTLVLK	[K].ILDSFAAAPVPTTTLVLK.[S]	1xTMT6plex [K18]; 1xTMT6plex [N-Term]; 1xAMTzHexNAc2_10plexTMT [T/S]	9.06521e-05	0.000907924	1	1	2	7	P18583	P18583 [241-258]		0	3046.76	74.6	72.7	78.7	58.7	390	451.1	193.4	250.1		High	0.0004938	7.866e-06	7.01
FALSE	High	LICINDYEQHAK	[R].LICINDYEQHAK.[S]	1xCarbamidomethyl [C3]; 1xTMT6plex [K12]; 1xTMT6plex [N-Term]	8.58836e-05	0.000907924	1	1	1	1	Q9UJM8	Q9UJM8 [5-16]		0	1962.05	69.2	54.1	52.6	45.3	154.3	193.9	114.7	100.3	Mandatory Modification Missing	High	0.0004938	7.327e-06	5.31
FALSE	High	IIAVDINKDK	[R].IIAVDINKDK.[F]	2xTMT6plex [K8; K10]; 1xTMT6plex [N-Term]	0.0066945	0.000907924	3	3	1	3	P00325; P07327; P00326	P00325 [220-229]; P07327 [220-229]; P00326 [220-229]		1	1816.15	368.4	501.2	1009.5	475.4	2473.1	538.3	491.7	317.8	Mandatory Modification Missing	High	0.0004938	0.001614	3.61
FALSE	High	LIALSIDSVEDHLAWSK	[K].LIALSIDSVEDHLAWSK.[D]	1xTMT6plex [K17]; 1xTMT6plex [N-Term]	0.00160284	0.000907924	1	1	1	2	P30041	P30041 [68-84]		0	2355.33	16	23	38	38.2	78.1	66.6	59.8	43.4	Mandatory Modification Missing	High	0.0004938	0.000275	4.51
FALSE	High	IGVSSDSGSINPMSEGFK	[K].IGVSSDSGSINPMSEGFK.[F]	1xOxidation [M13]; 1xTMT6plex [K18]; 1xTMT6plex [N-Term]; 1xAMTzHexNAc2_10plexTMT [S4(100)]	0.000161324	0.000907924	1	1	3	6	P49790	P49790 [934-951]	P49790 1xAMTzHexNAc2_10plexTMT [S937(100)]	0	3017.53	27.7	32.7	67.2	51.4	413.9	465.9	277.6	343.2		High	0.0004938	1.599e-05	4.88
FALSE	High	IGVSSDSGSINPMSEGFK	[K].IGVSSDSGSINPMSEGFK.[F]	1xTMT6plex [K18]; 1xTMT6plex [N-Term]; 1xAMTzHexNAc2_10plexTMT [S4(99.3)]	0.000199348	0.000907924	1	1	2	6	P49790	P49790 [934-951]	P49790 1xAMTzHexNAc2_10plexTMT [S937(99.3)]	0	3001.54	73.4	63.5	95.6	59.5	261	279.6	175.1	241.3		High	0.0004938	2.086e-05	7.12
FALSE	High	LGVIEDHSNR	[K].LGVIEDHSNR.[T]	1xTMT6plex [N-Term]	0.00729001	0.000907924	1	2	1	3	P14625	P14625 [494-503]		0	1368.74	90.1	85	97.7	80.8	109.1	120.5	123.2	89.8	Mandatory Modification Missing	High	0.0004938	0.001797	3.61
FALSE	High	LGTPVLQALGDGDFVK	[R].LGTPVLQALGDGDFVK.[C]	1xTMT6plex [K16]; 1xTMT6plex [N-Term]	0.000766116	0.000907924	1	1	1	2	Q16822	Q16822 [194-209]		0	2088.21	22.7	19.9	27.2	25.3	70.3	48.7	38.6	28.4	Mandatory Modification Missing	High	0.0004938	0.0001099	4.55
FALSE	High	IGSSMKSVGEVMAIGR	[R].IGSSMKSVGEVMAIGR.[T]	1xOxidation [M5]; 1xTMT6plex [K6]; 1xTMT6plex [N-Term]	0.00020947	0.000907924	1	1	1	2	P31327	P31327 [788-803]		1	2096.16	64.3	62.4	82.8	53.2	187.7	125.3	83.5	77.5	Mandatory Modification Missing	High	0.0004938	2.213e-05	4.26
FALSE	High	LLGNVLVCVLAHHFGK	[R].LLGNVLVCVLAHHFGK.[E]	1xCarbamidomethyl [C8]; 1xTMT6plex [K16]; 1xTMT6plex [N-Term]	0.000137182	0.000907924	1	1	1	3	P68871	P68871 [106-121]		0	2235.32	94.6	73.3	58.5	30.5	61.9	41.3	20	89.2	Mandatory Modification Missing	High	0.0004938	1.314e-05	5.4
FALSE	High	LGPALATGNVVVMK	[K].LGPALATGNVVVMK.[V]	1xTMT6plex [K14]; 1xTMT6plex [N-Term]	0.00246871	0.000907924	1	1	1	1	P05091	P05091 [196-209]		0	1828.11									Mandatory Modification Missing	High	0.0004938	0.0004693	4.29
FALSE	High	LLGNVLVTVLAIHFGK	[K].LLGNVLVTVLAIHFGK.[E]	1xTMT6plex [K16]; 1xTMT6plex [N-Term]	2.2044e-05	0.000907924	1	2	1	1	P69891	P69891 [106-121]		0	2152.36	38.2	23	22	13.7	25.3	17.7	16.3	23.5	Mandatory Modification Missing	High	0.0004938	1.368e-06	5.29
FALSE	High	ILLAELEQLK	[K].ILLAELEQLK.[G]	1xTMT6plex [K10]; 1xTMT6plex [N-Term]	0.00345904	0.000907924	1	1	1	1	P08670	P08670 [130-139]		0	1628.04	14.6	7.4	95.9	10.7	21	23.2	28.6	27.6	Mandatory Modification Missing	High	0.0004938	0.0007125	3.33
FALSE	High	INALTAASEAACLIVSVDETIKNPR	[R].INALTAASEAACLIVSVDETIKNPR.[S]	1xCarbamidomethyl [C12]; 1xTMT6plex [K22]; 1xTMT6plex [N-Term]	0.000742348	0.000907924	1	1	1	1	Q99832	Q99832 [500-524]		1	3114.72									Mandatory Modification Missing	High	0.0004938	0.0001058	3.15
FALSE	High	INAHNNGNHTFK	[K].INAHNNGNHTFK.[M]	1xDeamidated [N6]; 1xTMT6plex [K12]; 1xTMT6plex [N-Term]; 1xAMTzHexNAc2_10plexTMT [N8(99.7)]	0.00471668	0.000907924	1	1	1	1	P09668	P09668 [65-76]	P09668 1xAMTzHexNAc2_10plexTMT [N72(99.7)]	0	2557.34	46.5	61.9	57.9	46.7	108.1	152.9	288.9	112.7	Mandatory Modification Missing	High	0.0004938	0.001045	3.22
FALSE	High	LNAENNATFYFK	[K].LNAENNATFYFK.[I]	1xTMT6plex [K12]; 1xTMT6plex [N-Term]; 1xAMTzHexNAc2_10plexTMT [N6(99.6)]	0.000654424	0.000907924	1	1	1	2	P01042	P01042 [289-300]	P01042 1xAMTzHexNAc2_10plexTMT [N294(99.6)]	0	2621.38	33.9	40.2	82.3	53.5	70.5	593.5	920.1	272.9	Mandatory Modification Missing	High	0.0004938	9.053e-05	2.92
FALSE	High	IMDPNIVGSEHYDVAR	[R].IMDPNIVGSEHYDVAR.[G]	1xTMT6plex [N-Term]	6.32302e-05	0.000907924	1	1	1	2	P06576	P06576 [407-422]		0	2045.03	46.4	50.9	55.3	42.1	57.7	76	86.5	54.4	Mandatory Modification Missing	High	0.0004938	5.032e-06	5.1
FALSE	High	IMAAGGLQMIGSMSK	[R].IMAAGGLQMIGSMSK.[D]	3xOxidation [M2; M9; M13]; 1xTMT6plex [K15]; 1xTMT6plex [N-Term]	0.000169516	0.000907924	1	1	1	1	P21549	P21549 [37-51]		0	2001.06	21.7	24.5	34.2	23.7	52.9	76	41.6	36.8	Mandatory Modification Missing	High	0.0004938	1.699e-05	4.36
FALSE	High	IIYIVHDEVK	[K].IIYIVHDEVK.[D]	1xTMT6plex [K10]; 1xTMT6plex [N-Term]	0.00133878	0.000907924	1	1	1	2	P25788	P25788 [197-206]		0	1687.02	38.7	34.6	48.8	39.8	62.2	52.9	58.5	48.3	Mandatory Modification Missing	High	0.0004938	0.0002196	3.86
FALSE	High	IIYGGSVTGATCK	[R].IIYGGSVTGATCK.[E]	1xCarbamidomethyl [C12]; 1xTMT6plex [K13]; 1xTMT6plex [N-Term]	0.000202971	0.000907924	1	1	1	4	P60174	P60174 [207-219]		0	1785	66.1	98.9	120.2	86.1	153.4	131.1	115.8	107.9	Mandatory Modification Missing	High	0.0004938	2.125e-05	6.03
FALSE	High	ILVTLLHTLER	[R].ILVTLLHTLER.[M]	1xTMT6plex [N-Term]	0.00278748	0.000907924	1	1	1	1	Q9BWD1	Q9BWD1 [362-372]		0	1536.97									Mandatory Modification Missing	High	0.0004938	0.0005438	5.07
FALSE	High	LIVGLMRPPAYCDAK	[R].LIVGLMRPPAYCDAK.[E]	1xCarbamidomethyl [C12]; 1xTMT6plex [K15]; 1xTMT6plex [N-Term]	0.00258229	0.000907924	1	1	1	2	P08133	P08133 [85-99]		1	2162.22	67.1	67.8	85.3	66.9	174.4	161.8	88.1	100.7	Mandatory Modification Missing	High	0.0004938	0.0004945	4.11
FALSE	High	ILSSPWIQICNNFSPIIDYFPGTHNK	[K].ILSSPWIQICNNFSPIIDYFPGTHNK.[L]	1xCarbamidomethyl [C10]; 1xTMT6plex [K26]; 1xTMT6plex [N-Term]	0.00224618	0.000907924	1	1	1	2	P11712	P11712 [207-232]		0	3519.85	21.5	23.3	26.9	24.4	49	37.7	29	30	Mandatory Modification Missing	High	0.0004938	0.0004159	5.39
FALSE	High	IISSNIVSGTTTK	[K].IISSNIVSGTTTK.[I]	1xTMT6plex [K13]; 1xTMT6plex [N-Term]; 1xAMTzHexNAc2_10plexTMT [S4(100)]	0.000270763	0.000907924	1	1	3	6	Q7Z589	Q7Z589 [554-566]	Q7Z589 1xAMTzHexNAc2_10plexTMT [S557(100)]	0	2510.43	54.2	54.9	79.1	55.3	465.4	515.9	426.4	482.3		High	0.0004938	3.043e-05	4.47
FALSE	High	LISQIVSSITASLR	[R].LISQIVSSITASLR.[F]	1xTMT6plex [N-Term]	1.80005e-05	0.000907924	1	5	1	1	P68363	P68363 [230-243]		0	1717.04	35.6	37.1	58.5	34.2	109.1	82.7	95.4	58.7	Mandatory Modification Missing	High	0.0004938	1.062e-06	3.73
FALSE	High	LIPFSPAVNTSVSTVASTVAPMYAGDLR	[K].LIPFSPAVNTSVSTVASTVAPMYAGDLR.[T]	1xOxidation [M22]; 1xTMT6plex [N-Term]; 1xAMTzHexNAc2_10plexTMT [T14(99.4)]	0.00504544	0.000907924	1	1	1	1	O95425	O95425 [868-895]	O95425 1xAMTzHexNAc2_10plexTMT [T881(99.4)]	0	3841.01	28.6	30.9	31.7	21.9	48.3	52.8	44.2	40.8		High	0.0004938	0.001135	4.04
FALSE	High	LLLQVQHASK	[K].LLLQVQHASK.[Q]	1xTMT6plex [K10]; 1xTMT6plex [N-Term]	0.00191031	0.000907924	1	3	1	2	P05141	P05141 [34-43]		0	1595	51.2	45.1	63.8	41.4	172.9	135	238.9	105	Mandatory Modification Missing	High	0.0004938	0.0003415	3.73
FALSE	High	LILPHVDIQLK	[K].LILPHVDIQLK.[Y]	1xTMT6plex [K11]; 1xTMT6plex [N-Term]	0.000261183	0.000907924	1	1	1	2	P48735	P48735 [70-80]		0	1747.12	75.2	75.4	125.1	93.1	237	295.3	227	244.5	Mandatory Modification Missing	High	0.0004938	2.913e-05	5.03
FALSE	High	LLLATMESMNGGK	[R].LLLATMESMNGGK.[L]	2xOxidation [M6; M9]; 1xTMT6plex [K13]; 1xTMT6plex [N-Term]	0.00404842	0.000907924	1	1	1	2	P00352	P00352 [101-113]		0	1855.01									Mandatory Modification Missing	High	0.0004938	0.0008668	2.76
FALSE	High	ILLANFLAQTEALMR	[K].ILLANFLAQTEALMR.[G]	1xOxidation [M14]; 1xTMT6plex [N-Term]	0.000185491	0.000907924	1	1	1	1	P06744	P06744 [424-438]		0	1949.11	33.8	30.6	44.4	31.4	42.5	42.8	34.4	37.1	Mandatory Modification Missing	High	0.0004938	1.902e-05	4.72
FALSE	High	IIKPCNHVLSLSFPIR	[R].IIKPCNHVLSLSFPIR.[R]	1xCarbamidomethyl [C5]; 1xTMT6plex [K3]; 1xTMT6plex [N-Term]	0.00158134	0.000907924	1	2	1	1	P00367	P00367 [108-123]		1	2352.4	70.7	87.6	94.8	84.4	130.7	77.4	80.8	58	Mandatory Modification Missing	High	0.0004938	0.0002698	4.86
FALSE	High	IAPSFAVESIEDALK	[K].IAPSFAVESIEDALK.[A]	1xTMT6plex [K15]; 1xTMT6plex [N-Term]	0.00103117	0.000907924	1	1	1	3	P31327	P31327 [561-575]		0	2048.17	47.2	64.2	100.8	82.6	148.7	129.1	94.2	86.6	Mandatory Modification Missing	High	0.0004938	0.0001594	4.06
FALSE	High	LGIYADMGNFTCMGYPGTTLDK	[K].LGIYADMGNFTCMGYPGTTLDK.[V]	1xCarbamidomethyl [C12]; 1xDeamidated [N9]; 2xOxidation [M7; M13]; 1xTMT6plex [K22]; 1xTMT6plex [N-Term]; 1xAMTzHexNAc2_10plexTMT [N9(99.4)]	0.00159564	0.000907924	1	1	1	2	P17050	P17050 [116-137]	P17050 1xAMTzHexNAc2_10plexTMT [N124(99.4)]	0	3647.75	11	21.1	73.4	72.8	83.4	81	27.5	50.1		High	0.0004938	0.0002726	2.57
FALSE	High	LGIPGPTPLPFLGNILSYHK	[K].LGIPGPTPLPFLGNILSYHK.[G]	1xTMT6plex [K20]; 1xTMT6plex [N-Term]	3.02128e-05	0.000907924	1	1	1	1	P08684	P08684 [36-55]		0	2592.53	27.7	35.7	39.4	31.4	123.9	42.6	48.4	47.5	Mandatory Modification Missing	High	0.0004938	2.011e-06	5.71
FALSE	High	LENLSSSEMGYTATLTR	[K].LENLSSSEMGYTATLTR.[T]	1xTMT6plex [N-Term]; 1xAMTzHexNAc2_10plexTMT [N3(100)]	6.41841e-06	0.000907924	1	1	1	4	P10253	P10253 [138-154]	P10253 1xAMTzHexNAc2_10plexTMT [N140(100)]	0	2833.43	34.7	36.9	59.3	47.5	73.1	59.3	50.8	45	Mandatory Modification Missing	High	0.0004938	2.958e-07	4.94
FALSE	High	LEGLTDEINFLR	[R].LEGLTDEINFLR.[Q]	1xTMT6plex [N-Term]	0.000104703	0.000907924	1	1	1	1	P05787	P05787 [214-225]		0	1648.91	34.6	38.5	47	37.7	162.9	120.2	78.2	80.9	Mandatory Modification Missing	High	0.0004938	9.401e-06	3.69
FALSE	High	IEGLDIHFIHVKPPQLPAGHTPK	[K].IEGLDIHFIHVKPPQLPAGHTPK.[P]	2xTMT6plex [K12; K23]; 1xTMT6plex [N-Term]	0.000501754	0.000907924	1	1	1	1	P07099	P07099 [120-142]		1	3231.9	7.6	5.4	7.9	5.9	40.1	20.8	22	9.7	Mandatory Modification Missing	High	0.0004938	6.525e-05	8.07
FALSE	High	IDLRPVLGEGVPILASFLR	[K].IDLRPVLGEGVPILASFLR.[K]	1xTMT6plex [N-Term]	0.00214737	0.000907924	1	1	1	1	Q86VP6	Q86VP6 [642-660]		1	2294.38									Mandatory Modification Missing	High	0.0004938	0.0003939	5.92
FALSE	High	IDIPSFDWPIAPFPR	[K].IDIPSFDWPIAPFPR.[L]	1xTMT6plex [N-Term]	0.00141307	0.000907924	1	1	1	2	P80404	P80404 [236-250]		0	2000.08									Mandatory Modification Missing	High	0.0004938	0.0002353	3.63
FALSE	High	LDGSTNFTR	[R].LDGSTNFTR.[T]	1xTMT6plex [N-Term]; 1xAMTzHexNAc2_10plexTMT [N6(100)]	0.00467449	0.000907924	1	1	1	1	Q14314	Q14314 [258-266]	Q14314 1xAMTzHexNAc2_10plexTMT [N263(100)]	0	1971.02	112.8	94.3	122.2	96.8	95.3	147.4	402.1	202.8	Mandatory Modification Missing	High	0.0004938	0.001036	3.15
FALSE	High	IDDILQTLLDATYK	[K].IDDILQTLLDATYK.[D]	1xTMT6plex [K14]; 1xTMT6plex [N-Term]	0.000815957	0.000907924	1	1	1	1	Q16850	Q16850 [284-297]		0	2080.19									Mandatory Modification Missing	High	0.0004938	0.0001193	3.92
FALSE	High	LDAPTNLQFVNETDSTVLVR	[K].LDAPTNLQFVNETDSTVLVR.[W]	1xTMT6plex [N-Term]; 1xAMTzHexNAc2_10plexTMT [N11(100)]	1.68248e-05	0.000907924	1	1	3	52	P02751	P02751 [997-1016]	P02751 1xAMTzHexNAc2_10plexTMT [N1007(100)]	0	3192.68	321.3	322.4	334.7	276.7	445.6	3470.3	4385	2518.9		High	0.0004938	9.747e-07	4.33
FALSE	High	ICPVETLVEEAIQCAEK	[K].ICPVETLVEEAIQCAEK.[I]	2xCarbamidomethyl [C2; C14]; 1xTMT6plex [K17]; 1xTMT6plex [N-Term]	1.01147e-05	0.000907924	1	1	1	1	P30084	P30084 [212-228]		0	2447.29	10.4	20.6	31.4	16.7	60.9	48.8	24.7	23.2	Mandatory Modification Missing	High	0.0004938	5.218e-07	6.01
FALSE	High	LCENIAGHLK	[R].LCENIAGHLK.[D]	1xCarbamidomethyl [C2]; 1xTMT6plex [K10]; 1xTMT6plex [N-Term]	0.00200723	0.000907924	1	1	1	1	P04040	P04040 [459-468]		0	1612.92	75.5	109.8	117.5	94.1	129	108.7	110.2	124.3	Mandatory Modification Missing	High	0.0004938	0.0003635	4.39
FALSE	High	LAVTNTTMTGTVLK	[R].LAVTNTTMTGTVLK.[M]	1xOxidation [M8]; 1xTMT6plex [K14]; 1xTMT6plex [N-Term]; 1xAMTzHexNAc2_10plexTMT [N5(99.6)]	0.00290263	0.000907924	1	1	2	2	Q13586	Q13586 [167-180]	Q13586 1xAMTzHexNAc2_10plexTMT [N171(99.6)]	0	2655.48	8.7	9.5	10.8	7.9	302.2	99.7	27	57.3	Mandatory Modification Missing	High	0.0004938	0.000571	3.3
FALSE	High	LATQSNEITIPVTFESR	[K].LATQSNEITIPVTFESR.[A]	1xDeamidated [N6]; 1xTMT6plex [N-Term]; 1xAMTzHexNAc2_10plexTMT [T13(100)]	0.000124243	0.000907924	1	1	1	2	P04792	P04792 [172-188]	P04792 1xAMTzHexNAc2_10plexTMT [T184(100)]	0	2867.5	39.4	34.3	39.8	32	129.2	170.2	58.3	71.3		High	0.0004938	1.157e-05	3.55
FALSE	High	LATQSNEITIPVTFESR	[K].LATQSNEITIPVTFESR.[A]	1xTMT6plex [N-Term]; 1xAMTzHexNAc2_10plexTMT [T3(100)]	0.000999186	0.000907924	1	1	3	4	P04792	P04792 [172-188]	P04792 1xAMTzHexNAc2_10plexTMT [T174(100)]	0	2866.52	67.6	62.3	68.2	48.1	360.5	417.8	146	194.1		High	0.0004938	0.000153	3.37
FALSE	High	LATQSNEITIPVTFESR	[K].LATQSNEITIPVTFESR.[A]	1xTMT6plex [N-Term]	1.20025e-05	0.000907924	1	1	1	3	P04792	P04792 [172-188]		0	2135.15	59.5	39.2	55.8	38.6	209.4	217.7	110.5	114.8	Mandatory Modification Missing	High	0.0004938	6.45e-07	4.47
FALSE	High	LASVPAGGAVAVSAAPGSAAPAAGSAPAAAEEK	[K].LASVPAGGAVAVSAAPGSAAPAAGSAPAAAEEK.[K]	1xTMT6plex [K33]; 1xTMT6plex [N-Term]; 1xAMTzHexNAc2_10plexTMT [S13(100)]	1.163e-05	0.000907924	1	1	2	4	P05387	P05387 [62-94]	P05387 1xAMTzHexNAc2_10plexTMT [S74(100)]	0	3964.12	33.7	29.8	36.2	23.9	134.3	159.1	118.2	126		High	0.0004938	6.196e-07	5.34
FALSE	High	IASGLGLAWIVGR	[R].IASGLGLAWIVGR.[V]	1xTMT6plex [N-Term]	5.28077e-05	0.000907924	1	1	1	2	O14880	O14880 [85-97]		0	1541.94	114.3	110	125.3	94	189.4	165.9	143.6	129	Mandatory Modification Missing	High	0.0004938	4.015e-06	3.55
FALSE	High	IAQLEEELEEEQGNTELINDR	[R].IAQLEEELEEEQGNTELINDR.[L]	1xTMT6plex [N-Term]	0.00016649	0.000907924	1	1	1	1	P35579	P35579 [1731-1751]		0	2701.34	15.5	12.6	14.2	13	16.5	15.6	20.5	15.3	Mandatory Modification Missing	High	0.0004938	1.668e-05	5.11
FALSE	High	LENLSSSEMGYTATLTR	[K].LENLSSSEMGYTATLTR.[T]	1xOxidation [M9]; 1xTMT6plex [N-Term]; 1xAMTzHexNAc2_10plexTMT [N3(100)]	4.18442e-06	0.000907924	1	1	2	10	P10253	P10253 [138-154]	P10253 1xAMTzHexNAc2_10plexTMT [N140(100)]	0	2849.42	211.2	412.8	603.1	559.5	868.9	557.8	494.1	436		High	0.0004938	1.743e-07	5.47
FALSE	High	LGIYADMGNFTCMGYPGTTLDK	[K].LGIYADMGNFTCMGYPGTTLDK.[V]	1xCarbamidomethyl [C12]; 2xOxidation [M7; M13]; 1xTMT6plex [K22]; 1xTMT6plex [N-Term]; 1xAMTzHexNAc2_10plexTMT [N/T/Y]	0.00190173	0.000907924	1	1	2	3	P17050	P17050 [116-137]		0	3646.77	67.2	66	131.2	103.8	147.9	142.4	99.7	97.8		High	0.0004938	0.0003392	3.72
FALSE	High	IEQNATNTFLVYTEEDLGDLLK	[R].IEQNATNTFLVYTEEDLGDLLK.[I]	1xTMT6plex [K22]; 1xTMT6plex [N-Term]; 1xAMTzHexNAc2_10plexTMT [N4(100)]	8.39715e-05	0.000907924	1	1	2	2	Q9Y5X9	Q9Y5X9 [390-411]	Q9Y5X9 1xAMTzHexNAc2_10plexTMT [N393(100)]	0	3715.95	8.7	11.5	17.4	15.7	24	36.5	56.8	19.4	Mandatory Modification Missing	High	0.0004938	7.146e-06	4.81
FALSE	High	IETAVTSTPSASGQFSK	[K].IETAVTSTPSASGQFSK.[P]	1xTMT6plex [K17]; 1xTMT6plex [N-Term]; 1xAMTzHexNAc2_10plexTMT [T6(99.5)]	0.00102654	0.000907924	1	1	3	4	P35658	P35658 [1196-1212]	P35658 1xAMTzHexNAc2_10plexTMT [T1201(99.5)]	0	2900.54	17.9	16.8	15.1	19.8	331.9	259.7	84.6	250.2		High	0.0004938	0.000158	2.48
FALSE	High	IGLLGCNATR	[R].IGLLGCNATR.[E]	1xCarbamidomethyl [C6]; 1xTMT6plex [N-Term]	0.00211858	0.000907924	1	1	1	1	P21549	P21549 [361-370]		0	1303.74	87.8	111.2	111.8	95.1	448.8	414.6	109.5	99.2	Mandatory Modification Missing	High	0.0004938	0.0003869	3.19
FALSE	High	LGLDFPNLPYLIDGAHK	[K].LGLDFPNLPYLIDGAHK.[I]	1xTMT6plex [K17]; 1xTMT6plex [N-Term]	3.04861e-05	0.000907924	1	3	1	2	Q03013	Q03013 [53-69]		0	2341.33	34.2	54.5	94.7	43.9	206.5	76.1	73.3	51.2	Mandatory Modification Missing	High	0.0004938	2.034e-06	6.57
FALSE	High	LGKPIPSTEPNVVSQATSSTAVSASK	[K].LGKPIPSTEPNVVSQATSSTAVSASK.[P]	2xTMT6plex [K3; K26]; 1xTMT6plex [N-Term]; 1xAMTzHexNAc2_10plexTMT [S14(99.5)]	0.00353768	0.000907924	1	1	2	4	Q96KR1	Q96KR1 [416-441]	Q96KR1 1xAMTzHexNAc2_10plexTMT [S429(99.5)]	1	3975.2	26.5	16.2	32.5	15.9	64.9	69.6	39.9	124.5		High	0.0004938	0.0007314	4.38
FALSE	High	IGGDLTAAVTK	[K].IGGDLTAAVTK.[T]	1xTMT6plex [K11]; 1xTMT6plex [N-Term]; 1xAMTzHexNAc2_10plexTMT [T10(100)]	1.52378e-05	0.000907924	1	1	2	42	Q7Z739	Q7Z739 [196-206]	Q7Z739 1xAMTzHexNAc2_10plexTMT [T205(100)]	0	2235.28	339.4	381.6	538.4	409.4	3116.7	3194.6	1285.1	2593.1		High	0.0004938	8.625e-07	5.77
FALSE	High	IGGDLTAAVTK	[K].IGGDLTAAVTK.[T]	1xTMT6plex [K11]; 1xTMT6plex [N-Term]	0.000178124	0.000907924	1	1	1	2	Q7Z739	Q7Z739 [196-206]		0	1503.91	50.8	51.2	77	60.9	324.2	354.9	164	297.7	Mandatory Modification Missing	High	0.0004938	1.813e-05	3.4
FALSE	High	IGGDAATTVNNSTPDFGFGGQK	[K].IGGDAATTVNNSTPDFGFGGQK.[R]	1xTMT6plex [K22]; 1xTMT6plex [N-Term]; 1xAMTzHexNAc2_10plexTMT [T13(98.6)]	0.00036776	0.000907924	1	1	1	2	Q92945	Q92945 [88-109]	Q92945 1xAMTzHexNAc2_10plexTMT [T100(98.6)]	0	3343.7	19.7	25.6	28.8	22.5	54.8	76.6	56.4	55.1		High	0.0004938	4.452e-05	2.83
FALSE	High	LGELLFPSSLAGETLGSFSGLR	[K].LGELLFPSSLAGETLGSFSGLR.[V]	1xTMT6plex [N-Term]; 1xAMTzHexNAc2_10plexTMT [S9(99.4)]	0.0071926	0.000907924	1	1	2	2	P35658	P35658 [1317-1338]	P35658 1xAMTzHexNAc2_10plexTMT [S1325(99.4)]	0	3211.72	16.1	16.1	18.3	11.6	83.9	77.6	35.3	61.9		High	0.0004938	0.001762	2.37
FALSE	High	LGDVYVNDAFGTAHR	[K].LGDVYVNDAFGTAHR.[A]	1xTMT6plex [N-Term]	0.000276928	0.000907924	1	2	1	1	P07205	P07205 [157-171]		0	1863.96									Mandatory Modification Missing	High	0.0004938	3.126e-05	3.68
FALSE	High	LGDPAEYAHLVQAIIENPFLNGEVIR	[R].LGDPAEYAHLVQAIIENPFLNGEVIR.[L]	1xTMT6plex [N-Term]	0.000157732	0.000907924	1	1	1	1	Q99714	Q99714 [227-252]		0	3107.67	13.8	5.4	15.3	11.8	22.3	17.2	16.4	16.2	Mandatory Modification Missing	High	0.0004938	1.557e-05	6.98
FALSE	High	LGAGYPMGPFELLDYVGLDTTK	[K].LGAGYPMGPFELLDYVGLDTTK.[F]	1xOxidation [M7]; 1xTMT6plex [K22]; 1xTMT6plex [N-Term]	8.24725e-05	0.000907924	1	1	1	1	Q16836	Q16836 [250-271]		0	2831.49	28.9	25.1	36.9	29.6	51.4	23.4	15.9	14.8	Mandatory Modification Missing	High	0.0004938	6.987e-06	5.42
FALSE	High	IGAEVYHNLK	[R].IGAEVYHNLK.[N]	1xTMT6plex [K10]; 1xTMT6plex [N-Term]	0.00572141	0.000907924	1	1	1	1	P06733	P06733 [184-193]		0	1601.94									Mandatory Modification Missing	High	0.0004938	0.001324	4.1
FALSE	High	IFVEESIYDEFVR	[R].IFVEESIYDEFVR.[R]	1xTMT6plex [N-Term]	0.00471668	0.000907924	1	1	1	1	P00352	P00352 [309-321]		0	1874.97									Mandatory Modification Missing	High	0.0004938	0.001046	3.52
FALSE	High	IFTASNVSSVPLPAENVTITAGQR	[K].IFTASNVSSVPLPAENVTITAGQR.[I]	1xTMT6plex [N-Term]; 1xAMTzHexNAc2_10plexTMT [S5(100)]	1.03917e-05	0.000907924	1	1	2	2	Q14157	Q14157 [258-281]	Q14157 1xAMTzHexNAc2_10plexTMT [S262(100)]	0	3432.84	22.8	32.4	34.5	19.9	85.8	71.1	45.3	52		High	0.0004938	5.381e-07	5.3
FALSE	High	LFSSHLPIQLFPK	[R].LFSSHLPIQLFPK.[S]	1xTMT6plex [K13]; 1xTMT6plex [N-Term]	0.00121804	0.000907924	1	1	1	1	Q06520	Q06520 [95-107]		0	1985.2	58	56.1	92.8	75.2	180.5	155.6	142	109.7	Mandatory Modification Missing	High	0.0004938	0.0001956	3.46
FALSE	High	LFQVEYAIEAIK	[R].LFQVEYAIEAIK.[L]	1xTMT6plex [K12]; 1xTMT6plex [N-Term]	0.00518325	0.000907924	1	1	1	1	P28066	P28066 [21-32]		0	1882.11									Mandatory Modification Missing	High	0.0004938	0.001176	2.84
FALSE	High	IFNTNNLWISLAAVK	[K].IFNTNNLWISLAAVK.[R]	1xTMT6plex [K15]; 1xTMT6plex [N-Term]	0.000865136	0.000907924	1	1	1	1	Q16851	Q16851 [326-340]		0	2162.27	31.9	91.4	84.6	43.8	76.7	78.1	111.6	77.2	Mandatory Modification Missing	High	0.0004938	0.0001279	3.95
FALSE	High	LFDFQGLQHQVAHVATQLEAAR	[R].LFDFQGLQHQVAHVATQLEAAR.[L]	1xTMT6plex [N-Term]	6.55496e-05	0.000907924	1	1	1	1	P45954	P45954 [326-347]		0	2708.45	28.3	34.8	37.1	28.8	61.7	55.8	40	44.3	Mandatory Modification Missing	High	0.0004938	5.258e-06	6.74
FALSE	High	LEQPMNLIPFVETAMGLLNFK	[K].LEQPMNLIPFVETAMGLLNFK.[A]	2xOxidation [M5; M15]; 1xTMT6plex [K21]; 1xTMT6plex [N-Term]	0.000769573	0.000907924	1	1	1	1	Q8N0X4	Q8N0X4 [160-180]		0	2895.58	10	12.5	11.3	13.2	26.4	19.2	15.5	15.5	Mandatory Modification Missing	High	0.0004938	0.0001107	4.93
FALSE	High	HLNFLTSEQALADFAELIK	[R].HLNFLTSEQALADFAELIK.[H]	1xTMT6plex [K19]; 1xTMT6plex [N-Term]	2.24447e-05	0.000907924	1	1	1	1	P42785	P42785 [141-159]		0	2618.46	9.4	14.6	11.9	13.1	12	10.1	13.1	18.4	Mandatory Modification Missing	High	0.0004938	1.392e-06	5.17
FALSE	High	QVDVPTLTGAFGILAAHVPTLQVLR	[R].QVDVPTLTGAFGILAAHVPTLQVLR.[P]	1xTMT6plex [N-Term]	1.24049e-06	0.000907924	1	1	1	2	P30049	P30049 [57-81]		0	2845.65	21.4	23.2	28.5	16.6	45.7	48.9	35.6	30.9	Mandatory Modification Missing	High	0.0004938	3.88e-08	6.62
FALSE	High	QVSQAQTTVQPSATLQR	[K].QVSQAQTTVQPSATLQR.[S]	1xTMT6plex [N-Term]; 1xAMTzHexNAc2_10plexTMT [S3(100)]	0.000402415	0.000907924	1	1	1	2	O00268	O00268 [526-542]	O00268 1xAMTzHexNAc2_10plexTMT [S528(100)]	0	2803.49	8.3	8.2	11.3	6.1	289.2	129.7	7.3	24.2		High	0.0004938	4.966e-05	3.8
FALSE	High	VIIVTTSPSSTFVPNILSK	[K].VIIVTTSPSSTFVPNILSK.[S]	1xTMT6plex [K19]; 1xTMT6plex [N-Term]; 1xAMTzHexNAc2_10plexTMT [T6(99.3)]	0.00265293	0.000907924	1	1	2	2	Q7Z589	Q7Z589 [278-296]	Q7Z589 1xAMTzHexNAc2_10plexTMT [T283(99.3)]	0	3192.83	15.9	19.3	18	11.8	101.6	116.6	104.4	123.5		High	0.0004938	0.0005111	3.72
FALSE	High	VLLVSPELQAAVEEILPSLK	[K].VLLVSPELQAAVEEILPSLK.[K]	1xTMT6plex [K20]; 1xTMT6plex [N-Term]	0.00187624	0.000907924	1	1	1	1	O14975	O14975 [154-173]		0	2606.58	21.4	23	26.6	17	23.1	27.2	25.6	16.5	Mandatory Modification Missing	High	0.0004938	0.0003333	3.91
FALSE	High	VIISAPSADAPMFVMGVNHEK	[R].VIISAPSADAPMFVMGVNHEK.[Y]	2xOxidation [M12; M15]; 1xTMT6plex [K21]; 1xTMT6plex [N-Term]	0.000904973	0.000907924	1	1	1	3	P04406	P04406 [119-139]		0	2703.43	58.9	54.9	74	63.8	82.8	81.6	122.8	72.4	Mandatory Modification Missing	High	0.0004938	0.0001353	5.6
FALSE	High	VIISAPSADAPMFVMGVNHEK	[R].VIISAPSADAPMFVMGVNHEK.[Y]	1xOxidation [M15]; 1xTMT6plex [K21]; 1xTMT6plex [N-Term]	7.33604e-05	0.000907924	1	1	1	2	P04406	P04406 [119-139]		0	2687.43	132.2	110.3	131.7	100.2	176.7	191.4	237.1	154.1	Mandatory Modification Missing	High	0.0004938	6.049e-06	7.08
FALSE	High	VIHDNFGIVEGLMTTVHAITATQK	[K].VIHDNFGIVEGLMTTVHAITATQK.[T]	1xOxidation [M13]; 1xTMT6plex [K24]; 1xTMT6plex [N-Term]	0.000138423	0.000907924	1	1	1	4	P04406	P04406 [163-186]		0	3069.68	57.4	43.8	69.2	60	79.5	96.8	88.7	83.1	Mandatory Modification Missing	High	0.0004938	1.327e-05	7.31
FALSE	High	VIHDNFGIVEGLMTTVHAITATQK	[K].VIHDNFGIVEGLMTTVHAITATQK.[T]	1xTMT6plex [K24]; 1xTMT6plex [N-Term]	5.2885e-06	0.000907924	1	1	1	3	P04406	P04406 [163-186]		0	3053.69	35.6	33	68.2	48.3	79.3	93.7	85	58.8	Mandatory Modification Missing	High	0.0004938	2.337e-07	6.63
FALSE	High	VIGMHYFSPVDK	[K].VIGMHYFSPVDK.[M]	1xTMT6plex [K12]; 1xTMT6plex [N-Term]	0.00247984	0.000907924	1	1	1	1	P40939	P40939 [494-505]		0	1851.02									Mandatory Modification Missing	High	0.0004938	0.0004716	4.01
FALSE	High	VIPLFTPQCGK	[K].VIPLFTPQCGK.[C]	1xCarbamidomethyl [C9]; 1xTMT6plex [K11]; 1xTMT6plex [N-Term]	0.0070331	0.000907924	2	2	1	2	P00325; P00326	P00325 [90-100]; P00326 [90-100]		0	1718.01	86.6	80.7	130.6	99.6	575.8	201.2	135.1	171.3	Mandatory Modification Missing	High	0.0004938	0.001716	3.1
FALSE	High	VLGAFSDGLAHLDNLK	[K].VLGAFSDGLAHLDNLK.[G]	1xTMT6plex [K16]; 1xTMT6plex [N-Term]	6.31305e-07	0.000907924	2	2	1	8	P02042; P68871	P02042 [68-83]; P68871 [68-83]		0	2128.22	379.7	404.3	377	299	376.2	306.6	328.6	376.5	Mandatory Modification Missing	High	0.0004938	1.679e-08	6.71
FALSE	High	VIEHIMEDLDTNADK	[K].VIEHIMEDLDTNADK.[Q]	1xOxidation [M6]; 1xTMT6plex [K15]; 1xTMT6plex [N-Term]	0.000197561	0.000907924	1	1	1	3	P06702	P06702 [58-72]		0	2217.15	111.5	70.8	40.2	39.9	29.3	35.2	49.3	48.9	Mandatory Modification Missing	High	0.0004938	2.057e-05	5.48
FALSE	High	VIDLWDLAQSANLTDK	[R].VIDLWDLAQSANLTDK.[E]	1xTMT6plex [K16]; 1xTMT6plex [N-Term]; 1xAMTzHexNAc2_10plexTMT [N12(100)]	0.00459123	0.000907924	1	1	1	2	P30533	P30533 [257-272]	P30533 1xAMTzHexNAc2_10plexTMT [N268(100)]	0	2991.62	20.2	18.6	32	26.1	30.4	44.7	33.6	37	Mandatory Modification Missing	High	0.0004938	0.001009	4.71
FALSE	High	VLDFEHFLPMLQTVAK	[K].VLDFEHFLPMLQTVAK.[N]	1xOxidation [M10]; 1xTMT6plex [K16]; 1xTMT6plex [N-Term]	0.000434427	0.000907924	1	1	1	1	P60660	P60660 [64-79]		0	2362.32									Mandatory Modification Missing	High	0.0004938	5.455e-05	4.89
FALSE	High	VLDFEHFLPMLQTVAK	[K].VLDFEHFLPMLQTVAK.[N]	1xTMT6plex [K16]; 1xTMT6plex [N-Term]	0.000118239	0.000907924	1	1	1	1	P60660	P60660 [64-79]		0	2346.33	33.4	33.3	45.7	34.9	57.9	50.9	43.7	39.8	Mandatory Modification Missing	High	0.0004938	1.092e-05	4.74
FALSE	High	VGVNNTVTTTAGNVISVIGSTETTGK	[K].VGVNNTVTTTAGNVISVIGSTETTGK.[I]	1xDeamidated [N13]; 1xTMT6plex [K26]; 1xTMT6plex [N-Term]; 1xAMTzHexNAc2_10plexTMT [N13(99.4)]	0.000152838	0.000907924	1	1	2	2	Q9HBD1	Q9HBD1 [463-488]	Q9HBD1 1xAMTzHexNAc2_10plexTMT [N475(99.4)]	0	3710.99	57.7	52.5	62.1	40.3	112.6	126.9	76.2	120.9		High	0.0004938	1.498e-05	4.71
FALSE	High	VGIPKETPALTINR	[R].VGIPKETPALTINR.[L]	1xTMT6plex [K5]; 1xTMT6plex [N-Term]	0.00666453	0.000907924	1	1	1	1	P42765	P42765 [77-90]		1	1967.21	65	83.6	147.5	88.9	496.2	294.9	129.4	92.4	Mandatory Modification Missing	High	0.0004938	0.001607	4.2
FALSE	High	VGDPAEDFGTFFSAVIDAK	[K].VGDPAEDFGTFFSAVIDAK.[S]	1xTMT6plex [K19]; 1xTMT6plex [N-Term]	0.000231284	0.000907924	1	1	1	1	P30038	P30038 [377-395]		0	2444.27									Mandatory Modification Missing	High	0.0004938	2.497e-05	5.62
FALSE	High	VIEKVQHIQLLQK	[K].VIEKVQHIQLLQK.[N]	2xTMT6plex [K4; K13]; 1xTMT6plex [N-Term]	0.000729099	0.000907924	1	1	1	1	P02671	P02671 [145-157]		1	2263.45	33.2	23.1	26.1	14.9	29.8	20.8	94.9	20.1	Mandatory Modification Missing	High	0.0004938	0.0001034	5.25
FALSE	High	VLPVNVTDYCQLVR	[R].VLPVNVTDYCQLVR.[Y]	1xCarbamidomethyl [C10]; 1xTMT6plex [N-Term]; 1xAMTzHexNAc2_10plexTMT [N5(100)]	0.000215207	0.000907924	1	1	2	4	P35555	P35555 [444-457]	P35555 1xAMTzHexNAc2_10plexTMT [N448(100)]	0	2636.41	110.9	111	115.3	95	123.7	717.8	329.6	311	Mandatory Modification Missing	High	0.0004938	2.284e-05	6.05
FALSE	High	VLQATVVAVGSGSK	[K].VLQATVVAVGSGSK.[G]	1xTMT6plex [K14]; 1xTMT6plex [N-Term]	0.000745698	0.000907924	1	1	1	1	P61604	P61604 [41-54]		0	1774.08									Mandatory Modification Missing	High	0.0004938	0.0001065	4.51
FALSE	High	VIQVAAGSSNLK	[R].VIQVAAGSSNLK.[R]	1xTMT6plex [K12]; 1xTMT6plex [N-Term]	0.000371086	0.000907924	1	1	1	1	P05091	P05091 [269-280]		0	1645	55.1	71.9	83.4	51.1	151.4	164.7	99.8	96.4	Mandatory Modification Missing	High	0.0004938	4.489e-05	4.55
FALSE	High	VNLLSFTGSTQVGK	[R].VNLLSFTGSTQVGK.[Q]	1xTMT6plex [K14]; 1xTMT6plex [N-Term]	0.00320448	0.000907924	1	1	1	2	P49419	P49419 [267-280]		0	1909.12	68.1	68.3	84.8	64.5	95.1	89.8	77	66.6	Mandatory Modification Missing	High	0.0004938	0.0006468	4.16
FALSE	High	VNLIGVIQVTLSMLPLVR	[K].VNLIGVIQVTLSMLPLVR.[R]	1xOxidation [M13]; 1xTMT6plex [N-Term]	0.00520658	0.000907924	1	1	1	1	O14756	O14756 [136-153]		0	2210.35									Mandatory Modification Missing	High	0.0004938	0.001182	3.39
FALSE	High	VNETEMDIAK	[K].VNETEMDIAK.[H]	1xOxidation [M6]; 1xTMT6plex [K10]; 1xTMT6plex [N-Term]; 1xAMTzHexNAc2_10plexTMT [N2(100)]	0.000187169	0.000907924	1	1	1	3	O75629	O75629 [159-168]	O75629 1xAMTzHexNAc2_10plexTMT [N160(100)]	0	2355.23	833.5	634	830.2	912.1	258.4	249.2	445.2	488.1	Mandatory Modification Missing	High	0.0004938	1.924e-05	3.16
FALSE	High	VMVSEGQSAAQSNAR	[K].VMVSEGQSAAQSNAR.[P]	1xOxidation [M2]; 1xTMT6plex [N-Term]; 1xAMTzHexNAc2_10plexTMT [S4(100)]	0.000409728	0.000907924	1	1	1	2	Q14686	Q14686 [1638-1652]	Q14686 1xAMTzHexNAc2_10plexTMT [S1641(100)]	0	2511.25	7.6	4	8.8	3.4	105.9	89.5	35	56.1		High	0.0004938	5.079e-05	3.12
FALSE	High	VMTSGTGAPAK	[K].VMTSGTGAPAK.[I]	1xOxidation [M2]; 1xTMT6plex [K11]; 1xTMT6plex [N-Term]; 1xAMTzHexNAc2_10plexTMT [S4(100)]	0.00574715	0.000907924	1	1	2	5	P51610	P51610 [803-813]	P51610 1xAMTzHexNAc2_10plexTMT [S806(100)]	0	2225.2	41.4	28.5	39.9	35.2	1057.3	703.4	173.4	430.8		High	0.0004938	0.001333	2.25
FALSE	High	VMTSGTGAPAK	[K].VMTSGTGAPAK.[I]	1xTMT6plex [K11]; 1xTMT6plex [N-Term]; 1xAMTzHexNAc2_10plexTMT [T6(100)]	0.00338214	0.000907924	1	1	2	3	P51610	P51610 [803-813]	P51610 1xAMTzHexNAc2_10plexTMT [T808(100)]	0	2209.21	221.2	167.6	204.3	105.7	861.6	625.2	286.4	458.1		High	0.0004938	0.0006929	2.99
FALSE	High	VMTSGTGAPAK	[K].VMTSGTGAPAK.[I]	1xOxidation [M2]; 1xTMT6plex [K11]; 1xTMT6plex [N-Term]	0.00651669	0.000907924	1	1	1	2	P51610	P51610 [803-813]		0	1493.84	19.4	17.3	23.3	15.5	513.7	367.9	93.8	231.4	Mandatory Modification Missing	High	0.0004938	0.001558	4.03
FALSE	High	VMSVVQTKPVQTSAVTGQASTGPVTQIIQTK	[K].VMSVVQTKPVQTSAVTGQASTGPVTQIIQTK.[G]	1xOxidation [M2]; 2xTMT6plex [K8; K31]; 1xTMT6plex [N-Term]; 1xAMTzHexNAc2_10plexTMT [T25(100)]	0.000732389	0.000907924	1	1	4	10	P51610	P51610 [683-713]	P51610 1xAMTzHexNAc2_10plexTMT [T707(100)]	1	4619.57	14.6	9.4	11	9	211.9	148.3	31.3	97.3		High	0.0004938	0.0001044	5.96
FALSE	High	VMSVVQTKPVQTSAVTGQASTGPVTQIIQTK	[K].VMSVVQTKPVQTSAVTGQASTGPVTQIIQTK.[G]	2xTMT6plex [K8; K31]; 1xTMT6plex [N-Term]; 1xAMTzHexNAc2_10plexTMT [T16(100)]	3.33592e-05	0.000907924	1	1	2	2	P51610	P51610 [683-713]	P51610 1xAMTzHexNAc2_10plexTMT [T698(100)]	1	4603.58	4.7	4.2	3.8	6	71.7	35	12.9	32.3		High	0.0004938	2.276e-06	4.9
FALSE	High	VMALELGPHK	[K].VMALELGPHK.[I]	1xTMT6plex [K10]; 1xTMT6plex [N-Term]	0.0011182	0.000907924	1	1	1	5	Q7Z4W1	Q7Z4W1 [162-171]		0	1552.93	148.2	134.4	162.6	116.8	687.4	386.4	177.7	163.8	Mandatory Modification Missing	High	0.0004938	0.0001762	4.42
FALSE	High	VLVETSYPSQTTR	[K].VLVETSYPSQTTR.[L]	1xTMT6plex [N-Term]; 1xAMTzHexNAc2_10plexTMT [S6(100)]	0.00349028	0.000907924	1	1	3	4	P18146	P18146 [115-127]	P18146 1xAMTzHexNAc2_10plexTMT [S120(100)]	0	2441.29	184.2	294.9	548.7	665.9	422.9	373	211.1	596.5		High	0.0004938	0.0007209	4.82
FALSE	High	VLVAQHDVYK	[K].VLVAQHDVYK.[G]	1xTMT6plex [K10]; 1xTMT6plex [N-Term]	0.00319011	0.000907924	1	1	1	2	P13804	P13804 [76-85]		0	1629.97	132.7	157.1	176.6	144.4	254.4	241.7	186.7	178.2	Mandatory Modification Missing	High	0.0004938	0.0006427	4.06
FALSE	High	VLTVINQTQKENLR	[R].VLTVINQTQKENLR.[K]	1xTMT6plex [K10]; 1xTMT6plex [N-Term]	0.000148764	0.000907924	1	1	1	1	P42766	P42766 [57-70]		1	2114.27									Mandatory Modification Missing	High	0.0004938	1.448e-05	5.2
FALSE	High	VLSNNSDANLELINTWVAK	[R].VLSNNSDANLELINTWVAK.[N]	1xTMT6plex [K19]; 1xTMT6plex [N-Term]; 1xAMTzHexNAc2_10plexTMT [N4(99.6)]	1.53757e-05	0.000907924	1	1	2	4	P05155	P05155 [250-268]	P05155 1xAMTzHexNAc2_10plexTMT [N253(99.6)]	0	3290.78	70.5	72.9	129.5	92.1	145.5	437.5	277.1	162.2		High	0.0004938	8.764e-07	5.48
FALSE	High	VISGVLQLGNIVFK	[R].VISGVLQLGNIVFK.[K]	1xTMT6plex [K14]; 1xTMT6plex [N-Term]	5.23342e-05	0.000907924	1	1	1	1	P35579	P35579 [342-355]		0	1945.23									Mandatory Modification Missing	High	0.0004938	3.981e-06	4.69
FALSE	High	VLQWTGASGGLPTNETTFAK	[R].VLQWTGASGGLPTNETTFAK.[I]	1xTMT6plex [K20]; 1xTMT6plex [N-Term]; 1xAMTzHexNAc2_10plexTMT [T/N/S]	0.000486187	0.000907924	1	1	1	2	P51690	P51690 [112-131]		0	3267.75	29.5	70.5	143.5	91.8	65	50.9	34.2	35.8		High	0.0004938	6.274e-05	3.06
FALSE	High	VIQVAAGSSNLKR	[R].VIQVAAGSSNLKR.[V]	1xTMT6plex [K12]; 1xTMT6plex [N-Term]	2.34785e-05	0.000907924	1	1	1	1	P05091	P05091 [269-281]		1	1801.11	105.7	411.6	1194.1	500	3667.1	2371.9	519	245.1	Mandatory Modification Missing	High	0.0004938	1.48e-06	4.93
FALSE	High	VGAHAGEYGAEALERMFLSFPTTK	[K].VGAHAGEYGAEALERMFLSFPTTK.[T]	1xOxidation [M16]; 1xTMT6plex [K24]; 1xTMT6plex [N-Term]	0.000556501	0.000907924	1	1	1	2	P69905	P69905 [18-41]		1	3056.59	21.5	16.8	23.5	15.9	34.9	32.3	34.6	24.7	Mandatory Modification Missing	High	0.0004938	7.394e-05	7.43
FALSE	High	VGAHAGEYGAEALER	[K].VGAHAGEYGAEALER.[M]	1xTMT6plex [N-Term]	4.27346e-05	0.000907924	1	1	1	7	P69905	P69905 [18-32]		0	1758.9	256.1	254.6	236.4	188.4	242.9	201.3	244.1	171.9	Mandatory Modification Missing	High	0.0004938	3.092e-06	5.28
FALSE	High	VGAGAPVYMAAVLEYLTAEILELAGNAAR	[R].VGAGAPVYMAAVLEYLTAEILELAGNAAR.[D]	1xOxidation [M9]; 1xTMT6plex [N-Term]	8.74347e-08	0.000907924	1	2	1	3	Q16777	Q16777 [44-72]		0	3178.7	16.3	15	11.8	11.7	13.2	15.5	13.9	12.3	Mandatory Modification Missing	High	0.0004938	1.458e-09	7.58
FALSE	High	VFVVGVGMTK	[R].VFVVGVGMTK.[F]	1xTMT6plex [K10]; 1xTMT6plex [N-Term]	0.0020996	0.000907924	1	1	1	1	P22307	P22307 [14-23]		0	1494.91	80.8	95.4	85.5	60.2	129.5	134.4	75.3	83	Mandatory Modification Missing	High	0.0004938	0.0003834	3.48
FALSE	High	VCECNPNYTGSACDCSLDTSTCEASNGQICNGR	[R].VCECNPNYTGSACDCSLDTSTCEASNGQICNGR.[G]	6xCarbamidomethyl [C2; C4; C13; C15; C22; C30]; 1xTMT6plex [N-Term]; 1xAMTzHexNAc2_10plexTMT [S16(100)]	1.90555e-07	0.000907924	1	1	3	14	P05556	P05556 [578-610]	P05556 1xAMTzHexNAc2_10plexTMT [S593(100)]	0	4717.96	304.1	192.3	203.5	145.8	96.7	141.9	239.1	213.6		High	0.0004938	3.817e-09	5.64
FALSE	High	VAVLGASGGIGQPLSLLLK	[K].VAVLGASGGIGQPLSLLLK.[N]	1xTMT6plex [K19]; 1xTMT6plex [N-Term]	0.000419057	0.000907924	1	1	1	1	P40926	P40926 [27-45]		0	2251.42	46.7	70.6	103.2	75.5	111.6	86.2	50.1	65.8	Mandatory Modification Missing	High	0.0004938	5.207e-05	4.45
FALSE	High	VAPEEHPVLLTEAPLNPK	[R].VAPEEHPVLLTEAPLNPK.[A]	1xTMT6plex [K18]; 1xTMT6plex [N-Term]	0.000513178	0.000907924	1	2	1	2	P60709	P60709 [96-113]		0	2412.39	39.1	33.9	38.1	33.8	237.9	243	196.9	267.6	Mandatory Modification Missing	High	0.0004938	6.71e-05	4.7
FALSE	High	VAPAEPQEAPDSTAAGGSASKR	[R].VAPAEPQEAPDSTAAGGSASKR.[M]	1xTMT6plex [K21]; 1xTMT6plex [N-Term]	0.0024466	0.000907924	1	1	1	2	Q3LXA3	Q3LXA3 [352-373]		1	2555.35	55.7	55.6	95.4	54.9	191.9	224.7	122.2	69.7	Mandatory Modification Missing	High	0.0004938	0.0004641	6.25
FALSE	High	VALTGLTVAEYFR	[R].VALTGLTVAEYFR.[D]	1xTMT6plex [N-Term]	8.47311e-05	0.000907924	1	1	1	2	P06576	P06576 [282-294]		0	1668.95	53.7	75.7	91.3	70.6	93	74.4	81.4	68.2	Mandatory Modification Missing	High	0.0004938	7.221e-06	4.39
FALSE	High	VALLSGGGSGHEPAHAGFIGK	[R].VALLSGGGSGHEPAHAGFIGK.[G]	1xTMT6plex [K21]; 1xTMT6plex [N-Term]	0.00122353	0.000907924	1	1	1	1	Q3LXA3	Q3LXA3 [49-69]		0	2420.35	52.1	46.9	72	44.5	66.6	103.3	61.1	74.6	Mandatory Modification Missing	High	0.0004938	0.0001967	7.47
FALSE	High	VAEQTPLTALYVANLIK	[K].VAEQTPLTALYVANLIK.[E]	1xTMT6plex [K17]; 1xTMT6plex [N-Term]	0.000137182	0.000907924	1	1	1	2	P05091	P05091 [210-226]		0	2302.38	29.9	47	47.5	33.4	91.5	103.7	64.8	53	Mandatory Modification Missing	High	0.0004938	1.309e-05	5.12
FALSE	High	VAAANVSVTQPESTGDPNNMTLLAEEAR	[K].VAAANVSVTQPESTGDPNNMTLLAEEAR.[K]	1xDeamidated [N19]; 1xOxidation [M20]; 1xTMT6plex [N-Term]; 1xAMTzHexNAc2_10plexTMT [S7(99.5)]	0.000121477	0.000907924	1	1	2	2	P11047	P11047 [1157-1184]	P11047 1xAMTzHexNAc2_10plexTMT [S1163(99.5)]	0	3862.9	27.3	28.7	23.6	25.7	41.5	118.1	65	104		High	0.0004938	1.128e-05	4.21
FALSE	High	TYFPHFDLSHGSAQVK	[K].TYFPHFDLSHGSAQVK.[G]	1xTMT6plex [K16]; 1xTMT6plex [N-Term]	2.23439e-05	0.000907924	1	1	1	3	P69905	P69905 [42-57]		0	2292.22	207.6	258.4	209.7	186.9	176.2	121.2	133.4	209.4	Mandatory Modification Missing	High	0.0004938	1.385e-06	7.73
FALSE	High	TYEQVLENLESK	[K].TYEQVLENLESK.[R]	1xTMT6plex [K12]; 1xTMT6plex [N-Term]	0.00313324	0.000907924	1	1	1	2	Q16762	Q16762 [164-175]		0	1911.05	19.3	17.8	19.6	17.6	52.7	41.4	32.6	33.5	Mandatory Modification Missing	High	0.0004938	0.000629	4.67
FALSE	High	TWKGAVYGGFK	[R].TWKGAVYGGFK.[S]	2xTMT6plex [K3; K11]; 1xTMT6plex [N-Term]	0.00609249	0.000907924	1	1	1	1	P00325	P00325 [314-324]		1	1901.13		377.4	675.3	237.3	6451.6	451.9	487	223.4	Mandatory Modification Missing	High	0.0004938	0.001432	3.42
FALSE	High	TVVQLEGDNK	[K].TVVQLEGDNK.[L]	1xTMT6plex [K10]; 1xTMT6plex [N-Term]	0.00266489	0.000907924	1	1	1	3	P07148	P07148 [81-90]		0	1560.9	168.8	203.3	343	285.2	192.3	248.7	154.5	252	Mandatory Modification Missing	High	0.0004938	0.0005149	3.77
FALSE	High	TVSVLNGGFR	[R].TVSVLNGGFR.[N]	1xTMT6plex [N-Term]	0.00684635	0.000907924	1	1	1	1	Q16762	Q16762 [123-132]		0	1278.74	77.5	79.8	85.3	58.4	202.4	138.4	92.5	93.7	Mandatory Modification Missing	High	0.0004938	0.001658	3.63
FALSE	High	TVQSLEIDLDSMR	[R].TVQSLEIDLDSMR.[N]	1xOxidation [M12]; 1xTMT6plex [N-Term]	0.00206216	0.000907924	1	1	1	4	P05783	P05783 [302-314]		0	1751.9	18.2	20.8	26.7	13.8	33.2	27.9	31.8	24.9	Mandatory Modification Missing	High	0.0004938	0.0003752	5.26
FALSE	High	TVITEVTTMTSTVATESK	[K].TVITEVTTMTSTVATESK.[T]	1xOxidation [M9]; 1xTMT6plex [K18]; 1xTMT6plex [N-Term]; 1xAMTzHexNAc2_10plexTMT [T4(100)]	0.0010594	0.000907924	1	1	2	2	Q12830	Q12830 [1709-1726]	Q12830 1xAMTzHexNAc2_10plexTMT [T1712(100)]	0	3104.65									No Quan Values	High	0.0004938	0.0001644	2.4
FALSE	High	TVITEVTTMTSTVATESK	[K].TVITEVTTMTSTVATESK.[T]	1xTMT6plex [K18]; 1xTMT6plex [N-Term]; 1xAMTzHexNAc2_10plexTMT [T/S]	0.000938158	0.000907924	1	1	2	3	Q12830	Q12830 [1709-1726]		0	3088.65	50.4	53.8	58.9	49.6	65.6	84.7	81.8	95.1		High	0.0004938	0.0001415	3.11
FALSE	High	TVIPETSVSSTVSSTQTMVTQQTIK	[R].TVIPETSVSSTVSSTQTMVTQQTIK.[T]	1xOxidation [M18]; 1xTMT6plex [K25]; 1xTMT6plex [N-Term]; 1xAMTzHexNAc2_10plexTMT [S14(98.9)]	0.00122353	0.000907924	1	1	2	2	Q9Y5Z7	Q9Y5Z7 [506-530]	Q9Y5Z7 1xAMTzHexNAc2_10plexTMT [S519(98.9)]	0	3859.05	25.7	24.8	37.4	23.3	84.4	136.2	64.8	78.7		High	0.0004938	0.0001969	4.71
FALSE	High	VCECNPNYTGSACDCSLDTSTCEASNGQICNGR	[R].VCECNPNYTGSACDCSLDTSTCEASNGQICNGR.[G]	6xCarbamidomethyl [C2; C4; C13; C15; C22; C30]; 1xDeamidated [N]; 1xTMT6plex [N-Term]; 1xAMTzHexNAc2_10plexTMT [S16(100)]	3.02128e-05	0.000907924	1	1	4	8	P05556	P05556 [578-610]	P05556 1xAMTzHexNAc2_10plexTMT [S593(100)]	0	4718.95	205	132.4	159	119	69.4	90.1	147.2	135.5		High	0.0004938	2.011e-06	5.73
FALSE	High	VNINGGAVSLGHPIGMSGAR	[K].VNINGGAVSLGHPIGMSGAR.[I]	1xOxidation [M16]; 1xTMT6plex [N-Term]	0.000606203	0.000907924	1	1	1	2	P24752	P24752 [374-393]		0	2152.15	22.8	14.5	22	13.8	43.6	39	24	29.2	Mandatory Modification Missing	High	0.0004938	8.26e-05	3.95
FALSE	High	VCECNPNYTGSACDCSLDTSTCEASNGQICNGR	[R].VCECNPNYTGSACDCSLDTSTCEASNGQICNGR.[G]	6xCarbamidomethyl [C2; C4; C13; C15; C22; C30]; 2xDeamidated [N7; N26]; 1xTMT6plex [N-Term]; 1xAMTzHexNAc2_10plexTMT [S16(100)]	4.27971e-06	0.000907924	1	1	2	2	P05556	P05556 [578-610]	P05556 1xAMTzHexNAc2_10plexTMT [S593(100)]	0	4719.93									No Quan Values	High	0.0004938	1.792e-07	4.62
FALSE	High	VCQDCPLLAPLNDTR	[K].VCQDCPLLAPLNDTR.[V]	2xCarbamidomethyl [C2; C5]; 1xTMT6plex [N-Term]; 1xAMTzHexNAc2_10plexTMT [N12(100)]	0.000424756	0.000907924	1	1	1	6	P02765	P02765 [145-159]	P02765 1xAMTzHexNAc2_10plexTMT [N156(100)]	0	2732.37	56.3	80.8	71.5	46.9	62	282.1	610.5	224.9	Mandatory Modification Missing	High	0.0004938	5.295e-05	4.73
FALSE	High	VFSGLVSTGLK	[R].VFSGLVSTGLK.[V]	1xTMT6plex [K11]; 1xTMT6plex [N-Term]	0.000398807	0.000907924	1	1	1	2	P13639	P13639 [416-426]		0	1565.97	135.9	127.9	172.3	101.2	240.1	201.7	261.2	171.2	Mandatory Modification Missing	High	0.0004938	4.898e-05	3.74
FALSE	High	VFQSSANYAENFIQSIISTVEPAQR	[K].VFQSSANYAENFIQSIISTVEPAQR.[Q]	1xTMT6plex [N-Term]	2.99856e-06	0.000907924	1	1	1	2	P36871	P36871 [28-52]		0	3028.56	34.5	41.5	45.1	42.1	51.6	46.4	38	29	Mandatory Modification Missing	High	0.0004938	1.159e-07	7.4
FALSE	High	VFPPNLERPTLAIIGLIQPLGAIMPISELQGR	[K].VFPPNLERPTLAIIGLIQPLGAIMPISELQGR.[W]	1xOxidation [M24]; 1xTMT6plex [N-Term]	0.000148764	0.000907924	1	1	1	1	P49326	P49326 [356-387]		1	3699.12	14	9.8	21.1	12.2	49.9	27.1	26	18.2	Mandatory Modification Missing	High	0.0004938	1.453e-05	6.48
FALSE	High	VFITDDFHDMMPK	[R].VFITDDFHDMMPK.[Y]	2xOxidation [M10; M11]; 1xTMT6plex [K13]; 1xTMT6plex [N-Term]	0.00159564	0.000907924	1	1	1	4	P14625	P14625 [416-428]		0	2086.04	113.3	105	106.5	77.4	125.1	118.9	172.1	100.2	Mandatory Modification Missing	High	0.0004938	0.0002725	3.94
FALSE	High	VFLQQLEVFMK	[K].VFLQQLEVFMK.[K]	1xOxidation [M10]; 1xTMT6plex [K11]; 1xTMT6plex [N-Term]	0.000678425	0.000907924	1	1	1	1	Q93088	Q93088 [140-150]		0	1856.08	37.3	49.4	71.5	46.2	63	34.4	34.8	34.1	Mandatory Modification Missing	High	0.0004938	9.448e-05	4.52
FALSE	High	VFLIWAVTHSVK	[R].VFLIWAVTHSVK.[E]	1xTMT6plex [K12]; 1xTMT6plex [N-Term]	0.000808643	0.000907924	1	1	1	2	Q6Y1H2	Q6Y1H2 [115-126]		0	1858.14	55.5	59.9	86.2	68	91.2	70.4	65.5	58.4	Mandatory Modification Missing	High	0.0004938	0.0001179	5.08
FALSE	High	VFIGNLNTLVVK	[R].VFIGNLNTLVVK.[K]	1xTMT6plex [K12]; 1xTMT6plex [N-Term]	0.000888823	0.000907924	1	4	1	1	O60812	O60812 [18-29]		0	1775.12	49.8	53.3	75.1	46.2	104.6	86.9	87.8	74.8	Mandatory Modification Missing	High	0.0004938	0.0001321	3.99
FALSE	High	VFGSQNLTTVK	[R].VFGSQNLTTVK.[L]	1xTMT6plex [K11]; 1xTMT6plex [N-Term]; 1xAMTzHexNAc2_10plexTMT [N6(100)]	0.0028896	0.000907924	1	1	2	3	Q9Y4L1	Q9Y4L1 [510-520]	Q9Y4L1 1xAMTzHexNAc2_10plexTMT [N515(100)]	0	2383.34	138	157.8	618.5	373.8	267.8	246.3	241.3	277.1		High	0.0004938	0.0005708	6.72
FALSE	High	VFDEFKPLVEEPQNLIK	[K].VFDEFKPLVEEPQNLIK.[Q]	2xTMT6plex [K6; K17]; 1xTMT6plex [N-Term]	0.000354748	0.000907924	1	1	1	3	P02768	P02768 [397-413]		1	2732.58	46.8	54.9	74.9	64.6	110	126.5	140	132.4	Mandatory Modification Missing	High	0.0004938	4.255e-05	5.57
FALSE	High	VETGVLKPGMVVTFAPVNVTTEVK	[R].VETGVLKPGMVVTFAPVNVTTEVK.[S]	1xOxidation [M10]; 2xTMT6plex [K7; K24]; 1xTMT6plex [N-Term]	0.000486187	0.000907924	1	2	1	1	P68104	P68104 [267-290]		1	3218.87	31	17.4	31.5	18.1	76.1	67.6	53.4	47.2	Mandatory Modification Missing	High	0.0004938	6.282e-05	5.68
FALSE	High	VEQIAAIAQELNELDYYDSHNVNTR	[R].VEQIAAIAQELNELDYYDSHNVNTR.[C]	1xTMT6plex [N-Term]	2.17482e-05	0.000907924	1	1	1	2	O43707	O43707 [470-494]		0	3134.56	36.4	34.2	41.7	35.1	47.8	50.1	58	48.3	Mandatory Modification Missing	High	0.0004938	1.339e-06	7.69
FALSE	High	VELKGTVRPANDFNPDADAK	[R].VELKGTVRPANDFNPDADAK.[A]	2xTMT6plex [K4; K20]; 1xTMT6plex [N-Term]	0.0055444	0.000907924	1	1	1	3	P08133	P08133 [351-370]		2	2844.58	94.9	93.5	149.6	82.4	439.9	258.4	221.6	124.3	Mandatory Modification Missing	High	0.0004938	0.001276	4.92
FALSE	High	VEAAVGEDLFQEAHEVILK	[R].VEAAVGEDLFQEAHEVILK.[A]	1xTMT6plex [K19]; 1xTMT6plex [N-Term]	0.000942391	0.000907924	1	1	1	1	P30711	P30711 [198-216]		0	2555.41									Mandatory Modification Missing	High	0.0004938	0.000142	5.34
FALSE	High	VDLPGSSTTLTK	[R].VDLPGSSTTLTK.[S]	1xTMT6plex [K12]; 1xTMT6plex [N-Term]; 1xAMTzHexNAc2_10plexTMT [S7(99.4)]	0.00465354	0.000907924	1	1	2	2	O94875	O94875 [282-293]	O94875 1xAMTzHexNAc2_10plexTMT [S288(99.4)]	0	2408.35	25.1	21.7	45.3	24.5	189.9	99.5	35.9	41.6		High	0.0004938	0.001028	3.44
FALSE	High	VDLEDFENNTAYAK	[R].VDLEDFENNTAYAK.[Y]	1xTMT6plex [K14]; 1xTMT6plex [N-Term]; 1xAMTzHexNAc2_10plexTMT [N8(99.5)]	0.000192294	0.000907924	1	1	2	4	P55083	P55083 [130-143]	P55083 1xAMTzHexNAc2_10plexTMT [N137(99.5)]	0	2818.43									No Quan Values	High	0.0004938	1.996e-05	4.78
FALSE	High	VDKDLQSLEDILHQVENK	[K].VDKDLQSLEDILHQVENK.[T]	2xTMT6plex [K3; K18]; 1xTMT6plex [N-Term]; 1xAMTzHexNAc2_10plexTMT [N17(100)]	8.94357e-05	0.000907924	1	1	1	7	P02679	P02679 [62-79]	P02679 1xAMTzHexNAc2_10plexTMT [N78(100)]	1	3541.95	11.3	13.1	17.9	14.7	17.2	88.5	468.6	134	Mandatory Modification Missing	High	0.0004938	7.724e-06	4.73
FALSE	High	VDCTANTNTCNK	[K].VDCTANTNTCNK.[Y]	2xCarbamidomethyl [C3; C10]; 1xTMT6plex [K12]; 1xTMT6plex [N-Term]; 1xAMTzHexNAc2_10plexTMT [N8(100)]	0.006011	0.000907924	1	1	2	2	P30101	P30101 [83-94]	P30101 1xAMTzHexNAc2_10plexTMT [N90(100)]	0	2587.27	8.7	14	89.5	53.2	263.6	237.3	160.7	229.6	Mandatory Modification Missing	High	0.0004938	0.001409	3.54
FALSE	High	VCLIGCGFSTGYGSAVNVAK	[K].VCLIGCGFSTGYGSAVNVAK.[V]	2xCarbamidomethyl [C2; C6]; 1xTMT6plex [K20]; 1xTMT6plex [N-Term]	2.36909e-05	0.000907924	2	2	1	2	P00325; P07327	P00325 [170-189]; P07327 [170-189]		0	2518.32	63.4	50.9	67.1	44.7	151.2	99.6	74.8	77.4	Mandatory Modification Missing	High	0.0004938	1.489e-06	5.31
FALSE	High	VNNGGCSSLCLATPGSR	[R].VNNGGCSSLCLATPGSR.[Q]	2xCarbamidomethyl [C6; C10]; 1xTMT6plex [N-Term]	8.18532e-06	0.000907924	1	1	1	2	Q07954	Q07954 [809-825]		0	1978.96									Mandatory Modification Missing	High	0.0004938	4.005e-07	7.92
FALSE	High	VNNTLSSQISR	[R].VNNTLSSQISR.[L]	1xTMT6plex [N-Term]; 1xAMTzHexNAc2_10plexTMT [N2(100)]	0.00423451	0.000907924	1	1	1	6	P11047	P11047 [1106-1116]	P11047 1xAMTzHexNAc2_10plexTMT [N1107(100)]	0	2179.17	46.1	60.4	58.8	41.2	92	360.6	384.7	371.3	Mandatory Modification Missing	High	0.0004938	0.0009129	3.18
FALSE	High	VNVDEVGGEALGR	[K].VNVDEVGGEALGR.[L]	1xTMT6plex [N-Term]	3.44275e-05	0.000907924	1	1	1	2	P68871	P68871 [19-31]		0	1543.83	85.8	79.7	109.8	60.4	516.4	180.5	221.4	212.8	Mandatory Modification Missing	High	0.0004938	2.372e-06	3.96
FALSE	High	YDIPATAATATSPTPNPVPSVPANPPK	[K].YDIPATAATATSPTPNPVPSVPANPPK.[S]	1xTMT6plex [K27]; 1xTMT6plex [N-Term]; 1xAMTzHexNAc2_10plexTMT [S/T/N/Y]	8.87643e-06	0.000907924	1	1	2	3	P51610	P51610 [400-426]		0	3864.06	67.4	55.2	66.3	47.3	121.3	147.4	114.2	129.5		High	0.0004938	4.425e-07	6.2
FALSE	High	YALQMEQLNGILLHLESELAQTR	[R].YALQMEQLNGILLHLESELAQTR.[A]	1xOxidation [M5]; 1xTMT6plex [N-Term]	6.9807e-08	0.000907924	1	1	1	4	P05783	P05783 [331-353]		0	2915.55	34.4	42.4	46.2	44	134.2	89.6	70.1	64.4	Mandatory Modification Missing	High	0.0004938	1.103e-09	7.02
FALSE	High	YALQMEQLNGILLHLESELAQTR	[R].YALQMEQLNGILLHLESELAQTR.[A]	1xTMT6plex [N-Term]	2.70354e-06	0.000907924	1	1	1	1	P05783	P05783 [331-353]		0	2899.55	14.5	12.9	25.4	18.9	44.3	26.7	31.4	21.1	Mandatory Modification Missing	High	0.0004938	1.016e-07	6.31
FALSE	High	YAGLQGLMSVLAEIRPK	[K].YAGLQGLMSVLAEIRPK.[N]	1xOxidation [M8]; 1xTMT6plex [K17]; 1xTMT6plex [N-Term]	0.000356349	0.000907924	1	1	1	1	P35573	P35573 [933-949]		1	2320.35									Mandatory Modification Missing	High	0.0004938	4.265e-05	6.94
FALSE	High	YAAELHLVHWNTK	[K].YAAELHLVHWNTK.[Y]	1xTMT6plex [K13]; 1xTMT6plex [N-Term]	0.000152151	0.000907924	1	1	1	2	P00918	P00918 [114-126]		0	2040.14	139.3	209.4	370.9	288.8	146.7	134.1	128.9	149.3	Mandatory Modification Missing	High	0.0004938	1.489e-05	5.51
FALSE	High	WLPQNDLLGHPK	[K].WLPQNDLLGHPK.[T]	1xTMT6plex [K12]; 1xTMT6plex [N-Term]	0.000703306	0.000907924	1	2	1	1	O75795	O75795 [357-368]		0	1876.08	65.8	58.1	122.6	105.4	151.2	99.6	100.9	85.2	Mandatory Modification Missing	High	0.0004938	9.876e-05	4.72
FALSE	High	WLPAGDALLQMITIHLPSPVTAQK	[R].WLPAGDALLQMITIHLPSPVTAQK.[Y]	1xOxidation [M11]; 1xTMT6plex [K24]; 1xTMT6plex [N-Term]	0.000275684	0.000907924	1	1	1	1	P13639	P13639 [343-366]		0	3074.75	22.5	22.8	16	14.7	63.3	57.7	43	47.7	Mandatory Modification Missing	High	0.0004938	3.114e-05	6.75
FALSE	High	WLPAGDALLQMITIHLPSPVTAQK	[R].WLPAGDALLQMITIHLPSPVTAQK.[Y]	1xTMT6plex [K24]; 1xTMT6plex [N-Term]	9.48275e-05	0.000907924	1	1	1	2	P13639	P13639 [343-366]		0	3058.75	10.7	5.9	16	8.2	22.2	23.7	19.8	19	Mandatory Modification Missing	High	0.0004938	8.278e-06	5.46
FALSE	High	WLLAAAGVEFEEKFIK	[R].WLLAAAGVEFEEKFIK.[S]	2xTMT6plex [K13; K16]; 1xTMT6plex [N-Term]	6.77479e-06	0.000907924	1	2	1	1	P08263	P08263 [21-36]		1	2538.49	32.7	33	68.5	36.5	100.6	133.4	54.6	34.1	Mandatory Modification Missing	High	0.0004938	3.168e-07	5.27
FALSE	High	WIDIHNPATNEVIGR	[K].WIDIHNPATNEVIGR.[V]	1xTMT6plex [N-Term]	0.00215705	0.000907924	1	1	1	1	Q02252	Q02252 [56-70]		0	1964.06	49.5	54.2	59.1	46.9	76.4	93.4	74	59.8	Mandatory Modification Missing	High	0.0004938	0.0003957	3.88
FALSE	High	VYWNAPSSAPNHTQFLVTVVEK	[K].VYWNAPSSAPNHTQFLVTVVEK.[Y]	1xTMT6plex [K22]; 1xTMT6plex [N-Term]; 1xAMTzHexNAc2_10plexTMT [N11(100)]	0.000351568	0.000907924	1	1	2	4	Q6ZNA5	Q6ZNA5 [128-149]	Q6ZNA5 1xAMTzHexNAc2_10plexTMT [N138(100)]	0	3676.96	98.3	138.3	178.1	129.4	494.3	340.3	263.8	285.1	Mandatory Modification Missing	High	0.0004938	4.189e-05	6.19
FALSE	High	VYVPTGFSAFPFELLHTPEK	[K].VYVPTGFSAFPFELLHTPEK.[W]	1xTMT6plex [K20]; 1xTMT6plex [N-Term]	0.000381248	0.000907924	1	1	1	3	P07099	P07099 [392-411]		0	2737.5	43.6	46	61.8	56.1	142.8	108.4	127.4	90.8	Mandatory Modification Missing	High	0.0004938	4.634e-05	7.12
FALSE	High	VYPVSVPYSSAQSTSK	[R].VYPVSVPYSSAQSTSK.[T]	1xTMT6plex [K16]; 1xTMT6plex [N-Term]; 1xAMTzHexNAc2_10plexTMT [S9(99.6)]	0.00199822	0.000907924	1	1	3	7	Q15750	Q15750 [387-402]	Q15750 1xAMTzHexNAc2_10plexTMT [S395(99.6)]	0	2889.54	21.2	19.9	21	13.1	290.1	272	104.9	182.2		High	0.0004938	0.0003602	3.48
FALSE	High	VYNVTQHAVGIVVNK	[R].VYNVTQHAVGIVVNK.[Q]	1xTMT6plex [K15]; 1xTMT6plex [N-Term]	0.000393456	0.000907924	1	1	1	1	P46778	P46778 [64-78]		0	2099.24	47.9	48.8	70.6	46.9	89.4	95.5	85	83.5	Mandatory Modification Missing	High	0.0004938	4.836e-05	5.61
FALSE	High	VYKPSAGNNSLYR	[R].VYKPSAGNNSLYR.[D]	1xDeamidated [N]; 1xTMT6plex [K3]; 1xTMT6plex [N-Term]; 1xAMTzHexNAc2_10plexTMT [N8(100)]	0.000179735	0.000907924	1	1	2	2	P02749	P02749 [155-167]	P02749 1xAMTzHexNAc2_10plexTMT [N162(100)]	1	2659.43	87.5	67.1	83	59.5	90.7	576.9	574.8	304	Mandatory Modification Missing	High	0.0004938	1.829e-05	4.54
FALSE	High	VYKPSAGNNSLYR	[R].VYKPSAGNNSLYR.[D]	1xTMT6plex [K3]; 1xTMT6plex [N-Term]; 1xAMTzHexNAc2_10plexTMT [N8(100)]	0.00292885	0.000907924	1	1	1	2	P02749	P02749 [155-167]	P02749 1xAMTzHexNAc2_10plexTMT [N162(100)]	1	2658.44	27.7		6.3	90.1	149.8	5507.8	2664.8	1136.3	Mandatory Modification Missing	High	0.0004938	0.0005779	5.09
FALSE	High	VYANGQHLFDFAHR	[K].VYANGQHLFDFAHR.[L]	1xTMT6plex [N-Term]	0.00133878	0.000907924	1	1	1	2	P56470	P56470 [287-300]		0	1903.98	66.7	69.7	80	68.2	82.1	136	94.7	87	Mandatory Modification Missing	High	0.0004938	0.0002198	4.54
FALSE	High	YEQLQNETR	[R].YEQLQNETR.[Q]	1xTMT6plex [N-Term]; 1xAMTzHexNAc2_10plexTMT [N6(100)]	0.00173027	0.000907924	1	1	1	4	P11117	P11117 [162-170]	P11117 1xAMTzHexNAc2_10plexTMT [N167(100)]	0	2141.09	113.3	133.8	179.4	156.9	140.7	177.3	222.3	275.2		High	0.0004938	0.0003017	2.63
FALSE	High	VYACEVTHQGLSSPVTK	[K].VYACEVTHQGLSSPVTK.[S]	1xCarbamidomethyl [C4]; 1xTMT6plex [K17]; 1xTMT6plex [N-Term]	2.56912e-05	0.000907924	1	2	1	1	P01834	P01834 [84-100]		0	2334.25	41.5	37.4	47.1	39.2	102.7	70.5	236.6	120.3	Mandatory Modification Missing	High	0.0004938	1.646e-06	6.02
FALSE	High	YGLIPEEFFQFLYPK	[R].YGLIPEEFFQFLYPK.[T]	1xTMT6plex [K15]; 1xTMT6plex [N-Term]	0.00332186	0.000907924	1	1	1	2	P24539	P24539 [56-70]		0	2349.29	22.5	20.4	29.8	17.1	39	30.4	35.9	34.1	Mandatory Modification Missing	High	0.0004938	0.0006751	3.98
FALSE	High	YKPVCNQVECHPYFNR	[K].YKPVCNQVECHPYFNR.[S]	2xCarbamidomethyl [C5; C10]; 1xTMT6plex [K2]; 1xTMT6plex [N-Term]	0.00304983	0.000907924	1	1	1	1	P42330	P42330 [184-199]		1	2569.28									Mandatory Modification Missing	High	0.0004938	0.00061	4.33
FALSE	High	YVWLVYEQDRPLK	[R].YVWLVYEQDRPLK.[C]	1xTMT6plex [K13]; 1xTMT6plex [N-Term]	0.00243562	0.000907924	1	1	1	2	P30086	P30086 [120-132]		1	2167.23	95	115.4	220.7	132.3	276.2	219.1	186.2	154.7	Mandatory Modification Missing	High	0.0004938	0.0004606	5.05
FALSE	High	YVGSMVADVHR	[R].YVGSMVADVHR.[T]	1xOxidation [M5]; 1xTMT6plex [N-Term]	0.00539702	0.000907924	1	2	1	1	P09467	P09467 [245-255]		0	1478.76	66.8	73.8	97.1	69.9	101.1	107.4	99.3	83.9	Mandatory Modification Missing	High	0.0004938	0.001234	5.21
FALSE	High	YVGGQEHFAHLLILR	[R].YVGGQEHFAHLLILR.[D]	1xTMT6plex [N-Term]	0.00019143	0.000907924	1	1	1	2	P02763	P02763 [109-123]		0	1982.12	46.6	55.3	61.6	45.6	76.4	70.8	89.2	60.6	Mandatory Modification Missing	High	0.0004938	1.976e-05	6.66
FALSE	High	YVEPIEDVPCGNIVGLVGVDQFLVK	[R].YVEPIEDVPCGNIVGLVGVDQFLVK.[T]	1xCarbamidomethyl [C10]; 1xTMT6plex [K25]; 1xTMT6plex [N-Term]	0.000113543	0.000907924	1	1	1	2	P13639	P13639 [457-481]		0	3217.76	24.2	27.5	28.8	23.8	60.2	61	54.7	43.9	Mandatory Modification Missing	High	0.0004938	1.037e-05	4.95
FALSE	High	YTPEQVAMATVTALHR	[K].YTPEQVAMATVTALHR.[T]	1xTMT6plex [N-Term]	5.59914e-05	0.000907924	1	1	1	1	P05062	P05062 [244-259]		0	2017.07	45.5	55.8	62.7	48	62	77.7	61.4	55.2	Mandatory Modification Missing	High	0.0004938	4.336e-06	7.23
FALSE	High	YSVANDTGFVDIPK	[K].YSVANDTGFVDIPK.[Q]	1xTMT6plex [K14]; 1xTMT6plex [N-Term]; 1xAMTzHexNAc2_10plexTMT [N/T/Y/S]	0.000426673	0.000907924	1	1	2	8	P07711	P07711 [217-230]		0	2715.44	177.5	192.1	195.8	156.5	588.2	309.1	297.6	657.7		High	0.0004938	5.337e-05	5.15
FALSE	High	YSQFINFPIYVWSSK	[K].YSQFINFPIYVWSSK.[T]	1xTMT6plex [K15]; 1xTMT6plex [N-Term]	0.00158848	0.000907924	1	1	1	1	P14625	P14625 [271-285]		0	2337.27	39.6	55.2	62	54.9	107	84.1	81	70.6	Mandatory Modification Missing	High	0.0004938	0.0002714	4.31
FALSE	High	YSCVCSPGFTGQR	[R].YSCVCSPGFTGQR.[C]	2xCarbamidomethyl [C3; C5]; 1xTMT6plex [N-Term]; 1xAMTzHexNAc2_10plexTMT [T10(100)]	0.00287664	0.000907924	1	1	1	3	Q04721	Q04721 [666-678]	Q04721 1xAMTzHexNAc2_10plexTMT [T675(100)]	0	2479.17	83.6	87.7	74.3	52.3	65.7	119.1	137	165.4		High	0.0004938	0.0005651	2.1
FALSE	High	YPVGVHFLPK	[K].YPVGVHFLPK.[K]	1xTMT6plex [K10]; 1xTMT6plex [N-Term]	0.00429199	0.000907924	1	1	1	1	P23526	P23526 [379-388]		0	1614.98	43.6	48.9	98	83	133.9	176.2	104.3	89.5	Mandatory Modification Missing	High	0.0004938	0.0009309	4.17
FALSE	High	YPIEHGIITNWDDMEK	[K].YPIEHGIITNWDDMEK.[I]	1xOxidation [M14]; 1xTMT6plex [K16]; 1xTMT6plex [N-Term]	0.000838298	0.000907924	1	4	1	4	P63267	P63267 [70-85]		0	2435.23	76.4	68.4	120.1	102.1	258.1	291.1	301.1	346.4	Mandatory Modification Missing	High	0.0004938	0.0001231	4.72
FALSE	High	YNVTVIQYIGELLR	[K].YNVTVIQYIGELLR.[Y]	1xTMT6plex [N-Term]	0.00157424	0.000907924	1	1	1	1	O14975	O14975 [304-317]		0	1910.09	8.9	12.3	21.2	11.7	20.4	22.5	14.1	16.1	Mandatory Modification Missing	High	0.0004938	0.0002681	4.24
FALSE	High	YLTVAAVFR	[R].YLTVAAVFR.[G]	1xTMT6plex [N-Term]	0.00651669	0.000907924	1	3	1	2	P07437	P07437 [310-318]		0	1268.76	225.9	271.2	364.2	216.4	587.1	492.4	610.1	444.4	Mandatory Modification Missing	High	0.0004938	0.001556	3.06
FALSE	High	YLLNLNLEPFSEK	[K].YLLNLNLEPFSEK.[S]	1xTMT6plex [K13]; 1xTMT6plex [N-Term]	0.000400607	0.000907924	1	1	1	2	P21980	P21980 [528-540]		0	2038.16									Mandatory Modification Missing	High	0.0004938	4.934e-05	5.18
FALSE	High	YLGNATAIFFLPDEGK	[K].YLGNATAIFFLPDEGK.[L]	1xTMT6plex [K16]; 1xTMT6plex [N-Term]; 1xAMTzHexNAc2_10plexTMT [N4(99.8)]	0.000235487	0.000907924	1	1	2	3	P01009	P01009 [268-283]	P01009 1xAMTzHexNAc2_10plexTMT [N271(99.8)]	0	2945.59	71.7	76.2	149.9	93.9	152.7	111.6	184.4	117.7		High	0.0004938	2.557e-05	5.22
FALSE	High	YIGGCCGFEPYHIR	[R].YIGGCCGFEPYHIR.[A]	2xCarbamidomethyl [C5; C6]; 1xTMT6plex [N-Term]	0.000247445	0.000907924	1	2	1	3	Q93088	Q93088 [295-308]		0	1957.93	54.4	66.5	80	76.7	108.5	103.9	72.6	78.7	Mandatory Modification Missing	High	0.0004938	2.716e-05	7.04
FALSE	High	YIEEAIEK	[K].YIEEAIEK.[L]	1xTMT6plex [K8]; 1xTMT6plex [N-Term]	0.00275012	0.000907924	1	1	1	11	P15104	P15104 [269-276]		0	1452.84	80	79.5	96.4	77.7	764	177.1	127.3	133	Mandatory Modification Missing	High	0.0004938	0.0005346	3.62
FALSE	High	YKPVTNQVECHPYLTQEK	[K].YKPVTNQVECHPYLTQEK.[L]	1xCarbamidomethyl [C10]; 2xTMT6plex [K2; K18]; 1xTMT6plex [N-Term]	0.000981356	0.000907924	1	2	1	2	O60218	O60218 [178-195]		1	2921.58	53	53.7	52.4	44.6	128.3	319.2	151.3	108.1	Mandatory Modification Missing	High	0.0004938	0.0001495	6.21
FALSE	High	YKPVCNQVECHPYFNQR	[K].YKPVCNQVECHPYFNQR.[K]	2xCarbamidomethyl [C5; C10]; 1xTMT6plex [K2]; 1xTMT6plex [N-Term]	2.52326e-05	0.000907924	2	2	1	1	P52895; Q04828	P52895 [184-200]; Q04828 [184-200]		1	2697.34	40.3	47.9	82.5	45.3	366.4	369	182.7	187.1	Mandatory Modification Missing	High	0.0004938	1.611e-06	5.56
FALSE	High	TVLIMELINNVAK	[K].TVLIMELINNVAK.[A]	1xOxidation [M5]; 1xTMT6plex [K13]; 1xTMT6plex [N-Term]	0.000611687	0.000907924	1	1	1	1	P06576	P06576 [213-225]		0	1932.16	70.4	68.7	80.5	61.9	90.3	74.6	79.6	58.9	Mandatory Modification Missing	High	0.0004938	8.354e-05	3.73
FALSE	High	VVVNGNPFYEYGHR	[K].VVVNGNPFYEYGHR.[L]	1xTMT6plex [N-Term]	0.00316154	0.000907924	1	1	1	2	P56470	P56470 [114-127]		0	1879.97									Mandatory Modification Missing	High	0.0004938	0.000635	3.91
FALSE	High	VVTTSANSANGYILTSQGAAGGSHDAAGAAVLDLGSEAR	[R].VVTTSANSANGYILTSQGAAGGSHDAAGAAVLDLGSEAR.[G]	2xDeamidated [N7; N10]; 1xTMT6plex [N-Term]; 1xAMTzHexNAc2_10plexTMT [N10(100)]	0.00446912	0.000907924	1	1	1	1	P85037	P85037 [527-565]	P85037 1xAMTzHexNAc2_10plexTMT [N536(100)]	0	4622.28	10.3	9.1	11.9	9.4	18.8	22.3	26.8	22.6		High	0.0004938	0.0009752	4.01
FALSE	High	VSTPATTTSTFSR	[K].VSTPATTTSTFSR.[E]	1xTMT6plex [N-Term]; 1xAMTzHexNAc2_10plexTMT [T6(100)]	0.00033158	0.000907924	1	1	1	4	Q8N3V7	Q8N3V7 [404-416]	Q8N3V7 1xAMTzHexNAc2_10plexTMT [T409(100)]	0	2316.21	42.8	30.2	50.7	41	1055.2	494.2	127.3	380.2		High	0.0004938	3.897e-05	3.74
FALSE	High	VSPWETSTSSFFPILAPAVGSYLPPTAR	[K].VSPWETSTSSFFPILAPAVGSYLPPTAR.[A]	1xTMT6plex [N-Term]; 1xAMTzHexNAc2_10plexTMT [S/T/Y]	0.000220107	0.000907924	1	1	2	2	Q9UKK3	Q9UKK3 [1305-1332]		0	3939.06	14.9	12.4	21.9	14	22.7	80.3	94	39.8		High	0.0004938	2.346e-05	4.58
FALSE	High	VSPETVDSVIMGNVLQSSSDAIYLAR	[K].VSPETVDSVIMGNVLQSSSDAIYLAR.[H]	1xOxidation [M11]; 1xTMT6plex [N-Term]	1.27835e-05	0.000907924	1	1	1	3	P42765	P42765 [46-71]		0	2996.54	48.5	36.5	37.8	33.5	54.7	58.7	60.5	69.7	Mandatory Modification Missing	High	0.0004938	6.97e-07	6.66
FALSE	High	VSPETVDSVIMGNVLQSSSDAIYLAR	[K].VSPETVDSVIMGNVLQSSSDAIYLAR.[H]	1xTMT6plex [N-Term]	5.3279e-08	0.000907924	1	1	1	5	P42765	P42765 [46-71]		0	2980.55	14.8	13.2	17.8	17.3	27.6	25.5	30.4	24.8	Mandatory Modification Missing	High	0.0004938	7.886e-10	8.3
FALSE	High	VSNAQSVTSER	[K].VSNAQSVTSER.[E]	1xTMT6plex [N-Term]; 1xAMTzHexNAc2_10plexTMT [S2(100)]	0.000913157	0.000907924	1	1	1	1	O60669	O60669 [464-474]	O60669 1xAMTzHexNAc2_10plexTMT [S465(100)]	0	2138.11	23.8	24.6	37	34.4	279.7	73.8	70.7	64.5		High	0.0004938	0.0001371	2.27
FALSE	High	VSLLDNGTLTVR	[R].VSLLDNGTLTVR.[E]	1xTMT6plex [N-Term]; 1xAMTzHexNAc2_10plexTMT [N6(100)]	0.00130899	0.000907924	1	1	1	1	Q9NR99	Q9NR99 [2688-2699]	Q9NR99 1xAMTzHexNAc2_10plexTMT [N2693(100)]	0	2248.25	59.6	57.5	76	54	79.1	152.8	704.8	342.6	Mandatory Modification Missing	High	0.0004938	0.0002141	3.89
FALSE	High	VSLDVNHFAPDELTVK	[R].VSLDVNHFAPDELTVK.[T]	1xTMT6plex [K16]; 1xTMT6plex [N-Term]	0.00260563	0.000907924	1	1	1	2	P04792	P04792 [97-112]		0	2242.25	37.2	44.3	46.5	34.5	66.9	86.6	79.5	54.1	Mandatory Modification Missing	High	0.0004938	0.0005006	5.24
FALSE	High	VSASSPSLAVASQSDSK	[K].VSASSPSLAVASQSDSK.[Q]	1xTMT6plex [K17]; 1xTMT6plex [N-Term]; 1xAMTzHexNAc2_10plexTMT [S2(100)]	0.00033158	0.000907924	1	1	2	2	P04150	P04150 [41-57]	P04150 1xAMTzHexNAc2_10plexTMT [S42(100)]	0	2810.5	65.5	54.5	52	46.7	321.5	254.4	122.7	171.1		High	0.0004938	3.908e-05	6.45
FALSE	High	VQPTHVIHLAAMVGGLFR	[K].VQPTHVIHLAAMVGGLFR.[N]	1xOxidation [M12]; 1xTMT6plex [N-Term]	0.00240297	0.000907924	1	1	1	1	Q13630	Q13630 [61-78]		0	2191.24	36.4	37.5	36.8	34.4	49.2	61.2	70.1	68.9	Mandatory Modification Missing	High	0.0004938	0.0004531	3.42
FALSE	High	VQMTSPSSTGSPMFK	[K].VQMTSPSSTGSPMFK.[F]	1xOxidation [M]; 1xTMT6plex [K15]; 1xTMT6plex [N-Term]; 1xAMTzHexNAc2_10plexTMT [T4(100)]	0.00335186	0.000907924	1	1	3	4	P49790	P49790 [512-526]	P49790 1xAMTzHexNAc2_10plexTMT [T515(100)]	0	2790.42	46.3	53.1	55.5	47	196	201.7	82.4	178.6		High	0.0004938	0.0006861	4.34
FALSE	High	VQMTSPSSTGSPMFK	[K].VQMTSPSSTGSPMFK.[F]	1xTMT6plex [K15]; 1xTMT6plex [N-Term]; 1xAMTzHexNAc2_10plexTMT [T4(100)]	0.0022361	0.000907924	1	1	2	4	P49790	P49790 [512-526]	P49790 1xAMTzHexNAc2_10plexTMT [T515(100)]	0	2774.43	54.1	46.7	46.8	41.8	609.9	526.8	151.1	498.2		High	0.0004938	0.0004156	2.55
FALSE	High	VQAMYIWIDGTGEGLR	[K].VQAMYIWIDGTGEGLR.[C]	1xTMT6plex [N-Term]	0.000406055	0.000907924	1	1	1	1	P15104	P15104 [26-41]		0	2038.06	21.9	26.6	38.5	31.4	51	42.4	45.2	36.5	Mandatory Modification Missing	High	0.0004938	5.032e-05	4.61
FALSE	High	VQAEDEANGLQTTPASR	[K].VQAEDEANGLQTTPASR.[A]	1xTMT6plex [N-Term]; 1xAMTzHexNAc2_10plexTMT [S16(100)]	0.000253079	0.000907924	1	1	1	6	P30622	P30622 [128-144]	P30622 1xAMTzHexNAc2_10plexTMT [S143(100)]	0	2747.38	57.9	78	130.4	104.3	248.6	465.5	383.5	286.5		High	0.0004938	2.792e-05	3.32
FALSE	High	VPSYTLILPSLELPVLHVPR	[R].VPSYTLILPSLELPVLHVPR.[N]	1xTMT6plex [N-Term]	0.000222098	0.000907924	1	1	1	2	P04114	P04114 [3292-3311]		0	2472.48									Mandatory Modification Missing	High	0.0004938	2.384e-05	3.9
FALSE	High	VPGTSTSATLTGLTR	[R].VPGTSTSATLTGLTR.[G]	1xTMT6plex [N-Term]	3.03935e-06	0.000907924	1	1	1	6	P02751	P02751 [2241-2255]		0	1690.95	32.9	39.5	38.9	33.6	102.9	172.9	199.2	169.9	Mandatory Modification Missing	High	0.0004938	1.174e-07	2.89
FALSE	High	VPEVTCIPTTATLATHPSAK	[K].VPEVTCIPTTATLATHPSAK.[R]	1xCarbamidomethyl [C6]; 1xTMT6plex [K20]; 1xTMT6plex [N-Term]; 1xAMTzHexNAc2_10plexTMT [T/S]	0.00620284	0.000907924	1	1	2	2	Q9H4I2	Q9H4I2 [582-601]		0	3283.78									No Quan Values	High	0.0004938	0.001463	4.36
FALSE	High	VNVPVIGGHAGK	[R].VNVPVIGGHAGK.[T]	1xTMT6plex [K12]; 1xTMT6plex [N-Term]	0.000872961	0.000907924	1	1	1	1	P40926	P40926 [192-203]		0	1605.98	119.4	121	145.3	105.1	203.8	210.1	188.4	183.7	Mandatory Modification Missing	High	0.0004938	0.0001296	4.39
FALSE	High	VSTTAPVTLASSK	[K].VSTTAPVTLASSK.[T]	1xTMT6plex [K13]; 1xTMT6plex [N-Term]; 1xAMTzHexNAc2_10plexTMT [S12(98.3)]	0.00461191	0.000907924	1	1	2	2	Q15652	Q15652 [1450-1462]	Q15652 1xAMTzHexNAc2_10plexTMT [S1461(98.3)]	0	2451.39	40.8	35.8	46.4	34.4	158.1	177.1	93.9	130		High	0.0004938	0.001017	2.78
FALSE	High	VVVHPLVLLSVVDHFNR	[K].VVVHPLVLLSVVDHFNR.[I]	1xTMT6plex [N-Term]	0.00019057	0.000907924	1	1	1	1	P51665	P51665 [9-25]		0	2172.29	17.9	22.6	27.2	20.3	33.3	28.1	34.3	18.8	Mandatory Modification Missing	High	0.0004938	1.969e-05	5.44
FALSE	High	VTIAQGGVLPNIQAVLLPK	[KR].VTIAQGGVLPNIQAVLLPK.[K]	1xTMT6plex [K19]; 1xTMT6plex [N-Term]	0.000468986	0.000907924	1	10	1	1	Q16777	Q16777 [101-119]		0	2389.49	66.2	55.4	101.1	64.6	378.2	331.3	231.2	319.5	Mandatory Modification Missing	High	0.0004938	5.998e-05	3.22
FALSE	High	VTPGSTCAVFGLGGVGLSAVMGCK	[K].VTPGSTCAVFGLGGVGLSAVMGCK.[A]	2xCarbamidomethyl [C7; C23]; 1xTMT6plex [K24]; 1xTMT6plex [N-Term]	6.1913e-06	0.000907924	2	2	1	1	P00325; P08319	P00325 [190-213]; P08319 [195-218]		0	2783.47	46.7	41.9	81.7	42	291.4	76.8	63.1	49.5	Mandatory Modification Missing	High	0.0004938	2.838e-07	6.73
FALSE	High	VVSVLTVVHQDWLNGK	[R].VVSVLTVVHQDWLNGK.[E]	1xTMT6plex [K16]; 1xTMT6plex [N-Term]	1.32525e-05	0.000907924	1	1	1	1	P01859	P01859 [181-196]		0	2252.32									Mandatory Modification Missing	High	0.0004938	7.288e-07	7.01
FALSE	High	VVSVLTVLHQDWLNGK	[R].VVSVLTVLHQDWLNGK.[E]	1xDeamidated [N14]; 1xTMT6plex [K16]; 1xTMT6plex [N-Term]	3.03491e-05	0.000907924	1	4	1	2	P01857	P01857 [185-200]		0	2267.32	74.9	75.4	73.2	52.7	131.9	82.7	184.3	116.8	Mandatory Modification Missing	High	0.0004938	2.031e-06	5.79
FALSE	High	VVSVLTVLHQDWLNGK	[R].VVSVLTVLHQDWLNGK.[E]	1xTMT6plex [K16]; 1xTMT6plex [N-Term]	0.000174158	0.000907924	1	4	1	2	P01857	P01857 [185-200]		0	2266.33	175.8	156.1	117.2	75.1	256.1	74.2	475.2	253.5	Mandatory Modification Missing	High	0.0004938	1.762e-05	6.44
FALSE	High	VVLGAHNLSR	[R].VVLGAHNLSR.[R]	1xTMT6plex [N-Term]	0.0051369	0.000907924	1	1	1	1	P08246	P08246 [82-91]		0	1294.78	91.9	79.7	79.7	61	63.2	67.1	89	49.9	Mandatory Modification Missing	High	0.0004938	0.001163	4.6
FALSE	High	VVGSFDEVPPTSDENVTVTETK	[K].VVGSFDEVPPTSDENVTVTETK.[F]	1xTMT6plex [K22]; 1xTMT6plex [N-Term]; 1xAMTzHexNAc2_10plexTMT [N15(100)]	0.00121257	0.000907924	1	1	3	8	P22760	P22760 [64-85]	P22760 1xAMTzHexNAc2_10plexTMT [N78(100)]	0	3539.82	87.3	104.3	312	231.6	209.1	138.7	93.3	107.8	Mandatory Modification Missing	High	0.0004938	0.0001948	3.46
FALSE	High	VVGNPFDSK	[R].VVGNPFDSK.[T]	1xTMT6plex [K9]; 1xTMT6plex [N-Term]	0.00549483	0.000907924	1	1	1	1	P05091	P05091 [347-355]		0	1420.82	99.3	130.5	172	109.1	398.5	279	146.5	128.4	Mandatory Modification Missing	High	0.0004938	0.001266	2.58
FALSE	High	VVGFHVLGPNAGEVTQGFAAALK	[R].VVGFHVLGPNAGEVTQGFAAALK.[C]	1xTMT6plex [K23]; 1xTMT6plex [N-Term]	0.00126839	0.000907924	1	1	1	1	Q16881	Q16881 [585-607]		0	2740.56									Mandatory Modification Missing	High	0.0004938	0.0002058	5.33
FALSE	High	VVDLMAHMASK	[R].VVDLMAHMASK.[E]	1xTMT6plex [K11]; 1xTMT6plex [N-Term]	0.0011182	0.000907924	1	1	1	1	P04406	P04406 [324-334]		0	1659.93	117.8	167.5	165.9	120.1	202.5	179.5	230.4	225.9	Mandatory Modification Missing	High	0.0004938	0.0001756	3.95
FALSE	High	VVAVDCGIKNNVIR	[K].VVAVDCGIKNNVIR.[L]	1xCarbamidomethyl [C6]; 1xTMT6plex [K9]; 1xTMT6plex [N-Term]	0.000357957	0.000907924	1	1	1	2	P31327	P31327 [220-233]		1	2015.18	72.3	62.2	80.3	61.4	495.7	210.3	102.6	94.3	Mandatory Modification Missing	High	0.0004938	4.29e-05	5.14
FALSE	High	VVANGTGTQGQLK	[K].VVANGTGTQGQLK.[V]	1xTMT6plex [K13]; 1xTMT6plex [N-Term]; 1xAMTzHexNAc2_10plexTMT [N4(100)]	0.000495022	0.000907924	1	1	3	11	P08236	P08236 [269-281]	P08236 1xAMTzHexNAc2_10plexTMT [N272(100)]	0	2462.38	422.3	421.3	592.5	444.6	367.4	462.3	473.5	488.1		High	0.0004938	6.42e-05	6.3
FALSE	High	VVAGVANALAHKYH	[K].VVAGVANALAHKYH.[-]	1xTMT6plex [K12]; 1xTMT6plex [N-Term]	0.00295532	0.000907924	2	2	1	2	P02042; P68871	P02042 [134-147]; P68871 [134-147]		1	1908.12	199.4	149.8	187.4	76.6	160.1	102.5	87.5	99.9	Mandatory Modification Missing	High	0.0004938	0.0005852	5.6
FALSE	High	VVAGVANALAHK	[K].VVAGVANALAHK.[Y]	1xTMT6plex [K12]; 1xTMT6plex [N-Term]	0.000172597	0.000907924	2	2	1	4	P02042; P68871	P02042 [134-145]; P68871 [134-145]		0	1608	191.5	180.5	164.2	106.1	197.1	132.9	125	161.4	Mandatory Modification Missing	High	0.0004938	1.744e-05	5.87
FALSE	High	VTVLGVATAPQQVLSNGVPVSNFTYSPDTK	[K].VTVLGVATAPQQVLSNGVPVSNFTYSPDTK.[V]	1xDeamidated [N16]; 1xTMT6plex [K30]; 1xTMT6plex [N-Term]; 1xAMTzHexNAc2_10plexTMT [S15(99.6)]	8.32186e-05	0.000907924	1	1	2	6	P10253	P10253 [904-933]	P10253 1xAMTzHexNAc2_10plexTMT [S918(99.6)]	0	4280.29	63.2	73	85.5	78	167.7	131.8	70.7	101.5		High	0.0004938	7.073e-06	6.61
FALSE	High	VTVLGVATAPQQVLSNGVPVSNFTYSPDTK	[K].VTVLGVATAPQQVLSNGVPVSNFTYSPDTK.[V]	1xTMT6plex [K30]; 1xTMT6plex [N-Term]; 1xAMTzHexNAc2_10plexTMT [S21(99.2)]	2.2276e-06	0.000907924	1	1	2	6	P10253	P10253 [904-933]	P10253 1xAMTzHexNAc2_10plexTMT [S924(99.2)]	0	4279.31	33.9	76	114.2	91.4	322.7	148.1	77.6	152.1	Mandatory Modification Missing	High	0.0004938	8.021e-08	9.04
FALSE	High	VTQNLTLIEESLTSEFIHDIDR	[K].VTQNLTLIEESLTSEFIHDIDR.[E]	1xTMT6plex [N-Term]; 1xAMTzHexNAc2_10plexTMT [T/N/S]	0.00302252	0.000907924	1	1	1	1	P36955	P36955 [282-303]		0	3533.84									Mandatory Modification Missing	High	0.0004938	0.0006006	4.8
FALSE	High	VTPGSTCAVFGLGGVGLSAVMGCKAAGAAR	[K].VTPGSTCAVFGLGGVGLSAVMGCKAAGAAR.[I]	2xCarbamidomethyl [C7; C23]; 1xOxidation [M21]; 1xTMT6plex [K24]; 1xTMT6plex [N-Term]	0.00140673	0.000907924	1	1	1	1	P00325	P00325 [190-219]		1	3296.73	41.2	39.5	49.4	28.5	104.4	52	36.3	40.6	Mandatory Modification Missing	High	0.0004938	0.0002331	7.13
FALSE	High	VTPGSTCAVFGLGGVGLSAVMGCK	[K].VTPGSTCAVFGLGGVGLSAVMGCK.[A]	2xCarbamidomethyl [C7; C23]; 1xOxidation [M21]; 1xTMT6plex [K24]; 1xTMT6plex [N-Term]	8.38395e-07	0.000907924	2	2	1	3	P00325; P08319	P00325 [190-213]; P08319 [195-218]		0	2799.46	112.3	99.5	148.3	90.4	358.5	153.8	130.4	119.2	Mandatory Modification Missing	High	0.0004938	2.395e-08	7.69
FALSE	High	VTIAQGGVLPNIQAVLLPKK	[KR].VTIAQGGVLPNIQAVLLPKK.[T]	2xTMT6plex [K19; K20]; 1xTMT6plex [N-Term]	0.000120388	0.000907924	1	10	1	1	Q16777	Q16777 [101-120]		1	2746.75	18.6	18.2	23	17.4	30	27.5	17.8	25.8	Mandatory Modification Missing	High	0.0004938	1.117e-05	6.39
FALSE	High	TVLIMELINNVAK	[K].TVLIMELINNVAK.[A]	1xTMT6plex [K13]; 1xTMT6plex [N-Term]	0.000386433	0.000907924	1	1	1	2	P06576	P06576 [213-225]		0	1916.17	94.1	110.8	121.2	78.3	144.1	131.2	100.6	92.1	Mandatory Modification Missing	High	0.0004938	4.711e-05	3.62
FALSE	High	TVLENSTSYEEAK	[R].TVLENSTSYEEAK.[N]	1xTMT6plex [K13]; 1xTMT6plex [N-Term]; 1xAMTzHexNAc2_10plexTMT [N5(100)]	0.00410337	0.000907924	1	1	2	3	Q13510	Q13510 [255-267]	Q13510 1xAMTzHexNAc2_10plexTMT [N259(100)]	0	2660.39	126.6	154.8	380.5	305.9	75.6	468	178.5	728.3		High	0.0004938	0.0008799	3.3
FALSE	High	TVESGLEVAAAPSVTPQAGTALLAPFPTQR	[R].TVESGLEVAAAPSVTPQAGTALLAPFPTQR.[V]	1xTMT6plex [N-Term]; 1xAMTzHexNAc2_10plexTMT [T/S]	0.000628436	0.000907924	1	1	2	2	P51610	P51610 [1386-1415]		0	3940.11	35	34.9	42.1	24.7	54.2	54.2	44.6	46.4		High	0.0004938	8.613e-05	6.11
FALSE	High	SSSSTPNSPVTSSSLTPGQISAHFQK	[K].SSSSTPNSPVTSSSLTPGQISAHFQK.[S]	1xTMT6plex [K26]; 1xTMT6plex [N-Term]; 1xAMTzHexNAc2_10plexTMT [T16(99.6)]	0.00173027	0.000907924	1	1	2	2	Q9H792	Q9H792 [500-525]	Q9H792 1xAMTzHexNAc2_10plexTMT [T515(99.6)]	0	3821.97	16.4	11.4	10.2	13.8	44.8	56.7	52.9	58		High	0.0004938	0.0003018	4.54
FALSE	High	SSSSTNTSLLTSK	[K].SSSSTNTSLLTSK.[S]	1xTMT6plex [K13]; 1xTMT6plex [N-Term]; 1xAMTzHexNAc2_10plexTMT [S1(100)]	0.000657377	0.000907924	1	1	3	3	Q9NXV6	Q9NXV6 [349-361]	Q9NXV6 1xAMTzHexNAc2_10plexTMT [S349(100)]	0	2502.35	7.2	6.8	16.9	9.1	91.9	87	28.6	55.9		High	0.0004938	9.13e-05	2.34
FALSE	High	SSPVVSTVLSGSSGSSSTR	[K].SSPVVSTVLSGSSGSSSTR.[T]	1xTMT6plex [N-Term]; 1xAMTzHexNAc2_10plexTMT [S6(100)]	2.00549e-05	0.000907924	1	1	2	7	O95487	O95487 [310-328]	O95487 1xAMTzHexNAc2_10plexTMT [S315(100)]	0	2742.41	42.9	44.8	83.5	47.8	821.8	905	182.3	560.6		High	0.0004938	1.215e-06	4.68
FALSE	High	SSALASKATGYPLAFIAAK	[R].SSALASKATGYPLAFIAAK.[I]	2xTMT6plex [K7; K19]; 1xTMT6plex [N-Term]	0.00258229	0.000907924	1	1	1	1	P31327	P31327 [722-740]		1	2554.52	57.3	75.5	106.5	57.7	254.2	119.6	50.8	59.4	Mandatory Modification Missing	High	0.0004938	0.0004954	5.23
FALSE	High	SQSAAVTPSSTTSSTR	[R].SQSAAVTPSSTTSSTR.[A]	1xTMT6plex [N-Term]; 1xAMTzHexNAc2_10plexTMT [S10(100)]	0.000298958	0.000907924	1	1	6	10	Q16186	Q16186 [211-226]	Q16186 1xAMTzHexNAc2_10plexTMT [S220(100)]	0	2528.28	71.5	139.2	300.1	161.9	649.8	761.5	465.1	447.4		High	0.0004938	3.429e-05	5.46
FALSE	High	SQSAAVTPSSTTSSTR	[R].SQSAAVTPSSTTSSTR.[A]	1xTMT6plex [N-Term]	3.71666e-05	0.000907924	1	1	1	3	Q16186	Q16186 [211-226]		0	1796.92	5.8	16.4	39.3	20.9	74.9	96	52.3	50.6	Mandatory Modification Missing	High	0.0004938	2.61e-06	4.34
FALSE	High	SQNRPQGQSTQPSNAAGTNTTSASTPR	[K].SQNRPQGQSTQPSNAAGTNTTSASTPR.[S]	1xDeamidated [N14]; 1xTMT6plex [N-Term]; 1xAMTzHexNAc2_10plexTMT [S/T/N]	0.000167996	0.000907924	1	1	2	4	Q9UHD9	Q9UHD9 [104-130]		1	3705.81									No Quan Values	High	0.0004938	1.679e-05	5.31
FALSE	High	SQNRPQGQSTQPSNAAGTNTTSASTPR	[K].SQNRPQGQSTQPSNAAGTNTTSASTPR.[S]	1xTMT6plex [N-Term]; 1xAMTzHexNAc2_10plexTMT [S/T/N]	3.3408e-06	0.000907924	1	1	1	4	Q9UHD9	Q9UHD9 [104-130]		1	3704.82	17.4	16	35.6	21	202.7	222.5	98.3	205.8		High	0.0004938	1.319e-07	6.44
FALSE	High	SPTTTASVSATAAPR	[R].SPTTTASVSATAAPR.[T]	1xTMT6plex [N-Term]; 1xAMTzHexNAc2_10plexTMT [T4(99.7)]	0.00070648	0.000907924	1	1	1	1	Q15723	Q15723 [372-386]	Q15723 1xAMTzHexNAc2_10plexTMT [T375(99.7)]	0	2378.26	14.6	5.3	5.8		322	259.4	33.5	149.7		High	0.0004938	9.97e-05	3.27
FALSE	High	SPITIITTK	[K].SPITIITTK.[V]	1xTMT6plex [K9]; 1xTMT6plex [N-Term]	0.00438951	0.000907924	1	1	1	3	P51610	P51610 [794-802]		0	1431.92	95	145.9	144.7	115.3	2948.5	1938.7	580.1	1622.5	Mandatory Modification Missing	High	0.0004938	0.0009581	3.19
FALSE	High	SPILLGSLAHQIYR	[K].SPILLGSLAHQIYR.[M]	1xTMT6plex [N-Term]	0.00220612	0.000907924	1	1	1	1	P31937	P31937 [298-311]		0	1797.06	48.2	41.6	52.3	41.9	69.9	64.2	47.8	63.3	Mandatory Modification Missing	High	0.0004938	0.0004069	4.61
FALSE	High	SPGSTPTTPTSSQAPQK	[K].SPGSTPTTPTSSQAPQK.[L]	1xTMT6plex [K17]; 1xTMT6plex [N-Term]; 1xAMTzHexNAc2_10plexTMT [S1(99.3)]	0.00712837	0.000907924	1	1	1	2	P35658	P35658 [430-446]	P35658 1xAMTzHexNAc2_10plexTMT [S430(99.3)]	0	2861.51	42.6	73.7	92.5	67.1	252.5	189.8	233.5	195.1		High	0.0004938	0.001744	2.63
FALSE	High	SPEIMSTISGTR	[R].SPEIMSTISGTR.[S]	1xOxidation [M5]; 1xTMT6plex [N-Term]; 1xAMTzHexNAc2_10plexTMT [T7(100)]	0.00138786	0.000907924	1	1	1	1	Q9UPX8	Q9UPX8 [1661-1672]	Q9UPX8 1xAMTzHexNAc2_10plexTMT [T1667(100)]	0	2255.16									No Quan Values	High	0.0004938	0.0002291	4.62
FALSE	High	SPAVATSTAAPPPPSSPLPSK	[K].SPAVATSTAAPPPPSSPLPSK.[S]	1xTMT6plex [K21]; 1xTMT6plex [N-Term]; 1xAMTzHexNAc2_10plexTMT [S/T]	0.00352181	0.000907924	1	1	3	4	Q14157	Q14157 [439-459]		0	3149.73	71.8	63.3	63.5	44.4	201.9	150.8	112.3	121.5		High	0.0004938	0.0007279	4.72
FALSE	High	SNYTPITNVPPEVTVLTNSPVELR	[R].SNYTPITNVPPEVTVLTNSPVELR.[E]	1xTMT6plex [N-Term]; 1xAMTzHexNAc2_10plexTMT [N2(99.3)]	0.000318411	0.000907924	1	1	2	2	P01903	P01903 [102-125]	P01903 1xAMTzHexNAc2_10plexTMT [N103(99.3)]	0	3600.92	28.3	28.5	28.5	37	22.7	105	33.3	31.2		High	0.0004938	3.722e-05	6.91
FALSE	High	SNVSSPATPTASSSSSTTPTR	[R].SNVSSPATPTASSSSSTTPTR.[K]	1xTMT6plex [N-Term]; 1xAMTzHexNAc2_10plexTMT [S/T/N]	0.00549483	0.000907924	1	1	2	2	Q12888	Q12888 [1631-1651]		0	2983.48	4.5	5	4.5	7.4	30.3	22.2	36.2	38.6		High	0.0004938	0.00126	3.33
FALSE	High	SNIHCNTIAPNAGSR	[K].SNIHCNTIAPNAGSR.[M]	1xCarbamidomethyl [C5]; 1xTMT6plex [N-Term]	6.01744e-05	0.000907924	1	1	1	5	P51659	P51659 [185-199]		0	1840.93	35.5	21	34.2	24.8	47.4	52.5	40.9	60.7	Mandatory Modification Missing	High	0.0004938	4.741e-06	4.76
FALSE	High	SSTSLTLTVR	[K].SSTSLTLTVR.[S]	1xTMT6plex [N-Term]; 1xAMTzHexNAc2_10plexTMT [S2(100)]	0.00603804	0.000907924	1	1	1	1	P15822	P15822 [1863-1872]	P15822 1xAMTzHexNAc2_10plexTMT [S1864(100)]	0	2025.12	24	28.2	27.7	19.6	158.6	181.4	91.3	199.1		High	0.0004938	0.00142	2.81
FALSE	High	SNFAEALAAHK	[K].SNFAEALAAHK.[Y]	1xTMT6plex [K11]; 1xTMT6plex [N-Term]	0.000369419	0.000907924	1	1	1	1	P07237	P07237 [32-42]		0	1616.92									Mandatory Modification Missing	High	0.0004938	4.465e-05	4.31
FALSE	High	SSVATTSGK	[R].SSVATTSGK.[A]	1xTMT6plex [K9]; 1xTMT6plex [N-Term]; 1xAMTzHexNAc2_10plexTMT [S2(100)]	0.00423451	0.000907924	1	1	2	2	Q14157	Q14157 [778-786]	Q14157 1xAMTzHexNAc2_10plexTMT [S779(100)]	0	2027.12	7.7	3.8	2.6		223.3	102.6	34.1	96.1		High	0.0004938	0.000912	2.55
FALSE	High	STGGAPTFNVTVTK	[K].STGGAPTFNVTVTK.[T]	1xTMT6plex [K14]; 1xTMT6plex [N-Term]	0.000118773	0.000907924	1	1	1	1	P07737	P07737 [92-105]		0	1838.04	60.4	70.8	118.3	169.1	157.6	127.6	126.1	145.8	Mandatory Modification Missing	High	0.0004938	1.098e-05	3.87
FALSE	High	SVTELNGDIITNTMTLGDIVFKR	[K].SVTELNGDIITNTMTLGDIVFKR.[I]	1xTMT6plex [K22]; 1xTMT6plex [N-Term]	2.1945e-05	0.000907924	1	1	1	2	P07148	P07148 [100-122]		1	2995.65	27.9	31	61.9	38.3	60.6	76.6	37.5	37.8	Mandatory Modification Missing	High	0.0004938	1.36e-06	7.38
FALSE	High	SVTELNGDIITNTMTLGDIVFK	[K].SVTELNGDIITNTMTLGDIVFK.[R]	1xOxidation [M14]; 1xTMT6plex [K22]; 1xTMT6plex [N-Term]	0.000109525	0.000907924	1	1	1	2	P07148	P07148 [100-121]		0	2855.55	45.3	36	70.4	52.1	52.3	62.5	52.8	43.9	Mandatory Modification Missing	High	0.0004938	9.945e-06	5.63
FALSE	High	SVTELNGDIITNTMTLGDIVFK	[K].SVTELNGDIITNTMTLGDIVFK.[R]	1xTMT6plex [K22]; 1xTMT6plex [N-Term]	1.00387e-06	0.000907924	1	1	1	1	P07148	P07148 [100-121]		0	2839.55	12.5	17.8	31.2	26.2	26.2	27.5	21.8	23	Mandatory Modification Missing	High	0.0004938	2.986e-08	6.29
FALSE	High	SVSSQSSSSVSSQVTTAGSGK	[R].SVSSQSSSSVSSQVTTAGSGK.[A]	1xTMT6plex [K21]; 1xTMT6plex [N-Term]; 1xAMTzHexNAc2_10plexTMT [T/S]	0.00243562	0.000907924	1	1	2	3	Q9NXV6	Q9NXV6 [209-229]		0	3147.62	32.8	27.9	36.7	26.8	53	48	51.8	50.4		High	0.0004938	0.00046	3.07
FALSE	High	SVRPGVAIADFVIFPPR	[K].SVRPGVAIADFVIFPPR.[W]	1xTMT6plex [N-Term]	0.00010757	0.000907924	1	1	1	1	Q93099	Q93099 [305-321]		1	2070.21									Mandatory Modification Missing	High	0.0004938	9.691e-06	5.69
FALSE	High	SVPTTTAGATEAGPLR	[R].SVPTTTAGATEAGPLR.[K]	1xTMT6plex [N-Term]; 1xAMTzHexNAc2_10plexTMT [T5(99.6)]	4.27346e-05	0.000907924	1	1	2	2	P98171	P98171 [199-214]	P98171 1xAMTzHexNAc2_10plexTMT [T203(99.6)]	0	2489.32	134.7	106.5	141.4	98.7	427.8	299.2	416.9	622		High	0.0004938	3.097e-06	5.07
FALSE	High	SVKGLVAVITGGASGLGLATAER	[R].SVKGLVAVITGGASGLGLATAER.[L]	1xTMT6plex [K3]; 1xTMT6plex [N-Term]	0.000343741	0.000907924	1	1	1	1	Q99714	Q99714 [7-29]		1	2585.54	45.9	49.8	57.7	40.2	91.2	85.3	76.2	58.6	Mandatory Modification Missing	High	0.0004938	4.076e-05	4.64
FALSE	High	SVGMIAGGTGITPMLQVIR	[K].SVGMIAGGTGITPMLQVIR.[A]	2xOxidation [M4; M14]; 1xTMT6plex [N-Term]	9.49673e-06	0.000907924	1	1	1	1	P00387	P00387 [174-192]		0	2162.19	89.7	79.8	89.1	67.5	112.1	114.8	98.6	86	Mandatory Modification Missing	High	0.0004938	4.815e-07	6.23
FALSE	High	SVGMIAGGTGITPMLQVIR	[K].SVGMIAGGTGITPMLQVIR.[A]	1xOxidation [M4]; 1xTMT6plex [N-Term]	7.68521e-06	0.000907924	1	1	1	2	P00387	P00387 [174-192]		0	2146.19	57.2	49.9	53.2	43.1	69.1	73.3	72.2	74.5	Mandatory Modification Missing	High	0.0004938	3.704e-07	5.41
FALSE	High	SVGGSGGGSFGDNLVTR	[R].SVGGSGGGSFGDNLVTR.[S]	1xTMT6plex [N-Term]; 1xAMTzHexNAc2_10plexTMT [T16(100)]	0.0002211	0.000907924	1	1	2	5	P02545	P02545 [628-644]	P02545 1xAMTzHexNAc2_10plexTMT [T643(100)]	0	2527.28	91.5	79.6	124.4	85.9	321.8	373.8	149.7	237.2		High	0.0004938	2.362e-05	3.51
FALSE	High	STVTTTTTTVTK	[K].STVTTTTTTVTK.[L]	1xTMT6plex [K12]; 1xTMT6plex [N-Term]; 1xAMTzHexNAc2_10plexTMT [S1(100)]	5.54893e-05	0.000907924	1	1	2	6	Q12830	Q12830 [1749-1760]	Q12830 1xAMTzHexNAc2_10plexTMT [S1749(100)]	0	2430.35	141.4	197.3	249.4	153.5	249.6	348	374.2	599.1		High	0.0004938	4.273e-06	3.26
FALSE	High	STTTGHLIYK	[K].STTTGHLIYK.[C]	1xTMT6plex [K10]; 1xTMT6plex [N-Term]	0.00502283	0.000907924	1	3	1	3	P68104	P68104 [21-30]		0	1578.93	211.7	251	278.5	187	328.6	334.8	298.6	261.5	Mandatory Modification Missing	High	0.0004938	0.001131	2.89
FALSE	High	STSQTQSLTICHNK	[K].STSQTQSLTICHNK.[T]	1xCarbamidomethyl [C11]; 1xTMT6plex [K14]; 1xTMT6plex [N-Term]; 1xAMTzHexNAc2_10plexTMT [T9(99.8)]	0.000407887	0.000907924	1	1	2	4	Q8NDX5	Q8NDX5 [236-249]	Q8NDX5 1xAMTzHexNAc2_10plexTMT [T244(99.8)]	0	2794.46	59.2	78.5	129.8	89.7	493.7	537.7	409.4	445.8		High	0.0004938	5.043e-05	5.08
FALSE	High	STSLASVSQLASK	[K].STSLASVSQLASK.[S]	1xTMT6plex [K13]; 1xTMT6plex [N-Term]; 1xAMTzHexNAc2_10plexTMT [S1(100)]	0.00556934	0.000907924	1	1	2	2	Q9NXV6	Q9NXV6 [387-399]	Q9NXV6 1xAMTzHexNAc2_10plexTMT [S387(100)]	0	2468.38	31.7	29	38.7	20.5	126	115.2	69.4	92.1		High	0.0004938	0.001284	2.49
FALSE	High	STSGGTAALGCLVK	[KR].STSGGTAALGCLVK.[D]	1xCarbamidomethyl [C11]; 1xTMT6plex [K14]; 1xTMT6plex [N-Term]	0.000666317	0.000907924	1	3	1	1	P01857	P01857 [17-30]		0	1780	65.6	67	77.1	47.4	146.1	112.3	126.6	139.1	Mandatory Modification Missing	High	0.0004938	9.26e-05	3.89
FALSE	High	STIAVIGFVQSLGAAIPTVDLQSR	[K].STIAVIGFVQSLGAAIPTVDLQSR.[W]	1xTMT6plex [N-Term]	1.80005e-05	0.000907924	1	1	1	1	P31513	P31513 [364-387]		0	2672.52	19.3	27.9	30.1	24.6	43.4	39	28.9	40.1	Mandatory Modification Missing	High	0.0004938	1.063e-06	5.4
FALSE	High	STIAAPTSSALSSQPIFTTAIDDR	[R].STIAAPTSSALSSQPIFTTAIDDR.[C]	1xTMT6plex [N-Term]; 1xAMTzHexNAc2_10plexTMT [T2(99.4)]	0.000120388	0.000907924	1	1	1	2	O43432	O43432 [277-300]	O43432 1xAMTzHexNAc2_10plexTMT [T278(99.4)]	0	3410.77	7.9	9.5	8.7	7	48.4	42.1	20	34.9		High	0.0004938	1.117e-05	6.86
FALSE	High	STEANVLPPSSIGFTFSVPVAK	[K].STEANVLPPSSIGFTFSVPVAK.[T]	1xTMT6plex [K22]; 1xTMT6plex [N-Term]; 1xAMTzHexNAc2_10plexTMT [S/T/N]	0.00425358	0.000907924	1	1	1	2	P49790	P49790 [534-555]		0	3437.88	37.1	36.7	37.6	28.7	68.3	88.9	51.9	68.7		High	0.0004938	0.0009168	4.45
FALSE	High	SVVEFLQGYIGVPHGGFPEPFR	[R].SVVEFLQGYIGVPHGGFPEPFR.[S]	1xTMT6plex [N-Term]	6.68388e-06	0.000907924	1	1	1	1	P11498	P11498 [943-964]		0	2661.4	20.4	24.4	26.3	27.8	36.5	29.5	29.9	32.9	Mandatory Modification Missing	High	0.0004938	3.122e-07	7.04
FALSE	High	SNEVEMDSTVITVSNSSDK	[R].SNEVEMDSTVITVSNSSDK.[S]	1xOxidation [M6]; 1xTMT6plex [K19]; 1xTMT6plex [N-Term]; 1xAMTzHexNAc2_10plexTMT [S14(100)]	0.000742348	0.000907924	1	1	2	6	Q9HC78	Q9HC78 [436-454]	Q9HC78 1xAMTzHexNAc2_10plexTMT [S449(100)]	0	3247.61	86.3	112.3	209.1	144.9	455.2	443.1	212.2	243.4		High	0.0004938	0.0001057	3.68
FALSE	High	SMEVNFLSYVVLTVAALPMLK	[K].SMEVNFLSYVVLTVAALPMLK.[Q]	2xOxidation [M2; M19]; 1xTMT6plex [K21]; 1xTMT6plex [N-Term]	0.000362825	0.000907924	1	1	1	1	P28845	P28845 [139-159]		0	2815.58									Mandatory Modification Missing	High	0.0004938	4.363e-05	3.66
FALSE	High	SETITEEELVGLMNK	[R].SETITEEELVGLMNK.[F]	1xOxidation [M13]; 1xTMT6plex [K15]; 1xTMT6plex [N-Term]	0.00333683	0.000907924	1	1	1	1	P16152	P16152 [160-174]		0	2167.16	24.5	19.5	32.6	21.6	35.2	32.2	36.2	29.2	Mandatory Modification Missing	High	0.0004938	0.0006795	3.79
FALSE	High	SESTAAAEHK	[R].SESTAAAEHK.[G]	1xTMT6plex [K10]; 1xTMT6plex [N-Term]	0.00307738	0.000907924	1	1	1	1	Q16822	Q16822 [480-489]		0	1488.81	24	46	58.5	54.1	114.1	85.2	55.5	41.2	Mandatory Modification Missing	High	0.0004938	0.0006149	4.25
FALSE	High	SDEHVVSGNLVTPLPVILGHEAAGIVESVGEGVTTVKPGDK	[R].SDEHVVSGNLVTPLPVILGHEAAGIVESVGEGVTTVKPGDK.[V]	2xTMT6plex [K37; K41]; 1xTMT6plex [N-Term]	5.67529e-05	0.000907924	1	1	1	3	P00326	P00326 [49-89]		1	4794.65	12.9	7.7	8.5	8.6	70.7	27.6	9.7	19.3	Mandatory Modification Missing	High	0.0004938	4.391e-06	9.52
FALSE	High	SCFQPLFQFEDMQEIIQNFVR	[K].SCFQPLFQFEDMQEIIQNFVR.[V]	1xCarbamidomethyl [C2]; 1xOxidation [M12]; 1xTMT6plex [N-Term]	4.98779e-06	0.000907924	1	1	1	2	Q9UN36	Q9UN36 [77-97]		0	2921.42									Mandatory Modification Missing	High	0.0004938	2.168e-07	5.63
FALSE	High	SCCSCCPVGCAK	[K].SCCSCCPVGCAK.[C]	5xCarbamidomethyl [C2; C3; C5; C6; C10]; 1xTMT6plex [K12]; 1xTMT6plex [N-Term]	0.000963843	0.000907924	1	5	1	1	P80297	P80297 [32-43]		0	1903.84	66.3	133.6	288.9	205.3	119.3	119.3	216.1	147.3	Mandatory Modification Missing	High	0.0004938	0.0001462	4.14
FALSE	High	SAYALGGLGSGICPNR	[R].SAYALGGLGSGICPNR.[E]	1xCarbamidomethyl [C13]; 1xTMT6plex [N-Term]	0.000520157	0.000907924	1	1	1	1	P31327	P31327 [588-603]		0	1821.95	72.7	80.1	104.1	78.5	125	124	111.4	105	Mandatory Modification Missing	High	0.0004938	6.801e-05	4.47
FALSE	High	SAVTALWGK	[K].SAVTALWGK.[V]	1xTMT6plex [K9]; 1xTMT6plex [N-Term]	0.00436983	0.000907924	1	1	1	5	P68871	P68871 [10-18]		0	1390.85	551.3	537	588.4	415.7	2058.2	1098	781.4	1769.4	Mandatory Modification Missing	High	0.0004938	0.0009492	3.61
FALSE	High	SATHALVQAQLICSGAR	[R].SATHALVQAQLICSGAR.[R]	1xCarbamidomethyl [C13]; 1xTMT6plex [N-Term]	0.0053248	0.000907924	1	1	1	1	Q99424	Q99424 [198-214]		0	2012.09	55.4	50.6	52.2	38.4	164.2	132.6	71	149.5	Mandatory Modification Missing	High	0.0004938	0.001211	5.29
FALSE	High	SATCANCTAQSQPVAFPPSTEPAFITVPQR	[R].SATCANCTAQSQPVAFPPSTEPAFITVPQR.[G]	2xCarbamidomethyl [C4; C7]; 1xTMT6plex [N-Term]; 1xAMTzHexNAc2_10plexTMT [T8(99.5)]	5.62441e-05	0.000907924	1	1	2	2	O15230	O15230 [954-983]	O15230 1xAMTzHexNAc2_10plexTMT [T961(99.5)]	0	4194.06	15.1	22.3	14.4	8.6	20.9	48.7	18.6	47.1	Mandatory Modification Missing	High	0.0004938	4.348e-06	6.2
FALSE	High	SALSGHLETVILGLLK	[K].SALSGHLETVILGLLK.[T]	1xTMT6plex [K16]; 1xTMT6plex [N-Term]	0.000230245	0.000907924	1	2	1	1	P07355	P07355 [89-104]		0	2109.3	18.7	18.4	26.5	24.9	48	65.6	124.6	65	Mandatory Modification Missing	High	0.0004938	2.492e-05	5.07
FALSE	High	RVFITDDFHDMMPK	[R].RVFITDDFHDMMPK.[Y]	2xOxidation [M11; M12]; 1xTMT6plex [K14]; 1xTMT6plex [N-Term]	1.39254e-05	0.000907924	1	1	1	4	P14625	P14625 [415-428]		1	2242.14	93.6	92.9	124.7	82.6	237.1	182.1	254.5	157	Mandatory Modification Missing	High	0.0004938	7.742e-07	7.22
FALSE	High	RQDDLISSSVPSTTSTPTVTSAAGLQK	[R].RQDDLISSSVPSTTSTPTVTSAAGLQK.[S]	1xTMT6plex [K27]; 1xTMT6plex [N-Term]; 2xAMTzHexNAc2_10plexTMT [T14(99.3); S/T]	0.000497256	0.000907924	1	1	2	4	O14974	O14974 [558-584]	O14974 2xAMTzHexNAc2_10plexTMT [T571(99.3); S/T]	1	4668.46	18.2	14.7	16	9.3	71.9	147.4	84.2	89.4		High	0.0004938	6.463e-05	7.03
FALSE	High	RQDDLISSSVPSTTSTPTVTSAAGLQK	[R].RQDDLISSSVPSTTSTPTVTSAAGLQK.[S]	1xTMT6plex [K27]; 1xTMT6plex [N-Term]; 1xAMTzHexNAc2_10plexTMT [S/T]	0.000422848	0.000907924	1	1	4	8	O14974	O14974 [558-584]		1	3937.1	91.4	91.2	96.3	63.8	204.7	329.8	224.8	293.8		High	0.0004938	5.29e-05	6.39
FALSE	High	RPFGISALIVGFDFDGTPR	[R].RPFGISALIVGFDFDGTPR.[L]	1xTMT6plex [N-Term]	1.2612e-05	0.000907924	1	1	1	2	O14818	O14818 [125-143]		1	2294.25									Mandatory Modification Missing	High	0.0004938	6.826e-07	7.81
FALSE	High	RMPCAEDYLSVVLNQLCVLHEK	[K].RMPCAEDYLSVVLNQLCVLHEK.[T]	2xCarbamidomethyl [C4; C17]; 1xDeamidated [N14]; 1xOxidation [M2]; 1xTMT6plex [K22]; 1xTMT6plex [N-Term]	0.000651484	0.000907924	1	1	1	1	P02768	P02768 [469-490]		1	3149.62									Mandatory Modification Missing	High	0.0004938	9.021e-05	4.7
FALSE	High	RHPYFYAPELLFFAK	[R].RHPYFYAPELLFFAK.[R]	1xTMT6plex [K15]; 1xTMT6plex [N-Term]	0.00165413	0.000907924	1	1	1	1	P02768	P02768 [169-183]		1	2357.32	18.6	18.4	33.9	17.9	88	61.5	68.2	100.4	Mandatory Modification Missing	High	0.0004938	0.0002851	4.91
FALSE	High	RHPDYSVVLLLR	[R].RHPDYSVVLLLR.[L]	1xTMT6plex [N-Term]	9.78642e-05	0.000907924	1	1	1	4	P02768	P02768 [361-372]		1	1697.01	143.3	170.4	235.8	125.7	294.6	231.8	339.8	247.4	Mandatory Modification Missing	High	0.0004938	8.639e-06	5.05
FALSE	High	SETSGSFEDALLAIVK	[K].SETSGSFEDALLAIVK.[C]	1xTMT6plex [K16]; 1xTMT6plex [N-Term]	0.0013149	0.000907924	1	1	1	1	P09525	P09525 [226-241]		0	2125.18									Mandatory Modification Missing	High	0.0004938	0.0002154	4.01
FALSE	High	SNEVEMDSTVITVSNSSDK	[R].SNEVEMDSTVITVSNSSDK.[S]	1xTMT6plex [K19]; 1xTMT6plex [N-Term]; 1xAMTzHexNAc2_10plexTMT [S14(100)]	0.00217655	0.000907924	1	1	2	4	Q9HC78	Q9HC78 [436-454]	Q9HC78 1xAMTzHexNAc2_10plexTMT [S449(100)]	0	3231.61	97.3	128.6	165	122.8	351.6	302.2	200.9	209.1		High	0.0004938	0.0004011	3.3
FALSE	High	SFLAMVVDIVQELK	[K].SFLAMVVDIVQELK.[Q]	1xOxidation [M5]; 1xTMT6plex [K14]; 1xTMT6plex [N-Term]	0.0012017	0.000907924	1	1	1	2	O00764	O00764 [89-102]		0	2066.2	45.1	46.3	63.4	43.7	54.4	41.8	50.3	39	Mandatory Modification Missing	High	0.0004938	0.0001919	5.4
FALSE	High	SGTASVVCLLNNFYPR	[K].SGTASVVCLLNNFYPR.[E]	1xCarbamidomethyl [C8]; 1xTMT6plex [N-Term]	0.000407887	0.000907924	1	2	1	1	P01834	P01834 [20-35]		0	2027.06	48.5	61.6	63.9	43.9	141	78.5	89.2	78.3	Mandatory Modification Missing	High	0.0004938	5.042e-05	4.32
FALSE	High	SIVTTLVPSELISAVPTTK	[R].SIVTTLVPSELISAVPTTK.[S]	1xTMT6plex [K19]; 1xTMT6plex [N-Term]; 1xAMTzHexNAc2_10plexTMT [T18(100)]	0.00215705	0.000907924	1	1	2	2	Q14686	Q14686 [1916-1934]	Q14686 1xAMTzHexNAc2_10plexTMT [T1933(100)]	0	3145.82	30.4	25.4	29.5	19.5	120.8	120.9	58.3	71.4		High	0.0004938	0.0003961	4.56
FALSE	High	SIVEEIEDLVAR	[R].SIVEEIEDLVAR.[L]	1xTMT6plex [N-Term]	0.000900908	0.000907924	1	1	1	1	P04844	P04844 [179-190]		0	1601.89	27.1	28.8	31.3	23.8	48.2	48.7	40.7	47.9	Mandatory Modification Missing	High	0.0004938	0.0001349	3.65
FALSE	High	SITSLSVADTVSSSTTSHTTAK	[R].SITSLSVADTVSSSTTSHTTAK.[P]	1xTMT6plex [K22]; 1xTMT6plex [N-Term]; 1xAMTzHexNAc2_10plexTMT [S12(98.1)]	0.000106606	0.000907924	1	1	1	1	Q8NEZ2	Q8NEZ2 [169-190]	Q8NEZ2 1xAMTzHexNAc2_10plexTMT [S180(98.1)]	0	3370.78	48.3	55.6	54.2	42.5	77.4	114.4	68.2	65.3		High	0.0004938	9.567e-06	4.04
FALSE	High	SLTQGSLIVGDLAPVNGTSQGK	[R].SLTQGSLIVGDLAPVNGTSQGK.[F]	1xTMT6plex [K22]; 1xTMT6plex [N-Term]; 1xAMTzHexNAc2_10plexTMT [N16(100)]	3.43229e-06	0.000907924	1	1	1	2	P98160	P98160 [3765-3786]	P98160 1xAMTzHexNAc2_10plexTMT [N3780(100)]	0	3331.83	34.9	25.9	27	21.1	38.4	115.5	104	111.5	Mandatory Modification Missing	High	0.0004938	1.369e-07	9.62
FALSE	High	SISQSISGQK	[R].SISQSISGQK.[-]	1xTMT6plex [K10]; 1xTMT6plex [N-Term]; 1xAMTzHexNAc2_10plexTMT [S1(100)]	0.0010594	0.000907924	1	1	1	2	Q8WXI9	Q8WXI9 [584-593]	Q8WXI9 1xAMTzHexNAc2_10plexTMT [S584(100)]	0	2224.24	14.3	9.5	11.9	7.1	420.6	257.3	47.2	102.5		High	0.0004938	0.0001641	3.8
FALSE	High	SLSQGTQLPSHVTPTTGVPTMSLHTPPSPSR	[R].SLSQGTQLPSHVTPTTGVPTMSLHTPPSPSR.[G]	1xOxidation [M21]; 1xTMT6plex [N-Term]; 1xAMTzHexNAc2_10plexTMT [T/S]	0.00270109	0.000907924	1	1	1	2	Q9NZN8	Q9NZN8 [99-129]		0	4175.14									No Quan Values	High	0.0004938	0.0005241	4.22
FALSE	High	SLPSTSSTSSTK	[R].SLPSTSSTSSTK.[R]	1xTMT6plex [K12]; 1xTMT6plex [N-Term]; 1xAMTzHexNAc2_10plexTMT [S6(99.7)]	0.00127411	0.000907924	1	1	1	1	Q12857	Q12857 [265-276]	Q12857 1xAMTzHexNAc2_10plexTMT [S270(99.7)]	0	2372.27	32.3	41	46.3	34.8	573.9	459.5	98.1	207.9		High	0.0004938	0.0002061	4.62
FALSE	High	SIITYVVTYYHYFSK	[K].SIITYVVTYYHYFSK.[M]	1xTMT6plex [K15]; 1xTMT6plex [N-Term]	1.2612e-05	0.000907924	1	1	1	1	Q01082	Q01082 [265-279]		0	2342.28	40.6	40.7	75.7	44.3	115.3	74.7	73.7	51.3	Mandatory Modification Missing	High	0.0004938	6.838e-07	5.29
FALSE	High	SLLSSTSTTTK	[K].SLLSSTSTTTK.[I]	1xTMT6plex [K11]; 1xTMT6plex [N-Term]; 1xAMTzHexNAc2_10plexTMT [S/T]	0.000208529	0.000907924	1	1	1	1	O14974	O14974 [585-595]		0	2315.29									No Quan Values	High	0.0004938	2.201e-05	4.75
FALSE	High	SLLSSTSTTTK	[K].SLLSSTSTTTK.[I]	1xTMT6plex [K11]; 1xTMT6plex [N-Term]	0.00133277	0.000907924	1	1	1	1	O14974	O14974 [585-595]		0	1583.93	19.8	15.6	17.2	9.4	44.1	67.9	31.8	40.5	Mandatory Modification Missing	High	0.0004938	0.0002184	2.7
FALSE	High	SIIGMIDMFHKYTR	[R].SIIGMIDMFHKYTR.[R]	2xOxidation [M5; M8]; 1xTMT6plex [K11]; 1xTMT6plex [N-Term]	0.000541668	0.000907924	1	1	1	3	P31151	P31151 [9-22]		1	2202.18	102.4	97.9	121.9	99.1	130.8	129.2	189	693.4	Mandatory Modification Missing	High	0.0004938	7.179e-05	4.89
FALSE	High	SIFSAVLDELK	[R].SIFSAVLDELK.[V]	1xTMT6plex [K11]; 1xTMT6plex [N-Term]	0.00176169	0.000907924	1	1	1	2	P31327	P31327 [1090-1100]		0	1680	47.3	66.6	88.5	74.5	107.3	97.1	54.2	67.9	Mandatory Modification Missing	High	0.0004938	0.0003081	3.81
FALSE	High	SKSKITVTSEVPFSK	[R].SKSKITVTSEVPFSK.[R]	3xTMT6plex [K2; K4; K15]; 1xTMT6plex [N-Term]	0.00159564	0.000907924	1	1	1	1	P35268	P35268 [66-80]		2	2554.56	64.4	66.5	86	51.4	293.5	155.8	140.7	98.8	Mandatory Modification Missing	High	0.0004938	0.0002725	4.19
FALSE	High	SGTVTVAQQAQVVTTVVGGVTK	[K].SGTVTVAQQAQVVTTVVGGVTK.[T]	1xTMT6plex [K22]; 1xTMT6plex [N-Term]; 2xAMTzHexNAc2_10plexTMT [T14(100); T15(100)]	1.8745e-05	0.000907924	1	1	4	11	P51610	P51610 [638-659]	P51610 2xAMTzHexNAc2_10plexTMT [T651(100); T652(100)]	0	4051.23	49.1	43	80	52	420.9	456.7	319.7	511.3		High	0.0004938	1.114e-06	3.03
FALSE	High	SGTVTVAQQAQVVTTVVGGVTK	[K].SGTVTVAQQAQVVTTVVGGVTK.[T]	1xTMT6plex [K22]; 1xTMT6plex [N-Term]; 1xAMTzHexNAc2_10plexTMT [T14(99.7)]	6.38022e-05	0.000907924	1	1	2	7	P51610	P51610 [638-659]	P51610 1xAMTzHexNAc2_10plexTMT [T651(99.7)]	0	3319.87	82.1	60.4	84.9	55	335.1	364	279.5	437.6		High	0.0004938	5.078e-06	4.19
FALSE	High	SGTVTVAQQAQVVTTVVGGVTK	[K].SGTVTVAQQAQVVTTVVGGVTK.[T]	1xTMT6plex [K22]; 1xTMT6plex [N-Term]	4.76758e-09	0.000907924	1	1	1	1	P51610	P51610 [638-659]		0	2588.5	3.4		5		25	37.5	18.6	44.6	Mandatory Modification Missing	High	0.0004938	3.993e-11	6.28
FALSE	High	SGTNWLAEILCLMHSK	[K].SGTNWLAEILCLMHSK.[G]	1xCarbamidomethyl [C11]; 1xTMT6plex [K16]; 1xTMT6plex [N-Term]	4.3905e-05	0.000907924	1	1	1	2	Q06520	Q06520 [45-60]		0	2318.24	19.6	26.4	36.9	26.5	131.7	110.2	69.7	86.7	Mandatory Modification Missing	High	0.0004938	3.201e-06	5.97
FALSE	High	SGPFGQIFRPDNFVFGQSGAGNNWAK	[R].SGPFGQIFRPDNFVFGQSGAGNNWAK.[G]	1xTMT6plex [K26]; 1xTMT6plex [N-Term]	1.30746e-05	0.000907924	1	5	1	1	P07437	P07437 [78-103]		1	3256.67	41.2	50.9	57.4	47	149.2	114.9	84.1	102.5	Mandatory Modification Missing	High	0.0004938	7.138e-07	8.09
FALSE	High	QVFLLSVPSLDCLPITR	[K].QVFLLSVPSLDCLPITR.[S]	1xCarbamidomethyl [C12]; 1xTMT6plex [N-Term]; 1xAMTzHexNAc2_10plexTMT [S/T]	0.00509096	0.000907924	1	1	2	2	P15822	P15822 [822-838]		0	2918.61	14.3	20	25.4	18.9	52	49.3	36.1	42.6		High	0.0004938	0.001152	2.63
FALSE	High	SYAGFLTVNK	[K].SYAGFLTVNK.[T]	1xTMT6plex [K10]; 1xTMT6plex [N-Term]; 1xAMTzHexNAc2_10plexTMT [N9(100)]	0.0036344	0.000907924	1	1	1	2	Q9H3G5	Q9H3G5 [73-82]	Q9H3G5 1xAMTzHexNAc2_10plexTMT [N81(100)]	0	2289.27	104.1	143.7	222.8	158.7	116.3	93.3	162.9	177.4	Mandatory Modification Missing	High	0.0004938	0.0007554	1.78
FALSE	High	SYSCQVTHEGSTVEK	[RK].SYSCQVTHEGSTVEK.[T]	1xCarbamidomethyl [C4]; 1xTMT6plex [K15]; 1xTMT6plex [N-Term]	9.80085e-06	0.000907924	1	6	1	7	B9A064	B9A064 [192-206]		0	2170.09	63.3	92.8	99.2	63.9	126.8	120.5	226.2	151.3	Mandatory Modification Missing	High	0.0004938	5.004e-07	5.68
FALSE	High	TPFGAYGGLLK	[R].TPFGAYGGLLK.[D]	1xTMT6plex [K11]; 1xTMT6plex [N-Term]	0.0024466	0.000907924	1	1	1	3	P42765	P42765 [15-25]		0	1581.94	269.5	387.9	441.4	364.2	579.4	454.6	262.4	278.5	Mandatory Modification Missing	High	0.0004938	0.0004621	3.16
FALSE	High	TPEVTCVVVDVSHEDPEVK	[R].TPEVTCVVVDVSHEDPEVK.[F]	1xCarbamidomethyl [C6]; 1xTMT6plex [K19]; 1xTMT6plex [N-Term]	6.99175e-06	0.000907924	1	2	1	5	P01857	P01857 [139-157]		0	2597.35	101.9	96.9	76.7	52.4	110.1	94.8	182.9	202	Mandatory Modification Missing	High	0.0004938	3.291e-07	6.77
FALSE	High	TPELNLDQFHDK	[K].TPELNLDQFHDK.[T]	1xTMT6plex [K12]; 1xTMT6plex [N-Term]	0.000300308	0.000907924	1	1	1	3	P27824	P27824 [171-182]		0	1915.03									Mandatory Modification Missing	High	0.0004938	3.448e-05	5.31
FALSE	High	TNSTFVQALVEHVK	[R].TNSTFVQALVEHVK.[E]	1xTMT6plex [K14]; 1xTMT6plex [N-Term]; 1xAMTzHexNAc2_10plexTMT [N/S/T]	0.00135698	0.000907924	1	1	2	4	P07602	P07602 [214-227]		0	2762.53	266.6	306.8	295.2	185.2	423.2	303.8	217.2	436.3		High	0.0004938	0.000223	4.31
FALSE	High	TMGCLATTHSK	[R].TMGCLATTHSK.[A]	1xCarbamidomethyl [C4]; 1xTMT6plex [K11]; 1xTMT6plex [N-Term]	0.0018847	0.000907924	1	1	1	1	P80404	P80404 [221-231]		0	1664.89									Mandatory Modification Missing	High	0.0004938	0.0003363	4.31
FALSE	High	TMAVTPGTTTLPATVK	[K].TMAVTPGTTTLPATVK.[V]	1xTMT6plex [K16]; 1xTMT6plex [N-Term]; 2xAMTzHexNAc2_10plexTMT [T1(100); T8(99.6)]	0.0036181	0.000907924	1	1	1	1	P51610	P51610 [579-594]	P51610 2xAMTzHexNAc2_10plexTMT [T579(100); T586(99.6)]	0	3509.92	27.7	15.9	13.3	9.9	847.1	343.7	52.5	211.6		High	0.0004938	0.0007531	1.97
FALSE	High	TMAVTPGTTTLPATVK	[K].TMAVTPGTTTLPATVK.[V]	1xTMT6plex [K16]; 1xTMT6plex [N-Term]; 1xAMTzHexNAc2_10plexTMT [T1(100)]	0.000174944	0.000907924	1	1	2	4	P51610	P51610 [579-594]	P51610 1xAMTzHexNAc2_10plexTMT [T579(100)]	0	2778.55	87.6	59.4	68.1	47.1	1087.7	535.9	123.8	453.6		High	0.0004938	1.769e-05	3.52
FALSE	High	TLVYGGIFLYPANK	[R].TLVYGGIFLYPANK.[K]	1xTMT6plex [K14]; 1xTMT6plex [N-Term]	0.000422848	0.000907924	1	1	1	2	P09467	P09467 [256-269]		0	2014.18	56.3	74.3	161.8	88.3	60.7	76	52.5	47.6	Mandatory Modification Missing	High	0.0004938	5.267e-05	5.27
FALSE	High	TLVVHEKADDLGK	[R].TLVVHEKADDLGK.[G]	2xTMT6plex [K7; K13]; 1xTMT6plex [N-Term]	0.00569578	0.000907924	1	1	1	3	P00441	P00441 [117-129]		1	2112.26	96.2	97.4	140	89.3	212.3	182	189.8	190.3	Mandatory Modification Missing	High	0.0004938	0.001323	1.79
FALSE	High	TITLEVEPSDTIENVK	[K].TITLEVEPSDTIENVK.[A]	1xTMT6plex [K16]; 1xTMT6plex [N-Term]	0.000264735	0.000907924	1	4	1	9	P62987	P62987 [12-27]		0	2246.25	175.6	144.5	186.2	121.5	278.4	254.6	289.8	213.3	Mandatory Modification Missing	High	0.0004938	2.956e-05	5.37
FALSE	High	TLTAVHDAILEDLVFPSEIVGK	[R].TLTAVHDAILEDLVFPSEIVGK.[R]	1xTMT6plex [K22]; 1xTMT6plex [N-Term]	6.81532e-07	0.000907924	1	1	1	2	P62081	P62081 [121-142]		0	2825.61	14.6	16.4	21.4	19.2	42.4	40.5	32	31	Mandatory Modification Missing	High	0.0004938	1.846e-08	5.34
FALSE	High	TLSELMSQTGHLGLANASAPSGEQLLR	[R].TLSELMSQTGHLGLANASAPSGEQLLR.[T]	1xOxidation [M6]; 1xTMT6plex [N-Term]; 1xAMTzHexNAc2_10plexTMT [N16(100)]	0.00700163	0.000907924	1	1	1	1	O15230	O15230 [2288-2314]	O15230 1xAMTzHexNAc2_10plexTMT [N2303(100)]	0	3757.94	23.6	34.6	38.9	34.7	55.5	92.3	48.9	66.1	Mandatory Modification Missing	High	0.0004938	0.001701	2.5
FALSE	High	TLSELMSQTGHLGLANASAPSGEQLLR	[R].TLSELMSQTGHLGLANASAPSGEQLLR.[T]	1xTMT6plex [N-Term]; 1xAMTzHexNAc2_10plexTMT [N16(100)]	0.000536812	0.000907924	1	1	1	3	O15230	O15230 [2288-2314]	O15230 1xAMTzHexNAc2_10plexTMT [N2303(100)]	0	3741.95	76.5	85.9	86.8	74.3	93	142.6	97.4	136	Mandatory Modification Missing	High	0.0004938	7.07e-05	6.37
FALSE	High	TIQNSSVSPTSSSSSSSSTGETQTQSSSR	[K].TIQNSSVSPTSSSSSSSSTGETQTQSSSR.[L]	1xTMT6plex [N-Term]; 2xAMTzHexNAc2_10plexTMT [S8(99.4); T10(99.4)]	0.000296278	0.000907924	1	1	2	2	Q7Z417	Q7Z417 [369-397]	Q7Z417 2xAMTzHexNAc2_10plexTMT [S376(99.4); T378(99.4)]	0	4584.19									No Quan Values	High	0.0004938	3.39e-05	3.59
FALSE	High	TIQNSSVSPTSSSSSSSSTGETQTQSSSR	[K].TIQNSSVSPTSSSSSSSSTGETQTQSSSR.[L]	1xTMT6plex [N-Term]; 1xAMTzHexNAc2_10plexTMT [T/S/N]	3.73889e-06	0.000907924	1	1	2	5	Q7Z417	Q7Z417 [369-397]		0	3852.82	5.9	7.3	8.6	7.8	15.1	14.7	18.1	16.6		High	0.0004938	1.522e-07	8.46
FALSE	High	TIQNLATFVELLGLHHFMDSFK	[K].TIQNLATFVELLGLHHFMDSFK.[V]	1xOxidation [M18]; 1xTMT6plex [K22]; 1xTMT6plex [N-Term]	0.000257679	0.000907924	1	1	1	2	P22760	P22760 [42-63]		0	3035.64	11.6	19.6	24	12.7	47.9	38.5	31.3	29.5	Mandatory Modification Missing	High	0.0004938	2.855e-05	5.69
FALSE	High	TIPMSAIITQAGATGVTSSPGIK	[K].TIPMSAIITQAGATGVTSSPGIK.[S]	1xOxidation [M4]; 1xTMT6plex [K23]; 1xTMT6plex [N-Term]; 1xAMTzHexNAc2_10plexTMT [T14(99.6)]	0.000495022	0.000907924	1	1	2	4	P51610	P51610 [771-793]	P51610 1xAMTzHexNAc2_10plexTMT [T784(99.6)]	0	3406.87	50.8	46.7	43.4	34.7	363.1	319	104.3	232.9		High	0.0004938	6.407e-05	4.79
FALSE	High	TPIGSFLGSLSLLPATK	[R].TPIGSFLGSLSLLPATK.[L]	1xTMT6plex [K17]; 1xTMT6plex [N-Term]	0.000337606	0.000907924	1	1	1	1	P24752	P24752 [50-66]		0	2160.3									Mandatory Modification Missing	High	0.0004938	4.005e-05	5.94
FALSE	High	TIPMSAIITQAGATGVTSSPGIK	[K].TIPMSAIITQAGATGVTSSPGIK.[S]	1xTMT6plex [K23]; 1xTMT6plex [N-Term]; 1xAMTzHexNAc2_10plexTMT [T9(99.2)]	0.000115087	0.000907924	1	1	2	4	P51610	P51610 [771-793]	P51610 1xAMTzHexNAc2_10plexTMT [T779(99.2)]	0	3390.87	54.1	27.7	27.1	20.2	647.7	453.3	134.6	407.1		High	0.0004938	1.053e-05	4.89
FALSE	High	TPMTNSSIQFLDNAFR	[K].TPMTNSSIQFLDNAFR.[K]	1xTMT6plex [N-Term]; 1xAMTzHexNAc2_10plexTMT [N5(99.3)]	0.00184277	0.000907924	1	1	2	2	P15586	P15586 [275-290]	P15586 1xAMTzHexNAc2_10plexTMT [N279(99.3)]	0	2802.41	233	303.5	465.5	354.4	279.5	401	257.6	522.2	Mandatory Modification Missing	High	0.0004938	0.0003262	4.98
FALSE	High	TPPSTTVGSHSPPETPVLTR	[K].TPPSTTVGSHSPPETPVLTR.[S]	1xTMT6plex [N-Term]; 1xAMTzHexNAc2_10plexTMT [T1(100)]	0.000584757	0.000907924	1	1	3	3	Q9ULU4	Q9ULU4 [746-765]	Q9ULU4 1xAMTzHexNAc2_10plexTMT [T746(100)]	0	3021.59	68.4	60.3	107.8	70.1	188.7	130.7	257.2	140		High	0.0004938	7.882e-05	4.39
FALSE	High	TVAVASGAASTPISISTGAPTVR	[K].TVAVASGAASTPISISTGAPTVR.[Q]	1xTMT6plex [N-Term]; 1xAMTzHexNAc2_10plexTMT [S10(99.6)]	0.00168417	0.000907924	1	1	2	2	Q6P4R8	Q6P4R8 [1141-1163]	Q6P4R8 1xAMTzHexNAc2_10plexTMT [S1150(99.6)]	0	3074.67	29.9	26.5	21.4	13	77.2	65	33.7	50.8		High	0.0004938	0.0002922	3.7
FALSE	High	TVAAPSVFIFPPSDEQLK	[R].TVAAPSVFIFPPSDEQLK.[S]	1xTMT6plex [K18]; 1xTMT6plex [N-Term]	0.00574715	0.000907924	1	1	1	1	P01834	P01834 [2-19]		0	2404.35									Mandatory Modification Missing	High	0.0004938	0.001338	5.15
FALSE	High	TTTSAVMVHCLR	[K].TTTSAVMVHCLR.[Q]	1xCarbamidomethyl [C10]; 1xOxidation [M7]; 1xTMT6plex [N-Term]	0.000554001	0.000907924	1	1	1	2	P23141	P23141 [276-287]		0	1620.84	41.2	40.4	58.8	42.6	98.8	101.8	193	83.6	Mandatory Modification Missing	High	0.0004938	7.36e-05	4.89
FALSE	High	TTTSAVMVHCLR	[K].TTTSAVMVHCLR.[Q]	1xCarbamidomethyl [C10]; 1xTMT6plex [N-Term]	0.000490585	0.000907924	1	1	1	3	P23141	P23141 [276-287]		0	1604.85	96.8	83	112.6	76	157.5	111.4	170	107.6	Mandatory Modification Missing	High	0.0004938	6.337e-05	4.92
FALSE	High	TTSGSIITVVPK	[K].TTSGSIITVVPK.[S]	1xTMT6plex [K12]; 1xTMT6plex [N-Term]; 1xAMTzHexNAc2_10plexTMT [T/S]	0.00192758	0.000907924	1	1	2	3	Q7Z589	Q7Z589 [534-545]		0	2392.39	62.3	68.5	139.9	107.4	309.4	344.3	247.8	417.4		High	0.0004938	0.0003453	1.96
FALSE	High	TTPSATSLPQTVVMTSPVTLTSQTTK	[R].TTPSATSLPQTVVMTSPVTLTSQTTK.[T]	1xOxidation [M14]; 1xTMT6plex [K26]; 1xTMT6plex [N-Term]; 1xAMTzHexNAc2_10plexTMT [T6(97.7)]	0.00100822	0.000907924	1	1	2	2	P18846	P18846 [183-208]	P18846 1xAMTzHexNAc2_10plexTMT [T188(97.7)]	0	3883.08	16.3	13.4	17.6	10.7	66.8	47.8	19.7	34		High	0.0004938	0.0001543	4.41
FALSE	High	TTPSATSLPQTVVMTSPVTLTSQTTK	[R].TTPSATSLPQTVVMTSPVTLTSQTTK.[T]	1xTMT6plex [K26]; 1xTMT6plex [N-Term]; 1xAMTzHexNAc2_10plexTMT [S7(99.2)]	6.98151e-05	0.000907924	1	1	3	4	P18846	P18846 [183-208]	P18846 1xAMTzHexNAc2_10plexTMT [S189(99.2)]	0	3867.09	30.4	21.8	26.2	12.9	117.6	64	30.9	51.6		High	0.0004938	5.674e-06	4.45
FALSE	High	TTIEKPVWLGFLGPIIK	[R].TTIEKPVWLGFLGPIIK.[A]	2xTMT6plex [K5; K17]; 1xTMT6plex [N-Term]	0.000203887	0.000907924	1	1	1	2	P00450	P00450 [82-98]		1	2599.62	59.7	70.6	66.4	48.6	67.5	70.8	96.4	97	Mandatory Modification Missing	High	0.0004938	2.14e-05	4.83
FALSE	High	TSTTGVATTQSPTPR	[K].TSTTGVATTQSPTPR.[S]	1xTMT6plex [N-Term]; 1xAMTzHexNAc2_10plexTMT [S2(99.7)]	2.96734e-05	0.000907924	1	1	3	4	Q8WWI1	Q8WWI1 [1576-1590]	Q8WWI1 1xAMTzHexNAc2_10plexTMT [S1577(99.7)]	0	2465.29	14.6	17.5	39.2	23.4	423.9	153.7	34.8	100.4		High	0.0004938	1.967e-06	5.85
FALSE	High	TSTTGVATTQSPTPR	[K].TSTTGVATTQSPTPR.[S]	1xTMT6plex [N-Term]	0.000657377	0.000907924	1	1	1	1	Q8WWI1	Q8WWI1 [1576-1590]		0	1733.92	7.7	10.4	16.8	15.5	102	38.2	12.8	46.7	Mandatory Modification Missing	High	0.0004938	9.104e-05	4.84
FALSE	High	TSSEASVSSSVAK	[K].TSSEASVSSSVAK.[N]	1xTMT6plex [K13]; 1xTMT6plex [N-Term]; 1xAMTzHexNAc2_10plexTMT [T1(100)]	6.58454e-05	0.000907924	1	1	2	8	Q9NXV6	Q9NXV6 [323-335]	Q9NXV6 1xAMTzHexNAc2_10plexTMT [T323(100)]	0	2429.3	93.7	142	188.5	125.3	393.4	360.2	202.6	311.7		High	0.0004938	5.283e-06	4.95
FALSE	High	TSPDAFVQLALQLAHYK	[R].TSPDAFVQLALQLAHYK.[D]	1xTMT6plex [K17]; 1xTMT6plex [N-Term]	2.03277e-05	0.000907924	1	1	1	2	P50416	P50416 [564-580]		0	2360.34									Mandatory Modification Missing	High	0.0004938	1.232e-06	5.89
FALSE	High	TSLLIINNTESNIEDFIK	[R].TSLLIINNTESNIEDFIK.[S]	1xTMT6plex [K18]; 1xTMT6plex [N-Term]; 1xAMTzHexNAc2_10plexTMT [N/T/S]	0.000576911	0.000907924	1	1	1	1	Q8N139	Q8N139 [905-922]		0	3253.78									Mandatory Modification Missing	High	0.0004938	7.739e-05	3.08
FALSE	High	TQPSSQPLQSGQVLPSATPTPSAPPTSQQELQAK	[K].TQPSSQPLQSGQVLPSATPTPSAPPTSQQELQAK.[I]	1xTMT6plex [K34]; 1xTMT6plex [N-Term]; 1xAMTzHexNAc2_10plexTMT [S/T]	0.00310519	0.000907924	1	1	1	2	Q9HCD5	Q9HCD5 [401-434]		0	4676.46	2.5	9.1	4.5	3.9	17.6	25.7	23.3	15.9		High	0.0004938	0.0006227	4.17
FALSE	High	TQGQPFDPTFLIGCAPCNVIADILFR	[K].TQGQPFDPTFLIGCAPCNVIADILFR.[K]	2xCarbamidomethyl [C14; C17]; 1xTMT6plex [N-Term]	0.000170281	0.000907924	1	1	1	2	P05181	P05181 [161-186]		0	3179.62	21.2	20.5	22.7	16.3	27.5	22.7	19.9	26.4	Mandatory Modification Missing	High	0.0004938	1.71e-05	4.8
FALSE	High	TQAYQDQKPGTSGLR	[K].TQAYQDQKPGTSGLR.[K]	1xTMT6plex [K8]; 1xTMT6plex [N-Term]	0.000925573	0.000907924	1	1	1	2	P36871	P36871 [9-23]		1	2108.15	53	87	164.3	90.4	242.6	160.3	108.2	126.3	Mandatory Modification Missing	High	0.0004938	0.0001392	4.15
FALSE	High	TPPTANHPVEPVTSVTQPSELLQQK	[R].TPPTANHPVEPVTSVTQPSELLQQK.[G]	1xTMT6plex [K25]; 1xTMT6plex [N-Term]; 1xAMTzHexNAc2_10plexTMT [T13(99.6)]	0.000146768	0.000907924	1	1	4	10	O95487	O95487 [329-353]	O95487 1xAMTzHexNAc2_10plexTMT [T341(99.6)]	0	3888.09	137.5	147.6	192.4	167	834.4	937	302.7	672.2		High	0.0004938	1.422e-05	5.05
FALSE	High	TPMTNSSIQFLDNAFR	[K].TPMTNSSIQFLDNAFR.[K]	1xOxidation [M3]; 1xTMT6plex [N-Term]; 1xAMTzHexNAc2_10plexTMT [N5(99.6)]	0.00556934	0.000907924	1	1	2	2	P15586	P15586 [275-290]	P15586 1xAMTzHexNAc2_10plexTMT [N279(99.6)]	0	2818.41	54.4	45.2	95.8	75.5	76.9	109.9	81.6	98.5		High	0.0004938	0.001286	4.38
FALSE	High	SYELPDGQVITIGNER	[KR].SYELPDGQVITIGNER.[F]	1xTMT6plex [N-Term]	0.000994699	0.000907924	2	10	1	3	P63267; P60709	P63267 [240-255]; P60709 [239-254]		0	2020.05	26.4	29.8	33.4	42.6	90.9	114.6	147.1	137.1	Mandatory Modification Missing	High	0.0004938	0.0001517	3.95
FALSE	High	TIPMSAIITQAGATGVTSSPGIK	[K].TIPMSAIITQAGATGVTSSPGIK.[S]	1xOxidation [M4]; 1xTMT6plex [K23]; 1xTMT6plex [N-Term]	1.6035e-06	0.000907924	1	1	1	2	P51610	P51610 [771-793]		0	2675.51	73	62.6	72.9	40.2	187.6	147.6	98.5	112	Mandatory Modification Missing	High	0.0004938	5.319e-08	7.99
FALSE	High	TLNDELEIIEGMK	[K].TLNDELEIIEGMK.[F]	1xTMT6plex [K13]; 1xTMT6plex [N-Term]	0.00738874	0.000907924	1	1	1	1	P10809	P10809 [206-218]		0	1963.08									Mandatory Modification Missing	High	0.0004938	0.001823	3.59
FALSE	High	TFIIGELHPDDRPK	[K].TFIIGELHPDDRPK.[L]	1xTMT6plex [K14]; 1xTMT6plex [N-Term]	0.000354748	0.000907924	1	1	1	3	P00167	P00167 [78-91]		1	2096.19	105.5	219.3	145.6	100.5	186.3	213.8	132.8	128.2	Mandatory Modification Missing	High	0.0004938	4.255e-05	5.18
FALSE	High	TFCQLILDPIFK	[R].TFCQLILDPIFK.[V]	1xCarbamidomethyl [C3]; 1xTMT6plex [K12]; 1xTMT6plex [N-Term]	0.00114881	0.000907924	1	1	1	1	P13639	P13639 [288-299]		0	1953.13									Mandatory Modification Missing	High	0.0004938	0.0001819	3.66
FALSE	High	TDVIQGDDVADATSEVEVSSTSETTPK	[R].TDVIQGDDVADATSEVEVSSTSETTPK.[A]	1xTMT6plex [K27]; 1xTMT6plex [N-Term]; 1xAMTzHexNAc2_10plexTMT [S14(98.4)]	0.000119309	0.000907924	1	1	1	2	P49792	P49792 [2480-2506]	P49792 1xAMTzHexNAc2_10plexTMT [S2493(98.4)]	0	3970.97	35.1	27.6	27.6	30.2	34.3	56.3	62.9	54.3		High	0.0004938	1.101e-05	4.04
FALSE	High	TCVADESAENCDK	[K].TCVADESAENCDK.[S]	2xCarbamidomethyl [C2; C11]; 1xTMT6plex [K13]; 1xTMT6plex [N-Term]	9.61173e-05	0.000907924	1	1	1	1	P02768	P02768 [76-88]		0	1956.9	54.8	72.6	78.9	49.8	90.1	82.9	114.6	170.6	Mandatory Modification Missing	High	0.0004938	8.461e-06	4.59
FALSE	High	TCLLNETGDEPFQYK	[R].TCLLNETGDEPFQYK.[N]	1xCarbamidomethyl [C2]; 1xTMT6plex [K15]; 1xTMT6plex [N-Term]	0.000141575	0.000907924	1	1	1	6	P15104	P15104 [358-372]		0	2273.15	111.7	109	168.3	98.8	389.1	193	180.4	155.3	Mandatory Modification Missing	High	0.0004938	1.362e-05	5.26
FALSE	High	TAVDSGIPLLTNFQVTKLFAEAVQKSR	[R].TAVDSGIPLLTNFQVTKLFAEAVQKSR.[K]	2xTMT6plex [K17; K25]; 1xTMT6plex [N-Term]	0.00193627	0.000907924	1	1	1	1	P31327	P31327 [1455-1481]		2	3621.1	20	20.7	22.4	14.7	92.8	57.5	29.4	26.5	Mandatory Modification Missing	High	0.0004938	0.000346	5.86
FALSE	High	TAVDSGIPLLTNFQVTKLFAEAVQK	[R].TAVDSGIPLLTNFQVTKLFAEAVQK.[S]	2xTMT6plex [K17; K25]; 1xTMT6plex [N-Term]	2.09787e-05	0.000907924	1	1	1	1	P31327	P31327 [1455-1479]		1	3377.97	16.6	9.7	14.5	13.5	384.7	133.6	30	25.6	Mandatory Modification Missing	High	0.0004938	1.285e-06	6.57
FALSE	High	TATPQQAQEVHEK	[K].TATPQQAQEVHEK.[L]	1xTMT6plex [K13]; 1xTMT6plex [N-Term]	0.000284512	0.000907924	1	1	1	3	P60174	P60174 [176-188]		0	1925.05	172.3	305.2	519.9	374.1	864.3	832	621.4	669.5	Mandatory Modification Missing	High	0.0004938	3.231e-05	6.49
FALSE	High	TALLDAAGVASLLTTAEVVVTEIPKEEK	[R].TALLDAAGVASLLTTAEVVVTEIPKEEK.[D]	2xTMT6plex [K25; K28]; 1xTMT6plex [N-Term]	7.34681e-06	0.000907924	1	1	1	2	P10809	P10809 [527-554]		1	3556.07	29	25.7	25.4	20.7	51.1	35.7	38.7	24	Mandatory Modification Missing	High	0.0004938	3.508e-07	7.9
FALSE	High	TAGWNIPMGLLYNK	[R].TAGWNIPMGLLYNK.[I]	1xOxidation [M8]; 1xTMT6plex [K14]; 1xTMT6plex [N-Term]	0.00392303	0.000907924	1	1	1	2	P02787	P02787 [476-489]		0	2052.14									Mandatory Modification Missing	High	0.0004938	0.00083	4.12
FALSE	High	TAFGTSTTGFGTNPGGLFGQQNQQTTSLFSK	[K].TAFGTSTTGFGTNPGGLFGQQNQQTTSLFSK.[P]	1xTMT6plex [K31]; 1xTMT6plex [N-Term]; 1xAMTzHexNAc2_10plexTMT [N22(100)]	2.64334e-06	0.000907924	1	1	2	2	P52948	P52948 [257-287]	P52948 1xAMTzHexNAc2_10plexTMT [N278(100)]	0	4370.21	17.7	9.6	10.5	10.1	98.5	114.1	47.1	95.5		High	0.0004938	9.906e-08	5.96
FALSE	High	TAFDEAIAELDTLNEDSYK	[K].TAFDEAIAELDTLNEDSYK.[D]	1xTMT6plex [K19]; 1xTMT6plex [N-Term]	0.000381248	0.000907924	1	1	1	1	P27348	P27348 [194-212]		0	2603.31	15.3	15	17.1	13.9	22.8	27	21.2	26.6	Mandatory Modification Missing	High	0.0004938	4.637e-05	5.23
FALSE	High	TAEYDVAYGESHLFR	[K].TAEYDVAYGESHLFR.[V]	1xTMT6plex [N-Term]	0.000312727	0.000907924	1	1	1	2	P12109	P12109 [991-1005]		0	1986.98									Mandatory Modification Missing	High	0.0004938	3.639e-05	3.37
FALSE	High	TAEVPVSEASGQAPPAK	[R].TAEVPVSEASGQAPPAK.[A]	1xTMT6plex [K17]; 1xTMT6plex [N-Term]; 1xAMTzHexNAc2_10plexTMT [S10(100)]	0.00097256	0.000907924	1	1	1	1	P48382	P48382 [433-449]	P48382 1xAMTzHexNAc2_10plexTMT [S442(100)]	0	2828.52	40.2	44.3	59.3	43.3	97.7	103.2	89	94.9		High	0.0004938	0.0001477	3.81
FALSE	High	TADGIVSHLK	[R].TADGIVSHLK.[K]	1xTMT6plex [K10]; 1xTMT6plex [N-Term]	0.00347462	0.000907924	1	1	1	1	P30101	P30101 [120-129]		0	1498.9	18.5	32.8	39.8	27.9	72.2	96.4	62.6	74.4	Mandatory Modification Missing	High	0.0004938	0.000717	3.34
FALSE	High	TAAYVNAIEKVFKVYNEAGVTFT	[R].TAAYVNAIEKVFKVYNEAGVTFT.[-]	2xTMT6plex [K10; K13]; 1xTMT6plex [N-Term]	0.0036181	0.000907924	1	1	1	2	P00367	P00367 [536-558]		2	3222.8	7	8.9	14.1	9.6	63	21	17.4	17.3	Mandatory Modification Missing	High	0.0004938	0.0007536	6.61
FALSE	High	TAAAQVGTSVSSATNTSTRPIITVHK	[K].TAAAQVGTSVSSATNTSTRPIITVHK.[S]	1xTMT6plex [K26]; 1xTMT6plex [N-Term]; 1xAMTzHexNAc2_10plexTMT [T/S/N]	0.00697029	0.000907924	1	1	1	2	P51610	P51610 [612-637]		1	3788.07	16.9	13.7	21.6	18.4	57.3	70	50.4	78.4		High	0.0004938	0.001693	3.91
FALSE	High	TFPTVNPSTGEVICQVAEGDKEDVDK	[K].TFPTVNPSTGEVICQVAEGDKEDVDK.[A]	1xCarbamidomethyl [C14]; 2xTMT6plex [K21; K26]; 1xTMT6plex [N-Term]	1.98751e-05	0.000907924	1	1	1	1	P05091	P05091 [53-78]		1	3522.82	23.8	35.3	37.8	30.8	55.6	69.6	32.6	40.4	Mandatory Modification Missing	High	0.0004938	1.198e-06	8.6
FALSE	High	TINGTFFGGWK	[R].TINGTFFGGWK.[S]	1xTMT6plex [K11]; 1xTMT6plex [N-Term]	0.00141945	0.000907924	1	1	1	3	P08319	P08319 [319-329]		0	1685.94	107.8	150.5	314.1	171.7	471.8	246.3	205.9	270.9	Mandatory Modification Missing	High	0.0004938	0.0002358	4.85
FALSE	High	TFSGQTHGFVHR	[K].TFSGQTHGFVHR.[K]	1xTMT6plex [N-Term]	0.00539702	0.000907924	1	1	1	1	Q96DG6	Q96DG6 [206-217]		0	1602.83	84.5	97.7	125.4	98.9	159.7	150.5	122.1	127.9	Mandatory Modification Missing	High	0.0004938	0.001234	3.64
FALSE	High	TFVNITPAEVGVLVGK	[K].TFVNITPAEVGVLVGK.[D]	1xTMT6plex [K16]; 1xTMT6plex [N-Term]	0.0011592	0.000907924	1	1	1	1	P07737	P07737 [39-54]		0	2102.26	24.8	24.3	43.3	31.3	78.4	89.5	90.4	98.9	Mandatory Modification Missing	High	0.0004938	0.0001835	4.26
FALSE	High	TILVDNNTWNNTHISR	[R].TILVDNNTWNNTHISR.[V]	1xTMT6plex [N-Term]; 1xAMTzHexNAc2_10plexTMT [N/T/S]	0.000481828	0.000907924	1	1	2	3	P46977	P46977 [539-554]		0	2858.48	95.3	105	233.1	192.2	197.7	190.2	128.6	140.4	Mandatory Modification Missing	High	0.0004938	6.208e-05	4.88
FALSE	High	TIIPLISQCTPK	[K].TIIPLISQCTPK.[V]	1xCarbamidomethyl [C9]; 1xTMT6plex [K12]; 1xTMT6plex [N-Term]	0.00199822	0.000907924	1	1	1	2	P40926	P40926 [204-215]		0	1829.1	55.1	56.8	60.4	47.2	79.5	75.6	73	80.5	Mandatory Modification Missing	High	0.0004938	0.0003603	3.9
FALSE	High	TIIIKGYVPPTGK	[R].TIIIKGYVPPTGK.[S]	2xTMT6plex [K5; K13]; 1xTMT6plex [N-Term]	0.00220612	0.000907924	1	1	1	1	P56470	P56470 [207-219]		1	2074.32	153.6	180	184.9	111.4	279.5	477.3	285.4	190.7	Mandatory Modification Missing	High	0.0004938	0.0004066	4
FALSE	High	TLLGDPAPSLSVAASTSSQPVSQSHAR	[R].TLLGDPAPSLSVAASTSSQPVSQSHAR.[T]	1xTMT6plex [N-Term]; 1xAMTzHexNAc2_10plexTMT [S15(98.3)]	1.64502e-05	0.000907924	1	1	3	6	O95081	O95081 [177-203]	O95081 1xAMTzHexNAc2_10plexTMT [S191(98.3)]	0	3624.89	21.9	16.2	16.9	10.1	377	203.1	56.5	103.4		High	0.0004938	9.498e-07	4.8
FALSE	High	TLLEGSGLESIISIIHSSLAEPR	[R].TLLEGSGLESIISIIHSSLAEPR.[V]	1xTMT6plex [N-Term]	0.00023869	0.000907924	1	1	1	2	P49327	P49327 [2483-2505]		0	2651.48	34.6	25.9	30.8	31.4	41.1	45.6	32.1	29.4	Mandatory Modification Missing	High	0.0004938	2.607e-05	7.02
FALSE	High	TIGIIGAPFSK	[R].TIGIIGAPFSK.[G]	1xTMT6plex [K11]; 1xTMT6plex [N-Term]	0.0070331	0.000907924	1	1	1	1	P05089	P05089 [7-17]		0	1561.97	54.1	58.5	78.5	51.3	107.3	184.1	62.8	89.2	Mandatory Modification Missing	High	0.0004938	0.001718	3.28
FALSE	High	TIFQGIAAK	[K].TIFQGIAAK.[V]	1xTMT6plex [K9]; 1xTMT6plex [N-Term]	0.006011	0.000907924	1	1	1	1	P52209	P52209 [155-163]		0	1406.88	130.1	161.9	230.3	153.2	327.2	383.7	347.2	309.3	Mandatory Modification Missing	High	0.0004938	0.00141	3.19
FALSE	High	TLEQVGQGIVASAAVVTTASSTPNTVR	[K].TLEQVGQGIVASAAVVTTASSTPNTVR.[I]	1xTMT6plex [N-Term]; 2xAMTzHexNAc2_10plexTMT [T17(100); T18(100)]	3.41189e-05	0.000907924	1	1	2	2	Q7LBC6	Q7LBC6 [409-435]	Q7LBC6 2xAMTzHexNAc2_10plexTMT [T425(100); T426(100)]	0	4349.3	11.8	8.3	12.8	7.4	197.8	185.5	114.3	172.3		High	0.0004938	2.341e-06	3.56
FALSE	High	TLDFIDVLLLSK	[K].TLDFIDVLLLSK.[D]	1xTMT6plex [K12]; 1xTMT6plex [N-Term]	0.000564069	0.000907924	1	4	1	1	Q08477	Q08477 [295-306]		0	1835.13	12.6	21	28.6	14.7	41.1	32	11.5	15.8	Mandatory Modification Missing	High	0.0004938	7.544e-05	3.15
FALSE	High	TLAQLNPESSLFIIASKTFTTQETITNAETAK	[K].TLAQLNPESSLFIIASKTFTTQETITNAETAK.[E]	2xTMT6plex [K17; K32]; 1xTMT6plex [N-Term]	0.00306357	0.000907924	1	1	1	1	P06744	P06744 [195-226]		1	4156.3	13.8	10.1	17.2	15.8	24.3	24.3	28.2	17.8	Mandatory Modification Missing	High	0.0004938	0.0006135	6.58
FALSE	High	TIAQDYGVLK	[R].TIAQDYGVLK.[A]	1xTMT6plex [K10]; 1xTMT6plex [N-Term]	0.0039942	0.000907924	1	1	1	1	Q06830	Q06830 [111-120]		0	1565.93	41.6	56.6	67.7	46.3	76.7	89.4	75.2	76.2	Mandatory Modification Missing	High	0.0004938	0.0008481	2.88
FALSE	High	TLAGENQTAFEIEELNR	[R].TLAGENQTAFEIEELNR.[K]	1xTMT6plex [N-Term]; 1xAMTzHexNAc2_10plexTMT [N6(100)]	0.000477509	0.000907924	1	1	2	8	P11047	P11047 [1218-1234]	P11047 1xAMTzHexNAc2_10plexTMT [N1223(100)]	0	2895.47	61.1	69.8	93.1	78.9	157.4	739	565	1122.5		High	0.0004938	6.128e-05	3.97
FALSE	High	TLADAEGDVFR	[K].TLADAEGDVFR.[G]	1xTMT6plex [N-Term]	0.00214737	0.000907924	1	1	1	5	Q02252	Q02252 [130-140]		0	1422.74	57.6	85.8	94.2	84.8	188	183.9	76.3	63.2	Mandatory Modification Missing	High	0.0004938	0.0003953	3.66
FALSE	High	TKPFSFYLDIK	[K].TKPFSFYLDIK.[W]	2xTMT6plex [K2; K11]; 1xTMT6plex [N-Term]	0.00349028	0.000907924	1	1	1	1	P21549	P21549 [235-245]		1	2046.22	154.9	184.4	196.6	169.1	253.8	467.2	173.7	163.7	Mandatory Modification Missing	High	0.0004938	0.0007205	4.35
FALSE	High	TGTGTHTCVCQQGWTGNGR	[K].TGTGTHTCVCQQGWTGNGR.[D]	2xCarbamidomethyl [C8; C10]; 1xDeamidated [N17]; 1xTMT6plex [N-Term]; 1xAMTzHexNAc2_10plexTMT [T15(100)]	0.00126839	0.000907924	1	1	1	2	Q8WWQ8	Q8WWQ8 [888-906]	Q8WWQ8 1xAMTzHexNAc2_10plexTMT [T902(100)]	0	3039.4	60	70.4	83.2	58.8	21.7	27.7	28.5	34		High	0.0004938	0.0002053	5.01
FALSE	High	TGEANLTQIYLQEALDFIK	[K].TGEANLTQIYLQEALDFIK.[R]	1xTMT6plex [K19]; 1xTMT6plex [N-Term]; 1xAMTzHexNAc2_10plexTMT [T/Y/N]	0.00347462	0.000907924	1	1	1	1	P34059	P34059 [200-218]		0	3356.82	14.4	14.5	27.5	21.1	32.5	36.1	32.9	30.2		High	0.0004938	0.0007167	4.15
FALSE	High	TFVQEDIYDEFVER	[R].TFVQEDIYDEFVER.[S]	1xTMT6plex [N-Term]	0.000759248	0.000907924	1	1	1	3	P05091	P05091 [325-338]		0	2018.99	77.2	83.2	74.9	61.5	84.7	93.5	84.2	96.1	Mandatory Modification Missing	High	0.0004938	0.0001086	5.17
FALSE	High	TFTTQETITNAETAK	[K].TFTTQETITNAETAK.[E]	1xTMT6plex [K15]; 1xTMT6plex [N-Term]	0.000690754	0.000907924	1	1	1	2	P06744	P06744 [212-226]		0	2114.14									Mandatory Modification Missing	High	0.0004938	9.665e-05	4.19
FALSE	High	HLNATSFDVVLTDPVNLCGAVLAK	[R].HLNATSFDVVLTDPVNLCGAVLAK.[Y]	1xCarbamidomethyl [C18]; 1xTMT6plex [K24]; 1xTMT6plex [N-Term]; 1xAMTzHexNAc2_10plexTMT [N3(99.2)]	0.000235487	0.000907924	1	1	2	2	P22310	P22310 [140-163]	P22310 1xAMTzHexNAc2_10plexTMT [N142(99.2)]	0	3744.02	8.4	15.3	22.4	36.3	17.4	9.2	6.3	5.2	Mandatory Modification Missing	High	0.0004938	2.554e-05	4.95
FALSE	High	LLGTIYTAAEEIEAVGGK	[K].LLGTIYTAAEEIEAVGGK.[A]	1xTMT6plex [K18]; 1xTMT6plex [N-Term]	0.0016467	0.000907924	1	1	1	1	Q6YN16	Q6YN16 [50-67]		0	2293.31									Mandatory Modification Missing	High	0.0004938	0.0002837	4.57
FALSE	High	EFTPPVQAAYQKVVAGVANALAHK	[K].EFTPPVQAAYQKVVAGVANALAHK.[Y]	2xTMT6plex [K12; K24]; 1xTMT6plex [N-Term]	9.02448e-05	0.000907924	1	1	1	1	P68871	P68871 [122-145]		1	3196.84	207.4	141.9	113.2	74.6	105.6	51.7	53.5	59.7	Mandatory Modification Missing	High	0.0004938	7.797e-06	8.95
FALSE	High	EGYTGDGFTCTDLDECSENLNLCGNGQCLNAPGGYR	[K].EGYTGDGFTCTDLDECSENLNLCGNGQCLNAPGGYR.[C]	4xCarbamidomethyl [C10; C16; C23; C28]; 1xDeamidated [N]; 1xTMT6plex [N-Term]; 1xAMTzHexNAc2_10plexTMT [S17(98.9)]	4.64784e-07	0.000907924	1	1	3	4	P35555	P35555 [1393-1428]	P35555 1xAMTzHexNAc2_10plexTMT [S1409(98.9)]	0	4976.14	12.4	4.5	7.8	9.1	6	23.8	20.5	49		High	0.0004938	1.154e-08	5.03
FALSE	High	EGYTGDGFTCTDLDECSENLNLCGNGQCLNAPGGYR	[K].EGYTGDGFTCTDLDECSENLNLCGNGQCLNAPGGYR.[C]	4xCarbamidomethyl [C10; C16; C23; C28]; 1xTMT6plex [N-Term]; 1xAMTzHexNAc2_10plexTMT [S/N/Y/T]	5.85634e-08	0.000907924	1	1	2	4	P35555	P35555 [1393-1428]		0	4975.15	28.7	13.2	22.4	20.6	19.6	72.9	60.8	115.5		High	0.0004938	8.865e-10	5.63
FALSE	High	EGYSGDGIR	[R].EGYSGDGIR.[T]	1xTMT6plex [N-Term]; 1xAMTzHexNAc2_10plexTMT [S4(100)]	0.000990231	0.000907924	1	1	1	2	Q9NY15	Q9NY15 [1528-1536]	Q9NY15 1xAMTzHexNAc2_10plexTMT [S1531(100)]	0	1913.96	335.3	354.9	441.5	310.7	179.2	223.2	307.4	288.5		High	0.0004938	0.0001512	3.55
FALSE	High	EGVHGGLINKK	[K].EGVHGGLINKK.[C]	2xTMT6plex [K10; K11]; 1xTMT6plex [N-Term]	0.00395845	0.000907924	1	1	1	1	P07737	P07737 [117-127]		1	1839.14	109.5	111	227	117.6	339.2	236.5	301.9	217.7	Mandatory Modification Missing	High	0.0004938	0.0008397	4.24
FALSE	High	EGVHGGLINK	[K].EGVHGGLINK.[K]	1xTMT6plex [K10]; 1xTMT6plex [N-Term]	0.00137543	0.000907924	1	1	1	2	P07737	P07737 [117-126]		0	1481.88	219.2	305.9	514.9	364.3	601.2	525.9	654.6	612.3	Mandatory Modification Missing	High	0.0004938	0.0002267	3.44
FALSE	High	EGPVLATSSGAGVFK	[K].EGPVLATSSGAGVFK.[M]	1xTMT6plex [K15]; 1xTMT6plex [N-Term]; 1xAMTzHexNAc2_10plexTMT [S8(99.6)]	0.00181806	0.000907924	1	1	3	6	Q9H4A3	Q9H4A3 [1842-1856]	Q9H4A3 1xAMTzHexNAc2_10plexTMT [S1849(99.6)]	0	2609.44	51.8	57.4	95.6	58.6	249.3	285.9	163.1	220.9		High	0.0004938	0.0003209	4.5
FALSE	High	ELAILLGMLDPAEKDEK	[R].ELAILLGMLDPAEKDEK.[G]	2xTMT6plex [K14; K17]; 1xTMT6plex [N-Term]	0.000327131	0.000907924	1	1	1	1	P30041	P30041 [109-125]		1	2572.49	2.6	7.7	15.1	8.5	28.6	29.4	15.8	12.6	Mandatory Modification Missing	High	0.0004938	3.839e-05	4.49
FALSE	High	EGPVLATSSGAGVFK	[K].EGPVLATSSGAGVFK.[M]	1xTMT6plex [K15]; 1xTMT6plex [N-Term]	0.000345293	0.000907924	1	1	1	2	Q9H4A3	Q9H4A3 [1842-1856]		0	1878.07	35.8	44	38.3	33.3	70.8	87.4	71.4	64.9	Mandatory Modification Missing	High	0.0004938	4.116e-05	2.48
FALSE	High	EGDHSFINGAVPVSQASASSAK	[R].EGDHSFINGAVPVSQASASSAK.[N]	1xTMT6plex [K22]; 1xTMT6plex [N-Term]; 1xAMTzHexNAc2_10plexTMT [S14(100)]	2.07906e-05	0.000907924	1	1	1	2	Q9H4I2	Q9H4I2 [227-248]	Q9H4I2 1xAMTzHexNAc2_10plexTMT [S240(100)]	0	3348.73	17.1	16.6	10.4	11.6	348.7	326.7	85.3	116.9		High	0.0004938	1.268e-06	7.05
FALSE	High	HLGTLAGSQIR	[K].HLGTLAGSQIR.[N]	1xTMT6plex [N-Term]	0.00139412	0.000907924	1	1	1	1	Q06278	Q06278 [340-350]		0	1381.81									Mandatory Modification Missing	High	0.0004938	0.0002313	3.88
FALSE	High	EFTPPVQAAYQK	[K].EFTPPVQAAYQK.[V]	1xTMT6plex [K12]; 1xTMT6plex [N-Term]	0.00171476	0.000907924	1	1	1	9	P68871	P68871 [122-133]		0	1837.03	340.1	284.1	289.2	207.5	373.6	253.1	276.8	231.4	Mandatory Modification Missing	High	0.0004938	0.0002981	4.73
FALSE	High	EEQYNSTYRVVSVLTVLHQDWLNGK	[R].EEQYNSTYRVVSVLTVLHQDWLNGK.[E]	1xDeamidated [N5]; 1xTMT6plex [K25]; 1xTMT6plex [N-Term]	0.00271327	0.000907924	1	2	1	2	P01857	P01857 [176-200]		1	3437.81									Mandatory Modification Missing	High	0.0004938	0.0005273	4.53
FALSE	High	EEPWVDPNSPVLLEDPVLCALAK	[R].EEPWVDPNSPVLLEDPVLCALAK.[K]	1xCarbamidomethyl [C19]; 1xTMT6plex [K23]; 1xTMT6plex [N-Term]	7.14048e-05	0.000907924	2	2	1	1	P52895; Q04828	P52895 [224-246]; Q04828 [224-246]		0	3049.63	7	6.9	9.2	9.2	25.7	30	19.2	19.9	Mandatory Modification Missing	High	0.0004938	5.83e-06	4.96
FALSE	High	EEEAIQLDGLNASQIR	[R].EEEAIQLDGLNASQIR.[E]	1xTMT6plex [N-Term]; 1xAMTzHexNAc2_10plexTMT [N11(100)]	6.64411e-05	0.000907924	1	1	2	13	P14625	P14625 [52-67]	P14625 1xAMTzHexNAc2_10plexTMT [N62(100)]	0	2746.42	354.6	384.6	594.4	506	561.3	916.3	901.1	600.9		High	0.0004938	5.346e-06	4.94
FALSE	High	EGKPYLVLGLLWQVIK	[K].EGKPYLVLGLLWQVIK.[I]	2xTMT6plex [K3; K16]; 1xTMT6plex [N-Term]	0.0016994	0.000907924	1	1	1	1	P13796	P13796 [218-233]		1	2543.59	28.8	25.2	29.8	19.3	48.2	28.5	30.2	30.6	Mandatory Modification Missing	High	0.0004938	0.0002956	4.73
FALSE	High	ELASQPDVDGFLVGGASLKPEFVDIINAK	[K].ELASQPDVDGFLVGGASLKPEFVDIINAK.[Q]	2xTMT6plex [K19; K29]; 1xTMT6plex [N-Term]	4.71851e-05	0.000907924	1	1	1	3	P60174	P60174 [220-248]		1	3717.07	55.9	188.6	288.2	266.5	300.6	292.1	250.8	188.5	Mandatory Modification Missing	High	0.0004938	3.496e-06	6.19
FALSE	High	ELDINTDGAVNFQEFLILVIKMGVAAHK	[K].ELDINTDGAVNFQEFLILVIKMGVAAHK.[K]	1xOxidation [M22]; 2xTMT6plex [K21; K28]; 1xTMT6plex [N-Term]	2.61964e-06	0.000907924	1	1	1	1	P05109	P05109 [57-84]		1	3789.12	132.1	50.9	32.5	25.3	27.2	21.6	33.1	15	Mandatory Modification Missing	High	0.0004938	9.789e-08	7.02
FALSE	High	ELGATECINPQDYK	[K].ELGATECINPQDYK.[K]	1xCarbamidomethyl [C7]; 1xTMT6plex [K14]; 1xTMT6plex [N-Term]	0.000909056	0.000907924	3	3	1	3	P00325; P07327; P00326	P00325 [235-248]; P07327 [235-248]; P00326 [235-248]		0	2096.07									Mandatory Modification Missing	High	0.0004938	0.0001359	4.85
FALSE	High	ESNGPVKVWGSIK	[K].ESNGPVKVWGSIK.[G]	2xTMT6plex [K7; K13]; 1xTMT6plex [N-Term]	0.00467449	0.000907924	1	1	1	2	P00441	P00441 [25-37]		1	2088.24	108.8	109	179.3	103.5	219.7	183.9	122.2	106.3	Mandatory Modification Missing	High	0.0004938	0.001033	2.84
FALSE	High	ESMQMSLSLLPPTALVGLITFGR	[K].ESMQMSLSLLPPTALVGLITFGR.[M]	2xOxidation [M3; M5]; 1xTMT6plex [N-Term]	0.00245763	0.000907924	1	1	1	1	Q15436	Q15436 [149-171]		0	2722.47									Mandatory Modification Missing	High	0.0004938	0.0004672	3.94
FALSE	High	ESLALIAEQGLENSWR	[R].ESLALIAEQGLENSWR.[Q]	1xTMT6plex [N-Term]	0.000263546	0.000907924	1	1	1	1	P21549	P21549 [274-289]		0	2045.09	14.1	19.3	19.9	15.1	26.5	33.4	25	28.1	Mandatory Modification Missing	High	0.0004938	2.934e-05	5.67
FALSE	High	ESAAPAAAPTAEAPPPSVVTRPEPQALPSPAIR	[R].ESAAPAAAPTAEAPPPSVVTRPEPQALPSPAIR.[A]	1xTMT6plex [N-Term]; 1xAMTzHexNAc2_10plexTMT [S/T]	0.00103117	0.000907924	1	1	1	2	Q92841	Q92841 [36-68]		1	4207.24	13.4	11.2	14.6	12.4	49	66.8	32.7	41		High	0.0004938	0.000159	5.23
FALSE	High	EPLGPALAHELR	[K].EPLGPALAHELR.[Y]	1xTMT6plex [N-Term]	0.000148096	0.000907924	1	1	1	5	Q13228	Q13228 [449-460]		0	1531.88	74	76.4	91.2	66.9	119.1	124.1	135.3	118.5	Mandatory Modification Missing	High	0.0004938	1.442e-05	4.96
FALSE	High	EPLFGISTGNLITGLAAGAK	[K].EPLFGISTGNLITGLAAGAK.[T]	1xTMT6plex [K20]; 1xTMT6plex [N-Term]	5.64979e-05	0.000907924	1	1	1	4	P31327	P31327 [288-307]		0	2388.39	94.5	113.2	170	137.5	250.8	160.1	45.2	84.7	Mandatory Modification Missing	High	0.0004938	4.376e-06	4.86
FALSE	High	EPESILQVLSQMEKIVR	[K].EPESILQVLSQMEKIVR.[I]	1xTMT6plex [K14]; 1xTMT6plex [N-Term]	4.45672e-06	0.000907924	1	1	1	2	P17174	P17174 [277-293]		1	2457.42	112.6	108.3	107.2	65.4	99.6	62.7	75.4	48.2	Mandatory Modification Missing	High	0.0004938	1.89e-07	5.58
FALSE	High	ENLTAPGSDSAVFFEQGTTR	[K].ENLTAPGSDSAVFFEQGTTR.[I]	1xTMT6plex [N-Term]; 1xAMTzHexNAc2_10plexTMT [N2(100)]	0.000270763	0.000907924	1	1	1	2	P00450	P00450 [396-415]	P00450 1xAMTzHexNAc2_10plexTMT [N397(100)]	0	3087.53	18.4	19.2	21.9	19.5	21.4	73.3	224.3	76.8	Mandatory Modification Missing	High	0.0004938	3.033e-05	4.52
FALSE	High	ENGTDTVQEEEESPAEGSK	[K].ENGTDTVQEEEESPAEGSK.[D]	1xTMT6plex [K19]; 1xTMT6plex [N-Term]; 1xAMTzHexNAc2_10plexTMT [N2(99.7)]	4.98779e-06	0.000907924	1	1	3	7	Q9Y4L1	Q9Y4L1 [595-613]	Q9Y4L1 1xAMTzHexNAc2_10plexTMT [N596(99.7)]	0	3225.55	107.7	123.7	301.3	175.9	93.3	112.3	120	171.2		High	0.0004938	2.176e-07	5.8
FALSE	High	EITALAPSTMK	[K].EITALAPSTMK.[I]	1xOxidation [M10]; 1xTMT6plex [K11]; 1xTMT6plex [N-Term]	0.00106898	0.000907924	2	6	1	2	P63267; P60709	P63267 [317-327]; P60709 [316-326]		0	1635.94									Mandatory Modification Missing	High	0.0004938	0.0001665	4.95
FALSE	High	ELNELVSAIEEHFFQPQK	[K].ELNELVSAIEEHFFQPQK.[Y]	1xTMT6plex [K18]; 1xTMT6plex [N-Term]	0.000185491	0.000907924	1	1	1	1	Q96G03	Q96G03 [587-604]		0	2616.41									Mandatory Modification Missing	High	0.0004938	1.904e-05	5.59
FALSE	High	EINDVAGEIDSVTSSGTAPSTTVSTAATTPGSAIDTR	[R].EINDVAGEIDSVTSSGTAPSTTVSTAATTPGSAIDTR.[E]	1xTMT6plex [N-Term]; 1xAMTzHexNAc2_10plexTMT [T17(99.1)]	2.8322e-07	0.000907924	1	1	2	2	Q5SW79	Q5SW79 [1315-1351]	Q5SW79 1xAMTzHexNAc2_10plexTMT [T1331(99.1)]	0	4540.24									No Quan Values	High	0.0004938	6.242e-09	5.83
FALSE	High	ELGITALHIK	[K].ELGITALHIK.[L]	1xTMT6plex [K10]; 1xTMT6plex [N-Term]	0.00684635	0.000907924	1	1	1	1	P62263	P62263 [87-96]		0	1552.98	39.5	56.8	80.5	50.6	102.2	98.4	110.1	96.3	Mandatory Modification Missing	High	0.0004938	0.001656	3.79
FALSE	High	ELGEYGFHEYTEVKTVTVK	[R].ELGEYGFHEYTEVKTVTVK.[I]	2xTMT6plex [K14; K19]; 1xTMT6plex [N-Term]	0.0011182	0.000907924	1	1	1	4	P00352	P00352 [477-495]		1	2916.6	26.1	27.2	61.2	29	130.6	88.9	101.9	43.3	Mandatory Modification Missing	High	0.0004938	0.000176	4.85
FALSE	High	ELGEYGFHEYTEVK	[R].ELGEYGFHEYTEVK.[T]	1xTMT6plex [K14]; 1xTMT6plex [N-Term]	2.83668e-05	0.000907924	1	1	1	7	P00352	P00352 [477-490]		0	2159.11	226.3	292.5	678.5	488.8	632.4	877.8	529.3	463.5	Mandatory Modification Missing	High	0.0004938	1.869e-06	6.14
FALSE	High	EDQTEYLEER	[K].EDQTEYLEER.[RW]	1xTMT6plex [N-Term]	0.00107865	0.000907924	2	4	1	1	P07900; P08238	P07900 [192-201]; P08238 [187-196]		0	1540.73	115.3	152	127.2	82.8	100.1	101.3	157.5	94.6	Mandatory Modification Missing	High	0.0004938	0.0001685	3.82
FALSE	High	ESQPLLGTVIDGMLLLK	[R].ESQPLLGTVIDGMLLLK.[T]	1xTMT6plex [K17]; 1xTMT6plex [N-Term]	4.29275e-05	0.000907924	1	1	1	2	P23141	P23141 [314-330]		0	2285.36	34.6	42.9	72.9	54.9	84.7	70.8	196.2	72.6	Mandatory Modification Missing	High	0.0004938	3.116e-06	6.34
FALSE	High	EDLIWELLNQAQEHFGK	[K].EDLIWELLNQAQEHFGK.[D]	1xTMT6plex [K17]; 1xTMT6plex [N-Term]	0.000319848	0.000907924	1	1	1	2	P02787	P02787 [279-295]		0	2528.35									Mandatory Modification Missing	High	0.0004938	3.741e-05	5.56
FALSE	High	EDFVLTAAHCWGSNINVTLGAHNIQR	[R].EDFVLTAAHCWGSNINVTLGAHNIQR.[R]	1xCarbamidomethyl [C10]; 1xTMT6plex [N-Term]; 1xAMTzHexNAc2_10plexTMT [S13(99.3)]	7.93133e-06	0.000907924	1	1	4	6	P08311	P08311 [56-81]	P08311 1xAMTzHexNAc2_10plexTMT [S68(99.3)]	0	3883.95	241.3	234.4	167.7	194.4	26.6	36	435.7	87.8		High	0.0004938	3.856e-07	5.82
FALSE	High	DLSAAGIGLLAAATQSLSMPASLGR	[R].DLSAAGIGLLAAATQSLSMPASLGR.[M]	1xTMT6plex [N-Term]; 1xAMTzHexNAc2_10plexTMT [T14(100)]	6.6741e-05	0.000907924	1	1	1	1	P43243	P43243 [20-44]	P43243 1xAMTzHexNAc2_10plexTMT [T33(100)]	0	3331.79	18.5	12.4	16.6	8.1	49.5	40.1	18.8	28.7		High	0.0004938	5.367e-06	4.39
FALSE	High	DLQSLEDILHQVENK	[K].DLQSLEDILHQVENK.[T]	1xTMT6plex [K15]; 1xTMT6plex [N-Term]; 1xAMTzHexNAc2_10plexTMT [N14(100)]	0.000324198	0.000907924	1	1	1	25	P02679	P02679 [65-79]	P02679 1xAMTzHexNAc2_10plexTMT [N78(100)]	0	2970.6	94.7	99.6	158.5	102.8	145.7	345.1	2327.5	418.1	Mandatory Modification Missing	High	0.0004938	3.789e-05	4.56
FALSE	High	DLQSLEDILHQVENK	[K].DLQSLEDILHQVENK.[T]	1xDeamidated [N14]; 1xTMT6plex [K15]; 1xTMT6plex [N-Term]	0.000210416	0.000907924	1	1	1	1	P02679	P02679 [65-79]		0	2240.22	35.8	23.6	26.3	22.3	27.5	32.6	62	38	Mandatory Modification Missing	High	0.0004938	2.225e-05	4.39
FALSE	High	DILIVVGNEIIEAPMAWR	[R].DILIVVGNEIIEAPMAWR.[S]	1xOxidation [M15]; 1xTMT6plex [N-Term]	0.00106898	0.000907924	1	1	1	1	P50440	P50440 [170-187]		0	2284.26	12.1	13.3	17.1	14	25.3	26	19.5	19	Mandatory Modification Missing	High	0.0004938	0.000166	3.84
FALSE	High	DLGEENFKALVLIAFAQYLQQCPFEDHVK	[K].DLGEENFKALVLIAFAQYLQQCPFEDHVK.[L]	1xCarbamidomethyl [C22]; 2xTMT6plex [K8; K29]; 1xTMT6plex [N-Term]	3.92303e-05	0.000907924	1	1	1	1	P02768	P02768 [37-65]		1	4110.2	5.5	9	14.2	4.7	28	11.8	25.3	15.3	Mandatory Modification Missing	High	0.0004938	2.787e-06	7.38
FALSE	High	DIFQEIFDKHYK	[K].DIFQEIFDKHYK.[T]	2xTMT6plex [K9; K12]; 1xTMT6plex [N-Term]	0.00201628	0.000907924	1	1	1	1	P48735	P48735 [264-275]		1	2270.28	13.9	65.8	28.2	24.4	30.7	37.9	31.1	24.6	Mandatory Modification Missing	High	0.0004938	0.0003651	5.18
FALSE	High	DLSESVIQEAFIELSQVDVTFTTK	[K].DLSESVIQEAFIELSQVDVTFTTK.[A]	1xTMT6plex [K24]; 1xTMT6plex [N-Term]; 1xAMTzHexNAc2_10plexTMT [S15(100)]	0.00167661	0.000907924	1	1	1	1	Q9UKA4	Q9UKA4 [692-715]	Q9UKA4 1xAMTzHexNAc2_10plexTMT [S706(100)]	0	3889.06									No Quan Values	High	0.0004938	0.0002908	5.47
FALSE	High	DLEESTLQHEATAAALR	[R].DLEESTLQHEATAAALR.[K]	1xTMT6plex [N-Term]	9.31348e-05	0.000907924	1	1	1	8	Q9Y623	Q9Y623 [1181-1197]		0	2084.08	38	44.4	45.4	134.4	38.8	46.3	55.7	39	Mandatory Modification Missing	High	0.0004938	8.1e-06	5.57
FALSE	High	DLADELALVDVIEDK	[K].DLADELALVDVIEDK.[L]	1xTMT6plex [K15]; 1xTMT6plex [N-Term]	0.000134128	0.000907924	1	1	1	2	P00338	P00338 [43-57]		0	2116.18	29	39.2	39.7	31	55.8	55.8	72.1	65.6	Mandatory Modification Missing	High	0.0004938	1.273e-05	4.07
FALSE	High	DGVADVSIEDSVISLSGDHCIIGR	[K].DGVADVSIEDSVISLSGDHCIIGR.[T]	1xCarbamidomethyl [C20]; 1xTMT6plex [N-Term]	2.63147e-06	0.000907924	1	1	1	2	P00441	P00441 [93-116]		0	2743.38									Mandatory Modification Missing	High	0.0004938	9.823e-08	7.59
FALSE	High	DGLTDVYNK	[K].DGLTDVYNK.[I]	1xTMT6plex [K9]; 1xTMT6plex [N-Term]	0.00366723	0.000907924	1	1	1	2	P24752	P24752 [182-190]		0	1482.82	62	105.6	111.6	90.4	279.3	373.2	149.7	182.3	Mandatory Modification Missing	High	0.0004938	0.0007667	3.57
FALSE	High	DGKLVSESSDVLPK	[R].DGKLVSESSDVLPK.[-]	2xTMT6plex [K3; K14]; 1xTMT6plex [N-Term]	0.00298202	0.000907924	1	1	1	2	P05787	P05787 [470-483]		1	2161.27									Mandatory Modification Missing	High	0.0004938	0.0005924	3.35
FALSE	High	DGFQCGPCPEGYTGNGITCIDVDECK	[R].DGFQCGPCPEGYTGNGITCIDVDECK.[Y]	4xCarbamidomethyl [C5; C8; C19; C25]; 1xTMT6plex [K26]; 1xTMT6plex [N-Term]; 1xAMTzHexNAc2_10plexTMT [Y/T/N]	7.18324e-06	0.000907924	1	1	1	2	P35443	P35443 [306-331]		0	4138.87	26.5	22.8	25.4	15.8	90.1	126.5	72.1	84.8		High	0.0004938	3.411e-07	5.03
FALSE	High	DFVNCSTLPALNLASWR	[R].DFVNCSTLPALNLASWR.[E]	1xCarbamidomethyl [C5]; 1xTMT6plex [N-Term]; 1xAMTzHexNAc2_10plexTMT [N/S/T]	0.00119631	0.000907924	1	1	2	5	P05164	P05164 [726-742]		0	2924.5	175.9	153.9	100.7	92.9	183.1	192.6	1058	373.8	Mandatory Modification Missing	High	0.0004938	0.0001909	4.56
FALSE	High	DLDSQTMMVLVNYIFFK	[K].DLDSQTMMVLVNYIFFK.[A]	2xOxidation [M7; M8]; 1xTMT6plex [K17]; 1xTMT6plex [N-Term]	6.09929e-05	0.000907924	1	1	1	2	P01011	P01011 [198-214]		0	2554.33									Mandatory Modification Missing	High	0.0004938	4.815e-06	5.01
FALSE	High	DLVEAVAHILGIR	[R].DLVEAVAHILGIR.[D]	1xTMT6plex [N-Term]	3.20343e-05	0.000907924	1	1	1	1	P49327	P49327 [2126-2138]		0	1634.98	9.1	17.6	24.2	15.7	25.8	64.3	21.1	18.9	Mandatory Modification Missing	High	0.0004938	2.171e-06	4.43
FALSE	High	DIVEYYNDSNGSHVLQGR	[K].DIVEYYNDSNGSHVLQGR.[F]	1xTMT6plex [N-Term]; 1xAMTzHexNAc2_10plexTMT [N10(99.5)]	8.47311e-05	0.000907924	1	1	3	4	P25311	P25311 [103-120]	P25311 1xAMTzHexNAc2_10plexTMT [N112(99.5)]	0	3026.48	25.4	37.6	48.9	69.7	35.4	49.9	58.2	39		High	0.0004938	7.24e-06	4.76
FALSE	High	DPCSNVTCSFGSTCAR	[R].DPCSNVTCSFGSTCAR.[S]	3xCarbamidomethyl [C3; C8; C14]; 1xTMT6plex [N-Term]; 1xAMTzHexNAc2_10plexTMT [N5(99.5)]	1.84104e-05	0.000907924	1	1	2	4	O00468	O00468 [246-261]	O00468 1xAMTzHexNAc2_10plexTMT [N250(99.5)]	0	2779.25	44.5	40.4	51.3	36.1	74.8	129.2	91.8	109.5		High	0.0004938	1.093e-06	4.71
FALSE	High	EDALNETR	[K].EDALNETR.[E]	1xTMT6plex [N-Term]; 1xAMTzHexNAc2_10plexTMT [N5(100)]	0.00298202	0.000907924	1	1	1	3	P10909	P10909 [82-89]	P10909 1xAMTzHexNAc2_10plexTMT [N86(100)]	0	1907.97	78.3	106.5	110.2	103.2	110.3	746.4	2846.6	562.8	Mandatory Modification Missing	High	0.0004938	0.0005925	3.71
FALSE	High	EAVLDVIPTDIHQR	[K].EAVLDVIPTDIHQR.[A]	1xTMT6plex [N-Term]	0.000872961	0.000907924	1	1	1	4	P09467	P09467 [301-314]		0	1835.02	66.2	70.3	105	77.5	98.1	120.5	105.4	103.5	Mandatory Modification Missing	High	0.0004938	0.0001295	3.32
FALSE	High	EASIVGENETYPR	[R].EASIVGENETYPR.[A]	1xTMT6plex [N-Term]; 1xAMTzHexNAc2_10plexTMT [N8(100)]	0.000614447	0.000907924	1	1	2	4	Q9UBV2	Q9UBV2 [601-613]	Q9UBV2 1xAMTzHexNAc2_10plexTMT [N608(100)]	0	2425.22	41.1	73.6	199.9	147.5	220.5	152.5	103.1	126.1		High	0.0004938	8.402e-05	3.03
FALSE	High	EAQELSLPVVGSQLVGLVPLK	[R].EAQELSLPVVGSQLVGLVPLK.[A]	1xTMT6plex [K21]; 1xTMT6plex [N-Term]	7.20508e-05	0.000907924	1	1	1	2	O95954	O95954 [256-276]		0	2634.58	38.8	46.1	98.2	66.6	93.6	82.1	51.9	53.2	Mandatory Modification Missing	High	0.0004938	5.916e-06	5.73
FALSE	High	EANLTSSVTILPLPLQNATVEAGTR	[R].EANLTSSVTILPLPLQNATVEAGTR.[C]	1xTMT6plex [N-Term]; 2xAMTzHexNAc2_10plexTMT [N3(100); N17(100)]	0.000133525	0.000907924	1	1	2	2	P20160	P20160 [124-148]	P20160 2xAMTzHexNAc2_10plexTMT [N126(100); N140(100)]	0	4287.29									Mandatory Modification Missing	High	0.0004938	1.269e-05	5.66
FALSE	High	EANLTSSVTILPLPLQNATVEAGTR	[R].EANLTSSVTILPLPLQNATVEAGTR.[C]	1xDeamidated [N]; 1xTMT6plex [N-Term]; 1xAMTzHexNAc2_10plexTMT [N17(100)]	1.22206e-05	0.000907924	1	1	2	7	P20160	P20160 [124-148]	P20160 1xAMTzHexNAc2_10plexTMT [N140(100)]	0	3556.91	63	46.6	42.8	36.2	21.2	29.9	73.7	34.1		High	0.0004938	6.57e-07	4.33
FALSE	High	EAALYPHLPPEADPR	[K].EAALYPHLPPEADPR.[L]	1xTMT6plex [N-Term]	0.00116968	0.000907924	1	1	1	10	Q13501	Q13501 [379-393]		0	1905.01	142.1	145.3	154	119.7	181.1	203.2	519.2	207.1	Mandatory Modification Missing	High	0.0004938	0.0001859	5.72
FALSE	High	DVFLGMFLYEYAR	[K].DVFLGMFLYEYAR.[R]	1xOxidation [M6]; 1xTMT6plex [N-Term]	0.000648558	0.000907924	1	1	1	6	P02768	P02768 [348-360]		0	1868.95	31.4	30.8	40.8	32.9	61.4	54.8	70	46.9	Mandatory Modification Missing	High	0.0004938	8.97e-05	4.97
FALSE	High	DVFLGMFLYEYAR	[K].DVFLGMFLYEYAR.[R]	1xTMT6plex [N-Term]	0.00294205	0.000907924	1	1	1	1	P02768	P02768 [348-360]		0	1852.95	12.5	17	20.7	12.2	37.3	29.3	31.9	23.2	Mandatory Modification Missing	High	0.0004938	0.0005817	3.79
FALSE	High	DVDPGEHYILK	[R].DVDPGEHYILK.[T]	1xTMT6plex [K11]; 1xTMT6plex [N-Term]	0.00126839	0.000907924	1	1	1	3	P05089	P05089 [181-191]		0	1743.97	49.6	50.6	81.3	53.6	67.5	117.8	74.4	57.7	Mandatory Modification Missing	High	0.0004938	0.0002054	3.92
FALSE	High	DTTPDELLSAVMTAVLK	[K].DTTPDELLSAVMTAVLK.[D]	1xTMT6plex [K17]; 1xTMT6plex [N-Term]	0.000411577	0.000907924	1	1	1	1	P09110	P09110 [58-74]		0	2262.27									Mandatory Modification Missing	High	0.0004938	5.118e-05	4.98
FALSE	High	DSYVGDEAQSKR	[K].DSYVGDEAQSKR.[G]	1xTMT6plex [K11]; 1xTMT6plex [N-Term]	0.00623074	0.000907924	2	6	1	2	P63267; P60709	P63267 [52-63]; P60709 [51-62]		1	1812.95	108.2	98.2	115.6	265.4	199.9	203.6	183.4	157.6	Mandatory Modification Missing	High	0.0004938	0.001476	3.78
FALSE	High	DSYVGDEAQSK	[K].DSYVGDEAQSK.[R]	1xTMT6plex [K11]; 1xTMT6plex [N-Term]	0.000438357	0.000907924	2	6	1	1	P63267; P60709	P63267 [52-62]; P60709 [51-61]		0	1656.85	32.4	45.5	85	77.2	202.6	212	215.2	279.9	Mandatory Modification Missing	High	0.0004938	5.521e-05	4.09
FALSE	High	DSVPTAVTIPVAPTVVNAAASTTTLTTTTAGTVSSTTEVR	[K].DSVPTAVTIPVAPTVVNAAASTTTLTTTTAGTVSSTTEVR.[E]	1xDeamidated [N17]; 1xTMT6plex [N-Term]; 1xAMTzHexNAc2_10plexTMT [S21(98)]	1.58913e-06	0.000907924	1	1	2	2	O14974	O14974 [624-663]	O14974 1xAMTzHexNAc2_10plexTMT [S644(98)]	0	4850.54									No Quan Values	High	0.0004938	5.282e-08	6
FALSE	High	DQCIVDDITYNVNDTFHK	[R].DQCIVDDITYNVNDTFHK.[R]	1xCarbamidomethyl [C3]; 1xTMT6plex [K18]; 1xTMT6plex [N-Term]; 1xAMTzHexNAc2_10plexTMT [N13(100)]	1.42425e-05	0.000907924	1	1	4	31	P02751	P02751 [516-533]	P02751 1xAMTzHexNAc2_10plexTMT [N528(100)]	0	3386.68	180.7	191.8	214.2	170.9	250.6	1457.2	2900.4	1486		High	0.0004938	7.965e-07	6.64
FALSE	High	EDKGEDSEPVTSK	[K].EDKGEDSEPVTSK.[A]	2xTMT6plex [K3; K13]; 1xTMT6plex [N-Term]; 1xAMTzHexNAc2_10plexTMT [S12(99.6)]	0.00421552	0.000907924	1	1	3	4	Q8N8S7	Q8N8S7 [471-483]	Q8N8S7 1xAMTzHexNAc2_10plexTMT [S482(99.6)]	1	2839.5	76.2	77.8	131.1	91.9	537.6	1430.1	899.3	696.8		High	0.0004938	0.0009097	3.04
FALSE	High	DFLAGGVAAAISK	[K].DFLAGGVAAAISK.[T]	1xTMT6plex [K13]; 1xTMT6plex [N-Term]	0.00469554	0.000907924	1	1	1	1	P05141	P05141 [11-23]		0	1677.99									Mandatory Modification Missing	High	0.0004938	0.001037	3.1
FALSE	High	ESQPLLGTVIDGMLLLK	[R].ESQPLLGTVIDGMLLLK.[T]	1xOxidation [M13]; 1xTMT6plex [K17]; 1xTMT6plex [N-Term]	3.75028e-05	0.000907924	1	1	1	1	P23141	P23141 [314-330]		0	2301.35									Mandatory Modification Missing	High	0.0004938	2.627e-06	5.88
FALSE	High	ETIQQSSSLTSVPPTTFSLTFK	[R].ETIQQSSSLTSVPPTTFSLTFK.[M]	1xTMT6plex [K22]; 1xTMT6plex [N-Term]; 1xAMTzHexNAc2_10plexTMT [S11(99.6)]	0.00149149	0.000907924	1	1	2	2	Q9Y520	Q9Y520 [2228-2249]	Q9Y520 1xAMTzHexNAc2_10plexTMT [S2238(99.6)]	0	3588.92	28.2	24.1	24.4	21.2	84.8	57.3	33	35		High	0.0004938	0.0002514	5.18
FALSE	High	FYAFNPLAGGLLTGK	[R].FYAFNPLAGGLLTGK.[Y]	1xTMT6plex [K15]; 1xTMT6plex [N-Term]	0.00158848	0.000907924	1	1	1	1	O95154	O95154 [194-208]		0	2027.17	57.2	55.8	80.8	52.6	93	70.3	89.1	71.8	Mandatory Modification Missing	High	0.0004938	0.000271	3.27
FALSE	High	FVNVTVTPEDQCRPNNVCTGVLTR	[R].FVNVTVTPEDQCRPNNVCTGVLTR.[R]	2xCarbamidomethyl [C12; C18]; 1xDeamidated [N3]; 1xTMT6plex [N-Term]; 1xAMTzHexNAc2_10plexTMT [N15(99.1)]	0.00052961	0.000907924	1	1	2	2	P20160	P20160 [169-192]	P20160 1xAMTzHexNAc2_10plexTMT [N183(99.1)]	1	3737.86	462.6	279.2	153.6	199.9	27.9	50.7	174.7	84.8	Mandatory Modification Missing	High	0.0004938	6.987e-05	7.97
FALSE	High	FVNVTVTPEDQCRPNNVCTGVLTR	[R].FVNVTVTPEDQCRPNNVCTGVLTR.[R]	2xCarbamidomethyl [C12; C18]; 1xTMT6plex [N-Term]; 1xAMTzHexNAc2_10plexTMT [N3(100)]	0.00488927	0.000907924	1	1	1	2	P20160	P20160 [169-192]	P20160 1xAMTzHexNAc2_10plexTMT [N171(100)]	1	3736.88	149.9	97.2	67.9	36.3	23.7	34.1	178.1	69.1	Mandatory Modification Missing	High	0.0004938	0.001094	4.13
FALSE	High	FTSGAFLSPSVSVQECR	[K].FTSGAFLSPSVSVQECR.[T]	1xCarbamidomethyl [C16]; 1xTMT6plex [N-Term]; 1xAMTzHexNAc2_10plexTMT [S12(100)]	0.00193627	0.000907924	1	1	1	2	P52948	P52948 [1053-1069]	P52948 1xAMTzHexNAc2_10plexTMT [S1064(100)]	0	2832.42	35.4	25.8	33.9	20.7	331.2	488.3	127.6	357.5		High	0.0004938	0.0003474	4.07
FALSE	High	FTPPLEDSCFHYGFNSNYLK	[R].FTPPLEDSCFHYGFNSNYLK.[K]	1xCarbamidomethyl [C9]; 1xTMT6plex [K20]; 1xTMT6plex [N-Term]	6.01744e-05	0.000907924	1	1	1	3	P07099	P07099 [72-91]		0	2894.42	26.2	37.2	48.9	43.3	53.4	62.6	77.3	34.5	Mandatory Modification Missing	High	0.0004938	4.731e-06	6.6
FALSE	High	FSVLLLHGIR	[R].FSVLLLHGIR.[F]	1xTMT6plex [N-Term]	0.00339738	0.000907924	1	1	1	3	Q96IU4	Q96IU4 [33-42]		0	1383.87	65.4	90.1	112.9	65.3	108.6	79.1	77.4	76.6	Mandatory Modification Missing	High	0.0004938	0.0006971	3.78
FALSE	High	FYALSASFEPFSNK	[R].FYALSASFEPFSNK.[G]	1xTMT6plex [K14]; 1xTMT6plex [N-Term]	0.000300308	0.000907924	1	1	1	1	P27797	P27797 [74-87]		0	2066.1									Mandatory Modification Missing	High	0.0004938	3.464e-05	4.54
FALSE	High	FSLDALITNILPFEK	[K].FSLDALITNILPFEK.[I]	1xTMT6plex [K15]; 1xTMT6plex [N-Term]	5.99041e-05	0.000907924	1	1	1	2	P00326	P00326 [341-355]		0	2179.28	87.8	109	232.8	193.1	35.9	85.1	84.7	123.2	Mandatory Modification Missing	High	0.0004938	4.714e-06	6.02
FALSE	High	FSDTCFLDTDGQATCDACAPGYTGR	[R].FSDTCFLDTDGQATCDACAPGYTGR.[R]	3xCarbamidomethyl [C5; C15; C18]; 1xTMT6plex [N-Term]; 1xAMTzHexNAc2_10plexTMT [T9(100)]	0.00286373	0.000907924	1	1	3	4	P98160	P98160 [825-849]	P98160 1xAMTzHexNAc2_10plexTMT [T833(100)]	0	3746.64	48.8	35.4	44.2	30	74.5	137	94.1	115.4		High	0.0004938	0.0005627	4.4
FALSE	High	FSDGLESNSSTQFEVK	[R].FSDGLESNSSTQFEVK.[K]	1xTMT6plex [K16]; 1xTMT6plex [N-Term]; 1xAMTzHexNAc2_10plexTMT [N/S/T]	0.000654424	0.000907924	1	2	1	4	P0C0L4	P0C0L4 [219-234]		0	2964.5	60.4	74	139.3	75.9	96.9	95.3	110.9	88.6		High	0.0004938	9.046e-05	4.13
FALSE	High	FQSAAIGALQEASEAYLVGLFEDTNLCAIHAK	[R].FQSAAIGALQEASEAYLVGLFEDTNLCAIHAK.[R]	1xCarbamidomethyl [C27]; 1xTMT6plex [K32]; 1xTMT6plex [N-Term]	1.17524e-06	0.000907924	1	1	1	3	P84243	P84243 [85-116]		0	3896.03	15.4	10.4	21.1	13.5	39.6	35.2	31.2	28.5	Mandatory Modification Missing	High	0.0004938	3.62e-08	6.43
FALSE	High	FPPLGGGGGIGYEANPGVPPATMSGSMMGSDMR	[K].FPPLGGGGGIGYEANPGVPPATMSGSMMGSDMR.[T]	2xOxidation [M28; M32]; 1xTMT6plex [N-Term]; 1xAMTzHexNAc2_10plexTMT [S30(100)]	0.00154616	0.000907924	1	1	1	1	P23246	P23246 [631-663]	P23246 1xAMTzHexNAc2_10plexTMT [S660(100)]	0	4187.95	25.2	18.8	18.9	21	31.2	46.8	33.6	27		High	0.0004938	0.0002628	2.95
FALSE	High	FNWYVDGVEVHNAK	[K].FNWYVDGVEVHNAK.[T]	1xTMT6plex [K14]; 1xTMT6plex [N-Term]	6.7954e-05	0.000907924	1	2	1	3	P01857	P01857 [158-171]		0	2136.13	162.9	145.3	145.5	91.3	257.2	153.6	310.6	322.5	Mandatory Modification Missing	High	0.0004938	5.489e-06	5.82
FALSE	High	FNLDALVTHTLPFDK	[K].FNLDALVTHTLPFDK.[I]	1xTMT6plex [K15]; 1xTMT6plex [N-Term]	1.67492e-05	0.000907924	1	1	1	3	P08319	P08319 [346-360]		0	2189.24	106.1	148.6	290.9	201.9	261.3	140.6	144.9	134	Mandatory Modification Missing	High	0.0004938	9.692e-07	4.2
FALSE	High	FSLDALITHVLPFEK	[K].FSLDALITHVLPFEK.[I]	1xTMT6plex [K15]; 1xTMT6plex [N-Term]	4.51074e-05	0.000907924	2	2	1	9	P00325; P07327	P00325 [341-355]; P07327 [341-355]		0	2188.28	207	250	797.9	783.9	2850.6	748.1	528.7	665.2	Mandatory Modification Missing	High	0.0004938	3.318e-06	5.3
FALSE	High	FYPEDVSEELIQDITQR	[K].FYPEDVSEELIQDITQR.[L]	1xTMT6plex [N-Term]	0.000208529	0.000907924	1	1	1	1	P26038	P26038 [84-100]		0	2311.17	12.2	12.8	13.9	6.8	20	21	23.1	22	Mandatory Modification Missing	High	0.0004938	2.198e-05	4.77
FALSE	High	GAAFELVFIVLAEHYK	[K].GAAFELVFIVLAEHYK.[V]	1xTMT6plex [K16]; 1xTMT6plex [N-Term]	8.84946e-07	0.000907924	1	1	1	4	P56470	P56470 [98-113]		0	2265.3	66.1	65.8	84.5	58.7	99.9	543.9	141.2	84.3	Mandatory Modification Missing	High	0.0004938	2.562e-08	7.34
FALSE	High	GAASSVLELTEAELVTAEAVR	[K].GAASSVLELTEAELVTAEAVR.[S]	1xTMT6plex [N-Term]	0.000138423	0.000907924	1	1	1	1	O75891	O75891 [308-328]		0	2345.28									Mandatory Modification Missing	High	0.0004938	1.322e-05	3.6
FALSE	High	GFLFGPSLAQELGLGCVLIR	[R].GFLFGPSLAQELGLGCVLIR.[K]	1xCarbamidomethyl [C16]; 1xTMT6plex [N-Term]	6.37016e-07	0.000907924	1	1	1	1	P07741	P07741 [68-87]		0	2376.33	21.7	22.7	32.2	17.7	35.2	31.8	23.5	29.2	Mandatory Modification Missing	High	0.0004938	1.706e-08	7.03
FALSE	High	GFDTSSSSSNSAASSSFK	[K].GFDTSSSSSNSAASSSFK.[F]	1xTMT6plex [K18]; 1xTMT6plex [N-Term]; 1xAMTzHexNAc2_10plexTMT [S7(99.6)]	2.82394e-05	0.000907924	1	1	1	2	P49790	P49790 [887-904]	P49790 1xAMTzHexNAc2_10plexTMT [S893(99.6)]	0	2943.44	9.6	19.1	50.4	34.2	242.1	306.8	128.2	195.2		High	0.0004938	1.853e-06	4.17
FALSE	High	GDVTAQIALQPALK	[K].GDVTAQIALQPALK.[F]	1xTMT6plex [K14]; 1xTMT6plex [N-Term]	0.00286373	0.000907924	1	1	1	1	P04179	P04179 [76-89]		0	1883.14	61.6	61.1	76.6	55.3	76	96.7	93.7	72.6	Mandatory Modification Missing	High	0.0004938	0.000562	4.1
FALSE	High	GDVKPLAEQIAITAGCKTTTSAVMVHCLR	[K].GDVKPLAEQIAITAGCKTTTSAVMVHCLR.[Q]	2xCarbamidomethyl [C16; C27]; 1xOxidation [M24]; 2xTMT6plex [K4; K17]; 1xTMT6plex [N-Term]	0.000243028	0.000907924	1	1	1	1	P23141	P23141 [259-287]		2	3831.09									Mandatory Modification Missing	High	0.0004938	2.66e-05	7.54
FALSE	High	GDVKPLAEQIAITAGCK	[K].GDVKPLAEQIAITAGCK.[T]	1xCarbamidomethyl [C16]; 2xTMT6plex [K4; K17]; 1xTMT6plex [N-Term]	0.00149149	0.000907924	1	1	1	2	P23141	P23141 [259-275]		1	2458.43	29.3	36.6	47.1	38.1	90.8	51.9	155.1	40.9	Mandatory Modification Missing	High	0.0004938	0.0002512	5.88
FALSE	High	GDLENAFLNLVQCIQNKPLYFADR	[K].GDLENAFLNLVQCIQNKPLYFADR.[L]	1xCarbamidomethyl [C13]; 1xTMT6plex [K17]; 1xTMT6plex [N-Term]	1.66232e-06	0.000907924	1	1	1	1	P07355	P07355 [250-273]		1	3296.75	10.6	10.6	12.9	14.2	45.5	74.9	94.9	100.9	Mandatory Modification Missing	High	0.0004938	5.586e-08	8.14
FALSE	High	GDGSCLCFAGYTGPHCDQELPVCQELR	[R].GDGSCLCFAGYTGPHCDQELPVCQELR.[C]	4xCarbamidomethyl [C5; C7; C16; C23]; 1xTMT6plex [N-Term]; 1xAMTzHexNAc2_10plexTMT [Y/T/S]	1.42634e-06	0.000907924	1	1	1	4	Q9NY15	Q9NY15 [177-203]		0	4086.84	77.3	95.3	126.4	103.1	79.6	116.9	173.7	132.5		High	0.0004938	4.608e-08	4.68
FALSE	High	GDGPVQGIINFEQK	[K].GDGPVQGIINFEQK.[E]	1xTMT6plex [K14]; 1xTMT6plex [N-Term]	0.00502283	0.000907924	1	1	1	2	P00441	P00441 [11-24]		0	1960.09	27.9	36.6	35.9	35	42.1	43.1	37.9	28.8	Mandatory Modification Missing	High	0.0004938	0.001131	3.75
FALSE	High	GAVQGGLDTTK	[K].GAVQGGLDTTK.[ST]	1xTMT6plex [K11]; 1xTMT6plex [N-Term]; 1xAMTzHexNAc2_10plexTMT [T10(100)]	0.000925573	0.000907924	1	1	1	1	Q96Q06	Q96Q06 [468-478]; [534-544]; [864-874]; [996-1006]	Q96Q06 1xAMTzHexNAc2_10plexTMT [T477(100)]; 1xAMTzHexNAc2_10plexTMT [T543(100)]; 1xAMTzHexNAc2_10plexTMT [T873(100)]; 1xAMTzHexNAc2_10plexTMT [T1005(100)]	0	2236.24	53.9	73.5	110.1	115.4	370.6	162.4	400.7	231.8		High	0.0004938	0.0001388	4.33
FALSE	High	GAVQGGLDTTK	[K].GAVQGGLDTTK.[ST]	1xTMT6plex [K11]; 1xTMT6plex [N-Term]	0.00283808	0.000907924	1	1	1	2	Q96Q06	Q96Q06 [468-478]; [534-544]; [864-874]; [996-1006]		0	1504.87									Mandatory Modification Missing	High	0.0004938	0.0005574	2.97
FALSE	High	GALQNIIPASTGAAKAVGK	[R].GALQNIIPASTGAAKAVGK.[V]	2xTMT6plex [K15; K19]; 1xTMT6plex [N-Term]	0.000309924	0.000907924	1	1	1	1	P04406	P04406 [201-219]		1	2454.5									Mandatory Modification Missing	High	0.0004938	3.598e-05	3.8
FALSE	High	GAGVTLNVLEMTSEDLENALK	[K].GAGVTLNVLEMTSEDLENALK.[A]	1xOxidation [M11]; 1xTMT6plex [K21]; 1xTMT6plex [N-Term]	4.19717e-05	0.000907924	2	9	1	1	O60656; P22310	O60656 [405-425]; P22310 [409-429]		0	2678.43	9.4	7.1	11.7	9.3	19.2	19.1	24.2	17.8	Mandatory Modification Missing	High	0.0004938	3.026e-06	3.77
FALSE	High	GAGAFGYFEVTHDITKYSK	[K].GAGAFGYFEVTHDITKYSK.[A]	2xTMT6plex [K16; K19]; 1xTMT6plex [N-Term]	0.00145175	0.000907924	1	1	1	2	P04040	P04040 [78-96]		1	2778.51	36	40.2	53.5	36.1	62.6	46.5	37.5	30.5	Mandatory Modification Missing	High	0.0004938	0.0002432	6.15
FALSE	High	GAGAFGYFEVTHDITK	[K].GAGAFGYFEVTHDITK.[Y]	1xTMT6plex [K16]; 1xTMT6plex [N-Term]	0.000716087	0.000907924	1	1	1	3	P04040	P04040 [78-93]		0	2171.15	108.8	128.5	133.1	107.8	136.5	129.8	119.8	92.1	Mandatory Modification Missing	High	0.0004938	0.0001013	5
FALSE	High	GAEVHLVPWNHDFTK	[R].GAEVHLVPWNHDFTK.[M]	1xTMT6plex [K15]; 1xTMT6plex [N-Term]	0.000762674	0.000907924	1	1	1	2	P31327	P31327 [239-253]		0	2208.2	56.2	58	63.4	54.1	383.2	224.4	92.6	74.9	Mandatory Modification Missing	High	0.0004938	0.0001093	6.52
FALSE	High	FNKPFVFLMIEQNTK	[K].FNKPFVFLMIEQNTK.[S]	2xTMT6plex [K3; K15]; 1xTMT6plex [N-Term]	0.00425358	0.000907924	1	1	1	2	P01009	P01009 [390-404]		1	2543.47									Mandatory Modification Missing	High	0.0004938	0.0009176	5.11
FALSE	High	ESVTDYTTPSSSLPNTVATNNTK	[K].ESVTDYTTPSSSLPNTVATNNTK.[M]	1xTMT6plex [K23]; 1xTMT6plex [N-Term]; 1xAMTzHexNAc2_10plexTMT [Y/T/S/N]	0.0039407	0.000907924	1	1	2	3	Q9Y520	Q9Y520 [2185-2207]		0	3616.84	40.2	100.3	50.3	36.1	189.7	177.8	118.7	143.2		High	0.0004938	0.0008355	4.5
FALSE	High	FMPAGLIAGASLLMVAK	[K].FMPAGLIAGASLLMVAK.[V]	2xOxidation [M2; M14]; 1xTMT6plex [K17]; 1xTMT6plex [N-Term]	0.000174158	0.000907924	1	1	1	1	Q9P0S9	Q9P0S9 [86-102]		0	2180.26	66.8	65.8	83.3	38.5	104.7	78.1	66.5	51.6	Mandatory Modification Missing	High	0.0004938	1.76e-05	4.82
FALSE	High	FIYEGSSDFSCLPTFGVIIGQK	[K].FIYEGSSDFSCLPTFGVIIGQK.[S]	1xCarbamidomethyl [C11]; 1xTMT6plex [K22]; 1xTMT6plex [N-Term]	3.92876e-06	0.000907924	1	1	1	1	P51659	P51659 [363-384]		0	2923.53	27.6	35.9	35.3	41.9	90	41	34.4	31.1	Mandatory Modification Missing	High	0.0004938	1.62e-07	5.47
FALSE	High	FENAFLSHVVSQHQALLGTIR	[K].FENAFLSHVVSQHQALLGTIR.[A]	1xTMT6plex [N-Term]	7.33604e-05	0.000907924	1	1	1	1	P25705	P25705 [507-527]		0	2596.42	39.9	44.5	50.9	43.8	58	48.7	57.3	46.3	Mandatory Modification Missing	High	0.0004938	6.025e-06	7.14
FALSE	High	FEGLAFPVIVGHEAAGIVESIGPGVTNVKPGDK	[K].FEGLAFPVIVGHEAAGIVESIGPGVTNVKPGDK.[V]	2xTMT6plex [K29; K33]; 1xTMT6plex [N-Term]	4.45672e-06	0.000907924	1	1	1	3	P08319	P08319 [58-90]		1	3992.25	42.1	64.7	194.7	146.7	153.1	74.9	62	65	Mandatory Modification Missing	High	0.0004938	1.889e-07	10.3
FALSE	High	FEGLAFPVIVGHEAAGIVESIGPGVTNVK	[K].FEGLAFPVIVGHEAAGIVESIGPGVTNVK.[P]	1xTMT6plex [K29]; 1xTMT6plex [N-Term]	0.000539235	0.000907924	1	1	1	1	P08319	P08319 [58-86]		0	3365.89									Mandatory Modification Missing	High	0.0004938	7.13e-05	4.8
FALSE	High	EYQDLLNVK	[RK].EYQDLLNVK.[M]	1xTMT6plex [K9]; 1xTMT6plex [N-Term]	0.00425358	0.000907924	1	6	1	2	P08670	P08670 [382-390]		0	1579.91	36.5	42.3	55	35.5	105.4	132.3	123.9	167	Mandatory Modification Missing	High	0.0004938	0.0009212	3.45
FALSE	High	EYLSLMAELGEAPVPASVGSTSGPATTPLASAPR	[K].EYLSLMAELGEAPVPASVGSTSGPATTPLASAPR.[P]	1xOxidation [M6]; 1xTMT6plex [N-Term]; 1xAMTzHexNAc2_10plexTMT [S17(100)]	4.14691e-06	0.000907924	1	1	1	6	Q15637	Q15637 [312-345]	Q15637 1xAMTzHexNAc2_10plexTMT [S328(100)]	0	4304.2	20.5	19.5	16.5	15	81.8	106.9	68.3	83		High	0.0004938	1.731e-07	7.16
FALSE	High	EYLSLMAELGEAPVPASVGSTSGPATTPLASAPR	[K].EYLSLMAELGEAPVPASVGSTSGPATTPLASAPR.[P]	1xTMT6plex [N-Term]; 1xAMTzHexNAc2_10plexTMT [S17(100)]	0.000177323	0.000907924	1	1	2	6	Q15637	Q15637 [312-345]	Q15637 1xAMTzHexNAc2_10plexTMT [S328(100)]	0	4288.2	34.6	37.3	34.2	34.6	82.8	92.6	80.5	81.3		High	0.0004938	1.797e-05	7.6
FALSE	High	FFEVILIDPFHK	[K].FFEVILIDPFHK.[A]	1xTMT6plex [K12]; 1xTMT6plex [N-Term]	0.000377831	0.000907924	1	1	1	1	P61313	P61313 [129-140]		0	1963.15	17.3	22.4	46.5	33.1	63.7	52.3	65.1	57.3	Mandatory Modification Missing	High	0.0004938	4.593e-05	4.72
FALSE	High	EYLDTAPILILIFK	[K].EYLDTAPILILIFK.[Q]	1xTMT6plex [K14]; 1xTMT6plex [N-Term]	0.000716087	0.000907924	1	1	1	2	Q6PHW0	Q6PHW0 [183-196]		0	2107.28	45	68.7	69.1	75.5	67.3	74.4	48.4	47.8	Mandatory Modification Missing	High	0.0004938	0.0001012	3.91
FALSE	High	EVTAAPAVAVPPEATVAITTALSK	[K].EVTAAPAVAVPPEATVAITTALSK.[A]	1xTMT6plex [K24]; 1xTMT6plex [N-Term]; 1xAMTzHexNAc2_10plexTMT [T3(100)]	0.000101912	0.000907924	1	1	4	10	O75170	O75170 [885-908]	O75170 1xAMTzHexNAc2_10plexTMT [T887(100)]	0	3496.97	19.1	22.6	21.5	17.7	114.2	85.2	62.3	53.1		High	0.0004938	9.095e-06	4.3
FALSE	High	EVNDTLLVNELK	[K].EVNDTLLVNELK.[S]	1xTMT6plex [K12]; 1xTMT6plex [N-Term]; 1xAMTzHexNAc2_10plexTMT [N3(100)]	0.00423451	0.000907924	1	1	2	5	Q15063	Q15063 [597-608]	Q15063 1xAMTzHexNAc2_10plexTMT [N599(100)]	0	2576.44	98.1	98.2	108.4	93	134.4	697	1127.1	639	Mandatory Modification Missing	High	0.0004938	0.0009123	4.22
FALSE	High	EVLAELEALER	[K].EVLAELEALER.[R]	1xTMT6plex [N-Term]	0.000896861	0.000907924	1	1	1	2	Q16822	Q16822 [625-635]		0	1500.85									Mandatory Modification Missing	High	0.0004938	0.0001335	3.93
FALSE	High	EVAAFAQFGSDLDAATQQLLSR	[R].EVAAFAQFGSDLDAATQQLLSR.[G]	1xTMT6plex [N-Term]	4.4703e-05	0.000907924	1	1	1	2	P25705	P25705 [442-463]		0	2567.33									Mandatory Modification Missing	High	0.0004938	3.281e-06	6.1
FALSE	High	ETSGNLEQLLLAVVK	[R].ETSGNLEQLLLAVVK.[S]	1xTMT6plex [K15]; 1xTMT6plex [N-Term]	0.000183002	0.000907924	1	1	1	2	P08758	P08758 [228-242]		0	2072.24	17.7	25.9	29.7	17.8	28.9	32.1	67.8	44.6	Mandatory Modification Missing	High	0.0004938	1.874e-05	4.54
FALSE	High	ETNTTSQMQAALLEK	[R].ETNTTSQMQAALLEK.[L]	1xTMT6plex [K15]; 1xTMT6plex [N-Term]; 1xAMTzHexNAc2_10plexTMT [T/N/S]	0.00590404	0.000907924	1	1	2	2	Q9Y6C2	Q9Y6C2 [764-778]		0	2854.51	55.9	40.7	56.2	48.4	70.3	94.1	184.9	94.9	Mandatory Modification Missing	High	0.0004938	0.001377	4.73
FALSE	High	EVVKPVPITSPAVSK	[K].EVVKPVPITSPAVSK.[V]	2xTMT6plex [K4; K15]; 1xTMT6plex [N-Term]	0.00259393	0.000907924	1	1	1	2	Q96HC4	Q96HC4 [102-116]		1	2238.4	53.9	40.6	45.5	28.2	297.2	264.5	95.9	130.1	Mandatory Modification Missing	High	0.0004938	0.0004984	3.72
FALSE	High	FFPLESWQIGK	[R].FFPLESWQIGK.[I]	1xTMT6plex [K11]; 1xTMT6plex [N-Term]	0.00216678	0.000907924	1	1	1	1	P30046	P30046 [100-110]		0	1810.03	27	27.4	57	57.6	57.4	103.7	50.7	55.1	Mandatory Modification Missing	High	0.0004938	0.0003988	4.01
FALSE	High	FGLGSVAGAVGATAVYPIDLVK	[R].FGLGSVAGAVGATAVYPIDLVK.[T]	1xTMT6plex [K22]; 1xTMT6plex [N-Term]	2.09149e-06	0.000907924	1	1	1	3	Q9UJS0	Q9UJS0 [332-353]		0	2563.49	59.5	59.7	76.6	56.8	195.8	170.3	105.8	103.7	Mandatory Modification Missing	High	0.0004938	7.41e-08	7.03
FALSE	High	FGLLNIVMEPFFK	[K].FGLLNIVMEPFFK.[R]	1xOxidation [M8]; 1xTMT6plex [K13]; 1xTMT6plex [N-Term]	0.00440928	0.000907924	1	1	1	1	O15228	O15228 [257-269]		0	2029.16									Mandatory Modification Missing	High	0.0004938	0.0009591	3.47
FALSE	High	FIQTTASTRPSVSAPTVR	[K].FIQTTASTRPSVSAPTVR.[N]	1xTMT6plex [N-Term]; 1xAMTzHexNAc2_10plexTMT [T4(99.2)]	0.000434427	0.000907924	1	1	1	1	A3KN83	A3KN83 [123-140]	A3KN83 1xAMTzHexNAc2_10plexTMT [T126(99.2)]	1	2879.56	27.8	21.1	23.4	23.3	159.2	194.7	54.6	132.6		High	0.0004938	5.445e-05	4.55
FALSE	High	FIISTSITTAPAATTAATSLAK	[R].FIISTSITTAPAATTAATSLAK.[T]	1xTMT6plex [K22]; 1xTMT6plex [N-Term]; 2xAMTzHexNAc2_10plexTMT [T14(99.5); T15(99.5)]	0.000303024	0.000907924	1	1	3	3	Q8IZ21	Q8IZ21 [198-219]	Q8IZ21 2xAMTzHexNAc2_10plexTMT [T211(99.5); T212(99.5)]	0	4058.23	22.3	13.8	14.3	16.2	106.8	135.5	39.4	71.1		High	0.0004938	3.499e-05	2.47
FALSE	High	FIISTSITTAPAATTAATSLAK	[R].FIISTSITTAPAATTAATSLAK.[T]	1xTMT6plex [K22]; 1xTMT6plex [N-Term]; 1xAMTzHexNAc2_10plexTMT [T/S]	0.00427274	0.000907924	1	1	1	2	Q8IZ21	Q8IZ21 [198-219]		0	3326.87	33.5	26.7	31.1	21.5	58.2	54	33	43.7		High	0.0004938	0.0009231	3.18
FALSE	High	FLIAFNINLLGTK	[K].FLIAFNINLLGTK.[E]	1xTMT6plex [K13]; 1xTMT6plex [N-Term]	0.00241381	0.000907924	1	1	1	1	O95954	O95954 [181-193]		0	1922.19	17.7	19.7	38.9	24.4	35	27.4	28.1	23.3	Mandatory Modification Missing	High	0.0004938	0.0004555	2.41
FALSE	High	FLGVAEQLHNEGFK	[R].FLGVAEQLHNEGFK.[L]	1xTMT6plex [K14]; 1xTMT6plex [N-Term]	0.000115607	0.000907924	1	1	1	2	P31327	P31327 [1374-1387]		0	2047.14	108.1	152	172.6	148.4	139.1	152.5	73	85.4	Mandatory Modification Missing	High	0.0004938	1.063e-05	5.57
FALSE	High	FLGTEPEPDAVGLDSGHIR	[R].FLGTEPEPDAVGLDSGHIR.[G]	1xTMT6plex [N-Term]	0.00104519	0.000907924	1	1	1	2	Q16762	Q16762 [188-206]		0	2239.16	40.6	33.4	37.6	32.9	46.8	61.9	60.3	41.7	Mandatory Modification Missing	High	0.0004938	0.0001614	5.39
FALSE	High	FLFPFFDSAYQGFASGNLER	[R].FLFPFFDSAYQGFASGNLER.[D]	1xTMT6plex [N-Term]	5.15504e-07	0.000907924	1	1	1	1	P17174	P17174 [217-236]		0	2542.26	25.5	22.7	28.6	23.1	22.8	17.1	21.3	14.5	Mandatory Modification Missing	High	0.0004938	1.307e-08	5.92
FALSE	High	FICVTPTTCSNTIDLPMSPR	[K].FICVTPTTCSNTIDLPMSPR.[T]	2xCarbamidomethyl [C3; C9]; 1xOxidation [M17]; 1xTMT6plex [N-Term]; 1xAMTzHexNAc2_10plexTMT [T/S/N]	0.00527719	0.000907924	1	1	2	5	P40763	P40763 [710-729]		0	3286.61	47.4	38.8	37.8	26.6	279.5	320.8	103.8	235		High	0.0004938	0.001198	3.14
FALSE	High	FICVTPTTCSNTIDLPMSPR	[K].FICVTPTTCSNTIDLPMSPR.[T]	2xCarbamidomethyl [C3; C9]; 1xTMT6plex [N-Term]; 1xAMTzHexNAc2_10plexTMT [T/S/N]	0.000257679	0.000907924	1	1	2	5	P40763	P40763 [710-729]		0	3270.62	105.1	85.2	86.2	65.4	438.9	479	148.1	373.5		High	0.0004938	2.864e-05	3.16
FALSE	High	FLATTPNSLLVSWQPPR	[R].FLATTPNSLLVSWQPPR.[A]	1xTMT6plex [N-Term]	0.00147812	0.000907924	1	1	1	2	P02751	P02751 [2002-2018]		0	2156.21	60.4	62.2	71.9	61	72.8	72.4	93.9	69.6	Mandatory Modification Missing	High	0.0004938	0.0002488	5.01
FALSE	High	FKPGYLEATLNWFR	[K].FKPGYLEATLNWFR.[L]	1xTMT6plex [K2]; 1xTMT6plex [N-Term]	4.45021e-05	0.000907924	1	1	1	2	Q9H2U2	Q9H2U2 [226-239]		1	2200.23	53.4	84.5	145.9	102.4	265.1	196.6	127.2	180	Mandatory Modification Missing	High	0.0004938	3.253e-06	3.88
FALSE	High	FGVSSSSSGPSQTLTSTGNFK	[K].FGVSSSSSGPSQTLTSTGNFK.[F]	1xDeamidated [N19]; 1xTMT6plex [K21]; 1xTMT6plex [N-Term]; 1xAMTzHexNAc2_10plexTMT [T13(98.4)]	0.000440335	0.000907924	1	1	2	2	P49790	P49790 [905-925]	P49790 1xAMTzHexNAc2_10plexTMT [T917(98.4)]	0	3266.66	37.8	29.8	50.3	32.2	107.5	114.8	101.6	108.4		High	0.0004938	5.558e-05	4.67
FALSE	High	FGVSSSSSGPSQTLTSTGNFK	[K].FGVSSSSSGPSQTLTSTGNFK.[F]	1xTMT6plex [K21]; 1xTMT6plex [N-Term]; 1xAMTzHexNAc2_10plexTMT [S4(100)]	9.85948e-07	0.000907924	1	1	3	7	P49790	P49790 [905-925]	P49790 1xAMTzHexNAc2_10plexTMT [S908(100)]	0	3265.68	88.3	90.7	251.8	148.8	1047.2	1208.9	601.7	1071.8		High	0.0004938	2.915e-08	5.41
FALSE	High	FGTCSQLCNNTK	[R].FGTCSQLCNNTK.[G]	2xCarbamidomethyl [C4; C8]; 1xTMT6plex [K12]; 1xTMT6plex [N-Term]; 1xAMTzHexNAc2_10plexTMT [N/T/S]	0.00383584	0.000907924	1	1	1	2	Q07954	Q07954 [3831-3842]		0	2619.31	30.2	33.9	57	42.7	39.2	51.9	44.1	62.6	Mandatory Modification Missing	High	0.0004938	0.0008069	4.08
FALSE	High	FGMHLQAATPK	[K].FGMHLQAATPK.[G]	1xTMT6plex [K11]; 1xTMT6plex [N-Term]	0.00329212	0.000907924	1	1	1	1	P00480	P00480 [211-221]		0	1658.95	29.6	53.5	59.5	50.3	157.8	89.1	102.2	83.9	Mandatory Modification Missing	High	0.0004938	0.0006687	3.22
FALSE	High	FMPAGLIAGASLLMVAK	[K].FMPAGLIAGASLLMVAK.[V]	1xOxidation [M2]; 1xTMT6plex [K17]; 1xTMT6plex [N-Term]	0.00292885	0.000907924	1	1	1	1	Q9P0S9	Q9P0S9 [86-102]		0	2164.26	30.3	28.4	37.3	20.7	58	44.4	48.7	29.8	Mandatory Modification Missing	High	0.0004938	0.0005798	4.22
FALSE	High	DDGSWEVIEGYR	[R].DDGSWEVIEGYR.[A]	1xTMT6plex [N-Term]	0.000484003	0.000907924	1	2	1	1	P00367	P00367 [125-136]		0	1654.79	34.5	41.5	80.8	56.3	69.1	40.7	30	45.5	Mandatory Modification Missing	High	0.0004938	6.231e-05	4.69
FALSE	High	DDEEMNTWIQAISSAISSDKHEVSASTQSTPASSR	[K].DDEEMNTWIQAISSAISSDKHEVSASTQSTPASSR.[A]	1xTMT6plex [K20]; 1xTMT6plex [N-Term]; 1xAMTzHexNAc2_10plexTMT [T27(95.7)]	0.000876899	0.000907924	1	1	2	3	Q01082	Q01082 [2291-2325]	Q01082 1xAMTzHexNAc2_10plexTMT [T2317(95.7)]	1	4955.4	6.6	5.4	12.5	9.8	31.3	29.6	33.4	21.6		High	0.0004938	0.0001303	4.23
FALSE	High	CVEESGSAHCVCPMLTCPEANATK	[R].CVEESGSAHCVCPMLTCPEANATK.[V]	4xCarbamidomethyl [C1; C10; C12; C17]; 1xOxidation [M14]; 1xTMT6plex [K24]; 1xTMT6plex [N-Term]; 1xAMTzHexNAc2_10plexTMT [N21(100)]	0.000687651	0.000907924	1	1	1	2	O00468	O00468 [912-935]	O00468 1xAMTzHexNAc2_10plexTMT [N932(100)]	0	3913.81	19.8	28.2	26	19.4	57.1	199.9	109.5	166.6	Mandatory Modification Missing	High	0.0004938	9.612e-05	5.62
FALSE	High	AILQSLLLFFCPESPR	[R].AILQSLLLFFCPESPR.[Y]	1xCarbamidomethyl [C11]; 1xTMT6plex [N-Term]	0.00712837	0.000907924	1	1	1	1	P11168	P11168 [229-244]		0	2120.18									Mandatory Modification Missing	High	0.0004938	0.001748	3.43
FALSE	High	AILNYIASK	[R].AILNYIASK.[Y]	1xTMT6plex [K9]; 1xTMT6plex [N-Term]	0.00273778	0.000907924	1	4	1	4	P08263	P08263 [70-78]		0	1450.9	243.6	340.5	808.6	504.1	655.4	885.3	605.9	372.1	Mandatory Modification Missing	High	0.0004938	0.000534	3.61
FALSE	High	AIIIFVPVPQLK	[K].AIIIFVPVPQLK.[S]	1xTMT6plex [K12]; 1xTMT6plex [N-Term]	0.00390543	0.000907924	1	1	1	1	P62081	P62081 [59-70]		0	1796.18	51.6	51	84.2	46.7	120.1	72	137.5	65.8	Mandatory Modification Missing	High	0.0004938	0.0008283	3.78
FALSE	High	ALLKPLSIPNQLLLGPGPSNLPPR	[K].ALLKPLSIPNQLLLGPGPSNLPPR.[I]	1xTMT6plex [K4]; 1xTMT6plex [N-Term]	0.000187169	0.000907924	1	1	1	1	P21549	P21549 [13-36]		1	2963.82	25.2	24.7	26.4	34.1	61	56.8	29.3	33.9	Mandatory Modification Missing	High	0.0004938	1.922e-05	4.85
FALSE	High	ALIEVLQPLIAEHQAR	[K].ALIEVLQPLIAEHQAR.[R]	1xTMT6plex [N-Term]	0.00712837	0.000907924	1	1	1	1	P23381	P23381 [433-448]		0	2030.2	60.6	54	66.5	62.7	94.1	71.7	79.3	65.5	Mandatory Modification Missing	High	0.0004938	0.001742	4.77
FALSE	High	ALLDSLQLGPDSLTVHLIHEVTK	[R].ALLDSLQLGPDSLTVHLIHEVTK.[V]	1xTMT6plex [K23]; 1xTMT6plex [N-Term]	0.000225119	0.000907924	1	1	1	1	Q14697	Q14697 [62-84]		0	2957.71	14.6	19.9	20.4	16.7	22.7	19	24.8	18.4	Mandatory Modification Missing	High	0.0004938	2.422e-05	8.28
FALSE	High	ALLTGLLDLQAR	[K].ALLTGLLDLQAR.[Y]	1xTMT6plex [N-Term]	0.000210416	0.000907924	1	1	1	3	P80404	P80404 [414-425]		0	1512.93	222.1	234.8	215.6	188.9	214.7	241.4	130.3	154.9	Mandatory Modification Missing	High	0.0004938	2.231e-05	3.88
FALSE	High	ALLAYAFALAGNQDK	[K].ALLAYAFALAGNQDK.[R]	1xTMT6plex [K15]; 1xTMT6plex [N-Term]	0.00061722	0.000907924	1	1	1	1	P01023	P01023 [1148-1162]		0	2024.16	46.9	44.8	55.6	35.8	78.6	61.4	105.9	63.2	Mandatory Modification Missing	High	0.0004938	8.409e-05	5.02
FALSE	High	ALGLGVEQLPVVFEDVVLHQATILPK	[R].ALGLGVEQLPVVFEDVVLHQATILPK.[T]	1xTMT6plex [K26]; 1xTMT6plex [N-Term]	0.00085353	0.000907924	1	1	1	1	P49327	P49327 [902-927]		0	3243.91	9.7	14	13.7	8.3	13.1	18.5	14.8	14.6	Mandatory Modification Missing	High	0.0004938	0.0001256	3.05
FALSE	High	AIGGIILTASHNPGGPNGDFGIK	[K].AIGGIILTASHNPGGPNGDFGIK.[F]	1xTMT6plex [K23]; 1xTMT6plex [N-Term]	7.70857e-05	0.000907924	1	1	1	1	P36871	P36871 [108-130]		0	2664.49									Mandatory Modification Missing	High	0.0004938	6.413e-06	6.74
FALSE	High	ALGFENATQALGR	[R].ALGFENATQALGR.[A]	1xTMT6plex [N-Term]; 1xAMTzHexNAc2_10plexTMT [N6(100)]	4.84774e-05	0.000907924	1	1	2	17	Q08380	Q08380 [64-76]	Q08380 1xAMTzHexNAc2_10plexTMT [N69(100)]	0	2308.23	611.6	772.4	555.3	477.1	1146.7	715.9	511.5	2457		High	0.0004938	3.62e-06	3.78
FALSE	High	ALDYLAIGIHELAAISER	[K].ALDYLAIGIHELAAISER.[R]	1xTMT6plex [N-Term]	0.00236012	0.000907924	1	1	1	1	P42357	P42357 [452-469]		0	2184.22	10.1	9	12	8.3	12	39.7	14.3	11.5	Mandatory Modification Missing	High	0.0004938	0.0004436	6.93
FALSE	High	AIAELGIYPAVDPLDSTSR	[R].AIAELGIYPAVDPLDSTSR.[I]	1xTMT6plex [N-Term]	0.00452977	0.000907924	1	1	1	1	P06576	P06576 [388-406]		0	2217.2	25.5	19.5	22.9	20.8	29.6	33.1	31.4	28.3	Mandatory Modification Missing	High	0.0004938	0.000992	4.13
FALSE	High	AKPSPAPPSTTTAPDASGPQK	[K].AKPSPAPPSTTTAPDASGPQK.[R]	2xTMT6plex [K2; K21]; 1xTMT6plex [N-Term]; 1xAMTzHexNAc2_10plexTMT [T11(98.6)]	0.00440928	0.000907924	1	1	3	3	P40855	P40855 [32-52]	P40855 1xAMTzHexNAc2_10plexTMT [T42(98.6)]	1	3424.87	30.9	35.6	56.5	44.9	94.7	134.8	88.5	98.7		High	0.0004938	0.0009626	2.06
FALSE	High	ALGSVGPVDLLVNNAAVALLQPFLEVTK	[R].ALGSVGPVDLLVNNAAVALLQPFLEVTK.[E]	1xTMT6plex [K28]; 1xTMT6plex [N-Term]	8.63981e-06	0.000907924	1	1	1	2	Q7Z4W1	Q7Z4W1 [70-97]		0	3306.94	14.2	48.8	72.6	62.6	152.9	126.1	26.7	29.4	Mandatory Modification Missing	High	0.0004938	4.272e-07	7.3
FALSE	High	ALMGLYHGQVLCK	[K].ALMGLYHGQVLCK.[K]	1xCarbamidomethyl [C12]; 1xTMT6plex [K13]; 1xTMT6plex [N-Term]	0.00617507	0.000907924	1	1	1	2	P40939	P40939 [338-350]		0	1948.09									Mandatory Modification Missing	High	0.0004938	0.001456	3.32
FALSE	High	ALMLQGVDLLADAVAVTMGPK	[R].ALMLQGVDLLADAVAVTMGPK.[G]	2xOxidation [M3; M18]; 1xTMT6plex [K21]; 1xTMT6plex [N-Term]	3.28116e-06	0.000907924	1	1	1	2	P10809	P10809 [38-58]		0	2603.46	15	16.3	18.8	18	48.8	50.6	45.2	30.5	Mandatory Modification Missing	High	0.0004938	1.296e-07	6.89
FALSE	High	ALNALCDGLIDELNQALK	[K].ALNALCDGLIDELNQALK.[T]	1xCarbamidomethyl [C6]; 1xTMT6plex [K18]; 1xTMT6plex [N-Term]	2.39402e-06	0.000907924	1	1	1	3	P30084	P30084 [57-74]		0	2429.35	35	52.2	71.3	62.3	112	118.3	53.8	69.2	Mandatory Modification Missing	High	0.0004938	8.736e-08	5.91
FALSE	High	AIVAGDEVIQEVDTVASECPSLR	[K].AIVAGDEVIQEVDTVASECPSLR.[I]	1xCarbamidomethyl [C19]; 1xTMT6plex [N-Term]	3.51045e-06	0.000907924	1	2	1	1	Q68CK6	Q68CK6 [156-178]		0	2687.38									Mandatory Modification Missing	High	0.0004938	1.406e-07	6.66
FALSE	High	ALTLTVVSESAETMTASSSSCTVTTGTLGFGDK	[R].ALTLTVVSESAETMTASSSSCTVTTGTLGFGDK.[F]	1xCarbamidomethyl [C21]; 1xTMT6plex [K33]; 1xTMT6plex [N-Term]; 1xAMTzHexNAc2_10plexTMT [S/T]	0.00684635	0.000907924	1	1	1	1	P49790	P49790 [757-789]		0	4499.26	27.4	23.1	31.7	24.4	30.1	41.3	36.6	29		High	0.0004938	0.001658	2.29
FALSE	High	AITIASAVNCPLYIVHVMSK	[R].AITIASAVNCPLYIVHVMSK.[S]	1xCarbamidomethyl [C10]; 1xOxidation [M18]; 1xTMT6plex [K20]; 1xTMT6plex [N-Term]	0.000112525	0.000907924	1	1	1	1	Q14117	Q14117 [233-252]		0	2661.49	50.6	42.9	48.8	36.3	45	41.4	44.4	48.8	Mandatory Modification Missing	High	0.0004938	1.025e-05	5.36
FALSE	High	AITIASAVNCPLYIVHVMSK	[R].AITIASAVNCPLYIVHVMSK.[S]	1xCarbamidomethyl [C10]; 1xTMT6plex [K20]; 1xTMT6plex [N-Term]	5.12439e-06	0.000907924	1	1	1	1	Q14117	Q14117 [233-252]		0	2645.49	70	90.7	135.9	94.1	119	87.7	70.4	63.2	Mandatory Modification Missing	High	0.0004938	2.248e-07	6.52
FALSE	High	ALSPNSTISSAPK	[K].ALSPNSTISSAPK.[D]	1xTMT6plex [K13]; 1xTMT6plex [N-Term]; 1xAMTzHexNAc2_10plexTMT [N5(100)]	0.00142585	0.000907924	1	1	4	4	Q9UH99	Q9UH99 [632-644]	Q9UH99 1xAMTzHexNAc2_10plexTMT [N636(100)]	0	2462.37	93.2	94.6	299.9	169.7	324.7	349.1	432	415.3		High	0.0004938	0.000237	3.75
FALSE	High	AISESGVALTSVLVKK	[R].AISESGVALTSVLVKK.[G]	2xTMT6plex [K15; K16]; 1xTMT6plex [N-Term]	4.47684e-06	0.000907924	1	2	1	2	P23141	P23141 [243-258]		1	2289.44	82.6	83.3	179.4	77.2	308.2	143.7	626.3	125.4	Mandatory Modification Missing	High	0.0004938	1.901e-07	5.36
FALSE	High	AISESGVALTSVLVK	[R].AISESGVALTSVLVK.[K]	1xTMT6plex [K15]; 1xTMT6plex [N-Term]	3.58515e-05	0.000907924	1	2	1	7	P23141	P23141 [243-257]		0	1932.18	201.3	206.9	358.2	190.5	563.6	371.1	1124	250.7	Mandatory Modification Missing	High	0.0004938	2.493e-06	2.97
FALSE	High	AISEAQESVTK	[K].AISEAQESVTK.[T]	1xTMT6plex [K11]; 1xTMT6plex [N-Term]; 1xAMTzHexNAc2_10plexTMT [S3(100)]	0.00167661	0.000907924	1	1	1	3	Q6PJT7	Q6PJT7 [358-368]	Q6PJT7 1xAMTzHexNAc2_10plexTMT [S360(100)]	0	2352.29	109.8	150.9	222.9	179.4	495.2	1217.2	637.6	509		High	0.0004938	0.0002898	3.75
FALSE	High	ALQASALAAWGGKAANK	[R].ALQASALAAWGGKAANK.[E]	2xTMT6plex [K13; K17]; 1xTMT6plex [N-Term]	0.000904973	0.000907924	1	1	1	1	P05062	P05062 [305-321]		1	2315.38	28.3	33.8	47.2	36.7	52.3	88.2	37	38.9	Mandatory Modification Missing	High	0.0004938	0.0001351	4.39
FALSE	High	ALQASALAAWGGK	[R].ALQASALAAWGGK.[A]	1xTMT6plex [K13]; 1xTMT6plex [N-Term]	0.000428598	0.000907924	1	1	1	5	P05062	P05062 [305-317]		0	1702.01	233.9	218.9	320.5	218.7	405.7	613.1	287.3	215.6	Mandatory Modification Missing	High	0.0004938	5.358e-05	4.15
FALSE	High	AIPLFGNSLKPDSLR	[K].AIPLFGNSLKPDSLR.[F]	1xTMT6plex [K10]; 1xTMT6plex [N-Term]	0.00333683	0.000907924	1	1	1	1	O95154	O95154 [78-92]		1	2086.24									Mandatory Modification Missing	High	0.0004938	0.0006799	4.69
FALSE	High	ALPLALVLHELGAGR	[R].ALPLALVLHELGAGR.[S]	1xTMT6plex [N-Term]	2.2044e-05	0.000907924	1	1	1	1	P19971	P19971 [394-408]		0	1759.08	20.6	20.1	29.2	19.2	67.5	64.4	36.5	52.9	Mandatory Modification Missing	High	0.0004938	1.368e-06	6.43
FALSE	High	AIPDLTAPVAAVQAAVSNLVR	[K].AIPDLTAPVAAVQAAVSNLVR.[V]	1xTMT6plex [N-Term]	0.000151468	0.000907924	1	1	1	1	P18206	P18206 [36-56]		0	2305.34	14.3	17.7	21.1	11.5	38.3	24	30.8	20.8	Mandatory Modification Missing	High	0.0004938	1.483e-05	5.86
FALSE	High	ALNSIIDVYHK	[K].ALNSIIDVYHK.[Y]	1xTMT6plex [K11]; 1xTMT6plex [N-Term]	0.000520157	0.000907924	1	1	1	1	P05109	P05109 [8-18]		0	1731.02	150.8	102.6	65.4	72.7	48	58.8	115.5	71.4	Mandatory Modification Missing	High	0.0004938	6.828e-05	5.25
FALSE	High	AINCATSGVVGLVNCLR	[K].AINCATSGVVGLVNCLR.[R]	2xCarbamidomethyl [C4; C15]; 1xTMT6plex [N-Term]	2.15532e-05	0.000907924	1	1	1	2	P49327	P49327 [1445-1461]		0	2033.08	70.2	74.5	63.3	59.6	70.1	77.5	67	66.1	Mandatory Modification Missing	High	0.0004938	1.324e-06	5.63
FALSE	High	AKNTVVATGGYGR	[R].AKNTVVATGGYGR.[T]	1xTMT6plex [K2]; 1xTMT6plex [N-Term]	0.000371086	0.000907924	1	1	1	2	P31040	P31040 [249-261]		1	1752.02	52.7	59.3	81.3	53.6	206.3	171.6	132.9	108.9	Mandatory Modification Missing	High	0.0004938	4.482e-05	4.17
FALSE	High	ALVLIAFAQYLQQCPFEDHVK	[K].ALVLIAFAQYLQQCPFEDHVK.[L]	1xCarbamidomethyl [C14]; 1xTMT6plex [K21]; 1xTMT6plex [N-Term]	1.58199e-06	0.000907924	1	1	1	5	P02768	P02768 [45-65]		0	2948.61	43.5	78.5	97.2	52.4	156.7	66.2	160	141.4	Mandatory Modification Missing	High	0.0004938	5.235e-08	7.7
FALSE	High	AKALGATDCLNPR	[K].AKALGATDCLNPR.[D]	1xCarbamidomethyl [C9]; 1xTMT6plex [K2]; 1xTMT6plex [N-Term]	0.000318411	0.000907924	1	1	1	1	P08319	P08319 [238-250]		1	1845.04	140.5	141.4	227.6	150.9	322.6	182.2	148.2	147.4	Mandatory Modification Missing	High	0.0004938	3.721e-05	4.15
FALSE	High	AGYSQGATQYTQAQQTR	[K].AGYSQGATQYTQAQQTR.[Q]	1xTMT6plex [N-Term]; 1xAMTzHexNAc2_10plexTMT [S4(99.7)]	1.39883e-05	0.000907924	1	1	4	6	Q96KR1	Q96KR1 [192-208]	Q96KR1 1xAMTzHexNAc2_10plexTMT [S195(99.7)]	0	2819.39	34.2	25.5	27.3	23.3	1659.6	685.6	225.1	384		High	0.0004938	7.762e-07	5.44
FALSE	High	ADFCIIHYAGK	[K].ADFCIIHYAGK.[V]	1xCarbamidomethyl [C4]; 1xTMT6plex [K11]; 1xTMT6plex [N-Term]	0.00491128	0.000907924	1	2	1	1	P35579	P35579 [566-576]		0	1752.95	95	89.3	117.9	89.2	186.8	198.3	199	179.7	Mandatory Modification Missing	High	0.0004938	0.001097	4.24
FALSE	High	ADDKETCFAEEGK	[K].ADDKETCFAEEGK.[K]	1xCarbamidomethyl [C7]; 2xTMT6plex [K4; K13]; 1xTMT6plex [N-Term]	0.00478068	0.000907924	1	1	1	1	P02768	P02768 [585-597]		1	2187.12									Mandatory Modification Missing	High	0.0004938	0.001061	3.62
FALSE	High	AAWGKVGAHAGEYGAEALER	[K].AAWGKVGAHAGEYGAEALER.[M]	1xTMT6plex [K5]; 1xTMT6plex [N-Term]	0.00161007	0.000907924	1	1	1	1	P69905	P69905 [13-32]		1	2501.33	63.3	56.2	74.8	43.7	102.5	94.5	76	60.3	Mandatory Modification Missing	High	0.0004938	0.0002766	3.91
FALSE	High	AATSGILSALGNFLAQMIEK	[K].AATSGILSALGNFLAQMIEK.[K]	1xOxidation [M17]; 1xTMT6plex [K20]; 1xTMT6plex [N-Term]	2.43753e-06	0.000907924	1	1	1	1	Q9NR77	Q9NR77 [38-57]		0	2509.41									Mandatory Modification Missing	High	0.0004938	8.951e-08	6.08
FALSE	High	AAQKADVLTTGAGNPVGDKLNVITVGPR	[R].AAQKADVLTTGAGNPVGDKLNVITVGPR.[G]	2xTMT6plex [K4; K19]; 1xTMT6plex [N-Term]	0.000508578	0.000907924	1	1	1	1	P04040	P04040 [20-47]		2	3450	44	43.5	265.2	99	314.9	294.1	55.7	43.2	Mandatory Modification Missing	High	0.0004938	6.648e-05	7.41
FALSE	High	AAPLQGMLPGLLAPLR	[R].AAPLQGMLPGLLAPLR.[T]	1xTMT6plex [N-Term]	0.00645848	0.000907924	1	1	1	1	P12111	P12111 [610-625]		0	1847.11									Mandatory Modification Missing	High	0.0004938	0.001542	4.16
FALSE	High	ADGLGIPQLLEAVLK	[R].ADGLGIPQLLEAVLK.[L]	1xTMT6plex [K15]; 1xTMT6plex [N-Term]	0.00309125	0.000907924	1	1	1	2	A2VDF0	A2VDF0 [50-64]		0	1995.23	34.6	42	51.1	43.7	32.5	32.7	34.5	27.4	Mandatory Modification Missing	High	0.0004938	0.0006203	3.7
FALSE	High	AAPAPATAASTTSSSSTSLSSSSK	[R].AAPAPATAASTTSSSSTSLSSSSK.[R]	1xTMT6plex [K24]; 1xTMT6plex [N-Term]; 1xAMTzHexNAc2_10plexTMT [T12(94.6)]	0.000239767	0.000907924	1	1	1	1	P28356	P28356 [166-189]	P28356 1xAMTzHexNAc2_10plexTMT [T177(94.6)]	0	3344.73	26.9	16.9	24.3	20.2	77.3	78.7	59.8	106.7		High	0.0004938	2.615e-05	1.94
FALSE	High	AANDAGYFNDEMAPIEVK	[K].AANDAGYFNDEMAPIEVK.[T]	1xOxidation [M12]; 1xTMT6plex [K18]; 1xTMT6plex [N-Term]	0.000759248	0.000907924	1	1	1	1	P42765	P42765 [192-209]		0	2429.21	24.6	25.7	32.3	29.4	46.1	56.6	47.2	41.5	Mandatory Modification Missing	High	0.0004938	0.0001091	4.06
FALSE	High	AALTQQHPPVTNGDTVK	[K].AALTQQHPPVTNGDTVK.[G]	1xDeamidated [N12]; 1xTMT6plex [K17]; 1xTMT6plex [N-Term]; 1xAMTzHexNAc2_10plexTMT [T/N]	0.00327735	0.000907924	1	1	2	6	P15336	P15336 [280-296]		0	2967.6	117	126	151.7	131.1	418.6	393.8	354.7	320.3		High	0.0004938	0.0006671	3.03
FALSE	High	AALTQQHPPVTNGDTVK	[K].AALTQQHPPVTNGDTVK.[G]	1xTMT6plex [K17]; 1xTMT6plex [N-Term]; 1xAMTzHexNAc2_10plexTMT [T11(100)]	0.00414042	0.000907924	1	1	2	2	P15336	P15336 [280-296]	P15336 1xAMTzHexNAc2_10plexTMT [T290(100)]	0	2966.61	52.4	48.1	83.5	61.2	272.9	253.6	245.6	209.6		High	0.0004938	0.0008869	3.09
FALSE	High	AAIAWEAGKPLCIEEVEVAPPK	[K].AAIAWEAGKPLCIEEVEVAPPK.[A]	1xCarbamidomethyl [C12]; 2xTMT6plex [K9; K22]; 1xTMT6plex [N-Term]	0.000541668	0.000907924	1	1	1	1	P08319	P08319 [12-33]		1	3065.73	37.3	39.1	64.6	55.5	71.5	38	36.1	34.7	Mandatory Modification Missing	High	0.0004938	7.174e-05	4.3
FALSE	High	AALAAFNAQNNGSNFQLEEISR	[K].AALAAFNAQNNGSNFQLEEISR.[A]	1xTMT6plex [N-Term]; 1xAMTzHexNAc2_10plexTMT [N/S]	3.92303e-05	0.000907924	1	1	1	4	P02765	P02765 [166-187]		0	3325.68	68.8	74	98.4	63.3	103.4	242.5	364.7	187.2	Mandatory Modification Missing	High	0.0004938	2.779e-06	8.27
FALSE	High	AAFDDAIAELDTLSEESYK	[K].AAFDDAIAELDTLSEESYK.[D]	1xTMT6plex [K19]; 1xTMT6plex [N-Term]	2.91437e-05	0.000907924	1	1	1	2	P62258	P62258 [197-215]		0	2546.29	34.3	46.6	46.3	46.8	60.2	60.3	42.5	62.2	Mandatory Modification Missing	High	0.0004938	1.923e-06	4.39
FALSE	High	AANIVIQTEPPVPVSINSNITR	[R].AANIVIQTEPPVPVSINSNITR.[V]	1xTMT6plex [N-Term]; 1xAMTzHexNAc2_10plexTMT [S15(100)]	0.000374443	0.000907924	1	1	1	4	Q9P2N5	Q9P2N5 [532-553]	Q9P2N5 1xAMTzHexNAc2_10plexTMT [S546(100)]	0	3293.81	57.1	43.8	40.7	30.9	256	226.2	74.8	135.9		High	0.0004938	4.53e-05	6.58
FALSE	High	AEDGIVLDLPLYPAHPQDFHEVEDLIK	[R].AEDGIVLDLPLYPAHPQDFHEVEDLIK.[T]	1xTMT6plex [K27]; 1xTMT6plex [N-Term]	0.000546568	0.000907924	1	1	1	1	P30039	P30039 [115-141]		0	3531.88									Mandatory Modification Missing	High	0.0004938	7.259e-05	5.7
FALSE	High	AEFAEVSKLVTDLTK	[K].AEFAEVSKLVTDLTK.[V]	2xTMT6plex [K8; K15]; 1xTMT6plex [N-Term]	0.00401219	0.000907924	1	1	1	2	P02768	P02768 [250-264]		1	2338.38	125.3	145.5	193.7	110.8	282.3	183.7	340.3	164.3	Mandatory Modification Missing	High	0.0004938	0.0008535	2.86
FALSE	High	AENNPWVTPIADQFQLGVSHVFEYIR	[K].AENNPWVTPIADQFQLGVSHVFEYIR.[S]	1xTMT6plex [N-Term]	0.0013631	0.000907924	1	1	1	1	Q15404	Q15404 [213-238]		0	3259.67	16.2	9	16.5	10.3	19.3	22.7	16.8	21.1	Mandatory Modification Missing	High	0.0004938	0.0002252	4.09
FALSE	High	AGSPFSPPPSSSSLTGEAAISR	[R].AGSPFSPPPSSSSLTGEAAISR.[S]	1xTMT6plex [N-Term]; 1xAMTzHexNAc2_10plexTMT [S3(100)]	0.00273778	0.000907924	1	1	3	4	Q96JY6	Q96JY6 [132-153]	Q96JY6 1xAMTzHexNAc2_10plexTMT [S134(100)]	0	3063.56									No Quan Values	High	0.0004938	0.0005317	2.56
FALSE	High	AGPNGTLFVADAYK	[R].AGPNGTLFVADAYK.[G]	1xTMT6plex [K14]; 1xTMT6plex [N-Term]; 1xAMTzHexNAc2_10plexTMT [N4(100)]	0.000732389	0.000907924	1	1	3	14	Q9HDC9	Q9HDC9 [157-170]	Q9HDC9 1xAMTzHexNAc2_10plexTMT [N160(100)]	0	2613.41	242.5	326.1	1107.3	684.9	806.9	1884.8	1672.9	1041.9		High	0.0004938	0.0001039	5.69
FALSE	High	AGPAIPTPAVSSALAVAVPLGPIMAVTAAPAMVATLGTVTK	[K].AGPAIPTPAVSSALAVAVPLGPIMAVTAAPAMVATLGTVTK.[D]	1xOxidation [M32]; 1xTMT6plex [K41]; 1xTMT6plex [N-Term]; 1xAMTzHexNAc2_10plexTMT [T27(100)]	0.006011	0.000907924	1	1	1	1	O75170	O75170 [909-949]	O75170 1xAMTzHexNAc2_10plexTMT [T935(100)]	0	4988.8	9.1	5.3	7.4	6.2	25.7	19.3	10.9	14.3		High	0.0004938	0.001408	6.71
FALSE	High	AGPAIPTPAVSSALAVAVPLGPIMAVTAAPAMVATLGTVTK	[K].AGPAIPTPAVSSALAVAVPLGPIMAVTAAPAMVATLGTVTK.[D]	1xTMT6plex [K41]; 1xTMT6plex [N-Term]; 1xAMTzHexNAc2_10plexTMT [S/T]	2.94074e-05	0.000907924	1	1	2	2	O75170	O75170 [909-949]		0	4972.81	12.9	9.3	9.4	10.9	189.4	71.6	26.4	32.4		High	0.0004938	1.948e-06	6.03
FALSE	High	AGLQFPVGR	[R].AGLQFPVGR.[VI]	1xTMT6plex [N-Term]	0.00397628	0.000907924	2	15	1	11	Q16777; Q96QV6	Q16777 [22-30]; Q96QV6 [22-30]		0	1173.69	721.7	627.2	1033.9	743.8	2515.7	2338.1	1345.5	1208.2	Mandatory Modification Missing	High	0.0004938	0.0008436	2.46
FALSE	High	AGLQAFFQVQECNK	[K].AGLQAFFQVQECNK.[S]	1xCarbamidomethyl [C12]; 1xTMT6plex [K14]; 1xTMT6plex [N-Term]; 1xAMTzHexNAc2_10plexTMT [N13(100)]	0.000657377	0.000907924	1	1	1	6	P00450	P00450 [346-359]	P00450 1xAMTzHexNAc2_10plexTMT [N358(100)]	0	2829.48	103	109.6	151.1	92.6	126.6	245.8	1352.4	352.1	Mandatory Modification Missing	High	0.0004938	9.127e-05	4.76
FALSE	High	AGLLFIFNFHPSK	[R].AGLLFIFNFHPSK.[S]	1xTMT6plex [K13]; 1xTMT6plex [N-Term]	0.00220612	0.000907924	1	1	1	1	Q04446	Q04446 [619-631]		0	1949.14	18.1	23	35.6	13.9	21	19	23.2	25	Mandatory Modification Missing	High	0.0004938	0.0004067	3.36
FALSE	High	AGIAHLYGIAGSTNVTGDQVK	[K].AGIAHLYGIAGSTNVTGDQVK.[K]	1xTMT6plex [K21]; 1xTMT6plex [N-Term]	3.07619e-05	0.000907924	1	1	1	2	P09467	P09467 [52-72]		0	2530.4	26.6	30.6	54.3	35.5	49.1	53.7	44.1	43.3	Mandatory Modification Missing	High	0.0004938	2.061e-06	5.87
FALSE	High	AGKPHLVLGLLWQIIK	[R].AGKPHLVLGLLWQIIK.[I]	2xTMT6plex [K3; K16]; 1xTMT6plex [N-Term]	0.000337606	0.000907924	1	1	1	1	P13797	P13797 [221-236]		1	2473.6									Mandatory Modification Missing	High	0.0004938	4.002e-05	4.94
FALSE	High	AFVILASQFLSHDPEQLTK	[K].AFVILASQFLSHDPEQLTK.[E]	1xTMT6plex [K19]; 1xTMT6plex [N-Term]	1.67492e-05	0.000907924	1	1	1	2	Q68CK6	Q68CK6 [507-525]		0	2602.46	35.5	35.4	40.9	32.4	148.1	84.1	54.1	46.8	Mandatory Modification Missing	High	0.0004938	9.705e-07	5.2
FALSE	High	AFLTQLDELLTEHR	[K].AFLTQLDELLTEHR.[M]	1xTMT6plex [N-Term]	0.00116443	0.000907924	1	2	1	1	A0A087X1C5	A0A087X1C5 [246-259]		0	1915.05									Mandatory Modification Missing	High	0.0004938	0.0001852	3.44
FALSE	High	AFAMTNQILVEK	[K].AFAMTNQILVEK.[S]	1xOxidation [M4]; 1xTMT6plex [K12]; 1xTMT6plex [N-Term]	0.00478068	0.000907924	1	1	1	1	P31327	P31327 [613-624]		0	1839.05									Mandatory Modification Missing	High	0.0004938	0.001062	4.33
FALSE	High	AFAISGPFNVQFLVK	[K].AFAISGPFNVQFLVK.[G]	1xTMT6plex [K15]; 1xTMT6plex [N-Term]	3.50533e-05	0.000907924	1	1	1	1	P31327	P31327 [1233-1247]		0	2096.23	95.4	226	297.6	299.9	273.1	172.6	52.1	89.4	Mandatory Modification Missing	High	0.0004938	2.423e-06	4.12
FALSE	High	AEVPSSSSSSSSSSSSSSSSSSSSSSSSSQAK	[K].AEVPSSSSSSSSSSSSSSSSSSSSSSSSSQAK.[K]	1xTMT6plex [K32]; 1xTMT6plex [N-Term]; 1xAMTzHexNAc2_10plexTMT [S20(99.3)]	3.51558e-07	0.000907924	1	1	3	4	P0CJ78	P0CJ78 [89-120]	P0CJ78 1xAMTzHexNAc2_10plexTMT [S108(99.3)]	0	4107.9	10.6	11.6	15.5	19.9	36.6	49.8	47.1	52.7		High	0.0004938	8.155e-09	7.47
FALSE	High	AEPPLNASASDQGEK	[R].AEPPLNASASDQGEK.[V]	1xTMT6plex [K15]; 1xTMT6plex [N-Term]; 1xAMTzHexNAc2_10plexTMT [N6(100)]	0.000230245	0.000907924	1	1	1	6	Q9Y4L1	Q9Y4L1 [926-940]	Q9Y4L1 1xAMTzHexNAc2_10plexTMT [N931(100)]	0	2703.4	124.7	155.3	302.7	183	253.3	281.4	227.9	299.3		High	0.0004938	2.492e-05	4.45
FALSE	High	AGYTGDGIVCLEINPCLENHGGCDK	[K].AGYTGDGIVCLEINPCLENHGGCDK.[N]	3xCarbamidomethyl [C10; C16; C23]; 1xTMT6plex [K25]; 1xTMT6plex [N-Term]; 1xAMTzHexNAc2_10plexTMT [N14(100)]	1.58681e-05	0.000907924	1	1	3	6	Q8WWQ8	Q8WWQ8 [1502-1526]	Q8WWQ8 1xAMTzHexNAc2_10plexTMT [N1515(100)]	0	3938.89	467.5	594.1	538.7	504	14.2	28.4	38.7	132.4		High	0.0004938	9.071e-07	5.1
FALSE	High	AIWNVINWENVTER	[K].AIWNVINWENVTER.[Y]	1xTMT6plex [N-Term]	0.000648558	0.000907924	1	1	1	1	P04179	P04179 [203-216]		0	1973.04	47.6	36.4	54	37.1	62	63.3	58.9	47.5	Mandatory Modification Missing	High	0.0004938	8.952e-05	3.87
FALSE	High	AMGIMNSFVNDIFER	[K].AMGIMNSFVNDIFER.[I]	1xTMT6plex [N-Term]	0.000725824	0.000907924	2	14	1	1	Q16778; O60814	Q16778 [59-73]; O60814 [59-73]		0	1972.98	20.8	21.6	31.6	22.7	42.9	29.2	36.4	31.9	Mandatory Modification Missing	High	0.0004938	0.0001031	5.12
FALSE	High	AMGIMNSFVNDIFER	[K].AMGIMNSFVNDIFER.[I]	1xOxidation [M2]; 1xTMT6plex [N-Term]	8.06363e-05	0.000907924	2	14	1	2	Q16778; O60814	Q16778 [59-73]; O60814 [59-73]		0	1988.98	20.1	24.4	27.5	23.8	31.3	36.8	39.9	33.5	Mandatory Modification Missing	High	0.0004938	6.793e-06	5.88
FALSE	High	AVNITSENLIDDVVSLIR	[R].AVNITSENLIDDVVSLIR.[G]	1xTMT6plex [N-Term]; 1xAMTzHexNAc2_10plexTMT [N3(100)]	0.000152838	0.000907924	1	1	1	7	P02748	P02748 [413-430]	P02748 1xAMTzHexNAc2_10plexTMT [N415(100)]	0	2931.6	43.1	39.4	83	67.2	20.2	126.7	711.4	157	Mandatory Modification Missing	High	0.0004938	1.498e-05	3.77
FALSE	High	AVMDDFAAFVEK	[K].AVMDDFAAFVEK.[C]	1xOxidation [M3]; 1xTMT6plex [K12]; 1xTMT6plex [N-Term]	0.00452977	0.000907924	1	1	1	2	P02768	P02768 [570-581]		0	1816.96	31.7	32.4	47	32.8	49.4	57	64	63.1	Mandatory Modification Missing	High	0.0004938	0.0009947	2.99
FALSE	High	AVIQVSQIVAR	[R].AVIQVSQIVAR.[G]	1xTMT6plex [N-Term]	0.00262917	0.000907924	1	1	1	1	Q7Z4W1	Q7Z4W1 [110-120]		0	1412.88	58.3	60.5	89.6	67.2	156.4	100.1	98.3	74.4	Mandatory Modification Missing	High	0.0004938	0.0005068	3.94
FALSE	High	AVILGPPGSGKGTVCQR	[R].AVILGPPGSGKGTVCQR.[I]	1xCarbamidomethyl [C15]; 1xTMT6plex [K11]; 1xTMT6plex [N-Term]	0.000226135	0.000907924	1	1	1	1	P27144	P27144 [8-24]		1	2155.24									Mandatory Modification Missing	High	0.0004938	2.427e-05	4.15
FALSE	High	AVLLGPPGAGKGTQAPR	[R].AVLLGPPGAGKGTQAPR.[L]	1xTMT6plex [K11]; 1xTMT6plex [N-Term]	0.00614742	0.000907924	1	1	1	1	P54819	P54819 [18-34]		1	2048.24	47.2	79.3	116.8	58	508.7	751.3	102.3	90.5	Mandatory Modification Missing	High	0.0004938	0.001452	4.99
FALSE	High	AVEHINKTIAPALVSK	[K].AVEHINKTIAPALVSK.[K]	2xTMT6plex [K7; K16]; 1xTMT6plex [N-Term]	6.0446e-05	0.000907924	1	1	1	2	P06733	P06733 [65-80]		1	2378.47	18	14.5	24.5	20.9	46.7	43.6	30.4	25.1	Mandatory Modification Missing	High	0.0004938	4.758e-06	6.13
FALSE	High	AVPLALALISVSNPR	[R].AVPLALALISVSNPR.[L]	1xTMT6plex [N-Term]	0.00102193	0.000907924	1	1	1	1	Q13200	Q13200 [689-703]		0	1750.08									Mandatory Modification Missing	High	0.0004938	0.0001575	4.98
FALSE	High	AVAIDLPGLGHSK	[R].AVAIDLPGLGHSK.[E]	1xTMT6plex [K13]; 1xTMT6plex [N-Term]	0.00097256	0.000907924	1	1	1	1	Q96IU4	Q96IU4 [64-76]		0	1736.05	56.8	67.9	97.6	72.2	119.7	110.3	88.5	75.5	Mandatory Modification Missing	High	0.0004938	0.0001476	4.36
FALSE	High	ATTITSVLPKPALVASR	[K].ATTITSVLPKPALVASR.[V]	1xTMT6plex [K10]; 1xTMT6plex [N-Term]	0.00523001	0.000907924	1	1	1	1	P31327	P31327 [403-419]		1	2183.35	56	45.9	57.7	36.5	137.2	69.4	42.9	51.1	Mandatory Modification Missing	High	0.0004938	0.001188	3.46
FALSE	High	ATSFLLALEPELEAR	[R].ATSFLLALEPELEAR.[L]	1xTMT6plex [N-Term]	0.0072574	0.000907924	1	1	1	1	P04843	P04843 [66-80]		0	1889.06									Mandatory Modification Missing	High	0.0004938	0.00178	2.57
FALSE	High	ATMILTVGGTAYAIYELAVASFPK	[R].ATMILTVGGTAYAIYELAVASFPK.[K]	1xOxidation [M3]; 1xTMT6plex [K24]; 1xTMT6plex [N-Term]	0.00729001	0.000907924	1	1	1	1	P14406	P14406 [57-80]		0	2961.64									Mandatory Modification Missing	High	0.0004938	0.001788	2.61
FALSE	High	ATLVESSTSGFTPGGGGSSVSMIASR	[K].ATLVESSTSGFTPGGGGSSVSMIASR.[K]	1xOxidation [M22]; 1xTMT6plex [N-Term]; 1xAMTzHexNAc2_10plexTMT [T12(99.1)]	5.77844e-05	0.000907924	1	1	2	2	P49321	P49321 [672-697]	P49321 1xAMTzHexNAc2_10plexTMT [T683(99.1)]	0	3419.7	8.6	4.8	9.3	8.1	31.6	39.3	30.3	24.4		High	0.0004938	4.506e-06	6.23
FALSE	High	ATLVESSTSGFTPGGGGSSVSMIASR	[K].ATLVESSTSGFTPGGGGSSVSMIASR.[K]	1xTMT6plex [N-Term]; 1xAMTzHexNAc2_10plexTMT [T12(98.6)]	0.000136566	0.000907924	1	1	2	2	P49321	P49321 [672-697]	P49321 1xAMTzHexNAc2_10plexTMT [T683(98.6)]	0	3403.7	27.9	23.8	24.7	22	55.1	59.8	45.1	54.3		High	0.0004938	1.302e-05	3.99
FALSE	High	ATLVCLISDFYPGAVTVAWK	[K].ATLVCLISDFYPGAVTVAWK.[A]	1xCarbamidomethyl [C5]; 1xTMT6plex [K20]; 1xTMT6plex [N-Term]	0.000152151	0.000907924	1	5	1	1	B9A064	B9A064 [132-151]		0	2669.48	26.3	27.1	36.2	22.4	77.9	46.5	71.5	57.4	Mandatory Modification Missing	High	0.0004938	1.489e-05	5.01
FALSE	High	AVAFQNPQTHVIENLHAAAYR	[K].AVAFQNPQTHVIENLHAAAYR.[N]	1xTMT6plex [N-Term]	0.000534401	0.000907924	1	1	1	1	P22695	P22695 [163-183]		0	2579.37	103.6	96.9	110.8	81.4	181.9	211.1	217	242.1	Mandatory Modification Missing	High	0.0004938	7.039e-05	6.97
FALSE	High	AVQQPDGLAVLGIFLK	[K].AVQQPDGLAVLGIFLK.[V]	1xTMT6plex [K16]; 1xTMT6plex [N-Term]	0.000559012	0.000907924	1	1	1	2	P00918	P00918 [133-148]		0	2127.29	90.6	113.6	153	83.7	74.7	62	59.9	51.9	Mandatory Modification Missing	High	0.0004938	7.47e-05	5.27
FALSE	High	AVSGIVHMQAAPK	[K].AVSGIVHMQAAPK.[E]	1xOxidation [M8]; 1xTMT6plex [K13]; 1xTMT6plex [N-Term]	0.00246871	0.000907924	1	1	1	2	P28845	P28845 [226-238]		0	1783.03	235.3	253.9	264.6	236.7	357.7	328.2	244.7	228.2	Mandatory Modification Missing	High	0.0004938	0.0004687	4.51
FALSE	High	AVTNHSVYCSTK	[R].AVTNHSVYCSTK.[G]	1xCarbamidomethyl [C9]; 1xTMT6plex [K12]; 1xTMT6plex [N-Term]	0.00603804	0.000907924	1	1	1	1	Q7Z4W1	Q7Z4W1 [142-153]		0	1824.97	43.6	44.8	60.7	51.4	284.3	155.5	94.7	84.5	Mandatory Modification Missing	High	0.0004938	0.001418	3.37
FALSE	High	CTLIDALNVTR	[R].CTLIDALNVTR.[C]	1xCarbamidomethyl [C1]; 1xTMT6plex [N-Term]; 1xAMTzHexNAc2_10plexTMT [N8(99.8)]	0.00149149	0.000907924	1	1	3	4	P15848	P15848 [181-191]	P15848 1xAMTzHexNAc2_10plexTMT [N188(99.8)]	0	2236.2	332.3	557.1	416.3	252.6	1084.6	336.5	199.2	723.2		High	0.0004938	0.0002506	4.62
FALSE	High	CKAAVLWEVK	[K].CKAAVLWEVK.[K]	1xCarbamidomethyl [C1]; 2xTMT6plex [K2; K10]; 1xTMT6plex [N-Term]	0.00378446	0.000907924	1	1	1	1	P00325	P00325 [10-19]		1	1891.14									Mandatory Modification Missing	High	0.0004938	0.0007944	3.94
FALSE	High	CGACPPGYSGNGIQCTDVDECK	[K].CGACPPGYSGNGIQCTDVDECK.[E]	4xCarbamidomethyl [C1; C4; C15; C21]; 1xDeamidated [N11]; 1xTMT6plex [K22]; 1xTMT6plex [N-Term]; 1xAMTzHexNAc2_10plexTMT [Y/S/N/T]	0.00271327	0.000907924	1	1	4	6	P07996	P07996 [572-593]		0	3635.63	189	154.5	108.2	75.4	78.9	131.3	189.9	245.7		High	0.0004938	0.0005271	3.16
FALSE	High	CGACPPGYSGNGIQCTDVDECK	[K].CGACPPGYSGNGIQCTDVDECK.[E]	4xCarbamidomethyl [C1; C4; C15; C21]; 1xTMT6plex [K22]; 1xTMT6plex [N-Term]; 1xAMTzHexNAc2_10plexTMT [S9(99.4)]	0.000274445	0.000907924	1	1	3	7	P07996	P07996 [572-593]	P07996 1xAMTzHexNAc2_10plexTMT [S580(99.4)]	0	3634.65	468.5	254.9	161.7	92.5	90.8	152.4	378.6	532.3		High	0.0004938	3.096e-05	3.18
FALSE	High	CDVCAEGFTGFPSCYPTPSSSNDTR	[R].CDVCAEGFTGFPSCYPTPSSSNDTR.[E]	3xCarbamidomethyl [C1; C4; C14]; 1xTMT6plex [N-Term]; 1xAMTzHexNAc2_10plexTMT [S/N/T/Y]	2.00549e-05	0.000907924	1	1	2	4	O15230	O15230 [458-482]		0	3772.66	33.8	58.9	46.1	36	128.6	166.7	80.2	160.3		High	0.0004938	1.211e-06	5.47
FALSE	High	CDEGLGGSGSCFCDEGWTGPR	[R].CDEGLGGSGSCFCDEGWTGPR.[C]	3xCarbamidomethyl [C1; C11; C13]; 1xTMT6plex [N-Term]; 1xAMTzHexNAc2_10plexTMT [T18(100)]	6.07188e-05	0.000907924	1	1	3	8	Q9NY15	Q9NY15 [2029-2049]	Q9NY15 1xAMTzHexNAc2_10plexTMT [T2046(100)]	0	3264.4	400.6	399.6	504.1	283.2	193.8	272.6	382.4	406.2		High	0.0004938	4.792e-06	3.21
FALSE	High	CCAAADPHECYAK	[K].CCAAADPHECYAK.[V]	3xCarbamidomethyl [C1; C2; C10]; 1xTMT6plex [K13]; 1xTMT6plex [N-Term]	0.00126839	0.000907924	1	1	1	3	P02768	P02768 [384-396]		0	2010.92	190.1	262.9	256.7	188.5	364.7	308.5	356.5	545.8	Mandatory Modification Missing	High	0.0004938	0.0002053	3.52
FALSE	High	CATPHGDNASLEATFVK	[R].CATPHGDNASLEATFVK.[R]	1xCarbamidomethyl [C1]; 1xTMT6plex [K17]; 1xTMT6plex [N-Term]; 1xAMTzHexNAc2_10plexTMT [N/S/T]	0.0048022	0.000907924	1	1	2	2	P23142	P23142 [91-107]		0	3007.54	22.6	21.4	27.3	25.1	31.4	34	184.3	51	Mandatory Modification Missing	High	0.0004938	0.001069	3.23
FALSE	High	CACLAGYTGQR	[K].CACLAGYTGQR.[C]	2xCarbamidomethyl [C1; C3]; 1xTMT6plex [N-Term]; 1xAMTzHexNAc2_10plexTMT [T8(99.7)]	0.000327131	0.000907924	1	1	1	1	Q6UXH9	Q6UXH9 [260-270]	Q6UXH9 1xAMTzHexNAc2_10plexTMT [T267(99.7)]	0	2217.08									No Quan Values	High	0.0004938	3.849e-05	4.35
FALSE	High	AYYHLLEQVAPK	[K].AYYHLLEQVAPK.[G]	1xTMT6plex [K12]; 1xTMT6plex [N-Term]	0.000210416	0.000907924	1	1	1	1	P13796	P13796 [298-309]		0	1890.09	80.8	75.7	103.3	71	112.6	115.5	133.4	145	Mandatory Modification Missing	High	0.0004938	2.228e-05	5.32
FALSE	High	AYVVLGQFLVLK	[K].AYVVLGQFLVLK.[K]	1xTMT6plex [K12]; 1xTMT6plex [N-Term]	0.000566614	0.000907924	1	1	1	1	O75531	O75531 [42-53]		0	1808.14	38.2	48.3	56.5	35.4	68.4	56.5	53.9	58.2	Mandatory Modification Missing	High	0.0004938	7.567e-05	3.53
FALSE	High	AWGTPCEMCPAVNTSEYK	[K].AWGTPCEMCPAVNTSEYK.[I]	2xCarbamidomethyl [C6; C9]; 1xOxidation [M8]; 1xTMT6plex [K18]; 1xTMT6plex [N-Term]; 1xAMTzHexNAc2_10plexTMT [N13(99.4)]	0.00302252	0.000907924	1	1	1	2	P35555	P35555 [1569-1586]	P35555 1xAMTzHexNAc2_10plexTMT [N1581(99.4)]	0	3306.57	81.4	76	66.9	75.5	60.1	230.4	295.1	203	Mandatory Modification Missing	High	0.0004938	0.0006024	5.18
FALSE	High	AWGPGLHGGIVGR	[R].AWGPGLHGGIVGR.[S]	1xTMT6plex [N-Term]	0.00151176	0.000907924	1	1	1	1	O75369	O75369 [554-566]		0	1505.85									Mandatory Modification Missing	High	0.0004938	0.0002549	3.92
FALSE	High	AVVLAANHFGR	[K].AVVLAANHFGR.[F]	1xTMT6plex [N-Term]	0.0016994	0.000907924	1	1	1	1	Q13423	Q13423 [203-213]		0	1383.81	93.6	83.4	114.6	80.3	145.4	150.7	100.4	121.5	Mandatory Modification Missing	High	0.0004938	0.0002948	4.15
FALSE	High	AVTTVTQSTPVPGPSVPPPEELQVSPGPR	[R].AVTTVTQSTPVPGPSVPPPEELQVSPGPR.[Q]	1xTMT6plex [N-Term]; 1xAMTzHexNAc2_10plexTMT [S15(99.5)]	0.00429199	0.000907924	1	1	2	3	P51610	P51610 [1483-1511]	P51610 1xAMTzHexNAc2_10plexTMT [S1497(99.5)]	0	3885.06	7.6	9	14.5	9.5	24	23.6	16.3	17.9		High	0.0004938	0.0009285	4.69
FALSE	High	ATGYPLAFIAAK	[K].ATGYPLAFIAAK.[I]	1xTMT6plex [K12]; 1xTMT6plex [N-Term]	0.00135089	0.000907924	1	1	1	2	P31327	P31327 [729-740]		0	1681.01	82.2	107.9	143.8	84.2	244	139.8	90.6	85.2	Mandatory Modification Missing	High	0.0004938	0.0002217	3.81
FALSE	High	ATFAFGAQTSTTADQGAAK	[K].ATFAFGAQTSTTADQGAAK.[P]	1xTMT6plex [K19]; 1xTMT6plex [N-Term]; 1xAMTzHexNAc2_10plexTMT [T/S]	0.00352181	0.000907924	1	1	1	1	P49790	P49790 [1169-1187]		0	3033.57	14.8	15.6	26.2	20.6	56.5	100.1	68.6	93.4		High	0.0004938	0.0007273	1.74
FALSE	High	ATEISTAVVQR	[K].ATEISTAVVQR.[S]	1xTMT6plex [N-Term]; 1xAMTzHexNAc2_10plexTMT [S5(99.7)]	0.00463268	0.000907924	1	1	1	1	Q8N3X1	Q8N3X1 [793-803]	Q8N3X1 1xAMTzHexNAc2_10plexTMT [S797(99.7)]	0	2135.17	44.3	53.6	51.2	54.9	130.5	201	322.6	202.9		High	0.0004938	0.001022	3.46
FALSE	High	ATCAPQHGAPGPGPADASK	[K].ATCAPQHGAPGPGPADASK.[V]	1xCarbamidomethyl [C3]; 1xTMT6plex [K19]; 1xTMT6plex [N-Term]	0.00620284	0.000907924	1	1	1	1	P21333	P21333 [2541-2559]		0	2248.15									Mandatory Modification Missing	High	0.0004938	0.00147	3.3
FALSE	High	AQPAITTGGSAAVLAGTIK	[K].AQPAITTGGSAAVLAGTIK.[T]	1xTMT6plex [K19]; 1xTMT6plex [N-Term]; 1xAMTzHexNAc2_10plexTMT [T17(100)]	0.00614742	0.000907924	1	1	3	3	Q96L91	Q96L91 [2599-2617]	Q96L91 1xAMTzHexNAc2_10plexTMT [T2615(100)]	0	2916.66	66.8	58.8	68.6	43.8	188.7	177.9	121.1	144.3		High	0.0004938	0.001449	3.03
FALSE	High	AQFAQPEILIGTIPGAGGTQR	[K].AQFAQPEILIGTIPGAGGTQR.[L]	1xTMT6plex [N-Term]	0.00427274	0.000907924	1	1	1	2	P30084	P30084 [158-178]		0	2354.3	56	49.7	54.2	49.1	74.2	77	67.4	59.5	Mandatory Modification Missing	High	0.0004938	0.0009255	4.9
FALSE	High	AQAVASTSTVPSPSQTMPSCTSPSR	[R].AQAVASTSTVPSPSQTMPSCTSPSR.[A]	1xCarbamidomethyl [C20]; 1xOxidation [M17]; 1xTMT6plex [N-Term]; 1xAMTzHexNAc2_10plexTMT [S12(99)]	0.000749063	0.000907924	1	1	2	2	Q8WV99	Q8WV99 [152-176]	Q8WV99 1xAMTzHexNAc2_10plexTMT [S163(99)]	0	3511.7	13.6	15.4	8.7	9	36.4	36.6	42.4	23.3		High	0.0004938	0.0001071	3.13
FALSE	High	APVILGSPDDVLEFLK	[R].APVILGSPDDVLEFLK.[V]	1xTMT6plex [K16]; 1xTMT6plex [N-Term]	0.00268897	0.000907924	1	1	1	2	P09467	P09467 [315-330]		0	2171.27	26.1	25.4	56.8	28.1	53.6	44.4	34.9	36	Mandatory Modification Missing	High	0.0004938	0.0005205	3.96
FALSE	High	APPTLQAETATKPQATSAPSPAPK	[K].APPTLQAETATKPQATSAPSPAPK.[Q]	2xTMT6plex [K12; K24]; 1xTMT6plex [N-Term]; 1xAMTzHexNAc2_10plexTMT [T/S]	0.00110818	0.000907924	1	2	2	2	A8CG34	A8CG34 [655-678]		1	3779.1	9.7	8.1	9.2	4.5	163.4	142.8	65.1	103.5		High	0.0004938	0.0001734	3.15
FALSE	High	APLAGQVSTMVTTSTTTTVAK	[K].APLAGQVSTMVTTSTTTTVAK.[T]	1xTMT6plex [K21]; 1xTMT6plex [N-Term]; 2xAMTzHexNAc2_10plexTMT [S8(99.1); T9(99.1)]	0.00143228	0.000907924	1	1	3	3	A5YKK6	A5YKK6 [1030-1050]	A5YKK6 2xAMTzHexNAc2_10plexTMT [S1037(99.1); T1038(99.1)]	0	3986.14	13.1	11.7	12	5.7	80.2	70.5	79.7	72.8		High	0.0004938	0.000239	1.86
FALSE	High	APLAGQVSTMVTTSTTTTVAK	[K].APLAGQVSTMVTTSTTTTVAK.[T]	1xTMT6plex [K21]; 1xTMT6plex [N-Term]; 1xAMTzHexNAc2_10plexTMT [T/S]	0.0055444	0.000907924	1	1	1	2	A5YKK6	A5YKK6 [1030-1050]		0	3254.77	22	13.7	17.8	14.1	81.4	96.4	106.6	96.7		High	0.0004938	0.001276	3.94
FALSE	High	ANQAIQMACQSLGEPGCTQAQVLSAATIVAK	[R].ANQAIQMACQSLGEPGCTQAQVLSAATIVAK.[H]	2xCarbamidomethyl [C9; C17]; 1xDeamidated [N2]; 1xTMT6plex [K31]; 1xTMT6plex [N-Term]; 1xAMTzHexNAc2_10plexTMT [N/S/T]	0.00169177	0.000907924	1	1	2	2	Q9Y490	Q9Y490 [1470-1500]		0	4407.26	19.4	26.3	22.8	20.6	48.6	45.2	30	87.3		High	0.0004938	0.0002927	2.99
FALSE	High	ANQAIQMACQSLGEPGCTQAQVLSAATIVAK	[R].ANQAIQMACQSLGEPGCTQAQVLSAATIVAK.[H]	2xCarbamidomethyl [C9; C17]; 1xTMT6plex [K31]; 1xTMT6plex [N-Term]; 1xAMTzHexNAc2_10plexTMT [T18(100)]	2.58449e-06	0.000907924	1	1	2	4	Q9Y490	Q9Y490 [1470-1500]	Q9Y490 1xAMTzHexNAc2_10plexTMT [T1487(100)]	0	4406.27	38.7	33.3	30.7	27.1	79.1	71.6	46.1	122.2		High	0.0004938	9.624e-08	5.5
FALSE	High	ANPFGGASHAK	[K].ANPFGGASHAK.[G]	1xTMT6plex [K11]; 1xTMT6plex [N-Term]	0.000382969	0.000907924	1	1	1	1	P62266	P62266 [38-48]		0	1514.85	88	101.6	145.1	91.3	159.8	174.6	174.6	139.8	Mandatory Modification Missing	High	0.0004938	4.674e-05	5.18
FALSE	High	ANNTFYGLSAGVFTK	[R].ANNTFYGLSAGVFTK.[D]	1xTMT6plex [K15]; 1xTMT6plex [N-Term]	0.00251353	0.000907924	1	1	1	4	P00352	P00352 [421-435]		0	2048.12	53	48.2	52.6	52.1	80	84.4	75.1	53.7	Mandatory Modification Missing	High	0.0004938	0.0004788	3.96
FALSE	High	ANNSTYGLAAAVFTK	[R].ANNSTYGLAAAVFTK.[D]	1xTMT6plex [K15]; 1xTMT6plex [N-Term]	0.00210907	0.000907924	1	1	1	1	P05091	P05091 [437-451]		0	1986.11	46.1	58.7	50.6	53.7	102.1	119.9	70.4	53	Mandatory Modification Missing	High	0.0004938	0.0003852	5.46
FALSE	High	AMSSNETAAYK	[K].AMSSNETAAYK.[I]	1xOxidation [M2]; 1xTMT6plex [K11]; 1xTMT6plex [N-Term]; 1xAMTzHexNAc2_10plexTMT [N5(100)]	0.000101912	0.000907924	1	1	2	3	Q8TCJ2	Q8TCJ2 [637-647]	Q8TCJ2 1xAMTzHexNAc2_10plexTMT [N641(100)]	0	2378.21	220.4	239.4	918.7	624.7	313.5	203.5	205.4	239.8		High	0.0004938	9.069e-06	4.45
FALSE	High	AMSSNETAAYK	[K].AMSSNETAAYK.[I]	1xTMT6plex [K11]; 1xTMT6plex [N-Term]; 1xAMTzHexNAc2_10plexTMT [N5(99.7)]	0.00157424	0.000907924	1	1	2	3	Q8TCJ2	Q8TCJ2 [637-647]	Q8TCJ2 1xAMTzHexNAc2_10plexTMT [N641(99.7)]	0	2362.22	77.3	88.5	175.5	124.6	108.8	101.5	124.2	126.1		High	0.0004938	0.0002687	3.31
FALSE	High	AMGIMNSFVNDIFER	[K].AMGIMNSFVNDIFER.[I]	2xOxidation [M2; M5]; 1xTMT6plex [N-Term]	1.15595e-07	0.000907924	2	14	1	4	Q16778; O60814	Q16778 [59-73]; O60814 [59-73]		0	2004.97	58.6	55.6	56.5	57.5	77.1	83.4	83	72.3	Mandatory Modification Missing	High	0.0004938	2.063e-09	9.56
FALSE	High	AQPSVSLGAAYR	[R].AQPSVSLGAAYR.[A]	1xTMT6plex [N-Term]; 1xAMTzHexNAc2_10plexTMT [S6(100)]	0.00300896	0.000907924	1	1	2	4	Q96PK6	Q96PK6 [239-250]	Q96PK6 1xAMTzHexNAc2_10plexTMT [S244(100)]	0	2180.17	44.1	43.7	54.9	44.7	612	432.4	111.7	232.3		High	0.0004938	0.0005972	2.99
FALSE	High	GFLVFAGCLMK	[K].GFLVFAGCLMK.[D]	1xCarbamidomethyl [C8]; 1xTMT6plex [K11]; 1xTMT6plex [N-Term]	0.00380151	0.000907924	1	1	1	1	Q02338	Q02338 [79-89]		0	1700.96	34.6	49	68	33.7	33.4	33.4	31.9	40	Mandatory Modification Missing	High	0.0004938	0.0008	3.63
FALSE	High	AQPVQSKPQK	[R].AQPVQSKPQK.[A]	2xTMT6plex [K7; K10]; 1xTMT6plex [N-Term]	0.00467449	0.000907924	1	1	1	2	Q9NR12	Q9NR12 [84-93]		1	1798.12	98	65.3	85.3	71.2	425	418	855.4	1114.6	Mandatory Modification Missing	High	0.0004938	0.001033	3.45
FALSE	High	AQSLIDLGSSSSTSSTASLSGNSPK	[K].AQSLIDLGSSSSTSSTASLSGNSPK.[T]	1xTMT6plex [K25]; 1xTMT6plex [N-Term]; 1xAMTzHexNAc2_10plexTMT [T16(98.5)]	4.35749e-06	0.000907924	1	1	4	4	Q9NZM3	Q9NZM3 [208-232]	Q9NZM3 1xAMTzHexNAc2_10plexTMT [T223(98.5)]	0	3571.85	68.4	55.4	65.3	48.9	142.4	168.7	108.6	118.9		High	0.0004938	1.836e-07	5.38
FALSE	High	ASSTSLTSTQPTK	[K].ASSTSLTSTQPTK.[T]	1xTMT6plex [K13]; 1xTMT6plex [N-Term]; 1xAMTzHexNAc2_10plexTMT [S5(100)]	0.00061722	0.000907924	1	1	7	12	P35658	P35658 [1352-1364]	P35658 1xAMTzHexNAc2_10plexTMT [S1356(100)]	0	2498.35	123.3	108.8	154.1	113	1084.6	1059.9	486.1	697.6		High	0.0004938	8.426e-05	3.54
FALSE	High	ASSQPTVSGNTSLTTNHQYVSSGYPSLQNSFIK	[R].ASSQPTVSGNTSLTTNHQYVSSGYPSLQNSFIK.[S]	1xTMT6plex [K33]; 1xTMT6plex [N-Term]; 1xAMTzHexNAc2_10plexTMT [S/N/Y/T]	2.31635e-05	0.000907924	1	1	3	4	O95486	O95486 [155-187]		0	4690.38	18.5	15.4	14.5	13.3	158.6	183.2	40.2	78.6		High	0.0004938	1.454e-06	7.32
FALSE	High	ASSHSSQTQGGGSVTK	[R].ASSHSSQTQGGGSVTK.[K]	1xTMT6plex [K16]; 1xTMT6plex [N-Term]	0.000195789	0.000907924	1	1	1	3	P02545	P02545 [402-417]		0	1977.04									Mandatory Modification Missing	High	0.0004938	2.04e-05	6.4
FALSE	High	ASSCTPVPVTMTATPPLPK	[K].ASSCTPVPVTMTATPPLPK.[P]	1xCarbamidomethyl [C4]; 1xOxidation [M11]; 1xTMT6plex [K19]; 1xTMT6plex [N-Term]; 1xAMTzHexNAc2_10plexTMT [T/S]	0.000135952	0.000907924	1	1	3	5	Q5VT52	Q5VT52 [413-431]		0	3160.68	61.3	56.2	85	62.7	371.2	341.2	141.9	204		High	0.0004938	1.298e-05	3.32
FALSE	High	ASSCTPVPVTMTATPPLPK	[K].ASSCTPVPVTMTATPPLPK.[P]	1xCarbamidomethyl [C4]; 1xTMT6plex [K19]; 1xTMT6plex [N-Term]; 1xAMTzHexNAc2_10plexTMT [T/S]	8.17331e-05	0.000907924	1	1	2	4	Q5VT52	Q5VT52 [413-431]		0	3144.69	76.8	71	99.1	58.2	276.2	224.8	137.2	172		High	0.0004938	6.912e-06	3.42
FALSE	High	ASPCDPTFILGCAPCNVICSIIFHK	[K].ASPCDPTFILGCAPCNVICSIIFHK.[R]	4xCarbamidomethyl [C4; C12; C15; C19]; 1xTMT6plex [K25]; 1xTMT6plex [N-Term]	0.000904973	0.000907924	1	1	1	1	P11712	P11712 [161-185]		0	3335.68	15.7	16.2	23.6	23.7	43.9	36.6	23.9	25.2	Mandatory Modification Missing	High	0.0004938	0.0001353	6.34
FALSE	High	ASITPGTILIILTGR	[R].ASITPGTILIILTGR.[H]	1xTMT6plex [N-Term]	0.0055444	0.000907924	1	1	1	1	Q02878	Q02878 [142-156]		0	1755.09	12.9	15	16.2	9.5	24.1	21.2	19.2	17.7	Mandatory Modification Missing	High	0.0004938	0.001276	5
FALSE	High	ASIPATSAVQNVLINPSLIGSK	[K].ASIPATSAVQNVLINPSLIGSK.[N]	1xTMT6plex [K22]; 1xTMT6plex [N-Term]; 1xAMTzHexNAc2_10plexTMT [N15(99.6)]	0.00022818	0.000907924	1	1	1	2	Q16594	Q16594 [201-222]	Q16594 1xAMTzHexNAc2_10plexTMT [N215(99.6)]	0	3369.92	46.6	40	38.8	35	71.7	109.7	62.1	70.7		High	0.0004938	2.466e-05	4.22
FALSE	High	ASLEAAIADAEQR	[R].ASLEAAIADAEQR.[G]	1xTMT6plex [N-Term]	0.00572141	0.000907924	1	1	1	1	P05787	P05787 [329-341]		0	1573.84									Mandatory Modification Missing	High	0.0004938	0.001327	3.46
FALSE	High	ASDVDTSSSTLR	[K].ASDVDTSSSTLR.[K]	1xTMT6plex [N-Term]; 1xAMTzHexNAc2_10plexTMT [T/S]	8.13658e-05	0.000907924	1	1	1	2	Q96T58	Q96T58 [2524-2535]		0	2199.11	72.3	83.6	76.3	65.2	403.1	597	302.1	375.6		High	0.0004938	6.869e-06	4.24
FALSE	High	ASASGSGAQVGGPISSGSSASSVTVTR	[K].ASASGSGAQVGGPISSGSSASSVTVTR.[S]	1xTMT6plex [N-Term]; 2xAMTzHexNAc2_10plexTMT [S15(99.2); S16(99.2)]	9.71298e-06	0.000907924	1	1	2	4	P02545	P02545 [598-624]	P02545 2xAMTzHexNAc2_10plexTMT [S612(99.2); S613(99.2)]	0	4057.05	4		7.6	6.3	203	259.7	55.2	68		High	0.0004938	4.952e-07	7.68
FALSE	High	ASASGSGAQVGGPISSGSSASSVTVTR	[K].ASASGSGAQVGGPISSGSSASSVTVTR.[S]	1xTMT6plex [N-Term]; 1xAMTzHexNAc2_10plexTMT [T/S]	5.01762e-07	0.000907924	1	1	3	11	P02545	P02545 [598-624]		0	3325.69	62.8	62.3	72.2	57.1	191	249.1	123.1	162.1		High	0.0004938	1.268e-08	5.48
FALSE	High	ASASGSGAQVGGPISSGSSASSVTVTR	[K].ASASGSGAQVGGPISSGSSASSVTVTR.[S]	1xTMT6plex [N-Term]	2.41487e-09	0.000907924	1	1	1	3	P02545	P02545 [598-624]		0	2594.32	12.4	12.8	15.6	7.7	67.8	85.2	29.9	38.7	Mandatory Modification Missing	High	0.000493827	1.71905e-11	7.75
FALSE	High	AQTSTDAPTSAPSAPPSTPTPSAGK	[K].AQTSTDAPTSAPSAPPSTPTPSAGK.[R]	1xTMT6plex [K25]; 1xTMT6plex [N-Term]; 1xAMTzHexNAc2_10plexTMT [S13(100)]	5.20991e-05	0.000907924	1	1	2	4	Q8IWZ8	Q8IWZ8 [99-123]	Q8IWZ8 1xAMTzHexNAc2_10plexTMT [S111(100)]	0	3514.81	9.4	9.8	16.2	13.1	63.5	69.6	41.8	51.6		High	0.0004938	3.96e-06	4.73
FALSE	High	AQTAHIVLEDGTK	[K].AQTAHIVLEDGTK.[M]	1xTMT6plex [K13]; 1xTMT6plex [N-Term]	0.00523001	0.000907924	1	1	1	1	P31327	P31327 [43-55]		0	1841.05	40.5	48.9	59.5	42	134.7	125	72.2	68.4	Mandatory Modification Missing	High	0.0004938	0.00119	3.45
FALSE	High	AQQLLANSTALEEAMLQEQQR	[R].AQQLLANSTALEEAMLQEQQR.[L]	1xOxidation [M15]; 1xTMT6plex [N-Term]; 1xAMTzHexNAc2_10plexTMT [S/T/N]	0.000634121	0.000907924	1	1	1	2	O15230	O15230 [2562-2582]		0	3348.71									No Quan Values	High	0.0004938	8.734e-05	4.23
FALSE	High	GGAEAMLVVNNSVLFPPSGNR	[K].GGAEAMLVVNNSVLFPPSGNR.[S]	1xDeamidated [N10]; 1xTMT6plex [N-Term]; 1xAMTzHexNAc2_10plexTMT [S/N]	0.00375059	0.000907924	1	1	1	2	Q8TCT8	Q8TCT8 [107-127]		0	3090.59	28.6	29.7	29.7	21.5	51	47.2	42.9	38.4		High	0.0004938	0.0007885	6.1
FALSE	High	YYVTIIDAPGHR	[K].YYVTIIDAPGHR.[D]	1xTMT6plex [N-Term]	0.00444908	0.000907924	1	2	1	4	P68104	P68104 [85-96]		0	1633.89	128.4	146.6	168.3	135.1	209.3	240.9	258.9	183.8	Mandatory Modification Missing	High	0.0004938	0.0009715	4.59
FALSE	High	GTLFLPPEPGPFPGIVDMFGTGGGLLEYR	[R].GTLFLPPEPGPFPGIVDMFGTGGGLLEYR.[A]	1xOxidation [M18]; 1xTMT6plex [N-Term]	2.8068e-07	0.000907924	1	2	1	3	Q86TX2	Q86TX2 [146-174]		0	3279.7	31	39	45.1	35.6	37.5	33.9	42.1	31.7	Mandatory Modification Missing	High	0.0004938	6.184e-09	8.4
FALSE	High	GIFNGFSVTLK	[K].GIFNGFSVTLK.[E]	1xTMT6plex [K11]; 1xTMT6plex [N-Term]	0.00230763	0.000907924	1	1	1	1	Q00325	Q00325 [102-112]		0	1640.98	57.9	85.1	117.9	85.4	126.3	253.4	141.6	132.6	Mandatory Modification Missing	High	0.0004938	0.0004311	3.67
FALSE	High	GLGESGVFLGCSVFFAIHDAVSAAR	[K].GLGESGVFLGCSVFFAIHDAVSAAR.[Q]	1xCarbamidomethyl [C11]; 1xTMT6plex [N-Term]	2.46708e-05	0.000907924	1	1	1	2	Q06278	Q06278 [1267-1291]		0	2796.43	22.3	21.2	27.5	25.1	43.4	34	31.6	31.3	Mandatory Modification Missing	High	0.0004938	1.571e-06	8.09
FALSE	High	GLGTDEDTIIDIITHR	[K].GLGTDEDTIIDIITHR.[S]	1xTMT6plex [N-Term]	3.35098e-05	0.000907924	1	1	1	2	P08133	P08133 [378-393]		0	1998.07	39.3	39.4	50	45	78.3	71.4	60.2	49.4	Mandatory Modification Missing	High	0.0004938	2.285e-06	5.37
FALSE	High	GVSVSSSTTGLPDMTGSVYNK	[K].GVSVSSSTTGLPDMTGSVYNK.[T]	1xTMT6plex [K21]; 1xTMT6plex [N-Term]; 1xAMTzHexNAc2_10plexTMT [S5(100)]	9.44015e-05	0.000907924	1	1	2	2	Q5T6F2	Q5T6F2 [1002-1022]	Q5T6F2 1xAMTzHexNAc2_10plexTMT [S1006(100)]	0	3276.69	28.9	30	34.7	28.4	112.2	95.6	82.3	88.7		High	0.0004938	8.249e-06	3.78
FALSE	High	GILIGIQQSFR	[K].GILIGIQQSFR.[P]	1xTMT6plex [N-Term]	0.00114881	0.000907924	1	1	1	3	P31327	P31327 [1361-1371]		0	1460.88	286.5	533.6	513.8	485.6	511.5	398.1	187	282	Mandatory Modification Missing	High	0.0004938	0.0001823	3.12
FALSE	High	GVQDVLEILKEEFR	[K].GVQDVLEILKEEFR.[L]	1xTMT6plex [K10]; 1xTMT6plex [N-Term]	0.00365078	0.000907924	1	1	1	1	Q9UJM8	Q9UJM8 [328-341]		1	2133.23	21.5	21.3	32.9	20.7	46	36	37.1	23.9	Mandatory Modification Missing	High	0.0004938	0.0007622	3.34
FALSE	High	GVVDSEDIPLNLSR	[R].GVVDSEDIPLNLSR.[E]	1xTMT6plex [N-Term]	0.000549035	0.000907924	1	1	1	1	Q12931	Q12931 [389-402]		0	1742.95	16.3	18.6	25.9	14.9	47.5	33.8	46.1	24.5	Mandatory Modification Missing	High	0.0004938	7.286e-05	3.74
FALSE	High	GVPGAIVNVSSQCSQR	[R].GVPGAIVNVSSQCSQR.[A]	1xCarbamidomethyl [C13]; 1xTMT6plex [N-Term]	0.000938158	0.000907924	1	1	1	3	Q7Z4W1	Q7Z4W1 [126-141]		0	1887.99	215.1	192.9	245.4	154	375.4	409.8	264.7	286.7	Mandatory Modification Missing	High	0.0004938	0.0001418	4.27
FALSE	High	GVGAAATAVTQALNELLQHVK	[R].GVGAAATAVTQALNELLQHVK.[A]	1xTMT6plex [K21]; 1xTMT6plex [N-Term]	9.09183e-07	0.000907924	1	1	1	2	Q9Y490	Q9Y490 [766-786]		0	2549.48	36	39	47	32.1	71	51.6	115.5	58.4	Mandatory Modification Missing	High	0.0004938	2.645e-08	7.21
FALSE	High	GLQLGQTSTATIQPSQQAQIVTR	[R].GLQLGQTSTATIQPSQQAQIVTR.[S]	1xTMT6plex [N-Term]; 1xAMTzHexNAc2_10plexTMT [S8(98.6)]	6.92906e-06	0.000907924	1	1	2	2	O94842	O94842 [399-421]	O94842 1xAMTzHexNAc2_10plexTMT [S406(98.6)]	0	3386.83	10.5	9	11.9	5.3	144.7	139.4	53.7	78.7		High	0.0004938	3.266e-07	5.95
FALSE	High	GLVAVITGGASGLGLATAER	[K].GLVAVITGGASGLGLATAER.[L]	1xTMT6plex [N-Term]	2.58449e-06	0.000907924	1	1	1	1	Q99714	Q99714 [10-29]		0	2042.18									Mandatory Modification Missing	High	0.0004938	9.641e-08	5.47
FALSE	High	GVFITNETGQPLIGK	[R].GVFITNETGQPLIGK.[V]	1xTMT6plex [K15]; 1xTMT6plex [N-Term]; 1xAMTzHexNAc2_10plexTMT [N6(99.5)]	0.00210907	0.000907924	1	1	1	2	P10253	P10253 [465-479]	P10253 1xAMTzHexNAc2_10plexTMT [N470(99.5)]	0	2763.55	39.4	32.2	60	64.3	117.3	145.5	456	157.1		High	0.0004938	0.0003857	3.12
FALSE	High	GLVSGGLYESHVGCR	[K].GLVSGGLYESHVGCR.[P]	1xCarbamidomethyl [C14]; 1xTMT6plex [N-Term]	4.93585e-05	0.000907924	1	1	1	2	P07858	P07858 [166-180]		0	1819.93	77.3	90.5	88.2	68.9	118.9	128.4	130.6	114	Mandatory Modification Missing	High	0.0004938	3.704e-06	4.58
FALSE	High	GTVQTSVDTTK	[K].GTVQTSVDTTK.[T]	1xTMT6plex [K11]; 1xTMT6plex [N-Term]; 1xAMTzHexNAc2_10plexTMT [S6(100)]	0.00026713	0.000907924	1	1	4	9	Q96Q06	Q96Q06 [699-709]	Q96Q06 1xAMTzHexNAc2_10plexTMT [S704(100)]	0	2326.27	139.4	279.2	563.6	440	1268.3	430	2094.3	709.9		High	0.0004938	2.988e-05	4.3
FALSE	High	GVMLAVDAVIAELKK	[R].GVMLAVDAVIAELKK.[Q]	2xTMT6plex [K14; K15]; 1xTMT6plex [N-Term]	2.7651e-06	0.000907924	1	1	1	1	P10809	P10809 [143-157]		1	2244.4	16.1	18.5	21.9	17.1	149.1	165.3	54.1	35.8	Mandatory Modification Missing	High	0.0004938	1.045e-07	6.69
FALSE	High	GIVSLSDILQALVLTGGEK	[K].GIVSLSDILQALVLTGGEK.[K]	1xTMT6plex [K19]; 1xTMT6plex [N-Term]	0.00022818	0.000907924	1	1	1	1	P54619	P54619 [311-329]		0	2371.42	16.6	20.2	28.6	29.6	27.3	30.3	30.1	31.5	Mandatory Modification Missing	High	0.0004938	2.462e-05	4.62
FALSE	High	GVVVLAKSYNEQR	[R].GVVVLAKSYNEQR.[I]	1xTMT6plex [K7]; 1xTMT6plex [N-Term]	0.00129144	0.000907924	3	4	1	1	P52895; Q04828; P42330	P52895 [264-276]; Q04828 [264-276]; P42330 [264-276]		1	1921.13	240.2	310.6	546	303.7	1234.3	760.8	1177.1	292.8	Mandatory Modification Missing	High	0.0004938	0.0002106	4.91
FALSE	High	GWPLYLSTK	[K].GWPLYLSTK.[N]	1xTMT6plex [K9]; 1xTMT6plex [N-Term]	0.00355362	0.000907924	1	1	1	1	O75874	O75874 [204-212]		0	1522.9	67.3	78.1	111.2	77.1	158.3	143.2	109.4	106.8	Mandatory Modification Missing	High	0.0004938	0.0007353	3.39
FALSE	High	GKPVYHFFGTSTFSQYTVVSDINLAK	[K].GKPVYHFFGTSTFSQYTVVSDINLAK.[I]	2xTMT6plex [K2; K26]; 1xTMT6plex [N-Term]	0.000193162	0.000907924	1	1	1	2	P08319	P08319 [140-165]		1	3593.96	37.8	32.3	42.5	35.5	91.6	49.8	43.5	37.4	Mandatory Modification Missing	High	0.0004938	1.998e-05	5.72
FALSE	High	HFCPNVPIILVGNK	[K].HFCPNVPIILVGNK.[K]	1xCarbamidomethyl [C3]; 1xTMT6plex [K14]; 1xTMT6plex [N-Term]	0.00157424	0.000907924	1	2	1	1	P08134	P08134 [105-118]		0	2066.2	111.7	88.6	133.2	94.4	200.6	177.9	206.9	177.8	Mandatory Modification Missing	High	0.0004938	0.0002679	4.44
FALSE	High	HEVSASTQSTPASSR	[K].HEVSASTQSTPASSR.[A]	1xTMT6plex [N-Term]; 1xAMTzHexNAc2_10plexTMT [S14(99.6)]	1.73636e-05	0.000907924	1	1	2	16	Q01082	Q01082 [2311-2325]	Q01082 1xAMTzHexNAc2_10plexTMT [S2324(99.6)]	0	2505.26	58.9	101.1	157.8	111.5	911.8	848.9	407.4	445.6		High	0.0004938	1.015e-06	6.56
FALSE	High	HEVSASTQSTPASSR	[K].HEVSASTQSTPASSR.[A]	1xTMT6plex [N-Term]	0.000188862	0.000907924	1	1	1	5	Q01082	Q01082 [2311-2325]		0	1773.89	9	12.7	20.2	18.5	122.4	116.9	44.4	69.6	Mandatory Modification Missing	High	0.0004938	1.944e-05	3.63
FALSE	High	HEQNIDCGGGYVK	[K].HEQNIDCGGGYVK.[L]	1xCarbamidomethyl [C7]; 1xTMT6plex [K13]; 1xTMT6plex [N-Term]	6.7954e-05	0.000907924	1	1	1	4	P27797	P27797 [99-111]		0	1934.98	230.4	255.1	247.3	182.6	276.9	295.4	349.6	250.8	Mandatory Modification Missing	High	0.0004938	5.51e-06	4.84
FALSE	High	HEPVGVCGQIIPWNFPLLMQAWK	[R].HEPVGVCGQIIPWNFPLLMQAWK.[L]	1xCarbamidomethyl [C7]; 1xOxidation [M19]; 1xTMT6plex [K23]; 1xTMT6plex [N-Term]	0.000279433	0.000907924	1	1	1	3	P05091	P05091 [173-195]		0	3194.7	43.7	48.8	55.6	50.7	157.5	133	63.7	71.3	Mandatory Modification Missing	High	0.0004938	3.167e-05	7.38
FALSE	High	GWLKSNVSDAVAQSTR	[R].GWLKSNVSDAVAQSTR.[I]	1xTMT6plex [K4]; 1xTMT6plex [N-Term]	8.35942e-05	0.000907924	1	1	1	1	P60174	P60174 [191-206]		1	2177.21	88.6	99.2	193.4	108	355.2	292.2	148.7	118	Mandatory Modification Missing	High	0.0004938	7.084e-06	3.83
FALSE	High	HEPVGVCGQIIPWNFPLLMQAWK	[R].HEPVGVCGQIIPWNFPLLMQAWK.[L]	1xCarbamidomethyl [C7]; 1xTMT6plex [K23]; 1xTMT6plex [N-Term]	2.36909e-05	0.000907924	1	1	1	1	P05091	P05091 [173-195]		0	3178.71	24.5	21.6	29.5	10.7	108.5	56.3	24	32.5	Mandatory Modification Missing	High	0.0004938	1.488e-06	7.49
FALSE	High	GLAPVQAYLHIPDIIK	[R].GLAPVQAYLHIPDIIK.[V]	1xTMT6plex [K16]; 1xTMT6plex [N-Term]	5.04824e-05	0.000907924	1	1	1	1	P11498	P11498 [89-104]		0	2206.34									Mandatory Modification Missing	High	0.0004938	3.797e-06	5.12
FALSE	High	GIASTSDPPTANIKPTPVVSTPSK	[R].GIASTSDPPTANIKPTPVVSTPSK.[V]	2xTMT6plex [K14; K24]; 1xTMT6plex [N-Term]; 1xAMTzHexNAc2_10plexTMT [T10(98.5)]	0.00101734	0.000907924	1	1	3	4	P12270	P12270 [1657-1680]	P12270 1xAMTzHexNAc2_10plexTMT [T1666(98.5)]	1	3784.11	39.8	25.3	23.8	24.7	1041.2	660.7	146.4	430		High	0.0004938	0.000156	5.78
FALSE	High	HAGGVTGGWDNLLAVIPGGSSTPLIPK	[K].HAGGVTGGWDNLLAVIPGGSSTPLIPK.[S]	1xTMT6plex [K27]; 1xTMT6plex [N-Term]	5.42539e-05	0.000907924	1	1	1	2	P49821	P49821 [303-329]		0	3072.72	19.5	27.4	35	27.8	52.9	47.3	36.9	39	Mandatory Modification Missing	High	0.0004938	4.161e-06	6.17
FALSE	High	GLCGTVLIHK	[R].GLCGTVLIHK.[V]	1xCarbamidomethyl [C3]; 1xTMT6plex [K10]; 1xTMT6plex [N-Term]	0.00207145	0.000907924	1	1	1	2	Q3LXA3	Q3LXA3 [153-162]		0	1555.94									Mandatory Modification Missing	High	0.0004938	0.0003773	3.83
FALSE	High	GYLTSFEMFNSTYK	[R].GYLTSFEMFNSTYK.[L]	1xTMT6plex [K14]; 1xTMT6plex [N-Term]; 1xAMTzHexNAc2_10plexTMT [N10(99.5)]	0.00141945	0.000907924	1	1	2	2	O75356	O75356 [223-236]	O75356 1xAMTzHexNAc2_10plexTMT [N232(99.5)]	0	2877.46	42.6	74.8	190.3	152.4	78.1	122.7	75.2	64.7		High	0.0004938	0.0002364	5.5
FALSE	High	GLEQLLVGGSHLK	[K].GLEQLLVGGSHLK.[E]	1xTMT6plex [K13]; 1xTMT6plex [N-Term]	0.000959514	0.000907924	1	1	1	1	P12109	P12109 [136-148]		0	1809.1	129.1	129.8	100.6	78.2	106.6	125	99.1	117.6	Mandatory Modification Missing	High	0.0004938	0.0001451	4.06
FALSE	High	HALIIYDDLSK	[K].HALIIYDDLSK.[Q]	1xTMT6plex [K11]; 1xTMT6plex [N-Term]	0.00542131	0.000907924	1	1	1	1	P25705	P25705 [306-316]		0	1746.02	58.5	67.5	64.3	52.7	240.1	218.5	133.2	124	Mandatory Modification Missing	High	0.0004938	0.001244	3.67
FALSE	High	GTVQALHATGAR	[R].GTVQALHATGAR.[V]	1xTMT6plex [N-Term]	0.00229727	0.000907924	1	1	1	4	Q7Z4W1	Q7Z4W1 [22-33]		0	1410.8	227.2	232.4	299.4	261.8	937.3	678.2	335.9	306.4	Mandatory Modification Missing	High	0.0004938	0.0004298	4.53
FALSE	High	GIVVGIKLDQGGAPLAGTNK	[K].GIVVGIKLDQGGAPLAGTNK.[E]	2xTMT6plex [K7; K20]; 1xTMT6plex [N-Term]	0.0014583	0.000907924	1	1	1	2	P05062	P05062 [102-121]		1	2595.58	58.2	58.3	78.6	50	78.1	115.9	132.6	84.5	Mandatory Modification Missing	High	0.0004938	0.0002436	5.06
FALSE	High	GTVQAGVDTTK	[K].GTVQAGVDTTK.[T]	1xTMT6plex [K11]; 1xTMT6plex [N-Term]; 1xAMTzHexNAc2_10plexTMT [T]	0.00208079	0.000907924	1	1	1	1	Q96Q06	Q96Q06 [171-181]		0	2266.25	82.1	67.5	184.6	154.8	533.2	234.3	743	336.2		High	0.0004938	0.0003789	5.22
FALSE	High	GPGTSFEFALAIVEALNGK	[R].GPGTSFEFALAIVEALNGK.[E]	1xTMT6plex [K19]; 1xTMT6plex [N-Term]	0.000186328	0.000907924	1	1	1	2	Q99497	Q99497 [157-175]		0	2379.33	21.2	22.3	42.1	26.4	68.8	45.8	44.2	35.7	Mandatory Modification Missing	High	0.0004938	1.912e-05	5.17
FALSE	High	GTFATLSELHCDKLHVDPENFR	[K].GTFATLSELHCDKLHVDPENFR.[L]	1xCarbamidomethyl [C11]; 1xTMT6plex [K13]; 1xTMT6plex [N-Term]	0.00127411	0.000907924	1	1	1	2	P68871	P68871 [84-105]		1	3044.57									Mandatory Modification Missing	High	0.0004938	0.0002061	6.28
FALSE	High	GTFATLSELHCDK	[K].GTFATLSELHCDK.[L]	1xCarbamidomethyl [C11]; 1xTMT6plex [K13]; 1xTMT6plex [N-Term]	0.00018218	0.000907924	1	1	1	5	P68871	P68871 [84-96]		0	1937.02	539	612.4	639.6	534.5	821.8	668.8	608.9	808.7	Mandatory Modification Missing	High	0.0004938	1.857e-05	4.74
FALSE	High	GTEVNTTVIGENDPIDEVQGFLFGK	[K].GTEVNTTVIGENDPIDEVQGFLFGK.[L]	1xTMT6plex [K25]; 1xTMT6plex [N-Term]; 1xAMTzHexNAc2_10plexTMT [N/T]	0.000372761	0.000907924	1	1	3	4	Q9NYU2	Q9NYU2 [265-289]		0	3869	53.7	83.4	151.6	168.3	125.6	127.6	143.4	160.7		High	0.0004938	4.513e-05	6.89
FALSE	High	GTDVLKALALGAK	[K].GTDVLKALALGAK.[A]	2xTMT6plex [K6; K13]; 1xTMT6plex [N-Term]	0.00440928	0.000907924	1	1	1	2	Q9UJM8	Q9UJM8 [297-309]		1	1944.25									Mandatory Modification Missing	High	0.0004938	0.0009618	3.41
FALSE	High	GPNCSEPECPGNCHLR	[K].GPNCSEPECPGNCHLR.[G]	3xCarbamidomethyl [C4; C9; C13]; 1xTMT6plex [N-Term]; 1xAMTzHexNAc2_10plexTMT [N3(100)]	0.000636982	0.000907924	1	1	1	8	P24821	P24821 [182-197]	P24821 1xAMTzHexNAc2_10plexTMT [N184(100)]	0	2844.29	26.1	24.4	37.8	25.2	56.4	424.5	982.6	272	Mandatory Modification Missing	High	0.0004938	8.783e-05	3.51
FALSE	High	GGASTTSTTPTPTPSSTSTSR	[K].GGASTTSTTPTPTPSSTSTSR.[P]	1xTMT6plex [N-Term]; 1xAMTzHexNAc2_10plexTMT [S4(100)]	0.000651484	0.000907924	1	1	2	2	Q96MY1	Q96MY1 [372-392]	Q96MY1 1xAMTzHexNAc2_10plexTMT [S375(100)]	0	2942.46	2.2	2.5	3.2	2.3	12.7	44.8	29.9	27		High	0.0004938	8.99e-05	5.82
FALSE	High	GPPTPAPPGAPGGPACLGGTPGVSATSSSASSSTSSSVAEVGVGAGGK	[R].GPPTPAPPGAPGGPACLGGTPGVSATSSSASSSTSSSVAEVGVGAGGK.[R]	1xCarbamidomethyl [C16]; 1xTMT6plex [K48]; 1xTMT6plex [N-Term]	0.00019057	0.000907924	1	1	1	2	Q9H1B7	Q9H1B7 [283-330]		0	4579.3	9.5	12.2	13.8	15.4	28.7	42.4	26.5	26	Mandatory Modification Missing	High	0.0004938	1.971e-05	7.41
FALSE	High	GPQVSSALNLDTSK	[K].GPQVSSALNLDTSK.[F]	1xTMT6plex [K14]; 1xTMT6plex [N-Term]; 1xAMTzHexNAc2_10plexTMT [S5(100)]	0.00187624	0.000907924	1	1	3	5	Q09666	Q09666 [5599-5612]	Q09666 1xAMTzHexNAc2_10plexTMT [S5603(100)]	0	2606.42	26.6	38.4	52.4	42.7	171.9	338.9	132.2	145.4		High	0.0004938	0.0003336	2.7
FALSE	High	GTAGNALMDGASQLMGENR	[R].GTAGNALMDGASQLMGENR.[T]	2xOxidation [M8; M15]; 1xTMT6plex [N-Term]; 1xAMTzHexNAc2_10plexTMT [N18(100)]	6.74435e-06	0.000907924	1	1	2	18	P02675	P02675 [377-395]	P02675 1xAMTzHexNAc2_10plexTMT [N394(100)]	0	2885.38	231.5	230.1	328.4	242.4	297.5	694	3565.4	866.4	Mandatory Modification Missing	High	0.0004938	3.15e-07	8.28
FALSE	High	GTAGNALMDGASQLMGENR	[R].GTAGNALMDGASQLMGENR.[T]	1xOxidation [M]; 1xTMT6plex [N-Term]; 1xAMTzHexNAc2_10plexTMT [N18(100)]	2.2044e-05	0.000907924	1	1	2	40	P02675	P02675 [377-395]	P02675 1xAMTzHexNAc2_10plexTMT [N394(100)]	0	2869.38	380.2	383.1	474.4	361.2	466.2	1179.6	8027.5	1580.4	Mandatory Modification Missing	High	0.0004938	1.362e-06	5.83
FALSE	High	GTAGNALMDGASQLMGENR	[R].GTAGNALMDGASQLMGENR.[T]	1xTMT6plex [N-Term]; 1xAMTzHexNAc2_10plexTMT [N18(100)]	3.9643e-06	0.000907924	1	1	1	7	P02675	P02675 [377-395]	P02675 1xAMTzHexNAc2_10plexTMT [N394(100)]	0	2853.39	72.6	73.6	109.1	66.8	90.3	260.9	1972.1	343.4	Mandatory Modification Missing	High	0.0004938	1.638e-07	4.59
FALSE	High	GQGSVSASVTEGQQNEQ	[K].GQGSVSASVTEGQQNEQ.[-]	1xTMT6plex [N-Term]; 1xAMTzHexNAc2_10plexTMT [N15(100)]	0.000471102	0.000907924	1	1	1	8	P55735	P55735 [306-322]	P55735 1xAMTzHexNAc2_10plexTMT [N320(100)]	0	2666.29	47.5	58.4	97	79.8	82.3	95.9	122.9	126.9		High	0.0004938	6.026e-05	2.79
FALSE	High	GQPFWLTLHFEGR	[R].GQPFWLTLHFEGR.[N]	1xTMT6plex [N-Term]	0.000135341	0.000907924	1	1	1	2	P21980	P21980 [36-48]		0	1816.97	44.5	44	50.4	42.8	57.8	58.8	47.1	49.4	Mandatory Modification Missing	High	0.0004938	1.29e-05	4.89
FALSE	High	GTANTTTAGVPCQR	[R].GTANTTTAGVPCQR.[W]	1xCarbamidomethyl [C12]; 1xTMT6plex [N-Term]; 1xAMTzHexNAc2_10plexTMT [N4(100)]	0.00142585	0.000907924	1	1	2	5	P26927	P26927 [293-306]	P26927 1xAMTzHexNAc2_10plexTMT [N296(100)]	0	2394.21	20.1	24	102.9	77.6	184.8	410.5	912.1	344.2	Mandatory Modification Missing	High	0.0004938	0.0002371	3.12
FALSE	High	GTLMELGISPIVTSGLIMQLLAGAK	[R].GTLMELGISPIVTSGLIMQLLAGAK.[I]	2xOxidation [M4; M18]; 1xTMT6plex [K25]; 1xTMT6plex [N-Term]	0.00339738	0.000907924	1	2	1	1	P61619	P61619 [74-98]		0	3003.72	12.5	12.9	21.2	9.3	28.4	22.4	23.5	22.2	Mandatory Modification Missing	High	0.0004938	0.0006959	5.03
FALSE	High	GPFPPVWNPITYLDHNNFWR	[R].GPFPPVWNPITYLDHNNFWR.[T]	1xTMT6plex [N-Term]	1.32718e-06	0.000907924	1	1	1	1	P27338	P27338 [101-120]		0	2699.37	20.7	22.2	29.8	21.5	80.4	59.7	41.1	48.7	Mandatory Modification Missing	High	0.0004938	4.221e-08	5.84
FALSE	High	GPEAGYVATPIAMVQAAMTLLSDASHLPK	[K].GPEAGYVATPIAMVQAAMTLLSDASHLPK.[A]	1xOxidation [M18]; 1xTMT6plex [K29]; 1xTMT6plex [N-Term]	7.95543e-05	0.000907924	1	1	1	1	Q8NBX0	Q8NBX0 [366-394]		0	3413.82	9.9	11.4	16.2	11.9	16.6	23.8	14.9	14	Mandatory Modification Missing	High	0.0004938	6.678e-06	6.29
FALSE	High	GTVIIIANHGDR	[K].GTVIIIANHGDR.[I]	1xTMT6plex [N-Term]	0.00207145	0.000907924	1	1	1	1	Q16851	Q16851 [474-485]		0	1494.86	72.9	80.5	118.1	79	101.8	96.1	127.7	90.3	Mandatory Modification Missing	High	0.0004938	0.000378	5.02
FALSE	High	GTTTNATSTTTTTASTAVADAQK	[K].GTTTNATSTTTTTASTAVADAQK.[R]	1xTMT6plex [K23]; 1xTMT6plex [N-Term]; 2xAMTzHexNAc2_10plexTMT [T3(98.7); S8(98.7)]	0.000434427	0.000907924	1	1	3	3	Q9UHR5	Q9UHR5 [230-252]	Q9UHR5 2xAMTzHexNAc2_10plexTMT [T232(98.7); S237(98.7)]	0	4121.11	24.6	9.7	35.2	19.1	300.8	503.5	287.5	359.1		High	0.0004938	5.447e-05	5.64
FALSE	High	GTTTNATSTTTTTASTAVADAQK	[K].GTTTNATSTTTTTASTAVADAQK.[R]	1xDeamidated [N5]; 1xTMT6plex [K23]; 1xTMT6plex [N-Term]; 1xAMTzHexNAc2_10plexTMT [T16(99.4)]	0.000398807	0.000907924	1	1	1	1	Q9UHR5	Q9UHR5 [230-252]	Q9UHR5 1xAMTzHexNAc2_10plexTMT [T245(99.4)]	0	3390.73									No Quan Values	High	0.0004938	4.915e-05	3.63
FALSE	High	GLWGLVNNAGISLPTAPNELLTK	[K].GLWGLVNNAGISLPTAPNELLTK.[Q]	1xTMT6plex [K23]; 1xTMT6plex [N-Term]	1.33317e-06	0.000907924	1	1	1	2	O75452	O75452 [105-127]		0	2836.63	29.6	23.1	44.3	50.8	33.3	37.6	34.5	26.3	Mandatory Modification Missing	High	0.0004938	4.238e-08	5.43
FALSE	High	GMEFEGAIIALFHLLATR	[R].GMEFEGAIIALFHLLATR.[T]	1xOxidation [M2]; 1xTMT6plex [N-Term]	0.000218134	0.000907924	1	1	1	1	P61619	P61619 [206-223]		0	2234.22	8.7	16.3	16.7	12.2	23.5	14.1	31.7	17.1	Mandatory Modification Missing	High	0.0004938	2.322e-05	5.43
FALSE	High	GMGGAFVLVLYDEIKK	[R].GMGGAFVLVLYDEIKK.[Y]	2xTMT6plex [K15; K16]; 1xTMT6plex [N-Term]	1.46326e-05	0.000907924	1	2	1	1	P05141	P05141 [281-296]		1	2427.43	33.3	35	64	28	255.5	75	297.8	57.5	Mandatory Modification Missing	High	0.0004938	8.199e-07	4.34
FALSE	High	GMGGAFVLVLYDEIKK	[R].GMGGAFVLVLYDEIKK.[VY]	1xOxidation [M2]; 2xTMT6plex [K15; K16]; 1xTMT6plex [N-Term]	0.00187624	0.000907924	1	3	1	2	P05141	P05141 [281-296]		1	2443.42	64.4	64.5	113.2	52	349.8	117.2	522.6	76.5	Mandatory Modification Missing	High	0.0004938	0.0003342	5.65
FALSE	High	GTTTNATSTTTTTASTAVADAQK	[K].GTTTNATSTTTTTASTAVADAQK.[R]	1xTMT6plex [K23]; 1xTMT6plex [N-Term]; 1xAMTzHexNAc2_10plexTMT [T/S/N]	0.000167241	0.000907924	1	1	4	6	Q9UHR5	Q9UHR5 [230-252]		0	3389.75	123.3	120.3	140.5	100.5	209.9	310.4	273.7	288.1		High	0.0004938	1.675e-05	4.46
FALSE	High	GMGGAFVLVLYDEIKKYT	[R].GMGGAFVLVLYDEIKKYT.[-]	1xOxidation [M2]; 2xTMT6plex [K15; K16]; 1xTMT6plex [N-Term]	0.000289682	0.000907924	1	1	1	3	P05141	P05141 [281-298]		2	2707.53	30.5	33.7	52.4	25.3	163.6	86	288.5	64.1	Mandatory Modification Missing	High	0.0004938	3.301e-05	5.55
FALSE	High	GMSKANSEVAQWR	[R].GMSKANSEVAQWR.[T]	1xOxidation [M2]; 1xTMT6plex [K4]; 1xTMT6plex [N-Term]	0.000481828	0.000907924	1	1	1	1	Q9Y623	Q9Y623 [1364-1376]		1	1938.03	49.3	59.6	44.5	486.2	53.8	58.4	67.9	60.2	Mandatory Modification Missing	High	0.0004938	6.2e-05	3.8
FALSE	High	GTTILISLTSVLHDNK	[K].GTTILISLTSVLHDNK.[E]	1xTMT6plex [K16]; 1xTMT6plex [N-Term]	2.46708e-05	0.000907924	1	1	1	2	P11712	P11712 [384-399]		0	2170.28	44.8	53.9	82.4	65.9	80	51.3	58.7	46	Mandatory Modification Missing	High	0.0004938	1.57e-06	6.53
FALSE	High	GTTATSAQANSTPTSVASVVTSAESPASR	[K].GTTATSAQANSTPTSVASVVTSAESPASR.[Q]	1xTMT6plex [N-Term]; 1xAMTzHexNAc2_10plexTMT [T/N/S]	2.60407e-05	0.000907924	1	1	1	2	Q86YP4	Q86YP4 [316-344]		0	3696.86	9.6	10.8	15.9	7.4	47.6	48.8	32.5	38.2		High	0.0004938	1.675e-06	4.45
FALSE	High	GNFGGSFAGSFGGAGGHAPGVAR	[R].GNFGGSFAGSFGGAGGHAPGVAR.[K]	1xTMT6plex [N-Term]	0.000309924	0.000907924	1	1	1	1	P52272	P52272 [628-650]		0	2264.12									Mandatory Modification Missing	High	0.0004938	3.6e-05	4.87
FALSE	High	GNILIPGINEAVAAVTEEEHK	[R].GNILIPGINEAVAAVTEEEHK.[L]	1xTMT6plex [K21]; 1xTMT6plex [N-Term]	1.53757e-05	0.000907924	1	1	1	2	Q96KP4	Q96KP4 [255-275]		0	2662.48	28	25.7	41	19.4	45.9	44.7	52.3	30.8	Mandatory Modification Missing	High	0.0004938	8.752e-07	5.41
FALSE	High	GNWGHLDQVAALR	[R].GNWGHLDQVAALR.[W]	1xTMT6plex [N-Term]	0.0026769	0.000907924	1	1	1	1	P23141	P23141 [187-199]		0	1665.9									Mandatory Modification Missing	High	0.0004938	0.0005167	4.96
FALSE	High	HFVALSTNTTK	[K].HFVALSTNTTK.[V]	1xTMT6plex [K11]; 1xTMT6plex [N-Term]	0.000849696	0.000907924	1	1	1	1	P06744	P06744 [242-252]		0	1676.97	57.2	62.6	105.6	58.7	91.1	133.5	142.6	139.7	Mandatory Modification Missing	High	0.0004938	0.0001248	4.53
FALSE	High	HFYQPIWTLVGAGAK	[R].HFYQPIWTLVGAGAK.[Q]	1xTMT6plex [K15]; 1xTMT6plex [N-Term]	0.000218134	0.000907924	1	1	1	1	Q9Y6N5	Q9Y6N5 [80-94]		0	2146.22									Mandatory Modification Missing	High	0.0004938	2.323e-05	4.56
FALSE	High	GLKPGVVYEGQLISIQQYGHQEVTR	[K].GLKPGVVYEGQLISIQQYGHQEVTR.[F]	1xTMT6plex [K3]; 1xTMT6plex [N-Term]	0.000203887	0.000907924	1	1	1	2	P02751	P02751 [670-694]		1	3257.8	40.3	37	40.1	33.2	49.4	64.6	82.5	55.3	Mandatory Modification Missing	High	0.0004938	2.138e-05	6.48
FALSE	High	HLDFLDILLLAK	[R].HLDFLDILLLAK.[M]	1xTMT6plex [K12]; 1xTMT6plex [N-Term]	0.000592709	0.000907924	1	2	1	2	Q5TCH4	Q5TCH4 [288-299]		0	1869.16	106.3	123.7	153.6	91.5	88	41	27.1	47.7	Mandatory Modification Missing	High	0.0004938	8.017e-05	3.77
FALSE	High	HLEIIYEINQK	[R].HLEIIYEINQK.[H]	1xTMT6plex [K11]; 1xTMT6plex [N-Term]	0.00690805	0.000907924	1	1	1	2	P06737	P06737 [400-410]		0	1858.08	63.3	65.1	119	71.7	107.5	143.4	70	71.8	Mandatory Modification Missing	High	0.0004938	0.001681	4.22
FALSE	High	HIDCAYVYQNEHEVGEAIQEK	[R].HIDCAYVYQNEHEVGEAIQEK.[I]	1xCarbamidomethyl [C4]; 1xTMT6plex [K21]; 1xTMT6plex [N-Term]	0.00125138	0.000907924	1	1	1	1	O60218	O60218 [42-62]		0	2990.47	23.1	22.9	26.9	17.3	59.2	158.9	117.8	65.7	Mandatory Modification Missing	High	0.0004938	0.0002019	7.23
FALSE	High	GGSSGWSGGLAQNR	[R].GGSSGWSGGLAQNR.[S]	1xTMT6plex [N-Term]; 1xAMTzHexNAc2_10plexTMT [N13(100)]	0.000157024	0.000907924	1	1	1	2	P07357	P07357 [425-438]	P07357 1xAMTzHexNAc2_10plexTMT [N437(100)]	0	2294.15	40.2	65.4	82.8	142.2	241.3	196.2	199.4	109.2	Mandatory Modification Missing	High	0.0004938	1.545e-05	4.42
FALSE	High	GGNSNGALCHFPFLYNNHNYTDCTSEGR	[R].GGNSNGALCHFPFLYNNHNYTDCTSEGR.[R]	2xCarbamidomethyl [C9; C23]; 1xDeamidated [N]; 1xTMT6plex [N-Term]; 1xAMTzHexNAc2_10plexTMT [Y15(99.5)]	2.79862e-05	0.000907924	1	1	8	15	P02751	P02751 [412-439]	P02751 1xAMTzHexNAc2_10plexTMT [Y426(99.5)]	0	4163.86	75	77	89	78.6	110.6	444	921.4	431.2		High	0.0004938	1.838e-06	8.71
FALSE	High	GGNSNGALCHFPFLYNNHNYTDCTSEGR	[R].GGNSNGALCHFPFLYNNHNYTDCTSEGR.[R]	2xCarbamidomethyl [C9; C23]; 2xDeamidated [N5; N16]; 1xTMT6plex [N-Term]; 1xAMTzHexNAc2_10plexTMT [N17(99.6)]	0.000193162	0.000907924	1	1	4	16	P02751	P02751 [412-439]	P02751 1xAMTzHexNAc2_10plexTMT [N428(99.6)]	0	4164.84	72.4	70.5	87.1	69.3	80.9	241.8	718	338.4		High	0.0004938	2.003e-05	7.88
FALSE	High	GGNSNGALCHFPFLYNNHNYTDCTSEGR	[R].GGNSNGALCHFPFLYNNHNYTDCTSEGR.[R]	2xCarbamidomethyl [C9; C23]; 1xTMT6plex [N-Term]; 1xAMTzHexNAc2_10plexTMT [Y15(99.6)]	1.163e-05	0.000907924	1	1	2	4	P02751	P02751 [412-439]	P02751 1xAMTzHexNAc2_10plexTMT [Y426(99.6)]	0	4162.88	14.9	16	23.2	17	28.9	303.4	565	300.7		High	0.0004938	6.175e-07	9.43
FALSE	High	GGNSNGALCHFPFLYNNHNYTDCTSEGR	[R].GGNSNGALCHFPFLYNNHNYTDCTSEGR.[R]	2xCarbamidomethyl [C9; C23]; 3xDeamidated [N3; N5; N16]; 1xTMT6plex [N-Term]; 1xAMTzHexNAc2_10plexTMT [Y15(99.4)]	0.000137801	0.000907924	1	1	2	2	P02751	P02751 [412-439]	P02751 1xAMTzHexNAc2_10plexTMT [Y426(99.4)]	0	4165.83	15.3	16.7	18.7	16.5	107.4	49.8	125.7	61.9		High	0.0004938	1.319e-05	6.16
FALSE	High	HLAPFLPNHPVISLK	[K].HLAPFLPNHPVISLK.[R]	1xTMT6plex [K15]; 1xTMT6plex [N-Term]	0.000524862	0.000907924	1	1	1	1	P23378	P23378 [775-789]		0	2141.3	22	33.4	48.6	24.7	31.2	38.7	25.8	36.7	Mandatory Modification Missing	High	0.0004938	6.893e-05	6.06
FALSE	High	GGNSNGALCHFPFLYNNHNYTDCTSEGRRDNMK	[R].GGNSNGALCHFPFLYNNHNYTDCTSEGRRDNMK.[W]	2xCarbamidomethyl [C9; C23]; 4xDeamidated [N16; N17; N19; N31]; 1xTMT6plex [K33]; 1xTMT6plex [N-Term]	0.00642956	0.000907924	1	1	1	5	P02751	P02751 [412-444]		2	4308.92	56.5	55.8	68.2	38.6	86.3	131.4	718.8	269	Mandatory Modification Missing	High	0.0004938	0.001535	5.06
FALSE	High	GGLPVSQSQEIFSSLQPFR	[R].GGLPVSQSQEIFSSLQPFR.[S]	1xTMT6plex [N-Term]; 1xAMTzHexNAc2_10plexTMT [S6(100)]	0.00249102	0.000907924	1	1	2	2	Q5JSZ5	Q5JSZ5 [1977-1995]	Q5JSZ5 1xAMTzHexNAc2_10plexTMT [S1982(100)]	0	3037.6	22.6	24.4	25.6	26.4	310.3	215.6	86.4	130.5		High	0.0004938	0.0004727	2.85
FALSE	High	GGSGGSYGGGGSGGGYGGGSGSR	[R].GGSGGSYGGGGSGGGYGGGSGSR.[G]	1xTMT6plex [N-Term]	6.91811e-08	0.000907924	1	1	1	7	P35527	P35527 [491-513]		0	2020.89	8.6	8.9	11.7	11.7	14.1	16.8	42.4	49.2	Mandatory Modification Missing	High	0.0004938	1.093e-09	6.87
FALSE	High	GGTPGSGAAAAAGSKPPPSSSASASSSSSSFAQQR	[R].GGTPGSGAAAAAGSKPPPSSSASASSSSSSFAQQR.[F]	1xTMT6plex [K15]; 1xTMT6plex [N-Term]; 1xAMTzHexNAc2_10plexTMT [S14(100)]	1.81082e-06	0.000907924	1	1	2	2	O14497	O14497 [236-270]	O14497 1xAMTzHexNAc2_10plexTMT [S249(100)]	1	4283.14	1.9	2.1			62.8	54.7	28.8	47		High	0.0004938	6.196e-08	5.78
FALSE	High	HLDLLYPTILGHEGAGIVESIGEGVSTVKPGDK	[K].HLDLLYPTILGHEGAGIVESIGEGVSTVKPGDK.[V]	2xTMT6plex [K29; K33]; 1xTMT6plex [N-Term]	0.000805011	0.000907924	1	1	1	1	P28332	P28332 [58-90]		1	4089.28									Mandatory Modification Missing	High	0.0004938	0.0001172	6.73
FALSE	High	HLFTGPVLSK	[K].HLFTGPVLSK.[H]	1xTMT6plex [K10]; 1xTMT6plex [N-Term]	0.00478068	0.000907924	1	1	1	1	P16930	P16930 [48-57]		0	1556.96									Mandatory Modification Missing	High	0.0004938	0.001063	4.26
FALSE	High	HIADLAGNPDLILPVPAFNVINGGSHAGNK	[R].HIADLAGNPDLILPVPAFNVINGGSHAGNK.[L]	1xDeamidated [N19]; 1xTMT6plex [K30]; 1xTMT6plex [N-Term]	0.000541668	0.000907924	1	1	1	1	P13929	P13929 [133-162]		0	3480.9									Mandatory Modification Missing	High	0.0004938	7.149e-05	8.59
FALSE	High	HGYPLIIYDVFPDACK	[K].HGYPLIIYDVFPDACK.[E]	1xCarbamidomethyl [C15]; 1xTMT6plex [K16]; 1xTMT6plex [N-Term]	1.96084e-05	0.000907924	1	1	1	3	P31937	P31937 [61-76]		0	2366.26	30.2	24.7	32.8	26.6	89.9	43.3	44.3	39.3	Mandatory Modification Missing	High	0.0004938	1.183e-06	5.65
FALSE	High	GGVCHNTEGSYR	[R].GGVCHNTEGSYR.[C]	1xCarbamidomethyl [C4]; 1xTMT6plex [N-Term]	0.00666453	0.000907924	1	1	1	2	P35555	P35555 [1126-1137]		0	1565.73									Mandatory Modification Missing	High	0.0004938	0.0016	3.46
FALSE	High	HIADLAGNPDLILPVPAFNVINGGSHAGNK	[R].HIADLAGNPDLILPVPAFNVINGGSHAGNK.[L]	1xTMT6plex [K30]; 1xTMT6plex [N-Term]	0.000161324	0.000907924	1	1	1	1	P13929	P13929 [133-162]		0	3479.92	13.1	26.5	26.8	18.1	16.7	19.9	15.9	10.1	Mandatory Modification Missing	High	0.0004938	1.602e-05	7.54
FALSE	High	HGGTIPIVPTAEFQDR	[K].HGGTIPIVPTAEFQDR.[I]	1xTMT6plex [N-Term]	0.000126501	0.000907924	1	1	1	3	P00367	P00367 [481-496]		0	1967.05	35.1	57.3	43.8	33.3	66.1	64.4	64.1	44.5	Mandatory Modification Missing	High	0.0004938	1.185e-05	5.37
FALSE	High	HIADLAGNSEVILPVPAFNVINGGSHAGNK	[R].HIADLAGNSEVILPVPAFNVINGGSHAGNK.[L]	1xTMT6plex [K30]; 1xTMT6plex [N-Term]	2.6514e-05	0.000907924	1	1	1	1	P06733	P06733 [133-162]		0	3469.9	20.8	25.4	32.9	26.5	23.3	24	35.3	19.4	Mandatory Modification Missing	High	0.0004938	1.715e-06	10.52
FALSE	High	TEAPQASPLAK	[K].TEAPQASPLAK.[P]	1xTMT6plex [K11]; 1xTMT6plex [N-Term]; 1xAMTzHexNAc2_10plexTMT [T1(100)]	0.0101557	0.00127903	1	1	1	1	Q8IY33	Q8IY33 [488-498]	Q8IY33 1xAMTzHexNAc2_10plexTMT [T488(100)]	0	2302.28	127.2	57.7	67.8	40.9	435.8	364.4	157.8	650.6		High	0.0006452	0.002707	2.31
FALSE	High	DDEEMNTWIQAISSAISSDKHEVSASTQSTPASSR	[K].DDEEMNTWIQAISSAISSDKHEVSASTQSTPASSR.[A]	1xOxidation [M5]; 1xTMT6plex [K20]; 1xTMT6plex [N-Term]; 1xAMTzHexNAc2_10plexTMT [S/T/N]	0.0151842	0.00127903	1	1	1	2	Q01082	Q01082 [2291-2325]		1	4971.4									No Quan Values	High	0.0006452	0.004471	7.96
FALSE	High	AAVLWEVK	[K].AAVLWEVK.[K]	1xTMT6plex [K8]; 1xTMT6plex [N-Term]	0.0210162	0.00127903	1	1	1	3	P00325	P00325 [12-19]		0	1373.86	547.2	535.5	836	646.4	1196.7	440.8	355.6	329.7	Mandatory Modification Missing	High	0.0006452	0.006695	3.03
FALSE	High	TENWLSEWWLK	[K].TENWLSEWWLK.[T]	1xTMT6plex [K11]; 1xTMT6plex [N-Term]	0.027662	0.00127903	1	1	1	2	P43155	P43155 [94-104]		0	1950.05									Mandatory Modification Missing	High	0.0006452	0.009419	2.64
FALSE	High	DEGWLAEHMLILGITSPAGK	[R].DEGWLAEHMLILGITSPAGK.[K]	1xOxidation [M9]; 1xTMT6plex [K20]; 1xTMT6plex [N-Term]	0.039687	0.00127903	1	1	1	1	Q16822	Q16822 [275-294]		0	2612.42									Mandatory Modification Missing	High	0.0006452	0.01486	3.97
FALSE	High	TEWLDGKHVVFGK	[K].TEWLDGKHVVFGK.[V]	2xTMT6plex [K7; K13]; 1xTMT6plex [N-Term]	0.0324244	0.00127903	1	1	1	1	P62937	P62937 [119-131]		1	2203.28	39.6	36.1	44.5	32.7	61.9	72.6	59	49.4	Mandatory Modification Missing	High	0.0006452	0.01148	3.92
FALSE	High	TFCPAHK	[K].TFCPAHK.[S]	1xCarbamidomethyl [C3]; 1xTMT6plex [K7]; 1xTMT6plex [N-Term]	0.0165268	0.00127903	1	1	1	1	P49327	P49327 [1879-1885]		0	1318.73	92.3	95	117.2	61.9	358.5	919.5	161.9	237	Mandatory Modification Missing	High	0.0006452	0.004955	3.24
FALSE	High	TFEESFQK	[R].TFEESFQK.[A]	1xTMT6plex [K8]; 1xTMT6plex [N-Term]	0.0182284	0.00127903	1	1	1	3	P31327	P31327 [804-811]		0	1473.8	281.1	332.4	527.7	397.6	921.6	580.6	193.2	292.9	Mandatory Modification Missing	High	0.0006452	0.005599	3.35
FALSE	High	CGLVPVLAENYNK	[K].CGLVPVLAENYNK.[S]	1xCarbamidomethyl [C1]; 1xTMT6plex [K13]; 1xTMT6plex [N-Term]; 1xAMTzHexNAc2_10plexTMT [N12(99.7)]	0.0165268	0.00127903	1	1	1	2	P02787	P02787 [421-433]	P02787 1xAMTzHexNAc2_10plexTMT [N432(99.7)]	0	2666.44	140.9	279.7	300.8	308.9	383	185.5	233.5	298.8	Mandatory Modification Missing	High	0.0006452	0.00496	2.93
FALSE	High	TEEELLETTLK	[K].TEEELLETTLK.[M]	1xTMT6plex [K11]; 1xTMT6plex [N-Term]	0.0183098	0.00127903	1	1	1	4	P23141	P23141 [290-300]		0	1764	26.1	39.3	40.9	28.9	46.7	40.4	58.8	44.2	Mandatory Modification Missing	High	0.0006452	0.005623	2.96
FALSE	High	TEAPAPASSTPQEPWPGPTAPSPTSRPPWAVDPAFAER	[R].TEAPAPASSTPQEPWPGPTAPSPTSRPPWAVDPAFAER.[Y]	1xTMT6plex [N-Term]; 1xAMTzHexNAc2_10plexTMT [T/S]	0.0112564	0.00127903	1	1	2	2	Q9NR12	Q9NR12 [196-233]		1	4914.44	15.7	12.1	8.9	11.1	20.2	25.1	29.6	56		High	0.0006452	0.00307	5.79
FALSE	High	TDAPTPGSNSTPGLRPVPGKPPGVDPLASSLR	[R].TDAPTPGSNSTPGLRPVPGKPPGVDPLASSLR.[T]	1xTMT6plex [K20]; 1xTMT6plex [N-Term]; 1xAMTzHexNAc2_10plexTMT [T1(100)]	0.0149823	0.00127903	1	1	1	1	Q04727	Q04727 [330-361]	Q04727 1xAMTzHexNAc2_10plexTMT [T330(100)]	2	4328.34	20.6	13.4	16.4	15.3	246.9	114.4	31.7	140.3		High	0.0006452	0.004376	5.88
FALSE	High	AAVLWEVKKPFSIEDVEVAPPK	[K].AAVLWEVKKPFSIEDVEVAPPK.[A]	3xTMT6plex [K8; K9; K22]; 1xTMT6plex [N-Term]	0.0213929	0.00127903	1	1	1	2	P00325	P00325 [12-33]		2	3369	10.6	10.4	14.1	7.8	20.1	10.2	8.7	9.9	Mandatory Modification Missing	High	0.0006452	0.006844	4.02
FALSE	High	AAVPSGASTGIYEALELR	[R].AAVPSGASTGIYEALELR.[D]	1xTMT6plex [N-Term]	0.00841443	0.00127903	2	3	1	4	P13929; P06733	P13929 [33-50]; P06733 [33-50]		0	2034.11									Mandatory Modification Missing	High	0.0006452	0.002142	5.07
FALSE	High	TALIHDGLAR	[K].TALIHDGLAR.[G]	1xTMT6plex [N-Term]	0.0138256	0.00127903	1	1	1	1	P25398	P25398 [24-33]		0	1295.76	97.8	95.2	111.3	109.5	194.1	171.1	158.8	149.4	Mandatory Modification Missing	High	0.0006452	0.003965	3.79
FALSE	High	YALLLLLK	[R].YALLLLLK.[H]	1xTMT6plex [K8]; 1xTMT6plex [N-Term]	0.00837681	0.00127903	1	2	1	1	P11712	P11712 [308-315]		0	1404.96	44.3	46.6	54.9	35.9	446.2	73.1	57.6	64.9	Mandatory Modification Missing	High	0.0006452	0.002134	3.29
FALSE	High	TAMSLLWK	[K].TAMSLLWK.[S]	1xTMT6plex [K8]; 1xTMT6plex [N-Term]	0.0136416	0.00127903	1	1	1	3	P23141	P23141 [377-384]		0	1407.84	217.8	339.6	686.2	341.2	1503.6	849.9	2266.2	1402.6	Mandatory Modification Missing	High	0.0006452	0.003895	3.47
FALSE	High	CVCDPGYTGEDCGTR	[R].CVCDPGYTGEDCGTR.[S]	3xCarbamidomethyl [C1; C3; C12]; 1xTMT6plex [N-Term]; 1xAMTzHexNAc2_10plexTMT [T8(100)]	0.0306187	0.00127903	1	1	2	3	P22105	P22105 [326-340]	P22105 1xAMTzHexNAc2_10plexTMT [T333(100)]	0	2707.18	253.9	149.9	157.1	126	139.4	232.7	230.9	360.7		High	0.0006452	0.0107	3.89
FALSE	High	TAWLDGKHVVFGK	[K].TAWLDGKHVVFGK.[V]	2xTMT6plex [K7; K13]; 1xTMT6plex [N-Term]	0.0132217	0.00127903	1	1	1	1	P23284	P23284 [159-171]		1	2145.28	47.3	48.1	64	39.2	132.8	72.2	121.9	62.8	Mandatory Modification Missing	High	0.0006452	0.003747	4.82
FALSE	High	TAWLDGK	[K].TAWLDGK.[H]	1xTMT6plex [K7]; 1xTMT6plex [N-Term]	0.0201922	0.00127903	1	1	1	2	P23284	P23284 [159-165]		0	1248.74	151	138.8	184.7	131.8	309.1	248.5	199.1	237.5	Mandatory Modification Missing	High	0.0006452	0.006366	3.18
FALSE	High	TAVTTVPSMGIGLVK	[K].TAVTTVPSMGIGLVK.[G]	1xOxidation [M9]; 1xTMT6plex [K15]; 1xTMT6plex [N-Term]; 1xAMTzHexNAc2_10plexTMT [S8(98.8)]	0.024875	0.00127903	1	1	1	1	Q8WUH6	Q8WUH6 [70-84]	Q8WUH6 1xAMTzHexNAc2_10plexTMT [S77(98.8)]	0	2679.52									No Quan Values	High	0.0006452	0.008267	2.73
FALSE	High	TAVNALWGK	[K].TAVNALWGK.[V]	1xTMT6plex [K9]; 1xTMT6plex [N-Term]	0.0129875	0.00127903	1	1	1	1	P02042	P02042 [10-18]		0	1417.86	92.4	79.2	118	92.3	240.3	156.4	107	182.1	Mandatory Modification Missing	High	0.0006452	0.003677	3.2
FALSE	High	GTTITLVLK	[R].GTTITLVLK.[E]	1xTMT6plex [K9]; 1xTMT6plex [N-Term]	0.0290395	0.00127903	1	1	1	2	P14625	P14625 [244-252]		0	1403.92	53.9	59.6	74.9	48.3	97.7	88.8	108.9	82	Mandatory Modification Missing	High	0.0006452	0.01	2.89
FALSE	High	TAPVASTPSSTPIPALSPPTK	[K].TAPVASTPSSTPIPALSPPTK.[V]	1xTMT6plex [K21]; 1xTMT6plex [N-Term]; 1xAMTzHexNAc2_10plexTMT [S6(100)]	0.035877	0.00127903	1	1	2	2	Q7Z3K3	Q7Z3K3 [429-449]	Q7Z3K3 1xAMTzHexNAc2_10plexTMT [S434(100)]	0	3209.79	40.7	34.7	42.9	28.8	111.8	150.2	79.3	97.5		High	0.0006452	0.01305	3.76
FALSE	High	CTCPPGYTGLR	[R].CTCPPGYTGLR.[C]	2xCarbamidomethyl [C1; C3]; 1xTMT6plex [N-Term]; 1xAMTzHexNAc2_10plexTMT [T8(100)]	0.0381514	0.00127903	1	1	1	3	Q9UM47	Q9UM47 [1191-1201]	Q9UM47 1xAMTzHexNAc2_10plexTMT [T1198(100)]	0	2242.1	377	208.8	188	125.1	559.2	657.8	741.7	1816.9		High	0.0006452	0.01409	2.68
FALSE	High	TAMSLLWK	[K].TAMSLLWK.[S]	1xOxidation [M3]; 1xTMT6plex [K8]; 1xTMT6plex [N-Term]	0.0177479	0.00127903	1	1	1	2	P23141	P23141 [377-384]		0	1423.84	223.9	203.3	367.1	203.8	729.6	454.6	914.9	567.8	Mandatory Modification Missing	High	0.0006452	0.005417	2.24
FALSE	High	AAWEHMKK	[R].AAWEHMKK.[Q]	2xTMT6plex [K7; K8]; 1xTMT6plex [N-Term]	0.0236915	0.00127903	1	1	1	1	P51659	P51659 [133-140]		1	1687.99									Mandatory Modification Missing	High	0.0006452	0.007769	2.88
FALSE	High	KTNPEIQSTLR	[R].KTNPEIQSTLR.[K]	1xTMT6plex [K1]; 1xTMT6plex [N-Term]	0.0195735	0.00127903	1	1	1	2	P31944	P31944 [226-236]		1	1745.03	120.9	113.3	139.9	95.7	148	168.1	248.6	881.6	Mandatory Modification Missing	High	0.0006452	0.006128	3.72
FALSE	High	AEFAEVSK	[K].AEFAEVSK.[L]	1xTMT6plex [K8]; 1xTMT6plex [N-Term]	0.0148492	0.00127903	1	1	1	2	P02768	P02768 [250-257]		0	1338.77	107	94.3	114.3	80.1	143.8	122	200.7	137.5	Mandatory Modification Missing	High	0.0006452	0.00434	2.35
FALSE	High	AVTKYTSSK	[K].AVTKYTSSK.[-]	2xTMT6plex [K4; K9]; 1xTMT6plex [N-Term]	0.0120913	0.00127903	1	13	1	1	Q16778	Q16778 [118-126]		1	1672.02	67.4	82.7	104.7	160.3	1880.7	1593.4	476.9	488.8	Mandatory Modification Missing	High	0.0006452	0.003353	1.8
FALSE	High	TLMNLGGLAVAR	[R].TLMNLGGLAVAR.[D]	1xTMT6plex [N-Term]	0.0116144	0.00127903	1	1	1	1	P37802	P37802 [128-139]		0	1444.85	61.7	57.5	66.5	45.7	105.9	139.6	77.2	85	Mandatory Modification Missing	High	0.0006452	0.003195	3.42
FALSE	High	AVSTVVVTTAPSPK	[K].AVSTVVVTTAPSPK.[Q]	1xTMT6plex [K14]; 1xTMT6plex [N-Term]; 1xAMTzHexNAc2_10plexTMT [T8(99.2)]	0.0110568	0.00127903	1	1	1	1	Q6P4R8	Q6P4R8 [1280-1293]	Q6P4R8 1xAMTzHexNAc2_10plexTMT [T1287(99.2)]	0	2546.46	43.7	49.6	67.4	45.9	83.6	86.7	63.7	70		High	0.0006452	0.003007	1.44
FALSE	High	KPFEEHWR	[K].KPFEEHWR.[K]	1xTMT6plex [K1]; 1xTMT6plex [N-Term]	0.0235867	0.00127903	1	1	1	1	P31040	P31040 [616-623]		1	1586.88	52.5	67.4	98.5	59.1	144.8	166.4	111.7	87.3	Mandatory Modification Missing	High	0.0006452	0.007747	4.26
FALSE	High	KPFAEYIYK	[R].KPFAEYIYK.[R]	2xTMT6plex [K1; K9]; 1xTMT6plex [N-Term]	0.0388266	0.00127903	1	1	1	1	Q14117	Q14117 [466-474]		1	1846.11	64	78.8	109.5	86.6	103.3	115.1	80.9	84.8	Mandatory Modification Missing	High	0.0006452	0.01442	2.84
FALSE	High	VYQHQVVANCR	[K].VYQHQVVANCR.[A]	1xCarbamidomethyl [C10]; 1xTMT6plex [N-Term]	0.0153203	0.00127903	1	1	1	1	P34896	P34896 [326-336]		0	1602.84	46.9	45	59.4	50.2	58.9	69.8	64.8	61	Mandatory Modification Missing	High	0.0006452	0.004512	3.35
FALSE	High	TLPSTSSSGSK	[R].TLPSTSSSGSK.[R]	1xTMT6plex [K11]; 1xTMT6plex [N-Term]; 1xAMTzHexNAc2_10plexTMT [S6(99.7)]	0.0153203	0.00127903	1	1	1	1	P08651	P08651 [270-280]	P08651 1xAMTzHexNAc2_10plexTMT [S275(99.7)]	0	2241.22	60.6	54.7	57.8	52.6	290.1	263	100.5	130.7		High	0.0006452	0.004523	3.41
FALSE	High	TLSDYNIQK	[R].TLSDYNIQK.[E]	1xTMT6plex [K9]; 1xTMT6plex [N-Term]	0.00984243	0.00127903	1	4	1	4	P62987	P62987 [55-63]		0	1539.88	209.5	216.7	247.1	201.6	385.2	401.7	371.5	395.7	Mandatory Modification Missing	High	0.0006452	0.002608	3.52
FALSE	High	GVFVVAAK	[R].GVFVVAAK.[R]	1xTMT6plex [K8]; 1xTMT6plex [N-Term]	0.0138875	0.00127903	1	1	1	3	P42765	P42765 [6-13]		0	1248.81	408.9	528.8	666.1	401.4	1187.5	778.7	533	387.4	Mandatory Modification Missing	High	0.0006452	0.003994	2.98
FALSE	High	KNIHPWVK	[K].KNIHPWVK.[Q]	2xTMT6plex [K1; K8]; 1xTMT6plex [N-Term]	0.0225634	0.00127903	1	1	1	1	P31327	P31327 [935-942]		1	1709.08	82	79.3	154.7	86.2	186.8	102.5	38.9	65.3	Mandatory Modification Missing	High	0.0006452	0.007302	3.6
FALSE	High	TISTSDPAEVLVK	[K].TISTSDPAEVLVK.[N]	1xTMT6plex [K13]; 1xTMT6plex [N-Term]; 1xAMTzHexNAc2_10plexTMT [S5(99.6)]	0.0151842	0.00127903	1	1	2	3	Q86UE4	Q86UE4 [492-504]	Q86UE4 1xAMTzHexNAc2_10plexTMT [S496(99.6)]	0	2549.43	128.9	154.4	251.1	177.3	956.8	578.1	375.2	662.4		High	0.0006452	0.004462	2.45
FALSE	High	TLTAAAVSGAQPILSK	[R].TLTAAAVSGAQPILSK.[L]	1xTMT6plex [K16]; 1xTMT6plex [N-Term]; 1xAMTzHexNAc2_10plexTMT [S8(100)]	0.0116664	0.00127903	1	1	1	2	O60664	O60664 [69-84]	O60664 1xAMTzHexNAc2_10plexTMT [S76(100)]	0	2717.56	51.7	64	72	53.2	140.6	128.3	99.3	95.4		High	0.0006452	0.003215	2.75
FALSE	High	AVLHVALR	[R].AVLHVALR.[N]	1xTMT6plex [N-Term]	0.0442746	0.00127903	1	1	1	3	P06744	P06744 [97-104]		0	1107.72	92.4	121.3	195.2	118.6	199.9	240.2	328.7	162.7	Mandatory Modification Missing	High	0.0006452	0.01705	3.13
FALSE	High	KPAAAGVK	[K].KPAAAGVK.[K]	2xTMT6plex [K1; K8]; 1xTMT6plex [N-Term]	0.0369972	0.00127903	1	1	1	1	P16401	P16401 [161-168]		1	1428.95	87.8	92.5	108.3	93.7	273.6	327.5	198.5	357.3	Mandatory Modification Missing	High	0.0006452	0.01357	2.79
FALSE	High	TFTCTAAYPESK	[K].TFTCTAAYPESK.[T]	1xCarbamidomethyl [C4]; 1xTMT6plex [K12]; 1xTMT6plex [N-Term]	0.0110075	0.00127903	1	1	1	2	P01876	P01876 [201-212]		0	1833.95									Mandatory Modification Missing	High	0.0006452	0.002996	4.36
FALSE	High	VYVQHLLK	[K].VYVQHLLK.[Q]	1xTMT6plex [K8]; 1xTMT6plex [N-Term]	0.039687	0.00127903	1	1	1	1	P16435	P16435 [603-610]		0	1457.92									Mandatory Modification Missing	High	0.0006452	0.0148	2.65
FALSE	High	KPIQEVLK	[K].KPIQEVLK.[E]	2xTMT6plex [K1; K8]; 1xTMT6plex [N-Term]	0.0158768	0.00127903	3	3	1	1	P00325; P07327; P00326	P00325 [249-256]; P07327 [249-256]; P00326 [249-256]		1	1642.09									Mandatory Modification Missing	High	0.0006452	0.004717	3.43
FALSE	High	AAWEHMK	[R].AAWEHMK.[K]	1xTMT6plex [K7]; 1xTMT6plex [N-Term]	0.0272975	0.00127903	1	1	1	1	P51659	P51659 [133-139]		0	1330.73	114.9	148.8	165.8	126.2	608.4	231.5	193.3	166	Mandatory Modification Missing	High	0.0006452	0.009294	3.38
FALSE	High	TGIYEEK	[K].TGIYEEK.[H]	1xTMT6plex [K7]; 1xTMT6plex [N-Term]	0.0460489	0.00127903	1	1	1	2	P27824	P27824 [211-217]		0	1297.74	135	145.8	181.1	127.4	231.3	229.9	373	290.8	Mandatory Modification Missing	High	0.0006452	0.01789	2.98
FALSE	High	WVQQNIAHFGGNPDR	[R].WVQQNIAHFGGNPDR.[V]	1xTMT6plex [N-Term]	0.00945372	0.00127903	1	1	1	1	O00748	O00748 [207-221]		0	1968									Mandatory Modification Missing	High	0.0006452	0.00247	3.13
FALSE	High	TAAYVNAIEK	[R].TAAYVNAIEK.[V]	1xTMT6plex [K10]; 1xTMT6plex [N-Term]	0.0269378	0.00127903	1	2	1	1	P00367	P00367 [536-545]		0	1537.9	63.1	73.4	91.1	60.6	141.5	99.6	78.1	75.5	Mandatory Modification Missing	High	0.0006452	0.009114	3.26
FALSE	High	TGPNLHGLFGR	[K].TGPNLHGLFGR.[K]	1xTMT6plex [N-Term]	0.0296876	0.00127903	1	1	1	2	P99999	P99999 [29-39]		0	1397.79	24.7	23.7	32.6	14.6	55.7	63	43.7	44.7	Mandatory Modification Missing	High	0.0006452	0.01028	4.36
FALSE	High	HLWEVDVQGSK	[R].HLWEVDVQGSK.[A]	1xTMT6plex [K11]; 1xTMT6plex [N-Term]	0.0132809	0.00127903	1	1	1	1	P04424	P04424 [33-43]		0	1755.98									Mandatory Modification Missing	High	0.0006452	0.00378	3.81
FALSE	High	TLIISFLFK	[R].TLIISFLFK.[F]	1xTMT6plex [K9]; 1xTMT6plex [N-Term]	0.00845221	0.00127903	1	1	1	1	Q06278	Q06278 [517-525]		0	1539.99	140.3	138.8	203.8	111.2	165	45.1	49	58	Mandatory Modification Missing	High	0.0006452	0.00216	3.46
FALSE	High	TIAPALVSK	[K].TIAPALVSK.[K]	1xTMT6plex [K9]; 1xTMT6plex [N-Term]	0.0229674	0.00127903	1	1	1	8	P06733	P06733 [72-80]		0	1357.88	356.5	289.3	369.3	227.9	530.9	423.3	527.5	427.8	Mandatory Modification Missing	High	0.0006452	0.007457	2.44
FALSE	High	AYGRDIVEAHYR	[R].AYGRDIVEAHYR.[A]	1xTMT6plex [N-Term]	0.017669	0.00127903	1	1	1	1	P15104	P15104 [170-181]		1	1678.89									Mandatory Modification Missing	High	0.0006452	0.005386	4.12
FALSE	High	TIEEVVGR	[K].TIEEVVGR.[A]	1xTMT6plex [N-Term]	0.0425666	0.00127903	1	1	1	2	P05091	P05091 [429-436]		0	1131.66	151.1	141.8	130	119	170.1	189.5	162.2	114	Mandatory Modification Missing	High	0.0006452	0.0162	2.06
FALSE	High	TIEEYAVCPDLK	[K].TIEEYAVCPDLK.[V]	1xCarbamidomethyl [C8]; 1xTMT6plex [K12]; 1xTMT6plex [N-Term]	0.0214881	0.00127903	1	1	1	3	P36871	P36871 [153-164]		0	1896.02									Mandatory Modification Missing	High	0.0006452	0.006884	3.17
FALSE	High	TLEPEELNLILK	[K].TLEPEELNLILK.[N]	1xTMT6plex [K12]; 1xTMT6plex [N-Term]	0.0322819	0.00127903	1	1	1	1	Q06520	Q06520 [205-216]		0	1870.13	22.4	23.9	35.3	32	37.4	41.8	40.1	28.6	Mandatory Modification Missing	High	0.0006452	0.01145	2.51
FALSE	High	TLEQVGQGIVASAAVVTTASSTPNTVR	[K].TLEQVGQGIVASAAVVTTASSTPNTVR.[I]	1xTMT6plex [N-Term]; 1xAMTzHexNAc2_10plexTMT [S12(100)]	0.017669	0.00127903	1	1	1	1	Q7LBC6	Q7LBC6 [409-435]	Q7LBC6 1xAMTzHexNAc2_10plexTMT [S420(100)]	0	3617.94									No Quan Values	High	0.0006452	0.005388	4.88
FALSE	High	HIYLLPSGR	[K].HIYLLPSGR.[I]	1xTMT6plex [N-Term]	0.0172799	0.00127903	1	1	1	2	P17174	P17174 [379-387]		0	1284.76	173.4	194.7	245.4	168.9	276.7	281	252.3	252.1	Mandatory Modification Missing	High	0.0006452	0.005241	3.27
FALSE	High	AYWPDVIHSFPNR	[R].AYWPDVIHSFPNR.[S]	1xTMT6plex [N-Term]; 1xAMTzHexNAc2_10plexTMT [N12(100)]	0.00797387	0.00127903	1	1	1	4	O00584	O00584 [95-107]	O00584 1xAMTzHexNAc2_10plexTMT [N106(100)]	0	2562.31	113.1	128.2	162.1	120.6	260.3	222.8	223	245.9	Mandatory Modification Missing	High	0.0006452	0.002001	4.28
FALSE	High	TAAESFKGK	[K].TAAESFKGK.[I]	2xTMT6plex [K7; K9]; 1xTMT6plex [N-Term]	0.0290395	0.00127903	1	1	1	1	P07237	P07237 [277-285]		1	1625.98	293.4	266.9	451.9	134.5	752.6	386	716	190.6	Mandatory Modification Missing	High	0.0006452	0.01003	2.54
FALSE	High	VTGPQATTGTPLVTMRPASQAGK	[K].VTGPQATTGTPLVTMRPASQAGK.[A]	1xTMT6plex [K23]; 1xTMT6plex [N-Term]; 1xAMTzHexNAc2_10plexTMT [T/S]	0.0421959	0.00127903	1	1	3	3	P51610	P51610 [489-511]		1	3458.89	10	12.2	12.7	12.1	104	63.7	22.2	55		High	0.0006452	0.01603	2.35
FALSE	High	AAVLWELK	[K].AAVLWELK.[K]	1xTMT6plex [K8]; 1xTMT6plex [N-Term]	0.0226637	0.00127903	2	2	1	2	P07327; P00326	P07327 [12-19]; P00326 [12-19]		0	1387.87									Mandatory Modification Missing	High	0.0006452	0.007368	3.73
FALSE	High	AALQHCPK	[R].AALQHCPK.[K]	1xCarbamidomethyl [C6]; 1xTMT6plex [K8]; 1xTMT6plex [N-Term]	0.0244381	0.00127903	1	1	1	1	P21549	P21549 [382-389]		0	1382.8	273.3	405.8	323.5	425.4	735.4	1253.8	357.4	324.5	Mandatory Modification Missing	High	0.0006452	0.008093	3.03
FALSE	High	DSDFSLPPGSASGPTGSPVVK	[K].DSDFSLPPGSASGPTGSPVVK.[L]	1xTMT6plex [K21]; 1xTMT6plex [N-Term]; 1xAMTzHexNAc2_10plexTMT [S5(99.5)]	0.043698	0.00127903	1	1	1	2	Q5JSZ5	Q5JSZ5 [1792-1812]	Q5JSZ5 1xAMTzHexNAc2_10plexTMT [S1796(99.5)]	0	3191.67	85.4	81.5	83.2	64.4	135.1	128.8	116.1	117.1		High	0.0006452	0.01678	3.01
FALSE	High	AALTGLLHR	[R].AALTGLLHR.[T]	1xTMT6plex [N-Term]	0.00924441	0.00127903	1	1	1	2	P55084	P55084 [82-90]		0	1180.74	63.2	69.2	343.1	47.6	243.7	268.4	135.4	235.4	Mandatory Modification Missing	High	0.0006452	0.002408	3.11
FALSE	High	DSDESGDKTTR	[R].DSDESGDKTTR.[S]	1xTMT6plex [K8]; 1xTMT6plex [N-Term]; 1xAMTzHexNAc2_10plexTMT [T/S]	0.0163073	0.00127903	1	1	1	3	Q5JTV8	Q5JTV8 [241-251]		1	2400.21	12.8	12.6	17.8	17.4	65.7	54.3	49.1	53.5		High	0.0006452	0.004877	2.22
FALSE	High	DPILFPSFIHSQK	[R].DPILFPSFIHSQK.[R]	1xTMT6plex [K13]; 1xTMT6plex [N-Term]	0.0170505	0.00127903	1	1	1	1	P04040	P04040 [157-169]		0	1987.14									Mandatory Modification Missing	High	0.0006452	0.005141	5.32
FALSE	High	SPILSSSASTSTLSSAK	[K].SPILSSSASTSTLSSAK.[P]	1xTMT6plex [K17]; 1xTMT6plex [N-Term]; 1xAMTzHexNAc2_10plexTMT [T/S]	0.0405659	0.00127903	1	1	1	2	Q8IWB9	Q8IWB9 [170-186]		0	2813.53	75.2	56.4	69.3	47.9	138.7	159	85.8	105.7		High	0.0006452	0.01521	3.17
FALSE	High	AALGPEGHGIK	[R].AALGPEGHGIK.[I]	1xTMT6plex [K11]; 1xTMT6plex [N-Term]	0.0183098	0.00127903	1	1	1	1	P30613	P30613 [299-309]		0	1507.9	118	144.9	205.5	146.7	164.4	220.5	110.7	121.9	Mandatory Modification Missing	High	0.0006452	0.005631	4.05
FALSE	High	SPILSSSASTSTLSSAK	[K].SPILSSSASTSTLSSAK.[P]	1xTMT6plex [K17]; 1xTMT6plex [N-Term]; 2xAMTzHexNAc2_10plexTMT [S6(99.2); S7(100)]	0.0379844	0.00127903	1	1	1	1	Q8IWB9	Q8IWB9 [170-186]	Q8IWB9 2xAMTzHexNAc2_10plexTMT [S175(99.2); S176(100)]	0	3544.9	14.5	9.5	7.3	4.5	181.6	187.4	47.8	67.8		High	0.0006452	0.01405	3.32
FALSE	High	SPITIITTK	[K].SPITIITTK.[V]	1xTMT6plex [K9]; 1xTMT6plex [N-Term]; 1xAMTzHexNAc2_10plexTMT [T/S]	0.027662	0.00127903	1	1	2	3	P51610	P51610 [794-802]		0	2163.28	22.3	12.2	11.1		784.9	539.5	139	404.3		High	0.0006452	0.009454	3.22
FALSE	High	YNPTWHCIVGR	[K].YNPTWHCIVGR.[N]	1xCarbamidomethyl [C7]; 1xTMT6plex [N-Term]	0.0317179	0.00127903	1	2	1	1	Q96FJ2	Q96FJ2 [50-60]		0	1631.83	55.8	57.3	59.8	54.8	123.3	143.1	119.6	109.5	Mandatory Modification Missing	High	0.0006452	0.01122	4.44
FALSE	High	DNPKPNVSEALR	[R].DNPKPNVSEALR.[S]	1xTMT6plex [K4]; 1xTMT6plex [N-Term]; 1xAMTzHexNAc2_10plexTMT [S8(100)]	0.0180669	0.00127903	1	1	1	1	P82909	P82909 [30-41]	P82909 1xAMTzHexNAc2_10plexTMT [S37(100)]	1	2529.39	51.3	62.1	74.5	70.7	226.4	331.2	148.1	152.2		High	0.0006452	0.005529	5.03
FALSE	High	SQAGSTPLTR	[K].SQAGSTPLTR.[E]	1xTMT6plex [N-Term]; 1xAMTzHexNAc2_10plexTMT [T9(100)]	0.024875	0.00127903	1	1	1	1	O43166	O43166 [1400-1409]	O43166 1xAMTzHexNAc2_10plexTMT [T1408(100)]	0	1978.06									No Quan Values	High	0.0006452	0.008267	3.24
FALSE	High	DNIQGITKPAIRR	[R].DNIQGITKPAIRR.[L]	1xTMT6plex [K8]; 1xTMT6plex [N-Term]	0.0166006	0.00127903	1	1	1	1	P62805	P62805 [25-37]		2	1940.18	40.5	30.3	52.3	30.9	152.5	127.2	82.5	78.8	Mandatory Modification Missing	High	0.0006452	0.004992	4.48
FALSE	High	DNATLQATLHAAR	[R].DNATLQATLHAAR.[D]	1xTMT6plex [N-Term]; 1xAMTzHexNAc2_10plexTMT [N2(99.4)]	0.0237968	0.00127903	1	1	1	2	O15230	O15230 [2422-2434]	O15230 1xAMTzHexNAc2_10plexTMT [N2423(99.4)]	0	2342.25	34.2	37.9	45.5	45.4	53	156	98.4	176.1		High	0.0006452	0.007797	2.83
FALSE	High	HLGFQSAEEALR	[K].HLGFQSAEEALR.[G]	1xTMT6plex [N-Term]	0.00783218	0.00127903	1	1	1	2	P50053	P50053 [198-209]		0	1586.85	49	46.2	60.1	52.9	89.3	158	215.1	204.9	Mandatory Modification Missing	High	0.0006452	0.001955	0.64
FALSE	High	DTASLSTTPSESPR	[R].DTASLSTTPSESPR.[A]	1xTMT6plex [N-Term]; 1xAMTzHexNAc2_10plexTMT [T2(100)]	0.0106205	0.00127903	1	1	1	1	Q9NQX3	Q9NQX3 [259-272]	Q9NQX3 1xAMTzHexNAc2_10plexTMT [T260(100)]	0	2409.21									No Quan Values	High	0.0006452	0.002867	2
FALSE	High	LAILGIHNEVSK	[R].LAILGIHNEVSK.[I]	1xTMT6plex [K12]; 1xTMT6plex [N-Term]	0.0252077	0.00127903	1	1	1	1	P12814	P12814 [566-577]		0	1752.08	65.7	52.7	65	59.6	97.5	112.6	128.8	105.7	Mandatory Modification Missing	High	0.0006452	0.008401	3.24
FALSE	High	HLIPAANTGESK	[K].HLIPAANTGESK.[V]	1xTMT6plex [K12]; 1xTMT6plex [N-Term]	0.0354071	0.00127903	1	1	1	1	P62258	P62258 [107-118]		0	1695.98									Mandatory Modification Missing	High	0.0006452	0.01287	1.95
FALSE	High	DWSHYFK	[R].DWSHYFK.[I]	1xTMT6plex [K7]; 1xTMT6plex [N-Term]	0.0229674	0.00127903	1	1	1	4	P05783	P05783 [125-131]		0	1440.77	238.8	242.9	352	286.8	718.9	469.9	835.7	423	Mandatory Modification Missing	High	0.0006452	0.007469	3.08
FALSE	High	SGVSLAALK	[R].SGVSLAALK.[K]	1xTMT6plex [K9]; 1xTMT6plex [N-Term]	0.0181475	0.00127903	3	3	1	1	P16402; P10412; P16403	P16402 [56-64]; P10412 [55-63]; P16403 [55-63]		0	1303.83	38.9	41.1	39.3	31.6	64.4	62.9	45.4	67.3	Mandatory Modification Missing	High	0.0006452	0.005585	2.75
FALSE	High	SGVSLAALKK	[R].SGVSLAALKK.[A]	2xTMT6plex [K9; K10]; 1xTMT6plex [N-Term]	0.0343339	0.00127903	3	3	1	1	P16402; P10412; P16403	P16402 [56-65]; P10412 [55-64]; P16403 [55-64]		1	1661.09									Mandatory Modification Missing	High	0.0006452	0.01233	2.85
FALSE	High	DWEMHVHFK	[K].DWEMHVHFK.[V]	1xTMT6plex [K9]; 1xTMT6plex [N-Term]	0.0249854	0.00127903	1	1	1	2	Q12907	Q12907 [111-119]		0	1686.88									Mandatory Modification Missing	High	0.0006452	0.008308	3.07
FALSE	High	DVNCSVMGPQEK	[R].DVNCSVMGPQEK.[K]	1xCarbamidomethyl [C4]; 1xOxidation [M7]; 1xTMT6plex [K12]; 1xTMT6plex [N-Term]; 1xAMTzHexNAc2_10plexTMT [S5(99.7)]	0.0264654	0.00127903	1	1	2	2	P53634	P53634 [51-62]	P53634 1xAMTzHexNAc2_10plexTMT [S55(99.7)]	0	2569.28	67.9	81	104.3	98.7	105.3	106	224.2	184.3		High	0.0006452	0.008905	2.73
FALSE	High	DVNAAIATIKTK	[K].DVNAAIATIKTK.[R]	2xTMT6plex [K10; K12]; 1xTMT6plex [N-Term]	0.0409227	0.00127903	1	5	1	1	P68363	P68363 [327-338]		1	1932.21									Mandatory Modification Missing	High	0.0006452	0.01542	3.6
FALSE	High	DVLFPGYTHLQR	[R].DVLFPGYTHLQR.[A]	1xTMT6plex [N-Term]	0.00808181	0.00127903	1	1	1	1	P04424	P04424 [152-163]		0	1674.92	104.7	106.6	119.9	114	131.6	133.2	149.6	114.4	Mandatory Modification Missing	High	0.0006452	0.002042	4.78
FALSE	High	HLLIGVSSDR	[K].HLLIGVSSDR.[G]	1xTMT6plex [N-Term]	0.0143924	0.00127903	1	1	1	2	P36542	P36542 [91-100]		0	1325.77	86	87	112.9	80.2	137.7	119.5	107.1	101.6	Mandatory Modification Missing	High	0.0006452	0.004182	3.07
FALSE	High	SIPQSATWK	[R].SIPQSATWK.[-]	1xTMT6plex [K9]; 1xTMT6plex [N-Term]; 1xAMTzHexNAc2_10plexTMT [S1(100)]	0.0233785	0.00127903	1	1	2	2	Q86YP4	Q86YP4 [625-633]	Q86YP4 1xAMTzHexNAc2_10plexTMT [S625(100)]	0	2207.23									No Quan Values	High	0.0006452	0.007639	3.81
FALSE	High	SLQQPGLPSQSCSVQSSGGQPPGR	[K].SLQQPGLPSQSCSVQSSGGQPPGR.[Q]	1xCarbamidomethyl [C12]; 1xTMT6plex [N-Term]; 1xAMTzHexNAc2_10plexTMT [S1(100)]	0.0350972	0.00127903	1	1	1	2	Q53ET0	Q53ET0 [504-527]	Q53ET0 1xAMTzHexNAc2_10plexTMT [S504(100)]	0	3399.7									No Quan Values	High	0.0006452	0.01273	3.53
FALSE	High	DVELLYPVKEK	[R].DVELLYPVKEK.[V]	2xTMT6plex [K9; K11]; 1xTMT6plex [N-Term]	0.0158062	0.00127903	1	1	1	4	P07099	P07099 [278-288]		1	2020.23	68.5	78	147.8	73.6	510	175.5	417.6	105.6	Mandatory Modification Missing	High	0.0006452	0.004691	2.77
FALSE	High	DVECGEGHFCHDNQTCCR	[K].DVECGEGHFCHDNQTCCR.[D]	4xCarbamidomethyl [C4; C10; C16; C17]; 1xTMT6plex [N-Term]; 1xAMTzHexNAc2_10plexTMT [N13(100)]	0.035877	0.00127903	1	1	2	2	P28799	P28799 [518-535]	P28799 1xAMTzHexNAc2_10plexTMT [N530(100)]	0	3241.35	45.9	38.3	29.4	39.7	20.8	21.3	66.2	42.8		High	0.0006452	0.01303	4.02
FALSE	High	SLVPQVSQATGVQLPGK	[R].SLVPQVSQATGVQLPGK.[T]	1xTMT6plex [K17]; 1xTMT6plex [N-Term]; 1xAMTzHexNAc2_10plexTMT [T10(100)]	0.0287841	0.00127903	1	1	2	2	Q96L91	Q96L91 [2728-2744]	Q96L91 1xAMTzHexNAc2_10plexTMT [T2737(100)]	0	2898.65	52.5	46.7	55.8	33.5	119.4	96.3	64.7	85.7		High	0.0006452	0.00992	3.51
FALSE	High	DVCKNYAEAKDVFLGMFLYEYAR	[K].DVCKNYAEAKDVFLGMFLYEYAR.[R]	1xCarbamidomethyl [C3]; 2xTMT6plex [K4; K10]; 1xTMT6plex [N-Term]	0.0101557	0.00127903	1	1	1	1	P02768	P02768 [338-360]		2	3489.82	46.4	59.1	66.2	45	136.1	68	149.5	64.9	Mandatory Modification Missing	High	0.0006452	0.00271	5.44
FALSE	High	DVAPQAPVHFLVIPK	[R].DVAPQAPVHFLVIPK.[K]	1xTMT6plex [K15]; 1xTMT6plex [N-Term]	0.00860506	0.00127903	1	1	1	1	Q9BX68	Q9BX68 [80-94]		0	2089.26									Mandatory Modification Missing	High	0.0006452	0.002197	4.6
FALSE	High	DLVGEFICECPSGYTGQR	[K].DLVGEFICECPSGYTGQR.[C]	2xCarbamidomethyl [C8; C10]; 1xTMT6plex [N-Term]; 1xAMTzHexNAc2_10plexTMT [S/Y/T]	0.0081912	0.00127903	1	1	1	2	Q4LDE5	Q4LDE5 [1248-1265]		0	3048.44	97.1	79.8	72.2	54	71.5	91.4	88.5	129.7		High	0.0006452	0.002068	2.15
FALSE	High	GTDDLNPVTSTPAK	[K].GTDDLNPVTSTPAK.[P]	1xTMT6plex [K14]; 1xTMT6plex [N-Term]; 1xAMTzHexNAc2_10plexTMT [T/S/N]	0.0241153	0.00127903	1	1	1	1	Q6NXT4	Q6NXT4 [366-379]		0	2605.39	25.2	32.4	39.6	28.4	53.9	109.7	83.9	76.7		High	0.0006452	0.007952	1.86
FALSE	High	YIVFVTNYPLTISGK	[K].YIVFVTNYPLTISGK.[I]	1xTMT6plex [K15]; 1xTMT6plex [N-Term]	0.0204633	0.00127903	1	1	1	1	Q96CM8	Q96CM8 [585-599]		0	2173.27									Mandatory Modification Missing	High	0.0006452	0.006463	3.31
FALSE	High	DIVEAHYR	[R].DIVEAHYR.[A]	1xTMT6plex [N-Term]	0.0225634	0.00127903	1	1	1	4	P15104	P15104 [174-181]		0	1231.66	232	228	201.6	177.7	997.1	326.2	254.8	222.8	Mandatory Modification Missing	High	0.0006452	0.007309	3.73
FALSE	High	DLADELALVDVIEDKLK	[K].DLADELALVDVIEDKLK.[G]	2xTMT6plex [K15; K17]; 1xTMT6plex [N-Term]	0.0113576	0.00127903	1	1	1	1	P00338	P00338 [43-59]		1	2586.52									Mandatory Modification Missing	High	0.0006452	0.003107	2.9
FALSE	High	AAQNISKTIATSQNR	[R].AAQNISKTIATSQNR.[I]	1xTMT6plex [K7]; 1xTMT6plex [N-Term]	0.0122545	0.00127903	1	1	1	1	Q99623	Q99623 [256-270]		1	2061.18	32.8	24.8	29.3	22.2	213.4	180.8	67	43.1	Mandatory Modification Missing	High	0.0006452	0.003414	3.83
FALSE	High	GTLSGWILSK	[R].GTLSGWILSK.[A]	1xTMT6plex [K10]; 1xTMT6plex [N-Term]	0.0104321	0.00127903	1	1	1	1	P27824	P27824 [78-87]		0	1519.92	89.9	98.3	102.4	66.7	147.3	124.5	145.1	127.6	Mandatory Modification Missing	High	0.0006452	0.002801	3.19
FALSE	High	SVTELNGDIITNTMTLGDIVFKR	[K].SVTELNGDIITNTMTLGDIVFKR.[I]	1xOxidation [M14]; 1xTMT6plex [K22]; 1xTMT6plex [N-Term]	0.0402121	0.00127903	1	1	1	2	P07148	P07148 [100-122]		1	3011.65	13	17.7	29.2	16.5	33.1	28.1	29.6	22.7	Mandatory Modification Missing	High	0.0006452	0.01504	5.05
FALSE	High	YGLLLLLK	[R].YGLLLLLK.[YH]	1xTMT6plex [K8]; 1xTMT6plex [N-Term]	0.0127006	0.00127903	1	2	1	1	P10632	P10632 [308-315]		0	1390.94									Mandatory Modification Missing	High	0.0006452	0.00357	3.15
FALSE	High	YFYNNQTK	[R].YFYNNQTK.[Q]	1xTMT6plex [K8]; 1xTMT6plex [N-Term]; 1xAMTzHexNAc2_10plexTMT [N5(100)]	0.011824	0.00127903	1	1	1	1	P10646	P10646 [141-148]	P10646 1xAMTzHexNAc2_10plexTMT [N145(100)]	0	2267.19	114.4	194.4	282.9	178	230.9	1801.9	495.3	671	Mandatory Modification Missing	High	0.0006452	0.00327	3.24
FALSE	High	DGSASPAVTK	[K].DGSASPAVTK.[D]	1xTMT6plex [K10]; 1xTMT6plex [N-Term]; 1xAMTzHexNAc2_10plexTMT [T9(100)]	0.0414637	0.00127903	1	1	1	1	Q96RL7	Q96RL7 [1344-1353]	Q96RL7 1xAMTzHexNAc2_10plexTMT [T1352(100)]	0	2122.16	53.6	90.3	191.7	132.9	232.9	228.4	91.6	161.2		High	0.0006452	0.0157	3.35
FALSE	High	KVIVTGASK	[K].KVIVTGASK.[G]	2xTMT6plex [K1; K9]; 1xTMT6plex [N-Term]	0.0154576	0.00127903	1	1	1	1	P28845	P28845 [36-44]		1	1590.06	77.5	63.6	84.8	63.2	740.4	428.8	241.2	162.7	Mandatory Modification Missing	High	0.0006452	0.004568	2.89
FALSE	High	DGLAFNALIHR	[RK].DGLAFNALIHR.[H]	1xTMT6plex [N-Term]	0.00765858	0.00127903	1	2	1	1	O43707	O43707 [194-204]		0	1455.83	50.8	49.9	50.6	51.6	64.4	67.5	70.2	45.7	Mandatory Modification Missing	High	0.0006452	0.001908	4.33
FALSE	High	SYPLVCIAK	[K].SYPLVCIAK.[E]	1xCarbamidomethyl [C6]; 1xTMT6plex [K9]; 1xTMT6plex [N-Term]	0.0161625	0.00127903	1	1	1	1	P23141	P23141 [385-393]		0	1508.89	36	51.7	90.8	58.1	168	112	280.6	137.3	Mandatory Modification Missing	High	0.0006452	0.004828	3.25
FALSE	High	YFPTQALNFAFK	[R].YFPTQALNFAFK.[D]	1xTMT6plex [K12]; 1xTMT6plex [N-Term]	0.0092031	0.00127903	1	4	1	1	P05141	P05141 [81-92]		0	1905.07	36.8	50.5	62.1	48.5	87.2	80.2	120.7	74.6	Mandatory Modification Missing	High	0.0006452	0.002401	4.1
FALSE	High	GTTASATSAASAASSSSSSFQPSPENCR	[K].GTTASATSAASAASSSSSSFQPSPENCR.[Q]	1xCarbamidomethyl [C27]; 1xTMT6plex [N-Term]; 1xAMTzHexNAc2_10plexTMT [S/T/N]	0.0361936	0.00127903	1	1	1	1	Q5TGY3	Q5TGY3 [1073-1100]		0	3664.7	15.6	21.5	23.1	20.5	27.4	35	44.7	35.1		High	0.0006452	0.01319	1.99
FALSE	High	AVKREDLFIVSK	[K].AVKREDLFIVSK.[L]	2xTMT6plex [K3; K12]; 1xTMT6plex [N-Term]	0.0225634	0.00127903	1	1	1	1	O60218	O60218 [67-78]		2	2092.31									Mandatory Modification Missing	High	0.0006452	0.007313	3.58
FALSE	High	SYVTTSTR	[R].SYVTTSTR.[T]	1xTMT6plex [N-Term]; 1xAMTzHexNAc2_10plexTMT [S6(99.8)]	0.0135808	0.00127903	1	1	1	1	P08670	P08670 [29-36]	P08670 1xAMTzHexNAc2_10plexTMT [S34(99.8)]	0	1874.98	10.6	5.5	5.4	10.4	42.1	65.6	38.1	95		High	0.0006452	0.003891	3.24
FALSE	High	TAAAQVGTSVSSATNTSTR	[K].TAAAQVGTSVSSATNTSTR.[P]	1xTMT6plex [N-Term]; 1xAMTzHexNAc2_10plexTMT [T1(100)]	0.0281553	0.00127903	1	1	1	1	P51610	P51610 [612-630]	P51610 1xAMTzHexNAc2_10plexTMT [T612(100)]	0	2770.42									No Quan Values	High	0.0006452	0.009626	2.47
FALSE	High	DIDTAAK	[R].DIDTAAK.[F]	1xTMT6plex [K7]; 1xTMT6plex [N-Term]	0.0350972	0.00127903	1	3	1	6	P05496	P05496 [62-68]		0	1191.7	293.1	365.3	514.6	333.7	501.2	402.7	497.4	256.4	Mandatory Modification Missing	High	0.0006452	0.01272	2.81
FALSE	High	KVICIPK	[R].KVICIPK.[S]	1xCarbamidomethyl [C4]; 2xTMT6plex [K1; K7]; 1xTMT6plex [N-Term]	0.0354071	0.00127903	1	1	1	1	P14550	P14550 [257-263]		1	1545.02	47.2	52.7	94.4	55.6	259.4	133.6	103	72.7	Mandatory Modification Missing	High	0.0006452	0.01286	2.86
FALSE	High	SVQCLYTSSAFPSGK	[R].SVQCLYTSSAFPSGK.[P]	1xCarbamidomethyl [C4]; 1xTMT6plex [K15]; 1xTMT6plex [N-Term]; 1xAMTzHexNAc2_10plexTMT [Y/T/S]	0.0149156	0.00127903	1	1	1	3	O75376	O75376 [1877-1891]		0	2821.46	54.2	43.8	58.6	51.2	159.8	175.7	130.7	199.6		High	0.0006452	0.004355	2.35
FALSE	High	SVLQQPSVNTSIGQPLPSTQLYLR	[K].SVLQQPSVNTSIGQPLPSTQLYLR.[Q]	1xTMT6plex [N-Term]; 1xAMTzHexNAc2_10plexTMT [S/T/N/Y]	0.00797387	0.00127903	1	1	2	5	Q9HC78	Q9HC78 [455-478]		0	3586.95	58.3	71.4	84	50.9	172.1	166.9	79.2	129.6		High	0.0006452	0.002	3.45
FALSE	High	STAPVMDLLGLDAPVACSIANSK	[K].STAPVMDLLGLDAPVACSIANSK.[T]	1xCarbamidomethyl [C17]; 1xOxidation [M6]; 1xTMT6plex [K23]; 1xTMT6plex [N-Term]; 1xAMTzHexNAc2_10plexTMT [S18(100)]	0.00783218	0.00127903	1	1	1	2	Q8WU79	Q8WU79 [180-202]	Q8WU79 1xAMTzHexNAc2_10plexTMT [S197(100)]	0	3535.86	27.6	21.3	20.7	23.1	70.6	86.6	38.3	46		High	0.0006452	0.001961	3.52
FALSE	High	DLSLLSHGGR	[K].DLSLLSHGGR.[V]	1xTMT6plex [N-Term]	0.0289115	0.00127903	1	1	1	1	Q08257	Q08257 [233-242]		0	1283.73									Mandatory Modification Missing	High	0.0006452	0.009959	3.32
FALSE	High	STELSSTSVPFSAAS	[K].STELSSTSVPFSAAS.[-]	1xTMT6plex [N-Term]; 1xAMTzHexNAc2_10plexTMT [S15(100)]	0.0140747	0.00127903	1	1	1	2	O60675	O60675 [142-156]	O60675 1xAMTzHexNAc2_10plexTMT [S156(100)]	0	2431.22	114.4	116.6	118.9	104.6	153.3	209.1	190	172.2		High	0.0006452	0.004056	2.63
FALSE	High	STFSFSMTKPSEK	[K].STFSFSMTKPSEK.[E]	2xTMT6plex [K9; K13]; 1xTMT6plex [N-Term]; 1xAMTzHexNAc2_10plexTMT [T8(99.1)]	0.0425666	0.00127903	1	1	1	1	P49790	P49790 [1149-1161]	P49790 1xAMTzHexNAc2_10plexTMT [T1156(99.1)]	1	2895.56	27.4	30.5	45.8	33.3	427.1	381.3	170.3	343.2		High	0.0006452	0.01618	3.44
FALSE	High	YLPGHK	[K].YLPGHK.[L]	1xTMT6plex [K6]; 1xTMT6plex [N-Term]	0.045252	0.00127903	1	2	1	1	Q8N335	Q8N335 [65-70]		0	1172.72	66.1	80.9	141.8	93.6	139.8	360.4	155.5	162.3	Mandatory Modification Missing	High	0.0006452	0.01754	3.07
FALSE	High	STLTDSLVCKAGIIASAR	[K].STLTDSLVCKAGIIASAR.[A]	1xCarbamidomethyl [C9]; 1xTMT6plex [K10]; 1xTMT6plex [N-Term]	0.03089	0.00127903	1	1	1	1	P13639	P13639 [33-50]		1	2321.33	86.7	69.3	115.4	48.5	169.5	117.6	153.1	101.8	Mandatory Modification Missing	High	0.0006452	0.0108	3.8
FALSE	High	STPVTSAVQIPEVK	[K].STPVTSAVQIPEVK.[Q]	1xTMT6plex [K14]; 1xTMT6plex [N-Term]; 1xAMTzHexNAc2_10plexTMT [T/S]	0.0217763	0.00127903	1	1	1	2	Q96KR1	Q96KR1 [528-541]		0	2645.5	52.3	56.2	52.3	50	105.9	127.7	86.7	87.9		High	0.0006452	0.007008	3.09
FALSE	High	HLQLAIR	[R].HLQLAIR.[NG]	1xTMT6plex [N-Term]	0.0429406	0.00127903	2	14	1	4	Q16777; Q96QV6	Q16777 [83-89]; Q96QV6 [83-89]		0	1079.69	352.5	417.7	620.4	421	1081.7	1173.4	905.2	1424.5	Mandatory Modification Missing	High	0.0006452	0.01638	2.79
FALSE	High	DLPEHAVLK	[K].DLPEHAVLK.[M]	1xTMT6plex [K9]; 1xTMT6plex [N-Term]	0.00833936	0.00127903	1	1	1	1	Q00839	Q00839 [627-635]		0	1479.89	36.4	38.4	46.9	38.4	70.8	87.8	81.2	74	Mandatory Modification Missing	High	0.0006452	0.002118	3.63
FALSE	High	STSQGSINSPVYSR	[R].STSQGSINSPVYSR.[H]	1xTMT6plex [N-Term]; 1xAMTzHexNAc2_10plexTMT [T2(99.6)]	0.0236915	0.00127903	1	1	2	2	O14639	O14639 [450-463]	O14639 1xAMTzHexNAc2_10plexTMT [T451(99.6)]	0	2443.25	17.1	18.6	20.5	12.6	284.6	147.2	75.5	75.6		High	0.0006452	0.007751	2.55
FALSE	High	DLLNNHILK	[R].DLLNNHILK.[S]	1xTMT6plex [K9]; 1xTMT6plex [N-Term]	0.0149823	0.00127903	1	1	1	1	Q15582	Q15582 [305-313]		0	1537.95									Mandatory Modification Missing	High	0.0006452	0.004387	3.13
FALSE	High	STWLILHHK	[K].STWLILHHK.[V]	1xTMT6plex [K9]; 1xTMT6plex [N-Term]	0.0229674	0.00127903	1	1	1	1	P00167	P00167 [25-33]		0	1592.97	107.4	166	185.3	124.4	264.7	199.7	161.2	120.9	Mandatory Modification Missing	High	0.0006452	0.00747	4.02
FALSE	High	AAPGYHMAK	[K].AAPGYHMAK.[LM]	1xTMT6plex [K9]; 1xTMT6plex [N-Term]	0.0172031	0.00127903	1	3	1	1	P06737	P06737 [610-618]		0	1403.79	190.5	231.8	240.9	161	250	330.9	201.6	193.7	Mandatory Modification Missing	High	0.0006452	0.005202	2.28
FALSE	High	SVFSNSSK	[K].SVFSNSSK.[E]	1xTMT6plex [K8]; 1xTMT6plex [N-Term]	0.00811811	0.00127903	1	1	1	2	P31513	P31513 [57-64]		0	1313.75	269.5	249	370.1	262.4	485.6	308.3	256.4	356	Mandatory Modification Missing	High	0.0006452	0.002044	3.22
FALSE	High	DIENFNSTQK	[R].DIENFNSTQK.[F]	1xTMT6plex [K10]; 1xTMT6plex [N-Term]; 1xAMTzHexNAc2_10plexTMT [N6(100)]	0.0420117	0.00127903	1	1	1	1	P43652	P43652 [28-37]	P43652 1xAMTzHexNAc2_10plexTMT [N33(100)]	0	2385.25	60.8	93.6	171.1	152.5	116.1	191.2	225.1	200.5	Mandatory Modification Missing	High	0.0006452	0.01596	2.88
FALSE	High	SVNVKPLVTHR	[K].SVNVKPLVTHR.[F]	1xTMT6plex [K5]; 1xTMT6plex [N-Term]	0.0207379	0.00127903	1	1	1	1	Q00796	Q00796 [315-325]		1	1708.06	31	41.9	46.6	37.4	132.8	61.6	48.8	49.8	Mandatory Modification Missing	High	0.0006452	0.006582	2.84
FALSE	High	TLVVHEK	[R].TLVVHEK.[A]	1xTMT6plex [K7]; 1xTMT6plex [N-Term]	0.019058	0.00127903	1	1	1	5	P00441	P00441 [117-123]		0	1283.81	827.7	924.6	1298.6	883.3	1414.8	1038.1	492.6	541	Mandatory Modification Missing	High	0.0006452	0.005926	3.86
FALSE	High	KLVAASQAALGL	[K].KLVAASQAALGL.[-]	1xTMT6plex [K1]; 1xTMT6plex [N-Term]	0.0123094	0.00127903	1	1	1	4	P02768	P02768 [598-609]		1	1600.02	56.1	43.6	52.1	37	72.8	95.7	70.3	84.7	Mandatory Modification Missing	High	0.0006452	0.003433	2.23
FALSE	High	TIYAGNALCTVK	[R].TIYAGNALCTVK.[C]	1xCarbamidomethyl [C9]; 1xTMT6plex [K12]; 1xTMT6plex [N-Term]	0.0137027	0.00127903	1	1	1	2	P13804	P13804 [147-158]		0	1769	156.6	107.7	85.9	55.9	182.8	96.6	173.1	170.7	Mandatory Modification Missing	High	0.0006452	0.003918	2.64
FALSE	High	VVDLMAHMASK	[R].VVDLMAHMASK.[E]	2xOxidation [M5; M8]; 1xTMT6plex [K11]; 1xTMT6plex [N-Term]	0.0183914	0.00127903	1	1	1	1	P04406	P04406 [324-334]		0	1691.92	156.5	131.8	225.2	180.9	216.3	247	359.1	220	Mandatory Modification Missing	High	0.0006452	0.005668	3.56
FALSE	High	AGFPLAVHSGAAR	[K].AGFPLAVHSGAAR.[A]	1xTMT6plex [N-Term]	0.0388266	0.00127903	1	1	1	1	Q9BY49	Q9BY49 [163-175]		0	1482.84									Mandatory Modification Missing	High	0.0006452	0.01445	4.17
FALSE	High	HVIGLQMGSNR	[K].HVIGLQMGSNR.[G]	1xTMT6plex [N-Term]	0.0181475	0.00127903	1	1	1	2	Q01995	Q01995 [173-183]		0	1440.79									Mandatory Modification Missing	High	0.0006452	0.005561	2.91
FALSE	High	HNVMISTEWAAPNVLR	[R].HNVMISTEWAAPNVLR.[D]	1xOxidation [M4]; 1xTMT6plex [N-Term]	0.0423809	0.00127903	1	1	1	1	Q13228	Q13228 [196-211]		0	2083.1									Mandatory Modification Missing	High	0.0006452	0.01615	2.83
FALSE	High	GYVCLCPLGYTGLK	[R].GYVCLCPLGYTGLK.[C]	2xCarbamidomethyl [C4; C6]; 1xTMT6plex [K14]; 1xTMT6plex [N-Term]; 1xAMTzHexNAc2_10plexTMT [Y/T]	0.0319987	0.00127903	1	1	2	2	Q4LDE5	Q4LDE5 [1214-1227]		0	2790.48	140.9	120.2	95.4	76	105.8	92.3	89.2	171		High	0.0006452	0.01131	2.49
FALSE	High	HVGDLGNVTADK	[R].HVGDLGNVTADK.[D]	1xTMT6plex [K12]; 1xTMT6plex [N-Term]	0.0167493	0.00127903	1	1	1	2	P00441	P00441 [81-92]		0	1683.94	103.5	97.7	127.1	83.8	144.1	127.1	141.1	105.1	Mandatory Modification Missing	High	0.0006452	0.005033	4.85
FALSE	High	HWLFSPFK	[R].HWLFSPFK.[L]	1xTMT6plex [K8]; 1xTMT6plex [N-Term]	0.0274185	0.00127903	1	1	1	2	P38435	P38435 [235-242]		0	1519.88	63.5	71.3	78.3	66.8	129.1	123.5	102.2	100.1	Mandatory Modification Missing	High	0.0006452	0.009343	3.25
FALSE	High	HPLLHIQK	[R].HPLLHIQK.[T]	1xTMT6plex [K8]; 1xTMT6plex [N-Term]	0.0411023	0.00127903	1	1	1	1	Q9BS26	Q9BS26 [306-313]		0	1443.92	37.8	45	64.2	46.2	134.5	116.9	80.4	144.7	Mandatory Modification Missing	High	0.0006452	0.01546	3.52
FALSE	High	HGVFVGSAMR	[R].HGVFVGSAMR.[S]	1xTMT6plex [N-Term]	0.0212037	0.00127903	1	1	1	1	Q16822	Q16822 [470-479]		0	1289.7	147.3	170.2	192	142.2	470.2	346.6	247.1	243.9	Mandatory Modification Missing	High	0.0006452	0.006775	3.2
FALSE	High	AILNYIASKYNLYGK	[R].AILNYIASKYNLYGK.[D]	2xTMT6plex [K9; K15]; 1xTMT6plex [N-Term]	0.010293	0.00127903	1	4	1	1	P08263	P08263 [70-84]		1	2418.44	36.2	52.2	160.3	70.9	91.4	121	120.4	44.9	Mandatory Modification Missing	High	0.0006452	0.002747	4.6
FALSE	High	HTNMNLTQLK	[K].HTNMNLTQLK.[V]	1xTMT6plex [K10]; 1xTMT6plex [N-Term]; 1xAMTzHexNAc2_10plexTMT [N5(100)]	0.00783218	0.00127903	1	1	1	1	Q15165	Q15165 [250-259]	Q15165 1xAMTzHexNAc2_10plexTMT [N254(100)]	0	2389.31									Mandatory Modification Missing	High	0.0006452	0.001958	3.94
FALSE	High	VLVSLSAGGR	[R].VLVSLSAGGR.[D]	1xTMT6plex [N-Term]	0.028531	0.00127903	1	1	1	1	P09525	P09525 [151-160]		0	1187.73	196	191.4	233.5	168.1	327.4	293.8	317.5	320.5	Mandatory Modification Missing	High	0.0006452	0.009794	2.73
FALSE	High	VLVTGAGKGIGR	[R].VLVTGAGKGIGR.[G]	1xTMT6plex [K8]; 1xTMT6plex [N-Term]	0.0325675	0.00127903	1	1	1	1	Q7Z4W1	Q7Z4W1 [10-21]		1	1586.02		62.5	114.3	50.1	4612	1849.2	179.3	219.5	Mandatory Modification Missing	High	0.0006452	0.0116	3.61
FALSE	High	VIYNLTEK	[R].VIYNLTEK.[G]	1xTMT6plex [K8]; 1xTMT6plex [N-Term]; 1xAMTzHexNAc2_10plexTMT [N4(100)]	0.0352518	0.00127903	1	1	2	2	Q969V3	Q969V3 [425-432]	Q969V3 1xAMTzHexNAc2_10plexTMT [N428(100)]	0	2169.24	52.3	87.4	288.7	178.6	157.6	112.4	68.6	80.7	Mandatory Modification Missing	High	0.0006452	0.01275	2.56
FALSE	High	ALLPFDNLHDDPCLLTNR	[R].ALLPFDNLHDDPCLLTNR.[S]	1xCarbamidomethyl [C13]; 1xTMT6plex [N-Term]; 1xAMTzHexNAc2_10plexTMT [T/N]	0.0334393	0.00127903	1	2	1	3	P05164	P05164 [375-392]		0	3084.58	39.9	29.2	31	20.4	25.7	28.5	193.9	60.1		High	0.0006452	0.01199	4.69
FALSE	High	VLKNVALTR	[K].VLKNVALTR.[S]	1xTMT6plex [K3]; 1xTMT6plex [N-Term]	0.0456488	0.00127903	1	1	1	1	P10632	P10632 [233-241]		1	1471.97									Mandatory Modification Missing	High	0.0006452	0.01768	2.83
FALSE	High	VLKAQAQSQK	[K].VLKAQAQSQK.[A]	2xTMT6plex [K3; K10]; 1xTMT6plex [N-Term]	0.0143283	0.00127903	1	1	1	1	P49207	P49207 [106-115]		1	1788.13	52.8	54.9	87.1	47.9	545.5	198.9	387.5	139.9	Mandatory Modification Missing	High	0.0006452	0.004147	4.15
FALSE	High	HWPFMVVNDAGR	[K].HWPFMVVNDAGR.[P]	1xTMT6plex [N-Term]	0.0258862	0.00127903	1	1	1	1	P11142	P11142 [89-100]		0	1657.85									Mandatory Modification Missing	High	0.0006452	0.008663	3.24
FALSE	High	VFVVGVGMTK	[R].VFVVGVGMTK.[F]	1xOxidation [M8]; 1xTMT6plex [K10]; 1xTMT6plex [N-Term]	0.0214881	0.00127903	1	1	1	1	P22307	P22307 [14-23]		0	1510.91	114.7	129.7	120.5	82.1	265.8	332.5	106.7	112.8	Mandatory Modification Missing	High	0.0006452	0.006859	2.86
FALSE	High	KAAGAGK	[K].KAAGAGK.[V]	2xTMT6plex [K1; K7]; 1xTMT6plex [N-Term]	0.0405659	0.00127903	1	2	1	1	P68104	P68104 [444-450]		1	1289.85	34.4	40.1	52.7	40.6	230.8	188.4	185.6	130.2	Mandatory Modification Missing	High	0.0006452	0.01527	2.41
FALSE	High	HYWEVTVK	[R].HYWEVTVK.[R]	1xTMT6plex [K8]; 1xTMT6plex [N-Term]	0.0215837	0.00127903	1	1	1	2	Q8WW59	Q8WW59 [88-95]		0	1519.87	161.3	172.9	218.2	194.6	200.9	224.9	198.5	174.3	Mandatory Modification Missing	High	0.0006452	0.006902	3.46
FALSE	High	VVFVFGPDKK	[R].VVFVFGPDKK.[L]	2xTMT6plex [K9; K10]; 1xTMT6plex [N-Term]	0.0423809	0.00127903	1	1	1	1	P30041	P30041 [133-142]		1	1823.14	138.6	138.3	204	115.9	363.3	194	210.4	108.2	Mandatory Modification Missing	High	0.0006452	0.0161	3.6
FALSE	High	VGAVAAATS	[K].VGAVAAATS.[-]	1xTMT6plex [N-Term]; 1xAMTzHexNAc2_10plexTMT [T8(99.8)]	0.0425666	0.00127903	1	1	2	2	Q13310	Q13310 [636-644]	Q13310 1xAMTzHexNAc2_10plexTMT [T643(99.8)]	0	1706.93	16.5	22.5	42.7	25.3	256.7	121	69.1	84.7		High	0.0006452	0.01618	1.61
FALSE	High	VGLQVVAVKAPGFGDNR	[K].VGLQVVAVKAPGFGDNR.[K]	1xTMT6plex [K9]; 1xTMT6plex [N-Term]	0.016019	0.00127903	1	1	1	1	P10809	P10809 [293-309]		1	2185.29									Mandatory Modification Missing	High	0.0006452	0.004775	3.49
FALSE	High	HYLFDVQR	[R].HYLFDVQR.[N]	1xTMT6plex [N-Term]	0.0265827	0.00127903	1	1	1	2	P24539	P24539 [164-171]		0	1306.71	48.4	52.5	75.9	54.9	83.9	92.2	82.5	76.3	Mandatory Modification Missing	High	0.0006452	0.008974	2.74
FALSE	High	VKPLLQVSR	[K].VKPLLQVSR.[Q]	1xTMT6plex [K2]; 1xTMT6plex [N-Term]	0.0249854	0.00127903	1	1	1	1	P35579	P35579 [834-842]		1	1497.99	390.5	329.9	371.7	243	835.5	718.9	904.4	586.8	Mandatory Modification Missing	High	0.0006452	0.008292	3.6
FALSE	High	VKVGVNGFGR	[K].VKVGVNGFGR.[I]	1xTMT6plex [K2]; 1xTMT6plex [N-Term]	0.0104321	0.00127903	1	1	1	1	P04406	P04406 [4-13]		1	1490.92	140.6	110.5	150.2	2463.7	197	152.2	228.2	104.7	Mandatory Modification Missing	High	0.0006452	0.002796	2.75
FALSE	High	VKYETELAMR	[R].VKYETELAMR.[Q]	1xTMT6plex [K2]; 1xTMT6plex [N-Term]	0.0265827	0.00127903	1	1	1	1	P05783	P05783 [166-175]		1	1697.97	57.2	64.3	79.7	51.6	252.7	135.5	112	94.5	Mandatory Modification Missing	High	0.0006452	0.008975	3.39
FALSE	High	HYGPGWVSMANAGK	[K].HYGPGWVSMANAGK.[D]	1xOxidation [M9]; 1xTMT6plex [K14]; 1xTMT6plex [N-Term]	0.0418282	0.00127903	1	1	1	3	P23284	P23284 [132-145]		0	1949.01	34.9	26.6	35.3	28.2	71.6	71.2	62.3	83.1	Mandatory Modification Missing	High	0.0006452	0.01583	3.11
FALSE	High	HYGNKPIGMGGTFIIQK	[K].HYGNKPIGMGGTFIIQK.[G]	1xOxidation [M9]; 2xTMT6plex [K5; K17]; 1xTMT6plex [N-Term]	0.0141377	0.00127903	1	1	1	1	Q9H0W9	Q9H0W9 [195-211]		1	2564.46	58.9	57.3	68.8	48.7	84.5	88.7	59.8	64.4	Mandatory Modification Missing	High	0.0006452	0.00409	4.05
FALSE	High	VIFGLFGK	[R].VIFGLFGK.[T]	1xTMT6plex [K8]; 1xTMT6plex [N-Term]	0.0314396	0.00127903	1	1	1	1	P23284	P23284 [60-67]		0	1338.85	178.4	195.4	235.9	152.9	340.1	179.1	395.5	211.6	Mandatory Modification Missing	High	0.0006452	0.01106	2.77
FALSE	High	HYFIEVNSR	[K].HYFIEVNSR.[L]	1xTMT6plex [N-Term]	0.0252077	0.00127903	1	1	1	1	P11498	P11498 [320-328]		0	1393.74									Mandatory Modification Missing	High	0.0006452	0.00838	2.87
FALSE	High	GYLLQIFTK	[K].GYLLQIFTK.[P]	1xTMT6plex [K9]; 1xTMT6plex [N-Term]	0.0104321	0.00127903	1	1	1	1	P32754	P32754 [330-338]		0	1540.95	16.4	28.5	51.4	26	88.8	49.6	31.3	32.1	Mandatory Modification Missing	High	0.0006452	0.002805	4.05
FALSE	High	HSVGVVIGR	[R].HSVGVVIGR.[S]	1xTMT6plex [N-Term]	0.0186387	0.00127903	1	1	1	1	Q92945	Q92945 [332-340]		0	1152.71									Mandatory Modification Missing	High	0.0006452	0.005774	3.99
FALSE	High	VMALELGPHK	[K].VMALELGPHK.[I]	1xOxidation [M2]; 1xTMT6plex [K10]; 1xTMT6plex [N-Term]	0.0374876	0.00127903	1	1	1	2	Q7Z4W1	Q7Z4W1 [162-171]		0	1568.92	30.7	18.2	30.1	11.7	79.2	45.6	25	27.5	Mandatory Modification Missing	High	0.0006452	0.01382	3.57
FALSE	High	AGNFYVPAEPKLAFVIR	[K].AGNFYVPAEPKLAFVIR.[I]	1xTMT6plex [K11]; 1xTMT6plex [N-Term]	0.0121454	0.00127903	1	1	1	1	P18124	P18124 [78-94]		1	2350.37	61.1	60.9	74.5	50.6	133.4	98.9	121.8	64.6	Mandatory Modification Missing	High	0.0006452	0.003382	4.08
FALSE	High	HAVSEGTK	[K].HAVSEGTK.[A]	1xTMT6plex [K8]; 1xTMT6plex [N-Term]	0.0127574	0.00127903	2	16	1	1	Q16778; O60814	Q16778 [110-117]; O60814 [110-117]		0	1286.75	9.9	12.2	9.6	8	44.8	56.9	37.5	50.5	Mandatory Modification Missing	High	0.0006452	0.003584	3.35
FALSE	High	VTLELGGK	[R].VTLELGGK.[NS]	1xTMT6plex [K8]; 1xTMT6plex [N-Term]	0.0109094	0.00127903	2	5	1	1	P00352; P05091	P00352 [266-273]; P05091 [282-289]		0	1274.81									Mandatory Modification Missing	High	0.0006452	0.002959	3.39
FALSE	High	AKELGATECINPQDYK	[K].AKELGATECINPQDYK.[K]	1xCarbamidomethyl [C9]; 2xTMT6plex [K2; K16]; 1xTMT6plex [N-Term]	0.00993095	0.00127903	3	3	1	3	P00325; P07327; P00326	P00325 [233-248]; P07327 [233-248]; P00326 [233-248]		1	2524.37									Mandatory Modification Missing	High	0.0006452	0.002633	4.67
FALSE	High	VQMTSPSSTGSPMFK	[K].VQMTSPSSTGSPMFK.[F]	2xOxidation [M3; M13]; 1xTMT6plex [K15]; 1xTMT6plex [N-Term]; 1xAMTzHexNAc2_10plexTMT [T4(98.7)]	0.0338837	0.00127903	1	1	2	4	P49790	P49790 [512-526]	P49790 1xAMTzHexNAc2_10plexTMT [T515(98.7)]	0	2806.42	95.2	81.3	100.1	77	274.7	276.9	104.9	212.1		High	0.0006452	0.01215	3.67
FALSE	High	VQPFNVTQGK	[R].VQPFNVTQGK.[Y]	1xTMT6plex [K10]; 1xTMT6plex [N-Term]; 1xAMTzHexNAc2_10plexTMT [N5(100)]	0.0369972	0.00127903	1	1	2	2	P13473	P13473 [352-361]	P13473 1xAMTzHexNAc2_10plexTMT [N356(100)]	0	2307.29	406.8	289.9	337.3	268.8	872.9	577.9	594	1453.3	Mandatory Modification Missing	High	0.0006452	0.01359	3.04
FALSE	High	AGPVVVVAPGPPVTTATSAPVTLVAPGEAR	[R].AGPVVVVAPGPPVTTATSAPVTLVAPGEAR.[P]	1xTMT6plex [N-Term]; 1xAMTzHexNAc2_10plexTMT [T14(99.5)]	0.0105731	0.00127903	1	1	1	2	Q4KMP7	Q4KMP7 [30-59]	Q4KMP7 1xAMTzHexNAc2_10plexTMT [T43(99.5)]	0	3742.08	24.1	18.2	20.5	16.1	52.5	51.3	29.9	36.2		High	0.0006452	0.002849	4.48
FALSE	High	VSCPIMPCSNATVPDGECCPR	[K].VSCPIMPCSNATVPDGECCPR.[C]	4xCarbamidomethyl [C3; C8; C18; C19]; 1xOxidation [M6]; 1xTMT6plex [N-Term]; 1xAMTzHexNAc2_10plexTMT [S/N/T]	0.0279076	0.00127903	1	1	1	1	P07996	P07996 [351-371]		0	3383.52	33.3	15.5	18.2	13	6.4	162.2	338.4	131.4	Mandatory Modification Missing	High	0.0006452	0.00952	3.21
FALSE	High	VSESPSPVTTNTPAQFASVSPTVPEFLK	[K].VSESPSPVTTNTPAQFASVSPTVPEFLK.[T]	1xTMT6plex [K28]; 1xTMT6plex [N-Term]; 1xAMTzHexNAc2_10plexTMT [S18(100)]	0.0151842	0.00127903	1	1	2	2	Q9ULH7	Q9ULH7 [206-233]	Q9ULH7 1xAMTzHexNAc2_10plexTMT [S223(100)]	0	4107.17	18.2	11.1	14.6	14.3	44.5	46.5	29.3	30.1		High	0.0006452	0.004456	6.66
FALSE	High	AHSLLPVDDAINGLSEEQR	[R].AHSLLPVDDAINGLSEEQR.[Q]	1xTMT6plex [N-Term]	0.0195735	0.00127903	1	1	1	1	P26440	P26440 [32-50]		0	2293.2									Mandatory Modification Missing	High	0.0006452	0.006128	5.6
FALSE	High	AHPPVTSAPLSPPQPNDLYK	[K].AHPPVTSAPLSPPQPNDLYK.[N]	1xTMT6plex [K20]; 1xTMT6plex [N-Term]; 1xAMTzHexNAc2_10plexTMT [T/S/N/Y]	0.0225634	0.00127903	1	1	1	2	Q4VCS5	Q4VCS5 [190-209]		0	3318.79	29.9	28.8	29.6	20.7	133.6	69.8	46.3	39.9		High	0.0006452	0.007298	4.23
FALSE	High	AHAEQAIGQLK	[K].AHAEQAIGQLK.[R]	1xTMT6plex [K11]; 1xTMT6plex [N-Term]	0.0153888	0.00127903	1	1	1	1	Q14032	Q14032 [335-345]		0	1623.96	89	75.5	106.8	82.8	165	142.6	132.6	110.2	Mandatory Modification Missing	High	0.0006452	0.004547	4.27
FALSE	High	VTKEDATAGTR	[R].VTKEDATAGTR.[K]	1xTMT6plex [K3]; 1xTMT6plex [N-Term]; 1xAMTzHexNAc2_10plexTMT [T2(100)]	0.0296876	0.00127903	1	1	1	1	Q14117	Q14117 [504-514]	Q14117 1xAMTzHexNAc2_10plexTMT [T505(100)]	1	2338.28	18	31.5	56.9	34.1	40.9	36.1	21.4	31.8		High	0.0006452	0.0103	2.74
FALSE	High	VSTSSQESK	[R].VSTSSQESK.[T]	1xTMT6plex [K9]; 1xTMT6plex [N-Term]; 1xAMTzHexNAc2_10plexTMT [S2(100)]	0.0252077	0.00127903	1	1	1	1	Q6PJT7	Q6PJT7 [131-139]	Q6PJT7 1xAMTzHexNAc2_10plexTMT [S132(100)]	0	2142.15	16.4	12.1	23.5	18.3	68.9	141.1	118.4	102.1		High	0.0006452	0.008403	2.74
FALSE	High	VTAPDVDLHLK	[K].VTAPDVDLHLK.[A]	1xTMT6plex [K11]; 1xTMT6plex [N-Term]; 1xAMTzHexNAc2_10plexTMT [T2(100)]	0.0138256	0.00127903	1	1	1	2	Q09666	Q09666 [4916-4926]	Q09666 1xAMTzHexNAc2_10plexTMT [T4917(100)]	0	2397.36	23.3	25.3	42.7	20.7	61.1	160.9	66.5	48.7		High	0.0006452	0.003977	3.95
FALSE	High	VTGPQATTGTPLVTMR	[K].VTGPQATTGTPLVTMR.[P]	1xTMT6plex [N-Term]; 1xAMTzHexNAc2_10plexTMT [T7(100)]	0.00872149	0.00127903	1	1	2	2	P51610	P51610 [489-504]	P51610 1xAMTzHexNAc2_10plexTMT [T495(100)]	0	2590.39	26.5	22.2	17.8	16.1	422.8	290.2	95.9	237.3		High	0.0006452	0.002243	3.09
FALSE	High	VTGPQATTGTPLVTMR	[K].VTGPQATTGTPLVTMR.[P]	1xOxidation [M15]; 1xTMT6plex [N-Term]; 1xAMTzHexNAc2_10plexTMT [T7(100)]	0.0110075	0.00127903	1	1	2	2	P51610	P51610 [489-504]	P51610 1xAMTzHexNAc2_10plexTMT [T495(100)]	0	2606.38	15.5	5.1	8.3	6	352.8	253.9	63	197.9		High	0.0006452	0.002985	4.09
FALSE	High	VQEEAHCLVEELR	[R].VQEEAHCLVEELR.[K]	1xCarbamidomethyl [C7]; 1xTMT6plex [N-Term]	0.00993095	0.00127903	1	1	1	1	P10632	P10632 [145-157]		0	1840.94	16.6	18	17.5	16.8	21.2	18.8	18.8	13.1	Mandatory Modification Missing	High	0.0006452	0.002628	4.55
FALSE	High	AGAHLQGGAK	[K].AGAHLQGGAK.[R]	1xTMT6plex [K10]; 1xTMT6plex [N-Term]	0.00879998	0.00127903	1	1	1	2	P04406	P04406 [108-117]		0	1367.82	182.4	148.3	198.3	148.8	231.3	256.1	318.3	211	Mandatory Modification Missing	High	0.0006452	0.002262	2.98
FALSE	High	HQPTAIIAK	[K].HQPTAIIAK.[T]	1xTMT6plex [K9]; 1xTMT6plex [N-Term]	0.00953876	0.00127903	1	1	1	1	P29401	P29401 [233-241]		0	1436.9	211.7	153.4	195.9	140.4	269.5	199.4	315.8	247.2	Mandatory Modification Missing	High	0.0006452	0.002501	3.32
FALSE	High	VPTTLMPVNTVALK	[K].VPTTLMPVNTVALK.[V]	1xTMT6plex [K14]; 1xTMT6plex [N-Term]	0.0290395	0.00127903	1	1	1	2	Q7Z434	Q7Z434 [298-311]		0	1942.18	22.2	15.6	15.6	17.3	63.6	65.9	25.7	37.1	Mandatory Modification Missing	High	0.0006452	0.01001	3.3
FALSE	High	HEEGHMLNCTCFGQGR	[R].HEEGHMLNCTCFGQGR.[G]	2xCarbamidomethyl [C9; C11]; 1xOxidation [M6]; 1xTMT6plex [N-Term]; 1xAMTzHexNAc2_10plexTMT [N/T]	0.024875	0.00127903	1	1	1	2	P02751	P02751 [535-550]		0	2909.31	9.6	9.8	16.3	14.5	14.6	79.1	136.1	94.8	Mandatory Modification Missing	High	0.0006452	0.008261	3.96
FALSE	High	VMVAPISGSVTTGTK	[K].VMVAPISGSVTTGTK.[M]	1xTMT6plex [K15]; 1xTMT6plex [N-Term]; 1xAMTzHexNAc2_10plexTMT [S7(100)]	0.0081912	0.00127903	1	1	1	2	Q12830	Q12830 [2075-2089]	Q12830 1xAMTzHexNAc2_10plexTMT [S2081(100)]	0	2637.47	24.2	28.8	28.5	22	73.6	81.6	44.6	64.4		High	0.0006452	0.002074	3.57
FALSE	High	AIGLPEELIQKGK	[K].AIGLPEELIQKGK.[D]	2xTMT6plex [K11; K13]; 1xTMT6plex [N-Term]	0.0074888	0.00127903	1	1	1	4	P07148	P07148 [21-33]		1	2083.31	52.8	83.8	177.2	112	65.1	80.6	38.3	63.4	Mandatory Modification Missing	High	0.0006452	0.001857	4.13
FALSE	High	AIGLPEELIQK	[K].AIGLPEELIQK.[G]	1xTMT6plex [K11]; 1xTMT6plex [N-Term]	0.0214881	0.00127903	1	1	1	1	P07148	P07148 [21-31]		0	1669.03									Mandatory Modification Missing	High	0.0006452	0.006859	3.52
FALSE	High	HGSLGFLPR	[R].HGSLGFLPR.[K]	1xTMT6plex [N-Term]	0.00833936	0.00127903	1	1	1	1	P39023	P39023 [11-19]		0	1212.71									Mandatory Modification Missing	High	0.0006452	0.002118	3.7
FALSE	High	HSEVQQANLK	[K].HSEVQQANLK.[A]	1xTMT6plex [K10]; 1xTMT6plex [N-Term]	0.0158062	0.00127903	1	1	1	1	P35606	P35606 [319-328]		0	1611.92									Mandatory Modification Missing	High	0.0006452	0.004699	2.63
FALSE	High	VNNSSLIGLGYTQTLKPGIK	[K].VNNSSLIGLGYTQTLKPGIK.[L]	2xTMT6plex [K16; K20]; 1xTMT6plex [N-Term]	0.0210162	0.00127903	1	1	1	1	P21796	P21796 [237-256]		1	2790.67	53.9	57.7	102.1	71.1	142.9	102.8	77.1	105	Mandatory Modification Missing	High	0.0006452	0.006701	3.6
FALSE	High	HGLYLPTR	[K].HGLYLPTR.[V]	1xTMT6plex [N-Term]	0.017357	0.00127903	1	1	1	1	P49327	P49327 [1044-1051]		0	1185.69	38.2	53	59.2	38.7	104	225.6	72.5	109.1	Mandatory Modification Missing	High	0.0006452	0.005272	4.11
FALSE	High	VNPDTGYINYDQLEENAR	[K].VNPDTGYINYDQLEENAR.[L]	1xTMT6plex [N-Term]	0.0113576	0.00127903	1	1	1	1	P34896	P34896 [174-191]		0	2340.13	17.7	15.7	18.8	12.2	19.7	23	14.7	15.3	Mandatory Modification Missing	High	0.0006452	0.003111	3.52
FALSE	High	VPESENNK	[K].VPESENNK.[T]	1xTMT6plex [K8]; 1xTMT6plex [N-Term]; 1xAMTzHexNAc2_10plexTMT [N7(100)]	0.0133403	0.00127903	1	1	1	2	Q5JRA6	Q5JRA6 [240-247]	Q5JRA6 1xAMTzHexNAc2_10plexTMT [N246(100)]	0	2106.13	172.5	256.8	645.5	473.9	490.7	415.9	278.3	323.6	Mandatory Modification Missing	High	0.0006452	0.003788	2.96
FALSE	High	HEVININLK	[R].HEVININLK.[N]	1xTMT6plex [K9]; 1xTMT6plex [N-Term]	0.0114085	0.00127903	1	1	1	1	P78417	P78417 [49-57]		0	1537.95	42	42.3	62.2	45.3	114.4	124.6	86.1	80.7	Mandatory Modification Missing	High	0.0006452	0.003132	4.09
FALSE	High	VPLLHCDLINPGAQNISNCTYADRPGR	[R].VPLLHCDLINPGAQNISNCTYADRPGR.[R]	2xCarbamidomethyl [C6; C19]; 1xTMT6plex [N-Term]; 1xAMTzHexNAc2_10plexTMT [N/S/T/Y]	0.0127574	0.00127903	1	1	1	2	P12724	P12724 [105-131]		1	4012.02	3.8	5	10.5	6.6	18.2	8.5	4.5	22.1		High	0.0006452	0.003599	5.08
FALSE	High	VPMSTAGQTSR	[K].VPMSTAGQTSR.[G]	1xTMT6plex [N-Term]; 1xAMTzHexNAc2_10plexTMT [T5(100)]	0.00752246	0.00127903	1	1	1	2	Q7Z6J0	Q7Z6J0 [516-526]	Q7Z6J0 1xAMTzHexNAc2_10plexTMT [T520(100)]	0	2095.08	12.2	23	17.1	14.8	181.3	269	136.5	168.1		High	0.0006452	0.001865	4.5
FALSE	High	VPSTEAEALASSLMGLFEKR	[K].VPSTEAEALASSLMGLFEKR.[R]	1xOxidation [M14]; 1xTMT6plex [K19]; 1xTMT6plex [N-Term]	0.0264654	0.00127903	1	1	1	1	P50395	P50395 [119-138]		1	2610.42	15.7	23.1	17.3	10.4	39.3	23.1	24.7	23.3	Mandatory Modification Missing	High	0.0006452	0.008942	3.83
FALSE	High	AIDDNMSLDEIEKLTYIDKWFLYK	[K].AIDDNMSLDEIEKLTYIDKWFLYK.[M]	1xOxidation [M6]; 3xTMT6plex [K13; K19; K24]; 1xTMT6plex [N-Term]	0.0277845	0.00127903	1	1	1	2	P31327	P31327 [857-880]		2	3896.12	18.6	18.2	47.6	18.2	145.5	75.3	31.3	31.1	Mandatory Modification Missing	High	0.0006452	0.009469	3.42
FALSE	High	VPTTLMPVNTVALK	[K].VPTTLMPVNTVALK.[V]	1xTMT6plex [K14]; 1xTMT6plex [N-Term]; 1xAMTzHexNAc2_10plexTMT [T10(100)]	0.0159478	0.00127903	1	1	2	3	Q7Z434	Q7Z434 [298-311]	Q7Z434 1xAMTzHexNAc2_10plexTMT [T307(100)]	0	2673.55	80	73.9	67.9	53.6	390.6	415.2	107.6	164.4		High	0.0006452	0.00475	4.26
FALSE	High	AMLSTGFK	[K].AMLSTGFK.[I]	1xTMT6plex [K8]; 1xTMT6plex [N-Term]	0.0241153	0.00127903	1	2	1	1	P31327	P31327 [1349-1356]		0	1312.77	115.3	154.3	175.1	134.6	228.2	175.9	109.1	122.9	Mandatory Modification Missing	High	0.0006452	0.00796	1.51
FALSE	High	KAGATAGK	[K].KAGATAGK.[R]	2xTMT6plex [K1; K8]; 1xTMT6plex [N-Term]	0.0366737	0.00127903	1	1	1	1	P16402	P16402 [26-33]		1	1390.9	61.6	38.1	46.3	53.6	60.6	73.7	105.6	164	Mandatory Modification Missing	High	0.0006452	0.01342	1.75
FALSE	High	ANNNAAVAPTTCPLQPVTDPFAFSR	[R].ANNNAAVAPTTCPLQPVTDPFAFSR.[Q]	1xCarbamidomethyl [C12]; 1xTMT6plex [N-Term]; 1xAMTzHexNAc2_10plexTMT [T10(99.5)]	0.0117712	0.00127903	1	1	1	1	O15027	O15027 [35-59]	O15027 1xAMTzHexNAc2_10plexTMT [T44(99.5)]	0	3619.82	21.9	21.6	22.5	15.4	39.7	39.1	28.7	29.1		High	0.0006452	0.003254	3.41
FALSE	High	AFAGDIANQLATDAVQILGGNGFNTEYPVEK	[K].AFAGDIANQLATDAVQILGGNGFNTEYPVEK.[L]	1xDeamidated [N21]; 1xTMT6plex [K31]; 1xTMT6plex [N-Term]	0.028531	0.00127903	1	1	1	1	P11310	P11310 [359-389]		0	3682.9									Mandatory Modification Missing	High	0.0006452	0.009785	3.29
FALSE	High	TTGITTPVASVAFPK	[K].TTGITTPVASVAFPK.[S]	1xTMT6plex [K15]; 1xTMT6plex [N-Term]; 1xAMTzHexNAc2_10plexTMT [T/S]	0.0429406	0.00127903	1	1	1	1	Q8IWI9	Q8IWI9 [1663-1677]		0	2679.52									No Quan Values	High	0.0006452	0.01638	2.36
FALSE	High	TTNYSTVPQK	[K].TTNYSTVPQK.[Q]	1xTMT6plex [K10]; 1xTMT6plex [N-Term]; 1xAMTzHexNAc2_10plexTMT [T2(99.8)]	0.0246556	0.00127903	1	1	2	3	Q6PJT7	Q6PJT7 [369-378]	Q6PJT7 1xAMTzHexNAc2_10plexTMT [T370(99.8)]	0	2328.26	44.6	70.5	78.9	53	384.2	969.3	336.5	482.4		High	0.0006452	0.008186	3.69
FALSE	High	ASQDMFDKKTK	[K].ASQDMFDKKTK.[A]	1xOxidation [M5]; 3xTMT6plex [K8; K9; K11]; 1xTMT6plex [N-Term]	0.0189734	0.00127903	1	1	1	1	P54868	P54868 [359-369]		2	2231.29	53.7	67.3	129.9	65.2	123.9	140.5	100.1	84.7	Mandatory Modification Missing	High	0.0006452	0.005898	3.47
FALSE	High	AFAHAQWK	[K].AFAHAQWK.[A]	1xTMT6plex [K8]; 1xTMT6plex [N-Term]	0.0224635	0.00127903	1	1	1	1	O60656	O60656 [92-99]		0	1416.82	68.5	78.1	126	82.7	141.6	128.2	268.9	138.3	Mandatory Modification Missing	High	0.0006452	0.007285	3.29
FALSE	High	GVSEIVQNGK	[K].GVSEIVQNGK.[H]	1xTMT6plex [K10]; 1xTMT6plex [N-Term]	0.0414637	0.00127903	1	1	1	1	P07148	P07148 [37-46]		0	1488.88	122	120.3	148.8	111.6	150.1	125.2	129.7	118.5	Mandatory Modification Missing	High	0.0006452	0.01566	3.14
FALSE	High	VVTTTDIVIPGLNSSTDVQAR	[K].VVTTTDIVIPGLNSSTDVQAR.[I]	1xTMT6plex [N-Term]; 2xAMTzHexNAc2_10plexTMT [T4(99.2); T5(100)]	0.0177479	0.00127903	1	1	2	2	Q9Y4B4	Q9Y4B4 [1071-1091]	Q9Y4B4 2xAMTzHexNAc2_10plexTMT [T1074(99.2); T1075(100)]	0	3878.06	30.8	21.4	35.3	25.8	89.7	67	49.9	54.3		High	0.0006452	0.005417	4.37
FALSE	High	KGAAFELVFIVLAEHYK	[K].KGAAFELVFIVLAEHYK.[V]	2xTMT6plex [K1; K17]; 1xTMT6plex [N-Term]	0.0221664	0.00127903	1	1	1	1	P56470	P56470 [97-113]		1	2622.56	21.4	15.5	19.3	14.9	26.7	48.2	30.5	20.7	Mandatory Modification Missing	High	0.0006452	0.007168	3.21
FALSE	High	GVSEIVQNGKHFK	[K].GVSEIVQNGKHFK.[F]	2xTMT6plex [K10; K13]; 1xTMT6plex [N-Term]	0.0263485	0.00127903	1	1	1	1	P07148	P07148 [37-49]		1	2130.26	114.9	154.5	266.8	200.1	163.3	173.3	152.4	160.7	Mandatory Modification Missing	High	0.0006452	0.008865	3.92
FALSE	High	GVSEIVQNGKHFK	[K].GVSEIVQNGKHFK.[F]	1xDeamidated [N8]; 2xTMT6plex [K10; K13]; 1xTMT6plex [N-Term]	0.0381514	0.00127903	1	1	1	1	P07148	P07148 [37-49]		1	2131.25	13.6	23.8	37.9	29	15.9	21.6	15.7	17.1	Mandatory Modification Missing	High	0.0006452	0.01409	4.33
FALSE	High	TVESLEETLKK	[K].TVESLEETLKK.[A]	2xTMT6plex [K10; K11]; 1xTMT6plex [N-Term]	0.0110075	0.00127903	1	1	1	4	Q14914	Q14914 [195-205]		1	1964.19	44.8	55.3	66.8	65.7	103.5	71.7	115	68.1	Mandatory Modification Missing	High	0.0006452	0.00299	3.75
FALSE	High	TVIGPDGHK	[K].TVIGPDGHK.[E]	1xTMT6plex [K9]; 1xTMT6plex [N-Term]	0.0277845	0.00127903	1	1	1	1	P02671	P02671 [468-476]		0	1381.82	119.3	153.7	189.7	126.2	170.3	226.4	576.1	393.9	Mandatory Modification Missing	High	0.0006452	0.009462	4.67
FALSE	High	TVIIEQSWGSPK	[R].TVIIEQSWGSPK.[V]	1xTMT6plex [K12]; 1xTMT6plex [N-Term]	0.0383191	0.00127903	1	1	1	1	P10809	P10809 [61-72]		0	1803.04	64.8	60.7	80	61.5	118.5	123.6	100.7	96.7	Mandatory Modification Missing	High	0.0006452	0.01418	3.04
FALSE	High	KFNLDALVTHTLPFDK	[K].KFNLDALVTHTLPFDK.[I]	2xTMT6plex [K1; K16]; 1xTMT6plex [N-Term]	0.012872	0.00127903	1	1	1	1	P08319	P08319 [345-360]		1	2546.49	31.4	30.5	63.4	34.9	35.1	30.1	30.1	23.2	Mandatory Modification Missing	High	0.0006452	0.00363	4.73
FALSE	High	KFLQPGSPR	[K].KFLQPGSPR.[K]	1xTMT6plex [K1]; 1xTMT6plex [N-Term]	0.0188891	0.00127903	1	3	1	1	P08263	P08263 [196-204]		1	1487.91	130.3	200.9	739.8	455.8	1131.2	1029.5	170	160.8	Mandatory Modification Missing	High	0.0006452	0.005861	3.06
FALSE	High	TSPENVQDR	[K].TSPENVQDR.[F]	1xTMT6plex [N-Term]; 1xAMTzHexNAc2_10plexTMT [T1(100)]	0.027662	0.00127903	1	1	1	1	P49792	P49792 [1399-1407]	P49792 1xAMTzHexNAc2_10plexTMT [T1399(100)]	0	2006.02									No Quan Values	High	0.0006452	0.00941	2.65
FALSE	High	AQSTPSPALPPDTK	[R].AQSTPSPALPPDTK.[A]	1xTMT6plex [K14]; 1xTMT6plex [N-Term]; 1xAMTzHexNAc2_10plexTMT [T13(100)]	0.0315785	0.00127903	1	1	3	7	Q96T58	Q96T58 [2510-2523]	Q96T58 1xAMTzHexNAc2_10plexTMT [T2522(100)]	0	2599.42	143.8	146.1	189	149.1	501.5	716.2	464.8	620.7		High	0.0006452	0.01111	4.24
FALSE	High	GVLKVFLENVIR	[R].GVLKVFLENVIR.[D]	1xTMT6plex [K4]; 1xTMT6plex [N-Term]	0.0226637	0.00127903	1	1	1	1	P62805	P62805 [57-68]		1	1845.17	122.5	115.7	138.5	89.4	193.7	105.6	275	136	Mandatory Modification Missing	High	0.0006452	0.007336	3.81
FALSE	High	KKSTDEPSEK	[R].KKSTDEPSEK.[D]	3xTMT6plex [K1; K2; K10]; 1xTMT6plex [N-Term]	0.0119836	0.00127903	1	1	1	2	P09467	P09467 [142-151]		2	2065.23	165.1	131.9	227.9	66.7	33.6	40.1	23.4	19.9	Mandatory Modification Missing	High	0.0006452	0.003323	5.28
FALSE	High	TMAVTPGTTTLPATVK	[K].TMAVTPGTTTLPATVK.[V]	1xOxidation [M2]; 1xTMT6plex [K16]; 1xTMT6plex [N-Term]; 1xAMTzHexNAc2_10plexTMT [T1(100)]	0.0130457	0.00127903	1	1	1	2	P51610	P51610 [579-594]	P51610 1xAMTzHexNAc2_10plexTMT [T579(100)]	0	2794.55	23.9	19.8	27.9	18.2	145	87.4	33.1	81.4		High	0.0006452	0.003693	4.34
FALSE	High	VTGPQATTGTPLVTMRPASQAGK	[K].VTGPQATTGTPLVTMRPASQAGK.[A]	1xOxidation [M15]; 1xTMT6plex [K23]; 1xTMT6plex [N-Term]; 1xAMTzHexNAc2_10plexTMT [T14(100)]	0.0240087	0.00127903	1	1	3	3	P51610	P51610 [489-511]	P51610 1xAMTzHexNAc2_10plexTMT [T502(100)]	1	3474.88	15	6.3	12.1	8.1	208.6	168.2	49	110.6		High	0.0006452	0.007918	3.5
FALSE	High	TMGCLATTHSK	[R].TMGCLATTHSK.[A]	1xCarbamidomethyl [C4]; 1xOxidation [M2]; 1xTMT6plex [K11]; 1xTMT6plex [N-Term]	0.0438894	0.00127903	1	1	1	1	P80404	P80404 [221-231]		0	1680.88	38.5	50.8	57.8	52	67.3	80.5	65.6	58.1	Mandatory Modification Missing	High	0.0006452	0.01683	2.9
FALSE	High	KITIGQAPTEK	[R].KITIGQAPTEK.[G]	2xTMT6plex [K1; K11]; 1xTMT6plex [N-Term]	0.011877	0.00127903	1	1	1	1	P11586	P11586 [543-553]		1	1873.17	177.4	145.9	190.1	112.3	334.3	268	199.8	237.2	Mandatory Modification Missing	High	0.0006452	0.003279	2.7
FALSE	High	TNVKAAWGK	[K].TNVKAAWGK.[V]	2xTMT6plex [K4; K9]; 1xTMT6plex [N-Term]	0.0158768	0.00127903	1	1	1	1	P69905	P69905 [9-17]		1	1662.03	730.2	566.1	521.8	374.1	457	263.8	193.8	424.6	Mandatory Modification Missing	High	0.0006452	0.004713	3.22
FALSE	High	TPAPATTTSHNPLANILSK	[K].TPAPATTTSHNPLANILSK.[V]	1xTMT6plex [K19]; 1xTMT6plex [N-Term]; 1xAMTzHexNAc2_10plexTMT [N/S/T]	0.0130457	0.00127903	1	1	1	2	Q5VT52	Q5VT52 [495-513]		0	3123.72	32.9	22.9	26.1	17.4	295.7	224.8	72.9	109.7		High	0.0006452	0.003696	4.35
FALSE	High	KIQNQWK	[K].KIQNQWK.[Q]	2xTMT6plex [K1; K7]; 1xTMT6plex [N-Term]	0.022364	0.00127903	1	1	1	1	P54868	P54868 [276-282]		1	1632.02	171.7	138.8	256.4	173.4	143.3	159.7	77	123.4	Mandatory Modification Missing	High	0.0006452	0.007248	2.52
FALSE	High	KLNVTEQEK	[K].KLNVTEQEK.[I]	2xTMT6plex [K1; K9]; 1xTMT6plex [N-Term]	0.0123645	0.00127903	1	1	1	1	P06733	P06733 [81-89]		1	1776.08	141.6	152.4	187.8	146.6	207.6	242.2	391.8	214.1	Mandatory Modification Missing	High	0.0006452	0.003447	4.34
FALSE	High	TPSSEPDEPHQAR	[R].TPSSEPDEPHQAR.[S]	1xTMT6plex [N-Term]; 1xAMTzHexNAc2_10plexTMT [S4(100)]	0.0421959	0.00127903	1	1	2	4	Q5HYW2	Q5HYW2 [347-359]	Q5HYW2 1xAMTzHexNAc2_10plexTMT [S350(100)]	0	2411.18	41.9	32.3	44.8	38.2	203.3	248.5	752.6	463		High	0.0006452	0.01605	2.07
FALSE	High	TPSTEAAHIMLR	[R].TPSTEAAHIMLR.[D]	1xTMT6plex [N-Term]; 1xAMTzHexNAc2_10plexTMT [T4(100)]	0.0388266	0.00127903	1	1	1	1	Q07157	Q07157 [976-987]	Q07157 1xAMTzHexNAc2_10plexTMT [T979(100)]	0	2287.21	37.4	24.7	26.9	19.4	116.1	104.2	41.4	52.2		High	0.0006452	0.01446	1.66
FALSE	High	VWPHKDYPLIPVGK	[K].VWPHKDYPLIPVGK.[L]	2xTMT6plex [K5; K14]; 1xTMT6plex [N-Term]	0.0116664	0.00127903	1	1	1	1	P04040	P04040 [302-315]		1	2336.41	75.1	90.4	86.4	82.7	94.7	90.7	52.2	67.1	Mandatory Modification Missing	High	0.0006452	0.003214	4.8
FALSE	High	TPSTEAAHIMLR	[R].TPSTEAAHIMLR.[D]	1xOxidation [M10]; 1xTMT6plex [N-Term]; 1xAMTzHexNAc2_10plexTMT [T4(100)]	0.0119836	0.00127903	1	1	1	2	Q07157	Q07157 [976-987]	Q07157 1xAMTzHexNAc2_10plexTMT [T979(100)]	0	2303.21	109.3	102.1	132.8	86.5	475.7	479.7	179.6	411		High	0.0006452	0.003325	4.32
FALSE	High	TPVSYQNTMSR	[R].TPVSYQNTMSR.[G]	1xTMT6plex [N-Term]; 1xAMTzHexNAc2_10plexTMT [S4(100)]	0.02433	0.00127903	1	1	2	2	O75376	O75376 [1484-1494]	O75376 1xAMTzHexNAc2_10plexTMT [S1487(100)]	0	2244.13	25.6	26	31.3	31.2	216.2	180.5	59.4	122		High	0.0006452	0.008035	1.76
FALSE	High	TPVSYQNTMSR	[R].TPVSYQNTMSR.[G]	1xOxidation [M9]; 1xTMT6plex [N-Term]; 1xAMTzHexNAc2_10plexTMT [S4(100)]	0.0230695	0.00127903	1	1	1	1	O75376	O75376 [1484-1494]	O75376 1xAMTzHexNAc2_10plexTMT [S1487(100)]	0	2260.13	7.3	8.8	9.9	5.3	189.4	172.9	68.5	114.2		High	0.0006452	0.007531	2.09
FALSE	High	VVVTQPNTK	[R].VVVTQPNTK.[Y]	1xTMT6plex [K9]; 1xTMT6plex [N-Term]	0.00979847	0.00127903	1	1	1	4	Q9NYJ8	Q9NYJ8 [453-461]		0	1443.89	86.1	92.2	122.4	93.5	1161.2	1104.9	460.3	615.4	Mandatory Modification Missing	High	0.0006452	0.002581	3.48
FALSE	High	TSGQQQVCVSQATVGTCK	[K].TSGQQQVCVSQATVGTCK.[A]	2xCarbamidomethyl [C8; C17]; 1xTMT6plex [K18]; 1xTMT6plex [N-Term]; 1xAMTzHexNAc2_10plexTMT [S10(100)]	0.0330006	0.00127903	1	1	1	2	Q9ULM3	Q9ULM3 [989-1006]	Q9ULM3 1xAMTzHexNAc2_10plexTMT [S998(100)]	0	3128.59	28.2	24.8	29	25.1	52.3	55	56.5	59.1		High	0.0006452	0.01176	1.91
FALSE	High	AVGKVIPELNGK	[K].AVGKVIPELNGK.[L]	2xTMT6plex [K4; K12]; 1xTMT6plex [N-Term]	0.0074888	0.00127903	1	1	1	2	P04406	P04406 [216-227]		1	1912.22	143.6	92.1	218.7	1104.6	288.9	262.2	248.5	156.2	Mandatory Modification Missing	High	0.0006452	0.001851	4.55
FALSE	High	GVSKAVEHINK	[K].GVSKAVEHINK.[T]	2xTMT6plex [K4; K11]; 1xTMT6plex [N-Term]	0.0381514	0.00127903	1	1	1	1	P06733	P06733 [61-71]		1	1869.15									Mandatory Modification Missing	High	0.0006452	0.01412	3.23
FALSE	High	EAAAYLHGR	[R].EAAAYLHGR.[L]	1xTMT6plex [N-Term]	0.016019	0.00127903	1	1	1	3	P21549	P21549 [293-301]		0	1216.66	125.9	140.3	117.4	118.9	170.6	173.9	145.2	101.2	Mandatory Modification Missing	High	0.0006452	0.004776	3.36
FALSE	High	VAQNSPSVENIQTSQAEQAK	[K].VAQNSPSVENIQTSQAEQAK.[P]	1xTMT6plex [K20]; 1xTMT6plex [N-Term]; 1xAMTzHexNAc2_10plexTMT [T13(99.2)]	0.00895908	0.00127903	1	1	1	1	Q92576	Q92576 [1718-1737]	Q92576 1xAMTzHexNAc2_10plexTMT [T1730(99.2)]	0	3318.74	36	36.8	37.8	31.9	59.4	63.5	67.3	73.6		High	0.0006452	0.002315	2.85
FALSE	High	VASVININPNTTHSTGSCR	[K].VASVININPNTTHSTGSCR.[S]	1xCarbamidomethyl [C18]; 1xTMT6plex [N-Term]; 1xAMTzHexNAc2_10plexTMT [N/T/S]	0.00872149	0.00127903	1	1	1	2	P13473	P13473 [248-266]		0	2988.52	24.9	28.4	43.8	31.8	39.3	45.9	46.9	66.1	Mandatory Modification Missing	High	0.0006452	0.002243	3.55
FALSE	High	APVILGSPDDVLEFLKVYEKHSAQ	[R].APVILGSPDDVLEFLKVYEKHSAQ.[-]	2xTMT6plex [K16; K20]; 1xTMT6plex [N-Term]	0.028531	0.00127903	1	1	1	1	P09467	P09467 [315-338]		2	3342.89	19.1	17.5	26.4	22	28	37.8	26.3	17.8	Mandatory Modification Missing	High	0.0006452	0.009798	4.05
FALSE	High	KDLQNFLK	[R].KDLQNFLK.[K]	2xTMT6plex [K1; K8]; 1xTMT6plex [N-Term]	0.0104789	0.00127903	1	1	1	1	P06702	P06702 [43-50]		1	1693.06	172.4	130.9	108.1	104	94.1	109.2	150	272.8	Mandatory Modification Missing	High	0.0006452	0.002805	2.64
FALSE	High	APLAGQVSTMVTTSTTTTVAK	[K].APLAGQVSTMVTTSTTTTVAK.[T]	1xOxidation [M10]; 1xTMT6plex [K21]; 1xTMT6plex [N-Term]; 2xAMTzHexNAc2_10plexTMT [S8(99.6); T9(100)]	0.0127006	0.00127903	1	1	1	1	A5YKK6	A5YKK6 [1030-1050]	A5YKK6 2xAMTzHexNAc2_10plexTMT [S1037(99.6); T1038(100)]	0	4002.13									No Quan Values	High	0.0006452	0.003579	2.14
FALSE	High	KAVVVCPK	[R].KAVVVCPK.[D]	1xCarbamidomethyl [C6]; 2xTMT6plex [K1; K8]; 1xTMT6plex [N-Term]	0.022265	0.00127903	1	1	1	1	Q00839	Q00839 [602-609]		1	1588.02	62.4	56.5	82	53.1	433.2	238.6	157.3	155.9	Mandatory Modification Missing	High	0.0006452	0.007181	3.25
FALSE	High	ANSEVAQWR	[K].ANSEVAQWR.[T]	1xTMT6plex [N-Term]	0.0246556	0.00127903	2	7	1	1	Q9UKX3; Q9Y623	Q9UKX3 [1368-1376]; Q9Y623 [1368-1376]		0	1289.68									Mandatory Modification Missing	High	0.0006452	0.008189	2.88
FALSE	High	KATEISTAVVQR	[R].KATEISTAVVQR.[S]	1xTMT6plex [K1]; 1xTMT6plex [N-Term]; 1xAMTzHexNAc2_10plexTMT [S6(100)]	0.0446631	0.00127903	1	1	1	1	Q8N3X1	Q8N3X1 [792-803]	Q8N3X1 1xAMTzHexNAc2_10plexTMT [S797(100)]	1	2492.43	102.3	96.9	107.8	75.1	169.9	194.6	137.5	141.7		High	0.0006452	0.01723	3.82
FALSE	High	KAPPPPPTSMPK	[K].KAPPPPPTSMPK.[T]	2xTMT6plex [K1; K12]; 1xTMT6plex [N-Term]	0.0371599	0.00127903	1	1	1	1	O15027	O15027 [2151-2162]		1	1935.17	45.7	41.5	40.9	27.7	71.1	71.6	50.2	75.5	Mandatory Modification Missing	High	0.0006452	0.01367	2.92
FALSE	High	VVGNPFDSKTEQGPQVDETQFK	[R].VVGNPFDSKTEQGPQVDETQFK.[K]	2xTMT6plex [K9; K22]; 1xTMT6plex [N-Term]	0.0147173	0.00127903	1	1	1	2	P05091	P05091 [347-368]		1	3137.67	32	36.6	59.1	41.6	89	84.4	55.8	43.9	Mandatory Modification Missing	High	0.0006452	0.00428	5.47
FALSE	High	VFEHIGK	[K].VFEHIGK.[K]	1xTMT6plex [K7]; 1xTMT6plex [N-Term]	0.0411023	0.00127903	1	1	1	2	P04040	P04040 [99-105]		0	1287.78	211.7	303	320.4	256.2	355.3	341.9	218.5	236.4	Mandatory Modification Missing	High	0.0006452	0.01554	2.81
FALSE	High	GVVVLAK	[R].GVVVLAK.[S]	1xTMT6plex [K7]; 1xTMT6plex [N-Term]	0.0265827	0.00127903	3	4	1	1	P52895; Q04828; P42330	P52895 [264-270]; Q04828 [264-270]; P42330 [264-270]		0	1143.79	61.7	88.7	132.7	74.5	247.4	153.2	270.3	103.3	Mandatory Modification Missing	High	0.0006452	0.00899	2.62
FALSE	High	VFLENVIR	[K].VFLENVIR.[D]	1xTMT6plex [N-Term]	0.0244381	0.00127903	1	1	1	2	P62805	P62805 [61-68]		0	1218.74	200.9	186	190.1	148.1	300.1	242.2	323.5	203.9	Mandatory Modification Missing	High	0.0006452	0.008056	2.4
FALSE	High	ANNSQEPSPQLASSVASTR	[K].ANNSQEPSPQLASSVASTR.[S]	1xDeamidated [N]; 1xTMT6plex [N-Term]; 1xAMTzHexNAc2_10plexTMT [S14(99.2)]	0.0185559	0.00127903	1	1	2	2	Q96HC4	Q96HC4 [306-324]	Q96HC4 1xAMTzHexNAc2_10plexTMT [S319(99.2)]	0	2905.45	25.4	23.7	58.1	46.2	179.8	189.5	83.7	106.4		High	0.0006452	0.005734	3.95
FALSE	High	ANNSQEPSPQLASSVASTR	[K].ANNSQEPSPQLASSVASTR.[S]	1xTMT6plex [N-Term]; 1xAMTzHexNAc2_10plexTMT [S8(100)]	0.0101104	0.00127903	1	1	3	4	Q96HC4	Q96HC4 [306-324]	Q96HC4 1xAMTzHexNAc2_10plexTMT [S313(100)]	0	2904.47	102.3	112.9	169.4	135.4	197.2	236.7	289.8	243.7		High	0.0006452	0.002683	2.55
FALSE	High	VAQLEAQCQEPCKDTVQIHDITGK	[K].VAQLEAQCQEPCKDTVQIHDITGK.[D]	2xCarbamidomethyl [C8; C12]; 2xTMT6plex [K13; K24]; 1xTMT6plex [N-Term]	0.0177479	0.00127903	1	1	1	1	P02679	P02679 [154-177]		1	3455.82	23.2	23.1	26.6	24.5	25.7	38	78.7	50.1	Mandatory Modification Missing	High	0.0006452	0.005422	4.08
FALSE	High	TVIVHGFTLGEK	[K].TVIVHGFTLGEK.[G]	1xTMT6plex [K12]; 1xTMT6plex [N-Term]	0.0218732	0.00127903	1	1	1	1	Q9NSE4	Q9NSE4 [650-661]		0	1759.05	72.7	75.4	83.6	59.7	160.6	146.2	141.3	125.1	Mandatory Modification Missing	High	0.0006452	0.007015	4.7
FALSE	High	APVTVTSLPAGVR	[K].APVTVTSLPAGVR.[M]	1xTMT6plex [N-Term]; 1xAMTzHexNAc2_10plexTMT [T4(100)]	0.0113576	0.00127903	1	1	2	3	P51610	P51610 [512-524]	P51610 1xAMTzHexNAc2_10plexTMT [T515(100)]	0	2228.26	102.2	90.2	78.7	56.4	1016.2	746.5	171.8	543.4		High	0.0006452	0.003117	3.39
FALSE	High	AQAYQTGK	[K].AQAYQTGK.[DG]	1xTMT6plex [K8]; 1xTMT6plex [N-Term]	0.010247	0.00127903	1	2	1	2	P14625	P14625 [664-671]		0	1324.76	43	68.8	78.4	66.4	138.7	101.1	166.6	165.4	Mandatory Modification Missing	High	0.0006452	0.002734	2.98
FALSE	High	HNLLLHLK	[K].HNLLLHLK.[K]	1xTMT6plex [K8]; 1xTMT6plex [N-Term]	0.0234824	0.00127903	1	1	1	1	Q53H82	Q53H82 [259-266]		0	1445.94	54.2	57.3	67.4	45.3	125.2	42.4	29.1	39.9	Mandatory Modification Missing	High	0.0006452	0.007681	3.29
FALSE	High	VVMATSSATSSVSCTATTVQSSNSQFR	[K].VVMATSSATSSVSCTATTVQSSNSQFR.[V]	1xCarbamidomethyl [C14]; 1xOxidation [M3]; 1xTMT6plex [N-Term]; 2xAMTzHexNAc2_10plexTMT [S10(94.2); S11(94.2)]	0.0296876	0.00127903	1	1	1	1	P78312	P78312 [608-634]	P78312 2xAMTzHexNAc2_10plexTMT [S617(94.2); S618(94.2)]	0	4502.18									No Quan Values	High	0.0006452	0.0103	2.03
FALSE	High	TVTVTRPTGVSFK	[K].TVTVTRPTGVSFK.[K]	1xTMT6plex [K13]; 1xTMT6plex [N-Term]; 1xAMTzHexNAc2_10plexTMT [T5(100)]	0.0172799	0.00127903	1	1	1	1	A5YKK6	A5YKK6 [1051-1063]	A5YKK6 1xAMTzHexNAc2_10plexTMT [T1055(100)]	1	2582.47	57.5	53.9	72.1	42	331.6	312.1	198	231.9		High	0.0006452	0.005234	3.81
FALSE	High	TVWDWELMNDIKPIWQRPSK	[K].TVWDWELMNDIKPIWQRPSK.[E]	2xTMT6plex [K12; K20]; 1xTMT6plex [N-Term]	0.0132217	0.00127903	1	1	1	1	P14625	P14625 [329-348]		2	3229.78	34.8	39.8	52.5	38	73.4	69.5	53.8	60.1	Mandatory Modification Missing	High	0.0006452	0.003747	4.88
FALSE	High	TVWQYHFR	[R].TVWQYHFR.[T]	1xTMT6plex [N-Term]	0.0290395	0.00127903	1	1	1	1	Q06124	Q06124 [414-421]		0	1365.73									Mandatory Modification Missing	High	0.0006452	0.01002	3.6
FALSE	High	TWGTVFK	[K].TWGTVFK.[T]	1xTMT6plex [K7]; 1xTMT6plex [N-Term]	0.0178271	0.00127903	1	1	1	2	P00439	P00439 [186-192]		0	1296.77	148.4	183.5	210.7	156.3	234.7	177.3	147	168.2	Mandatory Modification Missing	High	0.0006452	0.005439	2.45
FALSE	High	TWKGAILGGFK	[R].TWKGAILGGFK.[S]	2xTMT6plex [K3; K11]; 1xTMT6plex [N-Term]	0.0132217	0.00127903	1	1	1	1	P07327	P07327 [314-324]		1	1865.16	127.9	139.8	206.8	103.4	441.1	127.6	140	112.9	Mandatory Modification Missing	High	0.0006452	0.003761	3.18
FALSE	High	TYETTLEK	[K].TYETTLEK.[C]	1xTMT6plex [K8]; 1xTMT6plex [N-Term]	0.0344853	0.00127903	1	1	1	4	P02768	P02768 [376-383]		0	1442.81	286.9	322.3	345.8	226	421.2	350.3	554.2	572.6	Mandatory Modification Missing	High	0.0006452	0.0124	3.17
FALSE	High	TYSLGSALRPSTSR	[R].TYSLGSALRPSTSR.[S]	1xTMT6plex [N-Term]	0.00811811	0.00127903	1	1	1	1	P08670	P08670 [37-50]		1	1724.95	80.5	82.2	90.2	57.7	171.1	165	108	169.6	Mandatory Modification Missing	High	0.0006452	0.002052	4.84
FALSE	High	TYSYLTPDLWK	[K].TYSYLTPDLWK.[E]	1xTMT6plex [K11]; 1xTMT6plex [N-Term]	0.0254319	0.00127903	1	1	1	2	P15880	P15880 [247-257]		0	1845.02									Mandatory Modification Missing	High	0.0006452	0.008502	2.18
FALSE	High	KEDLVFIFWAPESAPLK	[K].KEDLVFIFWAPESAPLK.[S]	2xTMT6plex [K1; K17]; 1xTMT6plex [N-Term]	0.0242224	0.00127903	1	2	1	1	P23528	P23528 [96-112]		1	2677.56									Mandatory Modification Missing	High	0.0006452	0.008004	3.59
FALSE	High	VAIDAGYR	[K].VAIDAGYR.[H]	1xTMT6plex [N-Term]	0.0355631	0.00127903	1	1	1	2	O60218	O60218 [34-41]		0	1093.62	104.1	107.2	117.8	94.8	199.7	423.1	456	279	Mandatory Modification Missing	High	0.0006452	0.01295	1.38
FALSE	High	VAIIGAGVSGLASIR	[K].VAIIGAGVSGLASIR.[S]	1xTMT6plex [N-Term]	0.0124755	0.00127903	1	1	1	1	P31513	P31513 [5-19]		0	1612.99	82.4	87.6	104.5	75.6	134.2	108.1	76.2	108.6	Mandatory Modification Missing	High	0.0006452	0.003496	2.83
FALSE	High	VAILIPFR	[K].VAILIPFR.[N]	1xTMT6plex [N-Term]	0.0175124	0.00127903	1	1	1	2	O43286	O43286 [164-171]		0	1157.76	246	196.7	245.6	166.8	389.2	212.2	319.2	186.4	Mandatory Modification Missing	High	0.0006452	0.005328	2.26
FALSE	High	VVIIGAGKPAAVVLQTK	[R].VVIIGAGKPAAVVLQTK.[G]	2xTMT6plex [K8; K17]; 1xTMT6plex [N-Term]	0.0373234	0.00127903	1	1	1	1	Q14697	Q14697 [892-908]		1	2351.54	42.9	41.3	38.3	30.5	148.3	114.5	109.2	76.6	Mandatory Modification Missing	High	0.0006452	0.0137	4.18
FALSE	High	AQAVETNK	[R].AQAVETNK.[T]	1xTMT6plex [K8]; 1xTMT6plex [N-Term]; 1xAMTzHexNAc2_10plexTMT [N7(100)]	0.0100652	0.00127903	1	1	1	1	P11150	P11150 [36-43]	P11150 1xAMTzHexNAc2_10plexTMT [N42(100)]	0	2050.14	52.7	81.8	152.3	93.2	231.7	162.7	166	171.6	Mandatory Modification Missing	High	0.0006452	0.002678	2.34
FALSE	High	GSVFGGWK	[K].GSVFGGWK.[S]	1xTMT6plex [K8]; 1xTMT6plex [N-Term]	0.0421959	0.00127903	1	1	1	1	P28332	P28332 [317-324]		0	1295.75	188.4	180.1	243.8	187.4	283.6	189.5	227.2	209.1	Mandatory Modification Missing	High	0.0006452	0.01605	1.16
FALSE	High	LLLPGELAK	[R].LLLPGELAK.[H]	1xTMT6plex [K9]; 1xTMT6plex [N-Term]	0.0092859	0.00127903	2	16	1	5	Q16778; O60814	Q16778 [101-109]; O60814 [101-109]		0	1411.93	165	140.9	158.8	134.2	1321.3	645.5	718.5	386.2	Mandatory Modification Missing	High	0.0006452	0.002421	2.88
FALSE	High	EAIQGGLDTTK	[K].EAIQGGLDTTK.[S]	1xTMT6plex [K11]; 1xTMT6plex [N-Term]; 1xAMTzHexNAc2_10plexTMT [T]	0.00841443	0.00127903	1	1	1	1	Q96Q06	Q96Q06 [369-379]		0	2322.27	26.9	42.3	54.8	60.8	197.1	88.8	218.7	89.3		High	0.0006452	0.002137	3.41
FALSE	High	MVHLTPEEK	[-].MVHLTPEEK.[TS]	1xTMT6plex [K9]; 1xTMT6plex [N-Term]; 1xMet-loss [N-Term]	0.0402121	0.00127903	2	2	1	1	P02042; P68871	P02042 [1-9]; P68871 [1-9]	P02042 1xMet-loss [N-Term]; P68871 1xMet-loss [N-Term]	0	1410.84	98.7	98.4	118.3	81.8	143	128	116.9	117.7	Mandatory Modification Missing	High	0.0006452	0.01506	3.88
FALSE	High	IGDVSSSAVK	[K].IGDVSSSAVK.[T]	1xTMT6plex [K10]; 1xTMT6plex [N-Term]; 1xAMTzHexNAc2_10plexTMT [S6(100)]	0.00912103	0.00127903	1	1	2	3	Q9BYJ9	Q9BYJ9 [192-201]	Q9BYJ9 1xAMTzHexNAc2_10plexTMT [S197(100)]	0	2152.21	78.2	84	113.6	102	370.7	577.5	268.3	297.4		High	0.0006452	0.002365	3.96
FALSE	High	GINESYKK	[R].GINESYKK.[N]	2xTMT6plex [K7; K8]; 1xTMT6plex [N-Term]; 1xAMTzHexNAc2_10plexTMT [N/S/Y]	0.0153888	0.00127903	1	1	2	2	P50897	P50897 [210-217]		1	2357.35	85.6	111.4	414.8	284.3	143.8	121.3	322.2	218.9	Mandatory Modification Missing	High	0.0006452	0.004524	2.81
FALSE	High	MSAHLQWMVVR	[-].MSAHLQWMVVR.[N]	1xOxidation [M8]; 1xTMT6plex [N-Term]; 1xMet-loss+Acetyl [N-Term]	0.0290395	0.00127903	1	1	1	1	P46779	P46779 [1-11]	P46779 1xMet-loss+Acetyl [N-Term]	0	1513.81	114	118.5	147.9	92.7	207.1	218.3	181.4	176.7	Mandatory Modification Missing	High	0.0006452	0.01	2.38
FALSE	High	MQKEITALAPSTMK	[R].MQKEITALAPSTMK.[I]	1xOxidation [M13]; 2xTMT6plex [K3; K14]; 1xTMT6plex [N-Term]	0.0289115	0.00127903	2	6	1	1	P63267; P60709	P63267 [314-327]; P60709 [313-326]		1	2252.3	38.9	39.5	46.7	94.2	107.3	72.7	61.7	63.2	Mandatory Modification Missing	High	0.0006452	0.009954	4.43
FALSE	High	EYTINIHK	[R].EYTINIHK.[R]	1xTMT6plex [K8]; 1xTMT6plex [N-Term]	0.0246556	0.00127903	1	1	1	1	P62899	P62899 [24-31]		0	1475.86	101.6	99.5	131.4	110.2	153.2	196.1	202.9	175.2	Mandatory Modification Missing	High	0.0006452	0.00818	2.97
FALSE	High	MPCAEDYLSVVLNQLCVLHEK	[R].MPCAEDYLSVVLNQLCVLHEK.[T]	2xCarbamidomethyl [C3; C16]; 1xDeamidated [N13]; 1xOxidation [M1]; 1xTMT6plex [K21]; 1xTMT6plex [N-Term]	0.0215837	0.00127903	1	1	1	1	P02768	P02768 [470-490]		0	2993.52	17.3	16.7	17.6	17.4	27.2	31.3	29.9	27.2	Mandatory Modification Missing	High	0.0006452	0.006921	2.38
FALSE	High	FAGLHFFNPVPVMK	[R].FAGLHFFNPVPVMK.[L]	1xOxidation [M13]; 1xTMT6plex [K14]; 1xTMT6plex [N-Term]	0.0138875	0.00127903	1	1	1	1	Q16836	Q16836 [166-179]		0	2078.17	18.8	18.2	30.4	20.5	59.7	33.5	25	28.1	Mandatory Modification Missing	High	0.0006452	0.003994	3.91
FALSE	High	FCLSPLTNLCGK	[K].FCLSPLTNLCGK.[I]	2xCarbamidomethyl [C2; C10]; 1xTMT6plex [K12]; 1xTMT6plex [N-Term]	0.0298189	0.00127903	1	1	1	1	P08319	P08319 [104-115]		0	1868.02	102.3	104.4	141.8	99.8	171.7	115.8	124.5	118.4	Mandatory Modification Missing	High	0.0006452	0.01038	3.85
FALSE	High	GLLEFEHQR	[R].GLLEFEHQR.[A]	1xTMT6plex [N-Term]	0.0104789	0.00127903	1	1	1	1	Q14697	Q14697 [174-182]		0	1357.74									Mandatory Modification Missing	High	0.0006452	0.002809	3.95
FALSE	High	MLVVLLQGTR	[K].MLVVLLQGTR.[E]	1xTMT6plex [N-Term]	0.0391685	0.00127903	1	1	1	1	P08133	P08133 [157-166]		0	1358.84	171.3	194.6	210.1	137.3	241.6	230.3	146	190.2	Mandatory Modification Missing	High	0.0006452	0.01463	2.71
FALSE	High	MLTELEK	[-].MLTELEK.[A]	1xOxidation [M1]; 1xTMT6plex [K7]; 1xTMT6plex [N-Term]	0.0324244	0.00127903	1	1	1	1	P05109	P05109 [1-7]		0	1337.78									Mandatory Modification Missing	High	0.0006452	0.01151	2.99
FALSE	High	MILELFSK	[K].MILELFSK.[V]	1xTMT6plex [K8]; 1xTMT6plex [N-Term]	0.0327113	0.00127903	1	1	1	1	P78417	P78417 [115-122]		0	1438.87	39.2	50.6	57.2	47.1	95.7	102.5	75.8	74.4	Mandatory Modification Missing	High	0.0006452	0.01165	2.78
FALSE	High	MIKPFFHSLSEK	[K].MIKPFFHSLSEK.[Y]	1xOxidation [M1]; 2xTMT6plex [K3; K12]; 1xTMT6plex [N-Term]	0.0338837	0.00127903	1	1	1	1	P10599	P10599 [37-48]		1	2167.26	38.7	30.8	57	36.2	78.5	124.9	85.3	55.3	Mandatory Modification Missing	High	0.0006452	0.01219	3.16
FALSE	High	FFVGGNWK	[K].FFVGGNWK.[M]	1xTMT6plex [K8]; 1xTMT6plex [N-Term]	0.0388266	0.00127903	1	1	1	1	P60174	P60174 [7-14]		0	1412.81	139.6	167.9	309.8	235.8	410.5	321	218.6	252.2	Mandatory Modification Missing	High	0.0006452	0.01446	2.47
FALSE	High	MGVAAHK	[K].MGVAAHK.[K]	1xTMT6plex [K7]; 1xTMT6plex [N-Term]	0.0112564	0.00127903	1	1	1	1	P05109	P05109 [78-84]		0	1171.7	331.8	295.3	121.3	104.1	72.4	89.4	158.2	222.1	Mandatory Modification Missing	High	0.0006452	0.003081	3.81
FALSE	High	MGLEVIPVTSTTNK	[R].MGLEVIPVTSTTNK.[I]	1xTMT6plex [K14]; 1xTMT6plex [N-Term]; 1xAMTzHexNAc2_10plexTMT [T9(100)]	0.00790271	0.00127903	1	1	1	2	Q6UN15	Q6UN15 [197-210]	Q6UN15 1xAMTzHexNAc2_10plexTMT [T205(100)]	0	2679.48	31.7	24.6	31.6	19.3	310.5	301	101.7	193.9		High	0.0006452	0.00198	3.51
FALSE	High	MFLSFPTTK	[R].MFLSFPTTK.[T]	1xTMT6plex [K9]; 1xTMT6plex [N-Term]	0.0272975	0.00127903	1	1	1	2	P69905	P69905 [33-41]		0	1529.88	40.7	52.4	53.2	28.7	52.1	32	30.2	42.8	Mandatory Modification Missing	High	0.0006452	0.009298	3.22
FALSE	High	LGLGHNQIR	[R].LGLGHNQIR.[M]	1xTMT6plex [N-Term]	0.0101557	0.00127903	1	1	1	1	P21810	P21810 [258-266]		0	1236.74									Mandatory Modification Missing	High	0.0006452	0.0027	5.3
FALSE	High	MAPAEILNGKEISAQIR	[-].MAPAEILNGKEISAQIR.[A]	1xTMT6plex [K10]; 1xTMT6plex [N-Term]; 1xMet-loss [N-Term]	0.0303498	0.00127903	1	1	1	1	P11586	P11586 [1-17]	P11586 1xMet-loss [N-Term]	1	2168.28	49.5	47.6	63.5	38.4	173.2	115.5	71	57.8	Mandatory Modification Missing	High	0.0006452	0.01059	5.14
FALSE	High	LGIYADMGNFTCMGYPGTTLDK	[K].LGIYADMGNFTCMGYPGTTLDK.[V]	1xCarbamidomethyl [C12]; 1xOxidation [M13]; 1xTMT6plex [K22]; 1xTMT6plex [N-Term]; 1xAMTzHexNAc2_10plexTMT [T/Y/N]	0.0132809	0.00127903	1	1	1	1	P17050	P17050 [116-137]		0	3630.77	46	56	60.2	45.3	54.4	73.7	51.7	37.8		High	0.0006452	0.003778	3.1
FALSE	High	FKDLGEENFK	[R].FKDLGEENFK.[A]	2xTMT6plex [K2; K10]; 1xTMT6plex [N-Term]	0.010764	0.00127903	1	1	1	2	P02768	P02768 [35-44]		1	1914.09	36.3	39.7	56.8	34.3	97	91	110.6	99.6	Mandatory Modification Missing	High	0.0006452	0.002909	4.5
FALSE	High	GLFIIDDKGILR	[R].GLFIIDDKGILR.[Q]	1xTMT6plex [K8]; 1xTMT6plex [N-Term]	0.0357197	0.00127903	1	2	1	2	Q06830	Q06830 [129-140]		1	1818.13	26.7	22.5	35.5	25.5	95.3	62.4	52.4	24.7	Mandatory Modification Missing	High	0.0006452	0.01302	3
FALSE	High	LVTSADGK	[K].LVTSADGK.[P]	1xTMT6plex [K8]; 1xTMT6plex [N-Term]; 1xAMTzHexNAc2_10plexTMT [T3(100)]	0.0268189	0.00127903	1	1	1	1	P51610	P51610 [724-731]	P51610 1xAMTzHexNAc2_10plexTMT [T726(100)]	0	1980.12	42	30.7	32.5	25.9	335.2	257.2	79.2	205.1		High	0.0006452	0.009071	2.96
FALSE	High	LVTPVTVSAVKPAVTTLVVK	[R].LVTPVTVSAVKPAVTTLVVK.[G]	2xTMT6plex [K11; K20]; 1xTMT6plex [N-Term]; 1xAMTzHexNAc2_10plexTMT [T/S]	0.04545	0.00127903	1	1	1	2	P51610	P51610 [856-875]		1	3441.11	17.2	11.5	13	9.6	60	53	20	42.9		High	0.0006452	0.01761	6.09
FALSE	High	FKTIEEVVGR	[K].FKTIEEVVGR.[A]	1xTMT6plex [K2]; 1xTMT6plex [N-Term]	0.019143	0.00127903	1	1	1	2	P05091	P05091 [427-436]		1	1635.98	49.6	100.3	156.8	78.1	438.1	320.7	128.8	114.9	Mandatory Modification Missing	High	0.0006452	0.005944	2.54
FALSE	High	FLASVSTVLTSK	[K].FLASVSTVLTSK.[Y]	1xTMT6plex [K12]; 1xTMT6plex [N-Term]	0.0086437	0.00127903	1	1	1	1	P69905	P69905 [129-140]		0	1711.04	29	27.3	50.6	29.6	76.7	48.5	54.9	61.5	Mandatory Modification Missing	High	0.0006452	0.002217	3.45
FALSE	High	GIFEALRPLETLPVEGLIR	[R].GIFEALRPLETLPVEGLIR.[I]	1xTMT6plex [N-Term]	0.0331462	0.00127903	1	1	1	1	Q14204	Q14204 [2805-2823]		1	2352.39	47	44	42.6	35.5	48.8	37.5	61.3	37.7	Mandatory Modification Missing	High	0.0006452	0.01183	3.3
FALSE	High	LVSGWVKPIIIGR	[R].LVSGWVKPIIIGR.[H]	1xTMT6plex [K7]; 1xTMT6plex [N-Term]	0.013764	0.00127903	1	1	1	1	O75874	O75874 [120-132]		1	1896.22	88.2	94.4	171.9	116.9	434.2	256.3	208.8	148.2	Mandatory Modification Missing	High	0.0006452	0.003944	4.2
FALSE	High	MVLSPADK	[-].MVLSPADK.[T]	1xTMT6plex [K8]; 1xTMT6plex [N-Term]; 1xMet-loss [N-Term]	0.0271771	0.00127903	1	1	1	2	P69905	P69905 [1-8]	P69905 1xMet-loss [N-Term]	0	1187.74	535.3	687.1	571.5	482.5	447.8	344.4	275.2	476	Mandatory Modification Missing	High	0.0006452	0.009244	2.62
FALSE	High	MVNHFIAEFK	[R].MVNHFIAEFK.[R]	1xTMT6plex [K10]; 1xTMT6plex [N-Term]	0.0183914	0.00127903	1	1	1	1	P11142	P11142 [237-246]		0	1693.95	47.8	65.2	73.9	54.1	102.2	100.9	92.3	82.8	Mandatory Modification Missing	High	0.0006452	0.005677	2.97
FALSE	High	EVVSHVIK	[R].EVVSHVIK.[Q]	1xTMT6plex [K8]; 1xTMT6plex [N-Term]	0.0135808	0.00127903	1	1	1	1	P32754	P32754 [56-63]		0	1368.86	97.7	104.1	180.3	117.9	596.8	328.3	151.2	151.2	Mandatory Modification Missing	High	0.0006452	0.003879	3.09
FALSE	High	EVTAAPAVAVPPEATVAITTALSK	[K].EVTAAPAVAVPPEATVAITTALSK.[A]	1xTMT6plex [K24]; 1xTMT6plex [N-Term]; 2xAMTzHexNAc2_10plexTMT [T3(100); T15(100)]	0.0086437	0.00127903	1	1	1	1	O75170	O75170 [885-908]	O75170 2xAMTzHexNAc2_10plexTMT [T887(100); T899(100)]	0	4228.33	12.7	14	18.5	8	69.9	48.4	28.3	29.3		High	0.0006452	0.002212	2.07
FALSE	High	EIQVQHPAAK	[R].EIQVQHPAAK.[S]	1xTMT6plex [K10]; 1xTMT6plex [N-Term]	0.0252077	0.00127903	1	1	1	2	P49368	P49368 [69-78]		0	1578.94	152.1	173.1	223.7	174.1	316.5	355.4	301.7	287.9	Mandatory Modification Missing	High	0.0006452	0.008397	3.87
FALSE	High	EITALAPSTMK	[K].EITALAPSTMK.[I]	1xTMT6plex [K11]; 1xTMT6plex [N-Term]	0.014201	0.00127903	2	6	1	1	P63267; P60709	P63267 [317-327]; P60709 [316-326]		0	1619.94	56.3	65.8	77.6	84.8	120.4	143.4	115.1	106.3	Mandatory Modification Missing	High	0.0006452	0.004097	3.03
FALSE	High	PYSIPPCEHHVNGSRPPCTGEGDTPK	[R].PYSIPPCEHHVNGSRPPCTGEGDTPK.[C]	2xCarbamidomethyl [C7; C18]; 1xTMT6plex [K26]; 1xTMT6plex [N-Term]; 1xAMTzHexNAc2_10plexTMT [N/S/Y/T]	0.0298189	0.00127903	1	1	1	4	P07858	P07858 [181-206]		1	4078.99	59.6	100.8	100.8	58.7	149.1	105.9	216.9	147		High	0.0006452	0.01035	5.97
FALSE	High	PVVSFIAGLTAPPGR	[K].PVVSFIAGLTAPPGR.[R]	1xTMT6plex [N-Term]	0.0103391	0.00127903	1	1	1	1	P53597	P53597 [281-295]		0	1711.01									Mandatory Modification Missing	High	0.0006452	0.002769	4.48
FALSE	High	PVTPIAQNQTTLGSSR	[R].PVTPIAQNQTTLGSSR.[A]	1xTMT6plex [N-Term]; 1xAMTzHexNAc2_10plexTMT [N8(99.6)]	0.0144568	0.00127903	1	1	1	2	Q9NZP8	Q9NZP8 [235-250]	Q9NZP8 1xAMTzHexNAc2_10plexTMT [N242(99.6)]	0	2630.41	21.2	17	17.1	13.6	43.9	44.8	43.7	38.7	Mandatory Modification Missing	High	0.0006452	0.004206	3.11
FALSE	High	ENLFILEEEQR	[K].ENLFILEEEQR.[I]	1xTMT6plex [N-Term]	0.0205544	0.00127903	1	1	1	1	O95954	O95954 [289-299]		0	1648.87									Mandatory Modification Missing	High	0.0006452	0.00649	2.74
FALSE	High	PLTALPFTTGSQDVSNAFSPSISK	[K].PLTALPFTTGSQDVSNAFSPSISK.[A]	1xTMT6plex [K24]; 1xTMT6plex [N-Term]; 2xAMTzHexNAc2_10plexTMT [T8(100); T9(100)]	0.0123645	0.00127903	1	1	2	3	Q9Y6Y8	Q9Y6Y8 [116-139]	Q9Y6Y8 2xAMTzHexNAc2_10plexTMT [T123(100); T124(100)]	0	4386.31	10	4.7	9.4	5.4	124.3	67.5	22	55.4		High	0.0006452	0.003464	4.02
FALSE	High	LFAGLVHVK	[K].LFAGLVHVK.[Q]	1xTMT6plex [K9]; 1xTMT6plex [N-Term]	0.0143283	0.00127903	1	1	1	4	Q9Y2S2	Q9Y2S2 [131-139]		0	1441.93	154.9	165.4	209.3	127.7	354.2	238.6	153	176.5	Mandatory Modification Missing	High	0.0006452	0.004141	3.39
FALSE	High	EPSKTEQLSCMR	[K].EPSKTEQLSCMR.[P]	1xCarbamidomethyl [C10]; 1xOxidation [M11]; 1xTMT6plex [K4]; 1xTMT6plex [N-Term]; 1xAMTzHexNAc2_10plexTMT [T5(100)]	0.0289115	0.00127903	1	1	1	2	Q4VCS5	Q4VCS5 [772-783]	Q4VCS5 1xAMTzHexNAc2_10plexTMT [T776(100)]	1	2671.36	61	50.6	68.3	60.4	844.4	265.1	361.2	219.2		High	0.0006452	0.009993	3.41
FALSE	High	PGAMNFSYSPLLR	[R].PGAMNFSYSPLLR.[E]	1xOxidation [M4]; 1xTMT6plex [N-Term]; 1xAMTzHexNAc2_10plexTMT [N5(100)]	0.0074888	0.00127903	1	1	1	1	O15230	O15230 [239-251]	O15230 1xAMTzHexNAc2_10plexTMT [N243(100)]	0	2429.25	17.6	32.8	28.1	17.6	50.5	96.2	35.7	151.6	Mandatory Modification Missing	High	0.0006452	0.001859	2.85
FALSE	High	PAPSTDSVALR	[K].PAPSTDSVALR.[S]	1xTMT6plex [N-Term]; 1xAMTzHexNAc2_10plexTMT [T5(100)]	0.0458485	0.00127903	1	1	1	1	Q04725	Q04725 [330-340]	Q04725 1xAMTzHexNAc2_10plexTMT [T334(100)]	0	2074.12	99.1	78.4	109.4	89.7	210.6	407.2	168.7	353.9		High	0.0006452	0.01777	1.61
FALSE	High	NYALPSPATTEGGSLTPVR	[K].NYALPSPATTEGGSLTPVR.[D]	1xTMT6plex [N-Term]; 1xAMTzHexNAc2_10plexTMT [T10(100)]	0.0157358	0.00127903	1	1	1	2	Q8N122	Q8N122 [691-709]	Q8N122 1xAMTzHexNAc2_10plexTMT [T700(100)]	0	2891.51	16.1	15.5	19.9	14.9	137.2	216.5	87.1	124.3		High	0.0006452	0.004659	4.35
FALSE	High	ERTDVIQGDDVADATSEVEVSSTSETTPK	[R].ERTDVIQGDDVADATSEVEVSSTSETTPK.[A]	1xTMT6plex [K29]; 1xTMT6plex [N-Term]; 1xAMTzHexNAc2_10plexTMT [T/S]	0.00793821	0.00127903	1	1	1	1	P49792	P49792 [2478-2506]		1	4256.11									No Quan Values	High	0.0006452	0.001994	5.23
FALSE	High	ESTLHLVLR	[K].ESTLHLVLR.[L]	1xTMT6plex [N-Term]	0.010247	0.00127903	1	4	1	1	P62987	P62987 [64-72]		0	1296.78	88.9	96.1	103.4	79.1	110.7	145	143.8	121.2	Mandatory Modification Missing	High	0.0006452	0.002737	3.68
FALSE	High	LVSESSDVLPK	[K].LVSESSDVLPK.[-]	1xTMT6plex [K11]; 1xTMT6plex [N-Term]; 1xAMTzHexNAc2_10plexTMT [S3(100)]	0.00786736	0.00127903	1	1	2	4	P05787	P05787 [473-483]	P05787 1xAMTzHexNAc2_10plexTMT [S475(100)]	0	2363.33	37.7	45.6	76.6	59.3	187.5	124.8	97.5	80		High	0.0006452	0.001967	3.94
FALSE	High	NNPATPSTAMGSSVPYSTAK	[K].NNPATPSTAMGSSVPYSTAK.[T]	1xOxidation [M10]; 1xTMT6plex [K20]; 1xTMT6plex [N-Term]; 1xAMTzHexNAc2_10plexTMT [S12(99.3)]	0.0182284	0.00127903	1	1	2	3	P35658	P35658 [1130-1149]	P35658 1xAMTzHexNAc2_10plexTMT [S1141(99.3)]	0	3186.62	25.6	22.6	22.8	21	268.8	248.8	80.6	168.3		High	0.0006452	0.005605	2.81
FALSE	High	NLSMPLLPADFHK	[K].NLSMPLLPADFHK.[E]	1xOxidation [M4]; 1xTMT6plex [K13]; 1xTMT6plex [N-Term]; 1xAMTzHexNAc2_10plexTMT [N1(100)]	0.0074888	0.00127903	1	1	1	4	P05546	P05546 [49-61]	P05546 1xAMTzHexNAc2_10plexTMT [N49(100)]	0	2688.46	56.3	68.1	81.5	56.3	132.1	300.5	224.4	172.6		High	0.0006452	0.001859	5.45
FALSE	High	NLQVYNATSNSLTVK	[R].NLQVYNATSNSLTVK.[W]	1xTMT6plex [K15]; 1xTMT6plex [N-Term]; 1xAMTzHexNAc2_10plexTMT [N6(100)]	0.0110075	0.00127903	1	1	2	2	Q99715	Q99715 [1758-1772]	Q99715 1xAMTzHexNAc2_10plexTMT [N1763(100)]	0	2841.56									No Quan Values	High	0.0006452	0.002999	2.61
FALSE	High	GIVLLEELLPK	[K].GIVLLEELLPK.[G]	1xTMT6plex [K11]; 1xTMT6plex [N-Term]	0.036035	0.00127903	1	1	1	1	Q9Y3D6	Q9Y3D6 [54-64]		0	1682.09	9.6	7.5	10.5	7.7	16.4	9.4	9.5	13.6	Mandatory Modification Missing	High	0.0006452	0.01311	2.52
FALSE	High	NLGSLLKPGGFLVIMDALK	[R].NLGSLLKPGGFLVIMDALK.[S]	1xOxidation [M15]; 2xTMT6plex [K7; K19]; 1xTMT6plex [N-Term]	0.0081912	0.00127903	1	1	1	1	P40261	P40261 [182-200]		1	2689.63	28	24.1	61.2	32.6	30.6	29.8	35.3	37.7	Mandatory Modification Missing	High	0.0006452	0.00207	4.28
FALSE	High	ETNTTSQMQAALLEK	[R].ETNTTSQMQAALLEK.[L]	1xOxidation [M8]; 1xTMT6plex [K15]; 1xTMT6plex [N-Term]; 1xAMTzHexNAc2_10plexTMT [T/S/N]	0.0183098	0.00127903	1	1	1	1	Q9Y6C2	Q9Y6C2 [764-778]		0	2870.5									No Quan Values	High	0.0006452	0.005621	1.87
FALSE	High	IFVEESIYDEFVRR	[R].IFVEESIYDEFVRR.[S]	1xTMT6plex [N-Term]	0.0165268	0.00127903	1	1	1	1	P00352	P00352 [309-322]		1	2031.07									Mandatory Modification Missing	High	0.0006452	0.004964	2.85
FALSE	High	ETVQTTQSPTPVEK	[K].ETVQTTQSPTPVEK.[E]	1xTMT6plex [K14]; 1xTMT6plex [N-Term]; 1xAMTzHexNAc2_10plexTMT [T6(99.6)]	0.00912103	0.00127903	1	1	4	4	Q9UPN6	Q9UPN6 [610-623]	Q9UPN6 1xAMTzHexNAc2_10plexTMT [T615(99.6)]	0	2734.47	142.8	156.7	227	182.4	720.6	793.4	421.1	539.9		High	0.0006452	0.00237	3.89
FALSE	High	NFTMNEK	[K].NFTMNEK.[L]	1xOxidation [M4]; 1xTMT6plex [K7]; 1xTMT6plex [N-Term]; 1xAMTzHexNAc2_10plexTMT [N1(100)]	0.0201922	0.00127903	1	1	1	2	Q92820	Q92820 [203-209]	Q92820 1xAMTzHexNAc2_10plexTMT [N203(100)]	0	2089.08	133.2	189.2	567.3	360.4	429	616.3	191.7	853.1	Mandatory Modification Missing	High	0.0006452	0.006361	2.46
FALSE	High	NECFLQHK	[R].NECFLQHK.[D]	1xCarbamidomethyl [C3]; 1xTMT6plex [K8]; 1xTMT6plex [N-Term]	0.00971113	0.00127903	1	1	1	1	P02768	P02768 [123-130]		0	1533.82	184.7	274.2	232.4	150	273.4	286.2	302.1	458	Mandatory Modification Missing	High	0.0006452	0.002565	4.01
FALSE	High	NCSAACPGLQLSNNPVK	[K].NCSAACPGLQLSNNPVK.[G]	2xCarbamidomethyl [C2; C6]; 1xTMT6plex [K17]; 1xTMT6plex [N-Term]; 1xAMTzHexNAc2_10plexTMT [N/S]	0.019143	0.00127903	1	1	1	1	P05107	P05107 [642-658]		0	3019.55	96	64.1	88.2	34.7	110.1	108.1	131.8	144.7	Mandatory Modification Missing	High	0.0006452	0.005969	3.41
FALSE	High	LGALNSSLQLLEDR	[R].LGALNSSLQLLEDR.[L]	1xTMT6plex [N-Term]; 1xAMTzHexNAc2_10plexTMT [N5(100)]	0.0270572	0.00127903	1	1	1	3	Q9Y6C2	Q9Y6C2 [790-803]	Q9Y6C2 1xAMTzHexNAc2_10plexTMT [N794(100)]	0	2489.36	50.8	36	39.9	31.8	49.9	91.8	348	101.8	Mandatory Modification Missing	High	0.0006452	0.009192	2.4
FALSE	High	EVQCLSTNQTLSTR	[R].EVQCLSTNQTLSTR.[C]	1xCarbamidomethyl [C4]; 1xTMT6plex [N-Term]; 1xAMTzHexNAc2_10plexTMT [T10(99.4)]	0.00984243	0.00127903	1	1	2	4	Q6UY14	Q6UY14 [994-1007]	Q6UY14 1xAMTzHexNAc2_10plexTMT [T1003(99.4)]	0	2597.32	86.1	90.5	97.2	82.4	141.9	500.4	194.9	250.4		High	0.0006452	0.002609	3.19
FALSE	High	EVQVEHIK	[R].EVQVEHIK.[A]	1xTMT6plex [K8]; 1xTMT6plex [N-Term]	0.0435075	0.00127903	1	1	1	1	Q96DG6	Q96DG6 [24-31]		0	1439.86	64.9	68.1	76	51.9	91	98.9	84	81.3	Mandatory Modification Missing	High	0.0006452	0.01667	2.85
FALSE	High	LGAQTPVTISANQIILNK	[K].LGAQTPVTISANQIILNK.[V]	1xTMT6plex [K18]; 1xTMT6plex [N-Term]; 1xAMTzHexNAc2_10plexTMT [T8(100)]	0.00887918	0.00127903	1	1	2	2	Q6MZP7	Q6MZP7 [102-119]	Q6MZP7 1xAMTzHexNAc2_10plexTMT [T109(100)]	0	3070.77	29.7	25.6	29.5		213.9	157.6	86.5	151.7		High	0.0006452	0.002284	3.07
FALSE	High	NISQDLEK	[K].NISQDLEK.[Q]	1xTMT6plex [K8]; 1xTMT6plex [N-Term]; 1xAMTzHexNAc2_10plexTMT [N1(100)]	0.0314396	0.00127903	1	1	1	3	P11047	P11047 [1241-1248]	P11047 1xAMTzHexNAc2_10plexTMT [N1241(100)]	0	2136.17	120.9	140.5	165.2	122.5	300.5	746.1	413.8	925.4	Mandatory Modification Missing	High	0.0006452	0.01104	2.19
FALSE	High	QEAAASLVTSTVGQQNGSVVR	[R].QEAAASLVTSTVGQQNGSVVR.[V]	1xDeamidated [N16]; 1xTMT6plex [N-Term]; 1xAMTzHexNAc2_10plexTMT [T/S/N]	0.0174345	0.00127903	1	1	1	2	P51610	P51610 [1053-1073]		0	3063.59	38.5	33.8	48	36.5	87.8	93.5	74.4	87.5		High	0.0006452	0.005288	3.1
FALSE	High	LGMFNIQHCK	[R].LGMFNIQHCK.[K]	1xCarbamidomethyl [C9]; 1xOxidation [M3]; 1xTMT6plex [K10]; 1xTMT6plex [N-Term]	0.0131041	0.00127903	1	1	1	1	P01009	P01009 [248-257]		0	1721.92	94.5	93.3	107.3	59.9	264.4	222.3	270	188.4	Mandatory Modification Missing	High	0.0006452	0.003718	3.25
FALSE	High	LVQLLTTTAEQQLR	[K].LVQLLTTTAEQQLR.[H]	1xTMT6plex [N-Term]; 1xAMTzHexNAc2_10plexTMT [T]	0.0341832	0.00127903	1	1	1	1	Q15788	Q15788 [633-646]		0	2574.45	39.1	48.8	58.2	44.3	103.7	105.7	82.9	99.7		High	0.0006452	0.01228	1.72
FALSE	High	FVNWSSLLPER	[K].FVNWSSLLPER.[F]	1xTMT6plex [N-Term]; 1xAMTzHexNAc2_10plexTMT [N3(100)]	0.00776227	0.00127903	1	1	1	1	P22760	P22760 [280-290]	P22760 1xAMTzHexNAc2_10plexTMT [N282(100)]	0	2308.23	78.2	86.9	121	60.1	622.4	143.1	101.1	92.2	Mandatory Modification Missing	High	0.0006452	0.001939	2.67
FALSE	High	FVSLEGFAQPVAIFLGIPFAKPPLGPLR	[K].FVSLEGFAQPVAIFLGIPFAKPPLGPLR.[F]	1xTMT6plex [K21]; 1xTMT6plex [N-Term]	0.0214881	0.00127903	1	1	1	1	P23141	P23141 [37-64]		1	3440.03	9.8	12.7	17.9	12.3	17.7	16.2	15.4	10.2	Mandatory Modification Missing	High	0.0006452	0.006867	5.19
FALSE	High	FVTVQTISGTGALR	[R].FVTVQTISGTGALR.[I]	1xTMT6plex [N-Term]	0.0296876	0.00127903	1	1	1	1	P00505	P00505 [126-139]		0	1678.97	27.6	29.5	29.1	29.3	40.4	30.5	20.9	26.7	Mandatory Modification Missing	High	0.0006452	0.01033	3.59
FALSE	High	LLDVVHPAAK	[K].LLDVVHPAAK.[T]	1xTMT6plex [K10]; 1xTMT6plex [N-Term]	0.0295568	0.00127903	1	1	1	1	Q99832	Q99832 [68-77]		0	1520.96									Mandatory Modification Missing	High	0.0006452	0.01026	3.31
FALSE	High	LQALGLQLFVKDPALR	[R].LQALGLQLFVKDPALR.[L]	1xTMT6plex [K11]; 1xTMT6plex [N-Term]	0.00988659	0.00127903	1	1	1	1	P21549	P21549 [302-317]		1	2240.39	18.5	26.8	35.6	19.8	85.3	64.3	52.5	36.6	Mandatory Modification Missing	High	0.0006452	0.002612	5.5
FALSE	High	LLEMILNKPGLK	[R].LLEMILNKPGLK.[Y]	2xTMT6plex [K8; K12]; 1xTMT6plex [N-Term]	0.0233785	0.00127903	1	1	1	1	P52895	P52895 [172-183]		1	2056.32	62.2	64.3	106.1	62.7	347.8	383.3	175	127.2	Mandatory Modification Missing	High	0.0006452	0.007662	4.56
FALSE	High	LQAFQGYQVTMKTAK	[R].LQAFQGYQVTMKTAK.[V]	1xOxidation [M11]; 2xTMT6plex [K12; K15]; 1xTMT6plex [N-Term]	0.0225634	0.00127903	1	1	1	1	P00480	P00480 [278-292]		1	2417.38									Mandatory Modification Missing	High	0.0006452	0.007312	4.13
FALSE	High	LPHSVLLEIQK	[K].LPHSVLLEIQK.[E]	1xTMT6plex [K11]; 1xTMT6plex [N-Term]	0.0322819	0.00127903	1	1	1	1	Q9Y617	Q9Y617 [17-27]		0	1735.09									Mandatory Modification Missing	High	0.0006452	0.01144	4.75
FALSE	High	IPGVSTPQTLAGTQK	[K].IPGVSTPQTLAGTQK.[F]	1xTMT6plex [K15]; 1xTMT6plex [N-Term]; 1xAMTzHexNAc2_10plexTMT [S5(99.3)]	0.00815458	0.00127903	1	1	2	4	Q8IWI9	Q8IWI9 [1553-1567]	Q8IWI9 1xAMTzHexNAc2_10plexTMT [S1557(99.3)]	0	2687.52	67	60	73.1	51.1	275.4	267.4	161	218.8		High	0.0006452	0.002057	5.8
FALSE	High	LPFLQQPSETVVTSAK	[K].LPFLQQPSETVVTSAK.[D]	1xTMT6plex [K16]; 1xTMT6plex [N-Term]; 1xAMTzHexNAc2_10plexTMT [S8(99.5)]	0.0368351	0.00127903	1	1	1	1	Q00G26	Q00G26 [104-119]	Q00G26 1xAMTzHexNAc2_10plexTMT [S111(99.5)]	0	2934.64									No Quan Values	High	0.0006452	0.01351	2.23
FALSE	High	GGNSNGALCHFPFLYNNHNYTDCTSEGRRDNMK	[R].GGNSNGALCHFPFLYNNHNYTDCTSEGRRDNMK.[W]	2xCarbamidomethyl [C9; C23]; 5xDeamidated [N5; N16; N17; N19; N31]; 1xTMT6plex [K33]; 1xTMT6plex [N-Term]	0.045252	0.00127903	1	1	1	4	P02751	P02751 [412-444]		2	4309.9	25.9	29.6	41.1	22.9	34.1	55.1	308.6	104.2	Mandatory Modification Missing	High	0.0006452	0.01748	3.93
FALSE	High	GAILGGFK	[K].GAILGGFK.[S]	1xTMT6plex [K8]; 1xTMT6plex [N-Term]	0.022364	0.00127903	1	1	1	1	P07327	P07327 [317-324]		0	1220.78	95	101.3	194.2	111.2	421.4	134.9	123.1	154.8	Mandatory Modification Missing	High	0.0006452	0.007226	2.52
FALSE	High	IPACIAGER	[R].IPACIAGER.[R]	1xCarbamidomethyl [C4]; 1xTMT6plex [N-Term]	0.0255448	0.00127903	1	2	1	1	P59665	P59665 [70-78]		0	1215.67	249.8	154.7	171.9	124.4	153.6	159.3	381.7	178.2	Mandatory Modification Missing	High	0.0006452	0.008522	2.49
FALSE	High	GALQNIIPASTGAAK	[R].GALQNIIPASTGAAK.[A]	1xTMT6plex [K15]; 1xTMT6plex [N-Term]	0.0106205	0.00127903	1	1	1	1	P04406	P04406 [201-215]		0	1870.12	31.9	27.8	45.4	28.7	66.9	70.7	70.3	62.6	Mandatory Modification Missing	High	0.0006452	0.002867	4.99
FALSE	High	LNPTVTYGNDSFSAK	[R].LNPTVTYGNDSFSAK.[A]	1xTMT6plex [K15]; 1xTMT6plex [N-Term]; 1xAMTzHexNAc2_10plexTMT [N9(99.7)]	0.0149156	0.00127903	1	1	1	3	P05362	P05362 [259-273]	P05362 1xAMTzHexNAc2_10plexTMT [N267(99.7)]	0	2803.47	63.2	54	77.5	64.2	205.6	417.2	447.6	248.8	Mandatory Modification Missing	High	0.0006452	0.004354	2.03
FALSE	High	LNPAVTCAGK	[R].LNPAVTCAGK.[G]	1xCarbamidomethyl [C7]; 1xTMT6plex [K10]; 1xTMT6plex [N-Term]; 1xAMTzHexNAc2_10plexTMT [T6(100)]	0.0395134	0.00127903	1	1	1	1	Q8TD19	Q8TD19 [872-881]	Q8TD19 1xAMTzHexNAc2_10plexTMT [T877(100)]	0	2220.23									No Quan Values	High	0.0006452	0.01475	3.47
FALSE	High	GDDLLPAGTEDYIHIR	[K].GDDLLPAGTEDYIHIR.[I]	1xTMT6plex [N-Term]	0.0237968	0.00127903	1	2	1	2	P41567	P41567 [19-34]		0	2014.04	23.4	22.7	27.5	23.2	32.7	34.3	31.5	36.3	Mandatory Modification Missing	High	0.0006452	0.007825	3.16
FALSE	High	YYGGTEFIDELETLCQK	[R].YYGGTEFIDELETLCQK.[R]	1xCarbamidomethyl [C15]; 1xTMT6plex [K17]; 1xTMT6plex [N-Term]	0.0147831	0.00127903	1	1	1	1	P34896	P34896 [82-98]		0	2524.27									Mandatory Modification Missing	High	0.0006452	0.004305	3.05
FALSE	High	IIGVDVNK	[R].IIGVDVNK.[E]	1xTMT6plex [K8]; 1xTMT6plex [N-Term]	0.0131627	0.00127903	1	1	1	3	P28332	P28332 [220-227]		0	1315.83	160.7	243.2	382	194.4	627.7	244.5	271	236.8	Mandatory Modification Missing	High	0.0006452	0.003744	2.54
FALSE	High	ILGYINTGKQEGAK	[K].ILGYINTGKQEGAK.[L]	2xTMT6plex [K9; K14]; 1xTMT6plex [N-Term]	0.0121454	0.00127903	1	1	1	2	P05091	P05091 [370-383]		1	2179.31	110.7	109.7	159.3	74.3	338.5	257	98.8	83.4	Mandatory Modification Missing	High	0.0006452	0.003374	3.73
FALSE	High	GEYLPLLQGK	[K].GEYLPLLQGK.[S]	1xTMT6plex [K10]; 1xTMT6plex [N-Term]	0.0184735	0.00127903	1	1	1	1	P00480	P00480 [71-80]		0	1575.95	43	38.3	55.7	24.9	65.8	34.5	93.6	50.2	Mandatory Modification Missing	High	0.0006452	0.005688	3.77
FALSE	High	LLVVYPWTQR	[R].LLVVYPWTQR.[F]	1xTMT6plex [N-Term]	0.0110568	0.00127903	3	5	1	2	P02042; P69891; P68871	P02042 [32-41]; P69891 [32-41]; P68871 [32-41]		0	1503.89	75.4	77	101.1	77.9	161.5	113.4	106.9	108.2	Mandatory Modification Missing	High	0.0006452	0.003002	2.98
FALSE	High	GGIVGMTLPIAR	[K].GGIVGMTLPIAR.[D]	1xTMT6plex [N-Term]	0.022364	0.00127903	1	1	1	1	Q99714	Q99714 [173-184]		0	1413.84									Mandatory Modification Missing	High	0.0006452	0.007233	3.35
[truncated: 476 more rows]
