# Supplementary material for: Site-Specific and Quantitative O‑GlcNAc Proteomics for Hepatocellular Carcinoma
Source: J Proteome Res. 2026 Mar 11;25(4):1892–902. doi: 10.1021/acs.jproteome.5c00939 (PMC13054871; doi:10.1021/acs.jproteome.5c00939)
Supplement: Supplementary file 5 [file pr5c00939_si_005.xlsx]

## Sheet: Table S4
Checked	Confidence	Modification Name	Target Amino Acid	Position in Peptide	Site Probability	Peptide Sequence	# Modified PSMs	# Uncertain Modified PSMs	# Unmodified PSMs	Protein Accession	Protein Description	Position	Master	Motif
FALSE	High	AMTzHexNAc2_10plexTMT	T	8	100	LGAQTPVTISANQIILNK	1	1	0	Q6MZP7	Protein lin-54 homolog OS=Homo sapiens OX=9606 GN=LIN54 PE=1 SV=3	109	Master Protein	GAQTPVtISANQI
FALSE	High	AMTzHexNAc2_10plexTMT	T	15	100	EVTAAPAVAVPPEATVAITTALSK	3	0	8	O75170	Serine/threonine-protein phosphatase 6 regulatory subunit 2 OS=Homo sapiens OX=9606 GN=PPP6R2 PE=1 SV=2	899	Master Protein	AVPPEAtVAITTA
FALSE	High	AMTzHexNAc2_10plexTMT	T	1	100	TEAPQASPLAK	1	0	0	Q8IY33	MICAL-like protein 2 OS=Homo sapiens OX=9606 GN=MICALL2 PE=1 SV=1	488	Master Protein	PSSQPKtEAPQAS
FALSE	High	AMTzHexNAc2_10plexTMT	S	4	100	IISSNIVSGTTTK	3	2	1	Q7Z589	BRCA2-interacting transcriptional repressor EMSY OS=Homo sapiens OX=9606 GN=EMSY PE=1 SV=2	557	Master Protein	GGKIISsNIVSGT
FALSE	High	AMTzHexNAc2_10plexTMT	T	1	100	TSSEASVSSSVAK	6	1	1	Q9NXV6	CDKN2A-interacting protein OS=Homo sapiens OX=9606 GN=CDKN2AIP PE=1 SV=3	323	Master Protein	SGLTSKtSSEASV
FALSE	High	AMTzHexNAc2_10plexTMT	S	6	100	GGLPVSQSQEIFSSLQPFR	1	1	0	Q5JSZ5	Protein PRRC2B OS=Homo sapiens OX=9606 GN=PRRC2B PE=1 SV=2	1982	Master Protein	RGGLPVsQSQEIF
FALSE	High	AMTzHexNAc2_10plexTMT	T	1	100	TPPSTTVGSHSPPETPVLTR	1	0	2	Q9ULU4	Protein kinase C-binding protein 1 OS=Homo sapiens OX=9606 GN=ZMYND8 PE=1 SV=2	746	Master Protein	QDVVGKtPPSTTV
FALSE	High	AMTzHexNAc2_10plexTMT	S	12	100	LSGINEIPRPFSPPVTSNTSPPPAAPLAR	1	0	0	Q0JRZ9	F-BAR domain only protein 2 OS=Homo sapiens OX=9606 GN=FCHO2 PE=1 SV=2	488	Master Protein	EIPRPFsPPVTSN
FALSE	High	AMTzHexNAc2_10plexTMT	S	8	100	TLTAAAVSGAQPILSK	2	0	0	O60664	Perilipin-3 OS=Homo sapiens OX=9606 GN=PLIN3 PE=1 SV=3	76	Master Protein	LTAAAVsGAQPIL
FALSE	High	AMTzHexNAc2_10plexTMT	S	8	100	NSVLSGSSK	1	0	0	P15822	Zinc finger protein 40 OS=Homo sapiens OX=9606 GN=HIVEP1 PE=1 SV=4	1550	Master Protein	SVLSGSsKSEDCF
FALSE	High	AMTzHexNAc2_10plexTMT	S	2	100	SSTSLTLTVR	1	0	0	P15822	Zinc finger protein 40 OS=Homo sapiens OX=9606 GN=HIVEP1 PE=1 SV=4	1864	Master Protein	FENIKSsTSLTLT
FALSE	High	AMTzHexNAc2_10plexTMT	S	1	100	STSLASVSQLASK	1	0	1	Q9NXV6	CDKN2A-interacting protein OS=Homo sapiens OX=9606 GN=CDKN2AIP PE=1 SV=3	387	Master Protein	GSLVSKsTSLASV
FALSE	High	AMTzHexNAc2_10plexTMT	S	1	100	SSSSTNTSLLTSK	1	0	2	Q9NXV6	CDKN2A-interacting protein OS=Homo sapiens OX=9606 GN=CDKN2AIP PE=1 SV=3	349	Master Protein	SLLTPKsSSSTNT
FALSE	High	AMTzHexNAc2_10plexTMT	T	10	100	YSCVCSPGFTGQR	3	0	0	Q04721	Neurogenic locus notch homolog protein 2 OS=Homo sapiens OX=9606 GN=NOTCH2 PE=1 SV=3	675	Master Protein	VCSPGFtGQRCNI
FALSE	High	AMTzHexNAc2_10plexTMT	T	18	100	SIVTTLVPSELISAVPTTK	1	0	1	Q14686	Nuclear receptor coactivator 6 OS=Homo sapiens OX=9606 GN=NCOA6 PE=1 SV=3	1933	Master Protein	ISAVPTtKSNHGG
FALSE	High	AMTzHexNAc2_10plexTMT	S	4	100	VMVSEGQSAAQSNAR	2	0	0	Q14686	Nuclear receptor coactivator 6 OS=Homo sapiens OX=9606 GN=NCOA6 PE=1 SV=3	1641	Master Protein	GSKVMVsEGQSAA
FALSE	High	AMTzHexNAc2_10plexTMT	S	3	100	QVSQAQTTVQPSATLQR	2	0	0	O00268	Transcription initiation factor TFIID subunit 4 OS=Homo sapiens OX=9606 GN=TAF4 PE=1 SV=2	528	Master Protein	TIIKQVsQAQTTV
FALSE	High	AMTzHexNAc2_10plexTMT	T	6	100	LNPAVTCAGK	1	0	0	Q8TD19	Serine/threonine-protein kinase Nek9 OS=Homo sapiens OX=9606 GN=NEK9 PE=1 SV=2	877	Master Protein	RLNPAVtCAGKGT
FALSE	High	AMTzHexNAc2_10plexTMT	S	5	100	GPQVSSALNLDTSK	2	1	2	Q09666	Neuroblast differentiation-associated protein AHNAK OS=Homo sapiens OX=9606 GN=AHNAK PE=1 SV=2	5603	Master Protein	WKGPQVsSALNLD
FALSE	High	AMTzHexNAc2_10plexTMT	T	2	100	VTAPDVDLHLK	2	0	0	Q09666	Neuroblast differentiation-associated protein AHNAK OS=Homo sapiens OX=9606 GN=AHNAK PE=1 SV=2	4917	Master Protein	ISAPKVtAPDVDL
FALSE	High	AMTzHexNAc2_10plexTMT	T	3	100	EVTAAPAVAVPPEATVAITTALSK	7	0	4	O75170	Serine/threonine-protein phosphatase 6 regulatory subunit 2 OS=Homo sapiens OX=9606 GN=PPP6R2 PE=1 SV=2	887	Master Protein	PAPKEVtAAPAVA
FALSE	High	AMTzHexNAc2_10plexTMT	T	27	100	AGPAIPTPAVSSALAVAVPLGPIMAVTAAPAMVATLGTVTK	1	0	2	O75170	Serine/threonine-protein phosphatase 6 regulatory subunit 2 OS=Homo sapiens OX=9606 GN=PPP6R2 PE=1 SV=2	935	Master Protein	GPIMAVtAAPAMV
FALSE	High	AMTzHexNAc2_10plexTMT	S	9	100	PIFTAPPKSEK	1	0	0	A8CG34	Nuclear envelope pore membrane protein POM 121C OS=Homo sapiens OX=9606 GN=POM121C PE=1 SV=3	715	Master Protein	FTAPPKsEKEGLT
FALSE	High	AMTzHexNAc2_10plexTMT	S	1	100	SLQQPGLPSQSCSVQSSGGQPPGR	2	0	0	Q53ET0	CREB-regulated transcription coactivator 2 OS=Homo sapiens OX=9606 GN=CRTC2 PE=1 SV=2	504	Master Protein	QPHTPKsLQQPGL
FALSE	High	AMTzHexNAc2_10plexTMT	S	14	100	EGDHSFINGAVPVSQASASSAK	2	0	0	Q9H4I2	Zinc fingers and homeoboxes protein 3 OS=Homo sapiens OX=9606 GN=ZHX3 PE=1 SV=3	240	Master Protein	NGAVPVsQASASS
FALSE	High	AMTzHexNAc2_10plexTMT	T	7	100	EEKPAVTAAPK	3	0	0	P02511	Alpha-crystallin B chain OS=Homo sapiens OX=9606 GN=CRYAB PE=1 SV=2	170	Master Protein	EEKPAVtAAPKK
FALSE	High	AMTzHexNAc2_10plexTMT	T	8	100	CVCDPGYTGEDCGTR	2	1	0	P22105	Tenascin-X OS=Homo sapiens OX=9606 GN=TNXB PE=1 SV=5	333	Master Protein	VCDPGYtGEDCGT
FALSE	High	AMTzHexNAc2_10plexTMT	S	4	100	TPSSEPDEPHQAR	2	0	2	Q5HYW2	NHS-like protein 2 OS=Homo sapiens OX=9606 GN=NHSL2 PE=1 SV=2	350	Master Protein	VLRTPSsEPDEPH
FALSE	High	AMTzHexNAc2_10plexTMT	S	2	100	SSVATTSGK	1	0	1	Q14157	Ubiquitin-associated protein 2-like OS=Homo sapiens OX=9606 GN=UBAP2L PE=1 SV=2	779	Master Protein	TASTRSsVATTSG
FALSE	High	AMTzHexNAc2_10plexTMT	T	10	100	VPTTLMPVNTVALK	2	1	4	Q7Z434	Mitochondrial antiviral-signaling protein OS=Homo sapiens OX=9606 GN=MAVS PE=1 SV=2	307	Master Protein	TLMPVNtVALKVP
FALSE	High	AMTzHexNAc2_10plexTMT	S	5	100	IFTASNVSSVPLPAENVTITAGQR	1	0	1	Q14157	Ubiquitin-associated protein 2-like OS=Homo sapiens OX=9606 GN=UBAP2L PE=1 SV=2	262	Master Protein	TKIFTAsNVSSVP
FALSE	High	AMTzHexNAc2_10plexTMT	S	4	100	TPVSYQNTMSR	2	0	1	O75376	Nuclear receptor corepressor 1 OS=Homo sapiens OX=9606 GN=NCOR1 PE=1 SV=2	1487	Master Protein	ARRTPVsYQNTMS
FALSE	High	AMTzHexNAc2_10plexTMT	T	18	100	ANQAIQMACQSLGEPGCTQAQVLSAATIVAK	4	0	2	Q9Y490	Talin-1 OS=Homo sapiens OX=9606 GN=TLN1 PE=1 SV=3	1487	Master Protein	LGEPGCtQAQVLS
FALSE	High	AMTzHexNAc2_10plexTMT	T	10	100	IGGDLTAAVTK	35	7	2	Q7Z739	YTH domain-containing family protein 3 OS=Homo sapiens OX=9606 GN=YTHDF3 PE=1 SV=1	205	Master Protein	DLTAAVtKTVGTA
FALSE	High	AMTzHexNAc2_10plexTMT	S	12	100	FTSGAFLSPSVSVQECR	2	0	0	P52948	Nuclear pore complex protein Nup98-Nup96 OS=Homo sapiens OX=9606 GN=NUP98 PE=1 SV=4	1064	Master Protein	FLSPSVsVQECRT
FALSE	High	AMTzHexNAc2_10plexTMT	T	10	100	NYALPSPATTEGGSLTPVR	2	0	0	Q8N122	Regulatory-associated protein of mTOR OS=Homo sapiens OX=9606 GN=RPTOR PE=1 SV=1	700	Master Protein	LPSPATtEGGSLT
FALSE	High	AMTzHexNAc2_10plexTMT	T	17	100	AQPAITTGGSAAVLAGTIK	1	0	2	Q96L91	E1A-binding protein p400 OS=Homo sapiens OX=9606 GN=EP400 PE=1 SV=4	2615	Master Protein	AAVLAGtIKTSVT
FALSE	High	AMTzHexNAc2_10plexTMT	T	10	100	SLVPQVSQATGVQLPGK	1	0	1	Q96L91	E1A-binding protein p400 OS=Homo sapiens OX=9606 GN=EP400 PE=1 SV=4	2737	Master Protein	PQVSQAtGVQLPG
FALSE	High	AMTzHexNAc2_10plexTMT	S	10	100	SQSAAVTPSSTTSSTR	2	2	9	Q16186	Proteasomal ubiquitin receptor ADRM1 OS=Homo sapiens OX=9606 GN=ADRM1 PE=1 SV=2	220	Master Protein	AAVTPSsTTSSTR
FALSE	High	AMTzHexNAc2_10plexTMT	S	6	100	TAPVASTPSSTPIPALSPPTK	1	0	1	Q7Z3K3	Pogo transposable element with ZNF domain OS=Homo sapiens OX=9606 GN=POGZ PE=1 SV=2	434	Master Protein	KTAPVAsTPSSTP
FALSE	High	AMTzHexNAc2_10plexTMT	S	2	100	VSNAQSVTSER	1	0	0	O60669	Monocarboxylate transporter 2 OS=Homo sapiens OX=9606 GN=SLC16A7 PE=1 SV=2	465	Master Protein	DVNVKVsNAQSVT
FALSE	High	AMTzHexNAc2_10plexTMT	T	1	100	TDAPTPGSNSTPGLRPVPGKPPGVDPLASSLR	1	0	0	Q04727	Transducin-like enhancer protein 4 OS=Homo sapiens OX=9606 GN=TLE4 PE=1 SV=3	330	Master Protein	NTPTPRtDAPTPG
FALSE	High	AMTzHexNAc2_10plexTMT	T	9	100	APLAGQVSTMVTTSTTTTVAK	2	2	2	A5YKK6	CCR4-NOT transcription complex subunit 1 OS=Homo sapiens OX=9606 GN=CNOT1 PE=1 SV=2	1038	Master Protein	LAGQVStMVTTST
FALSE	High	AMTzHexNAc2_10plexTMT	T	5	100	TVTVTRPTGVSFK	1	0	0	A5YKK6	CCR4-NOT transcription complex subunit 1 OS=Homo sapiens OX=9606 GN=CNOT1 PE=1 SV=2	1055	Master Protein	AKTVTVtRPTGVS
FALSE	High	AMTzHexNAc2_10plexTMT	T	7	100	SPEIMSTISGTR	1	0	0	Q9UPX8	SH3 and multiple ankyrin repeat domains protein 2 OS=Homo sapiens OX=9606 GN=SHANK2 PE=1 SV=4	1667	Master Protein	SPEIMStISGTRS
FALSE	High	AMTzHexNAc2_10plexTMT	S	7	100	SPILSSSASTSTLSSAK	1	0	2	Q8IWB9	Testis-expressed protein 2 OS=Homo sapiens OX=9606 GN=TEX2 PE=1 SV=2	176	Master Protein	SPILSSsASTSTL
FALSE	High	AMTzHexNAc2_10plexTMT	S	3	100	AISEAQESVTK	3	0	0	Q6PJT7	Zinc finger CCCH domain-containing protein 14 OS=Homo sapiens OX=9606 GN=ZC3H14 PE=1 SV=1	360	Master Protein	LILKAIsEAQESV
FALSE	High	AMTzHexNAc2_10plexTMT	S	2	100	VSTSSQESK	1	0	0	Q6PJT7	Zinc finger CCCH domain-containing protein 14 OS=Homo sapiens OX=9606 GN=ZC3H14 PE=1 SV=1	132	Master Protein	KRDSRVsTSSQES
FALSE	High	AMTzHexNAc2_10plexTMT	T	2	100	VTKEDATAGTR	1	0	0	Q14117	Dihydropyrimidinase OS=Homo sapiens OX=9606 GN=DPYS PE=1 SV=1	505	Master Protein	TLKSRVtKEDATA
FALSE	High	AMTzHexNAc2_10plexTMT	S	7	100	ETPLPVSLPSDK	1	0	1	Q5VWN6	Protein TASOR 2 OS=Homo sapiens OX=9606 GN=TASOR2 PE=1 SV=1	1150	Master Protein	ETPLPVsLPSDKT
FALSE	High	AMTzHexNAc2_10plexTMT	S	10	100	TAEVPVSEASGQAPPAK	1	0	0	P48382	DNA-binding protein RFX5 OS=Homo sapiens OX=9606 GN=RFX5 PE=1 SV=1	442	Master Protein	VPVSEAsGQAPPA
FALSE	High	AMTzHexNAc2_10plexTMT	S	18	100	VSESPSPVTTNTPAQFASVSPTVPEFLK	1	0	1	Q9ULH7	Myocardin-related transcription factor B OS=Homo sapiens OX=9606 GN=MRTFB PE=1 SV=3	223	Master Protein	TPAQFAsVSPTVP
FALSE	High	AMTzHexNAc2_10plexTMT	T	5	100	VPMSTAGQTSR	2	0	0	Q7Z6J0	E3 ubiquitin-protein ligase SH3RF1 OS=Homo sapiens OX=9606 GN=SH3RF1 PE=1 SV=2	520	Master Protein	AKVPMStAGQTSR
FALSE	High	AMTzHexNAc2_10plexTMT	S	6	100	IGDVSSSAVK	1	2	0	Q9BYJ9	YTH domain-containing family protein 1 OS=Homo sapiens OX=9606 GN=YTHDF1 PE=1 SV=1	197	Master Protein	KIGDVSsSAVKTV
FALSE	High	AMTzHexNAc2_10plexTMT	S	14	100	GGTPGSGAAAAAGSKPPPSSSASASSSSSSFAQQR	1	0	1	O14497	AT-rich interactive domain-containing protein 1A OS=Homo sapiens OX=9606 GN=ARID1A PE=1 SV=3	249	Master Protein	AAAAAGsKPPPSS
FALSE	High	AMTzHexNAc2_10plexTMT	T	6	100	VSTPATTTSTFSR	4	0	0	Q8N3V7	Synaptopodin OS=Homo sapiens OX=9606 GN=SYNPO PE=1 SV=2	409	Master Protein	KVSTPAtTTSTFS
FALSE	High	AMTzHexNAc2_10plexTMT	T	11	100	AALTQQHPPVTNGDTVK	4	4	0	P15336	Cyclic AMP-dependent transcription factor ATF-2 OS=Homo sapiens OX=9606 GN=ATF2 PE=1 SV=4	290	Master Protein	QQHPPVtNGDTVK
FALSE	High	AMTzHexNAc2_10plexTMT	S	17	100	KVQAEDEANGLQTTPASR	2	4	1	P30622	CAP-Gly domain-containing linker protein 1 OS=Homo sapiens OX=9606 GN=CLIP1 PE=1 SV=2	143	Master Protein	LQTTPAsRATSPL
FALSE	High	AMTzHexNAc2_10plexTMT	T	4	100	VQMTSPSSTGSPMFK	8	0	4	P49790	Nuclear pore complex protein Nup153 OS=Homo sapiens OX=9606 GN=NUP153 PE=1 SV=2	515	Master Protein	TNKVQMtSPSSTG
FALSE	High	AMTzHexNAc2_10plexTMT	S	8	100	DNPKPNVSEALR	1	0	0	P82909	Alpha-ketoglutarate dehydrogenase component 4 OS=Homo sapiens OX=9606 GN=MRPS36 PE=1 SV=2	37	Master Protein	NPKPNVsEALRSA
FALSE	High	AMTzHexNAc2_10plexTMT	S	6	100	VLVETSYPSQTTR	2	0	2	P18146	Early growth response protein 1 OS=Homo sapiens OX=9606 GN=EGR1 PE=1 SV=1	120	Master Protein	KVLVETsYPSQTT
FALSE	High	AMTzHexNAc2_10plexTMT	T	6	100	FQVTTTANK	1	0	0	Q9H4A3	Serine/threonine-protein kinase WNK1 OS=Homo sapiens OX=9606 GN=WNK1 PE=1 SV=2	1951	Master Protein	RFQVTTtANKVGR
FALSE	High	AMTzHexNAc2_10plexTMT	S	4	100	IGVSSDSGSINPMSEGFK	6	0	6	P49790	Nuclear pore complex protein Nup153 OS=Homo sapiens OX=9606 GN=NUP153 PE=1 SV=2	937	Master Protein	GFKIGVsSDSGSI
FALSE	High	AMTzHexNAc2_10plexTMT	T	7	100	QTVVSSTENCAK	2	1	4	Q12830	Nucleosome-remodeling factor subunit BPTF OS=Homo sapiens OX=9606 GN=BPTF PE=1 SV=3	1743	Master Protein	QTVVSStENCAKS
FALSE	High	AMTzHexNAc2_10plexTMT	S	5	100	QTVVSSTENCAK	1	1	5	Q12830	Nucleosome-remodeling factor subunit BPTF OS=Homo sapiens OX=9606 GN=BPTF PE=1 SV=3	1741	Master Protein	DKQTVVsSTENCA
FALSE	High	AMTzHexNAc2_10plexTMT	S	1	100	STVTTTTTTVTK	2	3	1	Q12830	Nucleosome-remodeling factor subunit BPTF OS=Homo sapiens OX=9606 GN=BPTF PE=1 SV=3	1749	Master Protein	TENCAKsTVTTTT
FALSE	High	AMTzHexNAc2_10plexTMT	T	4	100	TVITEVTTMTSTVATESK	2	0	3	Q12830	Nucleosome-remodeling factor subunit BPTF OS=Homo sapiens OX=9606 GN=BPTF PE=1 SV=3	1712	Master Protein	KRKTVItEVTTMT
FALSE	High	AMTzHexNAc2_10plexTMT	S	7	100	VMVAPISGSVTTGTK	2	0	0	Q12830	Nucleosome-remodeling factor subunit BPTF OS=Homo sapiens OX=9606 GN=BPTF PE=1 SV=3	2081	Master Protein	VMVAPIsGSVTTG
FALSE	High	AMTzHexNAc2_10plexTMT	S	7	100	QQEPVTSTSLVFGK	4	5	2	P49790	Nuclear pore complex protein Nup153 OS=Homo sapiens OX=9606 GN=NUP153 PE=1 SV=2	1113	Master Protein	QQEPVTsTSLVFG
FALSE	High	AMTzHexNAc2_10plexTMT	S	6	100	AQPSVSLGAPYR	1	0	0	Q96PK6	RNA-binding protein 14 OS=Homo sapiens OX=9606 GN=RBM14 PE=1 SV=2	280	Master Protein	RAQPSVsLGAPYR
FALSE	High	AMTzHexNAc2_10plexTMT	S	2	100	VSASSPSLAVASQSDSK	1	0	1	P04150	Glucocorticoid receptor OS=Homo sapiens OX=9606 GN=NR3C1 PE=1 SV=1	42	Master Protein	GATVKVsASSPSL
FALSE	High	AMTzHexNAc2_10plexTMT	T	4	100	TPSTEAAHIMLR	3	0	0	Q07157	Tight junction protein ZO-1 OS=Homo sapiens OX=9606 GN=TJP1 PE=1 SV=3	979	Master Protein	SLRTPStEAAHIM
FALSE	High	AMTzHexNAc2_10plexTMT	S	8	100	AAAPAPVSEAVCR	2	0	0	P20810	Calpastatin OS=Homo sapiens OX=9606 GN=CAST PE=1 SV=4	404	Master Protein	AAPAPVsEAVCRT
FALSE	High	AMTzHexNAc2_10plexTMT	T	13	100	IQTVPASHLQQGTASGSSK	2	0	2	Q6P4R8	Nuclear factor related to kappa-B-binding protein OS=Homo sapiens OX=9606 GN=NFRKB PE=1 SV=2	1273	Master Protein	SHLQQGtASGSSK
FALSE	High	AMTzHexNAc2_10plexTMT	T	4	100	VPATATQTK	1	0	0	Q6P4R8	Nuclear factor related to kappa-B-binding protein OS=Homo sapiens OX=9606 GN=NFRKB PE=1 SV=2	841	Master Protein	QIRVPAtATQTKV
FALSE	High	AMTzHexNAc2_10plexTMT	T	5	100	VVTTTDIVIPGLNSSTDVQAR	1	0	1	Q9Y4B4	Helicase ARIP4 OS=Homo sapiens OX=9606 GN=RAD54L2 PE=1 SV=4	1075	Master Protein	QKVVTTtDIVIPG
FALSE	High	AMTzHexNAc2_10plexTMT	S	15	100	AANIVIQTEPPVPVSINSNITR	4	0	0	Q9P2N5	RNA-binding protein 27 OS=Homo sapiens OX=9606 GN=RBM27 PE=1 SV=2	546	Master Protein	EPPVPVsINSNIT
FALSE	High	AMTzHexNAc2_10plexTMT	T	4	100	DAVTTTVTGAK	2	0	0	Q99541	Perilipin-2 OS=Homo sapiens OX=9606 GN=PLIN2 PE=1 SV=2	120	Master Protein	GAKDAVtTTVTGA
FALSE	High	AMTzHexNAc2_10plexTMT	T	16	100	SVGGSGGGSFGDNLVTR	4	0	1	P02545	Prelamin-A/C OS=Homo sapiens OX=9606 GN=LMNA PE=1 SV=1	643	Master Protein	FGDNLVtRSYLLG
FALSE	High	AMTzHexNAc2_10plexTMT	T	18	100	TLEQVGQGIVASAAVVTTASSTPNTVR	1	0	2	Q7LBC6	Lysine-specific demethylase 3B OS=Homo sapiens OX=9606 GN=KDM3B PE=1 SV=2	426	Master Protein	SAAVVTtASSTPN
FALSE	High	AMTzHexNAc2_10plexTMT	T	15	100	TGTGTHTCVCQQGWTGNGR	2	0	0	Q8WWQ8	Stabilin-2 OS=Homo sapiens OX=9606 GN=STAB2 PE=1 SV=3	902	Master Protein	VCQQGWtGNGRDC
FALSE	High	AMTzHexNAc2_10plexTMT	S	6	100	SSPVVSTVLSGSSGSSSTR	3	1	3	O95487	Protein transport protein Sec24B OS=Homo sapiens OX=9606 GN=SEC24B PE=1 SV=2	315	Master Protein	KSSPVVsTVLSGS
FALSE	High	AMTzHexNAc2_10plexTMT	T	9	100	DGSASPAVTK	1	0	0	Q96RL7	Intermembrane lipid transfer protein VPS13A OS=Homo sapiens OX=9606 GN=VPS13A PE=1 SV=2	1352	Master Protein	SASPAVtKDQYSA
FALSE	High	AMTzHexNAc2_10plexTMT	T	7	100	ETALPSTK	1	0	1	Q6UN15	Pre-mRNA 3'-end-processing factor FIP1 OS=Homo sapiens OX=9606 GN=FIP1L1 PE=1 SV=1	253	Master Protein	ETALPStKAEFTS
FALSE	High	AMTzHexNAc2_10plexTMT	T	9	100	MGLEVIPVTSTTNK	2	0	0	Q6UN15	Pre-mRNA 3'-end-processing factor FIP1 OS=Homo sapiens OX=9606 GN=FIP1L1 PE=1 SV=1	205	Master Protein	LEVIPVtSTTNKI
FALSE	High	AMTzHexNAc2_10plexTMT	T	17	100	TLEQVGQGIVASAAVVTTASSTPNTVR	2	0	1	Q7LBC6	Lysine-specific demethylase 3B OS=Homo sapiens OX=9606 GN=KDM3B PE=1 SV=2	425	Master Protein	ASAAVVtTASSTP
FALSE	High	AMTzHexNAc2_10plexTMT	S	17	100	EYLSLMAELGEAPVPASVGSTSGPATTPLASAPR	12	1	1	Q15637	Splicing factor 1 OS=Homo sapiens OX=9606 GN=SF1 PE=1 SV=4	328	Master Protein	EAPVPAsVGSTSG
FALSE	High	AMTzHexNAc2_10plexTMT	T	4	100	VVVTQPNTK	1	1	4	Q9NYJ8	TGF-beta-activated kinase 1 and MAP3K7-binding protein 2 OS=Homo sapiens OX=9606 GN=TAB2 PE=1 SV=1	456	Master Protein	SPRVVVtQPNTKY
FALSE	High	AMTzHexNAc2_10plexTMT	S	12	100	TLEQVGQGIVASAAVVTTASSTPNTVR	2	0	1	Q7LBC6	Lysine-specific demethylase 3B OS=Homo sapiens OX=9606 GN=KDM3B PE=1 SV=2	420	Master Protein	GQGIVAsAAVVTT
FALSE	High	AMTzHexNAc2_10plexTMT	S	4	100	EGYSGDGIR	2	0	0	Q9NY15	Stabilin-1 OS=Homo sapiens OX=9606 GN=STAB1 PE=1 SV=3	1531	Master Protein	SCREGYsGDGIRT
FALSE	High	AMTzHexNAc2_10plexTMT	T	18	100	CDEGLGGSGSCFCDEGWTGPR	5	1	2	Q9NY15	Stabilin-1 OS=Homo sapiens OX=9606 GN=STAB1 PE=1 SV=3	2046	Master Protein	FCDEGWtGPRCEV
FALSE	High	AMTzHexNAc2_10plexTMT	S	30	100	FPPLGGGGGIGYEANPGVPPATMSGSMMGSDMR	1	1	0	P23246	Splicing factor, proline- and glutamine-rich OS=Homo sapiens OX=9606 GN=SFPQ PE=1 SV=2	660	Master Protein	SGSMMGsDMRTER
FALSE	High	AMTzHexNAc2_10plexTMT	T	14	100	DLSAAGIGLLAAATQSLSMPASLGR	1	0	0	P43243	Matrin-3 OS=Homo sapiens OX=9606 GN=MATR3 PE=1 SV=2	33	Master Protein	GLLAAAtQSLSMP
FALSE	High	AMTzHexNAc2_10plexTMT	S	6	100	AQPSVSLGAAYR	2	0	2	Q96PK6	RNA-binding protein 14 OS=Homo sapiens OX=9606 GN=RBM14 PE=1 SV=2	244	Master Protein	RAQPSVsLGAAYR
FALSE	High	AMTzHexNAc2_10plexTMT	S	4	100	FGVSSSSSGPSQTLTSTGNFK	3	1	5	P49790	Nuclear pore complex protein Nup153 OS=Homo sapiens OX=9606 GN=NUP153 PE=1 SV=2	908	Master Protein	SFKFGVsSSSSGP
FALSE	High	AMTzHexNAc2_10plexTMT	S	3	100	LVSESSDVLPK	3	0	3	P05787	Keratin, type II cytoskeletal 8 OS=Homo sapiens OX=9606 GN=KRT8 PE=1 SV=7	475	Master Protein	RDGKLVsESSDVL
FALSE	High	AMTzHexNAc2_10plexTMT	T	4	100	APVTVTSLPAGVR	1	0	2	P51610	Host cell factor 1 OS=Homo sapiens OX=9606 GN=HCFC1 PE=1 SV=2	515	Master Protein	AGKAPVtVTSLPA
FALSE	High	AMTzHexNAc2_10plexTMT	T	10	100	GAVQGGLDTTK	1	0	2	Q96Q06	Perilipin-4 OS=Homo sapiens OX=9606 GN=PLIN4 PE=1 SV=2	543	Master Protein	QGGLDTtKSVVIG
FALSE	High	AMTzHexNAc2_10plexTMT	T	10	100	GAVQGGLDTTK	1	0	2	Q96Q06	Perilipin-4 OS=Homo sapiens OX=9606 GN=PLIN4 PE=1 SV=2	873	Master Protein	QGGLDTtKSVLTG
FALSE	High	AMTzHexNAc2_10plexTMT	S	11	100	LSPGEALPPVSQAGTGK	2	0	5	Q63HR2	Tensin-2 OS=Homo sapiens OX=9606 GN=TNS2 PE=1 SV=2	950	Master Protein	EALPPVsQAGTGK
FALSE	High	AMTzHexNAc2_10plexTMT	T	10	100	GAVQGGLDTTK	1	0	2	Q96Q06	Perilipin-4 OS=Homo sapiens OX=9606 GN=PLIN4 PE=1 SV=2	1005	Master Protein	QGGLDTtKTVLTG
FALSE	High	AMTzHexNAc2_10plexTMT	T	14	100	VTGPQATTGTPLVTMRPASQAGK	1	1	4	P51610	Host cell factor 1 OS=Homo sapiens OX=9606 GN=HCFC1 PE=1 SV=2	502	Master Protein	TGTPLVtMRPASQ
FALSE	High	AMTzHexNAc2_10plexTMT	S	6	100	GTVQTSVDTTK	2	1	6	Q96Q06	Perilipin-4 OS=Homo sapiens OX=9606 GN=PLIN4 PE=1 SV=2	704	Master Protein	KGTVQTsVDTTKT
FALSE	High	AMTzHexNAc2_10plexTMT	T	7	100	VTGPQATTGTPLVTMR	4	1	5	P51610	Host cell factor 1 OS=Homo sapiens OX=9606 GN=HCFC1 PE=1 SV=2	495	Master Protein	VTGPQAtTGTPLV
FALSE	High	AMTzHexNAc2_10plexTMT	S	4	100	VMTSGTGAPAK	4	2	4	P51610	Host cell factor 1 OS=Homo sapiens OX=9606 GN=HCFC1 PE=1 SV=2	806	Master Protein	TTKVMTsGTGAPA
FALSE	High	AMTzHexNAc2_10plexTMT	T	6	100	VMTSGTGAPAK	2	0	8	P51610	Host cell factor 1 OS=Homo sapiens OX=9606 GN=HCFC1 PE=1 SV=2	808	Master Protein	KVMTSGtGAPAKI
FALSE	High	AMTzHexNAc2_10plexTMT	S	9	100	LQNNENNISCVER	1	1	8	P36980	Complement factor H-related protein 2 OS=Homo sapiens OX=9606 GN=CFHR2 PE=1 SV=1	128	Master Protein	NNENNIsCVERGW
FALSE	High	AMTzHexNAc2_10plexTMT	T	25	100	VMSVVQTKPVQTSAVTGQASTGPVTQIIQTK	2	0	10	P51610	Host cell factor 1 OS=Homo sapiens OX=9606 GN=HCFC1 PE=1 SV=2	707	Master Protein	ASTGPVtQIIQTK
FALSE	High	AMTzHexNAc2_10plexTMT	S	1	100	SISQSISGQK	2	0	0	Q8WXI9	Transcriptional repressor p66-beta OS=Homo sapiens OX=9606 GN=GATAD2B PE=1 SV=1	584	Master Protein	DMIPPRsISQSIS
FALSE	High	AMTzHexNAc2_10plexTMT	T	16	100	VMSVVQTKPVQTSAVTGQASTGPVTQIIQTK	1	0	11	P51610	Host cell factor 1 OS=Homo sapiens OX=9606 GN=HCFC1 PE=1 SV=2	698	Master Protein	VQTSAVtGQASTG
FALSE	High	AMTzHexNAc2_10plexTMT	T	3	100	LATQSNEITIPVTFESR	1	0	8	P04792	Heat shock protein beta-1 OS=Homo sapiens OX=9606 GN=HSPB1 PE=1 SV=2	174	Master Protein	PMPKLAtQSNEIT
FALSE	High	AMTzHexNAc2_10plexTMT	S	3	100	VMSVVQTK	5	1	7	P51610	Host cell factor 1 OS=Homo sapiens OX=9606 GN=HCFC1 PE=1 SV=2	685	Master Protein	NLGKVMsVVQTKP
FALSE	High	AMTzHexNAc2_10plexTMT	S	18	100	STAPVMDLLGLDAPVACSIANSK	2	0	0	Q8WU79	Stromal membrane-associated protein 2 OS=Homo sapiens OX=9606 GN=SMAP2 PE=1 SV=1	197	Master Protein	DAPVACsIANSKT
FALSE	High	AMTzHexNAc2_10plexTMT	T	2	100	QTETLTSNLR	2	0	0	Q9HC78	Zinc finger and BTB domain-containing protein 20 OS=Homo sapiens OX=9606 GN=ZBTB20 PE=1 SV=3	480	Master Protein	QLYLRQtETLTSN
FALSE	High	AMTzHexNAc2_10plexTMT	T	8	100	PLTALPFTTGSQDVSNAFSPSISK	2	1	1	Q9Y6Y8	SEC23-interacting protein OS=Homo sapiens OX=9606 GN=SEC23IP PE=1 SV=1	123	Master Protein	LTALPFtTGSQDV
FALSE	High	AMTzHexNAc2_10plexTMT	T	1	100	TAAAQVGTSVSSATNTSTR	1	0	3	P51610	Host cell factor 1 OS=Homo sapiens OX=9606 GN=HCFC1 PE=1 SV=2	612	Master Protein	ATRMLKtAAAQVG
FALSE	High	AMTzHexNAc2_10plexTMT	T	15	100	SGTVTVAQQAQVVTTVVGGVTK	8	3	8	P51610	Host cell factor 1 OS=Homo sapiens OX=9606 GN=HCFC1 PE=1 SV=2	652	Master Protein	QAQVVTtVVGGVT
FALSE	High	AMTzHexNAc2_10plexTMT	T	14	100	SGTVTVAQQAQVVTTVVGGVTK	15	3	1	P51610	Host cell factor 1 OS=Homo sapiens OX=9606 GN=HCFC1 PE=1 SV=2	651	Master Protein	QQAQVVtTVVGGV
FALSE	High	AMTzHexNAc2_10plexTMT	T	14	100	QTSATSTTMTVMATGAPCSAGPLLGPSMAR	3	0	2	P51610	Host cell factor 1 OS=Homo sapiens OX=9606 GN=HCFC1 PE=1 SV=2	1183	Master Protein	TMTVMAtGAPCSA
FALSE	High	AMTzHexNAc2_10plexTMT	S	14	100	SNEVEMDSTVITVSNSSDK	3	0	7	Q9HC78	Zinc finger and BTB domain-containing protein 20 OS=Homo sapiens OX=9606 GN=ZBTB20 PE=1 SV=3	449	Master Protein	STVITVsNSSDKS
FALSE	High	AMTzHexNAc2_10plexTMT	T	16	100	GTTTNATSTTTTTASTAVADAQK	3	1	11	Q9UHR5	SAP30-binding protein OS=Homo sapiens OX=9606 GN=SAP30BP PE=1 SV=1	245	Master Protein	TTTTAStAVADAQ
FALSE	High	AMTzHexNAc2_10plexTMT	T	3	100	LVTSADGK	3	0	2	P51610	Host cell factor 1 OS=Homo sapiens OX=9606 GN=HCFC1 PE=1 SV=2	726	Master Protein	TILKLVtSADGKP
FALSE	High	AMTzHexNAc2_10plexTMT	T	6	100	LVTPVTVSAVK	3	3	2	P51610	Host cell factor 1 OS=Homo sapiens OX=9606 GN=HCFC1 PE=1 SV=2	861	Master Protein	RLVTPVtVSAVKP
FALSE	High	AMTzHexNAc2_10plexTMT	S	15	100	DLSESVIQEAFIELSQVDVTFTTK	1	0	0	Q9UKA4	A-kinase anchor protein 11 OS=Homo sapiens OX=9606 GN=AKAP11 PE=1 SV=1	706	Master Protein	EAFIELsQVDVTF
FALSE	High	AMTzHexNAc2_10plexTMT	S	2	100	ISVATGALEAAQGSK	4	1	1	P51610	Host cell factor 1 OS=Homo sapiens OX=9606 GN=HCFC1 PE=1 SV=2	1150	Master Protein	PAVIRIsVATGAL
FALSE	High	AMTzHexNAc2_10plexTMT	S	13	100	LASVPAGGAVAVSAAPGSAAPAAGSAPAAAEEK	3	1	0	P05387	60S acidic ribosomal protein P2 OS=Homo sapiens OX=9606 GN=RPLP2 PE=1 SV=1	74	Master Protein	GGAVAVsAAPGSA
FALSE	High	AMTzHexNAc2_10plexTMT	T	1	100	TMAVTPGTTTLPATVK	6	0	1	P51610	Host cell factor 1 OS=Homo sapiens OX=9606 GN=HCFC1 PE=1 SV=2	579	Master Protein	GTTIVKtMAVTPG
FALSE	High	AMTzHexNAc2_10plexTMT	T	13	100	LATQSNEITIPVTFESR	4	0	5	P04792	Heat shock protein beta-1 OS=Homo sapiens OX=9606 GN=HSPB1 PE=1 SV=2	184	Master Protein	EITIPVtFESRAQ
FALSE	High	AMTzHexNAc2_10plexTMT	T	10	100	GAVQGGLDTTK	1	0	2	Q96Q06	Perilipin-4 OS=Homo sapiens OX=9606 GN=PLIN4 PE=1 SV=2	477	Master Protein	QGGLDTtKSVLTG
FALSE	High	AMTzHexNAc2_10plexTMT	T	1	100	TSPENVQDR	1	0	0	P49792	E3 SUMO-protein ligase RanBP2 OS=Homo sapiens OX=9606 GN=RANBP2 PE=1 SV=2	1399	Master Protein	TVFTPKtSPENVQ
FALSE	High	AMTzHexNAc2_10plexTMT	T	5	100	EPSKTEQLSCMR	2	0	0	Q4VCS5	Angiomotin OS=Homo sapiens OX=9606 GN=AMOT PE=1 SV=1	776	Master Protein	RKEPSKtEQLSCM
FALSE	High	AMTzHexNAc2_10plexTMT	S	10	100	TSGQQQVCVSQATVGTCK	2	0	0	Q9ULM3	YEATS domain-containing protein 2 OS=Homo sapiens OX=9606 GN=YEATS2 PE=1 SV=2	998	Master Protein	QQQVCVsQATVGT
FALSE	High	AMTzHexNAc2_10plexTMT	T	2	100	ITKPGSIDSNNQLFAPGGR	1	0	1	Q04637	Eukaryotic translation initiation factor 4 gamma 1 OS=Homo sapiens OX=9606 GN=EIF4G1 PE=1 SV=4	1073	Master Protein	SRLTKItKPGSID
FALSE	High	AMTzHexNAc2_10plexTMT	T	9	100	FSDTCFLDTDGQATCDACAPGYTGR	1	0	3	P98160	Basement membrane-specific heparan sulfate proteoglycan core protein OS=Homo sapiens OX=9606 GN=HSPG2 PE=1 SV=4	833	Master Protein	DTCFLDtDGQATC
FALSE	High	AMTzHexNAc2_10plexTMT	S	12	100	EDKGEDSEPVTSK	1	1	2	Q8N8S7	Protein enabled homolog OS=Homo sapiens OX=9606 GN=ENAH PE=1 SV=2	482	Master Protein	DSEPVTsKASSTS
FALSE	High	AMTzHexNAc2_10plexTMT	S	6	100	QKPSTSQSQGLTR	1	0	0	Q96K21	Abscission/NoCut checkpoint regulator OS=Homo sapiens OX=9606 GN=ZFYVE19 PE=1 SV=3	165	Master Protein	KQKPSTsQSQGLT
FALSE	High	AMTzHexNAc2_10plexTMT	S	3	100	AGSPFSPPPSSSSLTGEAAISR	1	0	3	Q96JY6	PDZ and LIM domain protein 2 OS=Homo sapiens OX=9606 GN=PDLIM2 PE=1 SV=1	134	Master Protein	LSPRAGsPFSPPP
FALSE	High	AMTzHexNAc2_10plexTMT	S	5	100	ASSTSLTSTQPTK	2	0	10	P35658	Nuclear pore complex protein Nup214 OS=Homo sapiens OX=9606 GN=NUP214 PE=1 SV=2	1356	Master Protein	NKASSTsLTSTQP
FALSE	High	AMTzHexNAc2_10plexTMT	S	13	100	AQTSTDAPTSAPSAPPSTPTPSAGK	2	0	2	Q8IWZ8	SURP and G-patch domain-containing protein 1 OS=Homo sapiens OX=9606 GN=SUGP1 PE=1 SV=2	111	Master Protein	APTSAPsAPPSTP
FALSE	High	AMTzHexNAc2_10plexTMT	T	1	100	TVTPASSAK	1	0	0	Q16555	Dihydropyrimidinase-related protein 2 OS=Homo sapiens OX=9606 GN=DPYSL2 PE=1 SV=1	512	Master Protein	VSVTPKtVTPASS
FALSE	High	AMTzHexNAc2_10plexTMT	S	5	100	GVSVSSSTTGLPDMTGSVYNK	1	0	1	Q5T6F2	Ubiquitin-associated protein 2 OS=Homo sapiens OX=9606 GN=UBAP2 PE=1 SV=1	1006	Master Protein	GKGVSVsSSTTGL
FALSE	High	AMTzHexNAc2_10plexTMT	S	5	100	IVNVSLADLR	2	0	0	Q9HAU0	Pleckstrin homology domain-containing family A member 5 OS=Homo sapiens OX=9606 GN=PLEKHA5 PE=1 SV=1	382	Master Protein	NKIVNVsLADLRG
FALSE	High	AMTzHexNAc2_10plexTMT	T	9	100	SQAGSTPLTR	1	0	0	O43166	Signal-induced proliferation-associated 1-like protein 1 OS=Homo sapiens OX=9606 GN=SIPA1L1 PE=1 SV=4	1408	Master Protein	AGSTPLtRENSTF
FALSE	High	AMTzHexNAc2_10plexTMT	T	6	100	AQAYQTGK	1	0	2	P14625	Endoplasmin OS=Homo sapiens OX=9606 GN=HSP90B1 PE=1 SV=1	669	Master Protein	KAQAYQtGKDIST
FALSE	High	AMTzHexNAc2_10plexTMT	S	1	100	SIPQSATWK	1	1	0	Q86YP4	Transcriptional repressor p66-alpha OS=Homo sapiens OX=9606 GN=GATAD2A PE=1 SV=1	625	Master Protein	DMIPPRsIPQSAT
FALSE	High	AMTzHexNAc2_10plexTMT	T	2	100	DTASLSTTPSESPR	1	0	0	Q9NQX3	Gephyrin OS=Homo sapiens OX=9606 GN=GPHN PE=1 SV=1	260	Master Protein	QVLPRDtASLSTT
FALSE	High	AMTzHexNAc2_10plexTMT	S	8	100	EGFSIPVSADGFK	1	1	0	P49792	E3 SUMO-protein ligase RanBP2 OS=Homo sapiens OX=9606 GN=RANBP2 PE=1 SV=2	1894	Master Protein	GFSIPVsADGFKF
FALSE	High	AMTzHexNAc2_10plexTMT	T	4	100	APSTYGGGLSVSSR	1	0	1	P08779	Keratin, type I cytoskeletal 16 OS=Homo sapiens OX=9606 GN=KRT16 PE=1 SV=4	45	Master Protein	SCRAPStYGGGLS
FALSE	High	AMTzHexNAc2_10plexTMT	T	9	100	PLTALPFTTGSQDVSNAFSPSISK	2	1	1	Q9Y6Y8	SEC23-interacting protein OS=Homo sapiens OX=9606 GN=SEC23IP PE=1 SV=1	124	Master Protein	TALPFTtGSQDVS
FALSE	High	AMTzHexNAc2_10plexTMT	S	16	100	VCECNPNYTGSACDCSLDTSTCEASNGQICNGR	15	7	2	P05556	Integrin beta-1 OS=Homo sapiens OX=9606 GN=ITGB1 PE=1 SV=2	593	Master Protein	GSACDCsLDTSTC
FALSE	High	AMTzHexNAc2_10plexTMT	T	6	100	QSLPATSIPTPASFK	1	0	3	P49792	E3 SUMO-protein ligase RanBP2 OS=Homo sapiens OX=9606 GN=RANBP2 PE=1 SV=2	1513	Master Protein	KQSLPAtSIPTPA
FALSE	High	AMTzHexNAc2_10plexTMT	S	8	100	ANNSQEPSPQLASSVASTR	2	0	10	Q96HC4	PDZ and LIM domain protein 5 OS=Homo sapiens OX=9606 GN=PDLIM5 PE=1 SV=5	313	Master Protein	NNSQEPsPQLASS
FALSE	High	AMTzHexNAc2_10plexTMT	T	8	100	CTCPPGYTGLR	3	0	0	Q9UM47	Neurogenic locus notch homolog protein 3 OS=Homo sapiens OX=9606 GN=NOTCH3 PE=1 SV=2	1198	Master Protein	TCPPGYtGLRCEA
FALSE	High	AMTzHexNAc2_10plexTMT	S	6	100	AQPVQSKPQK	2	0	2	Q9NR12	PDZ and LIM domain protein 7 OS=Homo sapiens OX=9606 GN=PDLIM7 PE=1 SV=1	89	Master Protein	RAQPVQsKPQKAS
FALSE	High	AMTzHexNAc2_10plexTMT	S	15	100	STELSSTSVPFSAAS	2	0	0	O60675	Transcription factor MafK OS=Homo sapiens OX=9606 GN=MAFK PE=1 SV=1	156	Master Protein	VPFSAAs
FALSE	High	AMTzHexNAc2_10plexTMT	S	4	100	GGASTTSTTPTPTPSSTSTSR	1	0	1	Q96MY1	Nucleolar protein 4-like OS=Homo sapiens OX=9606 GN=NOL4L PE=1 SV=2	375	Master Protein	SMKGGAsTTSTTP
FALSE	High	AMTzHexNAc2_10plexTMT	S	14	100	EVVKPVPITSPAVSK	2	1	5	Q96HC4	PDZ and LIM domain protein 5 OS=Homo sapiens OX=9606 GN=PDLIM5 PE=1 SV=5	115	Master Protein	ITSPAVsKVTSTN
FALSE	High	AMTzHexNAc2_10plexTMT	T	13	100	AQSTPSPALPPDTK	5	0	2	Q96T58	Msx2-interacting protein OS=Homo sapiens OX=9606 GN=SPEN PE=1 SV=1	2522	Master Protein	PALPPDtKASDVD
FALSE	High	AMTzHexNAc2_10plexTMT	T	5	100	PAPSTDSVALR	1	0	0	Q04725	Transducin-like enhancer protein 2 OS=Homo sapiens OX=9606 GN=TLE2 PE=1 SV=2	334	Master Protein	AKPAPStDSVALR
FALSE	High	AMTzHexNAc2_10plexTMT	S	5	100	ATEISTAVVQR	2	0	0	Q8N3X1	Formin-binding protein 4 OS=Homo sapiens OX=9606 GN=FNBP4 PE=1 SV=3	797	Master Protein	RKATEIsTAVVQR
FALSE	High	AMTzHexNAc2_10plexTMT	S	6	99.8	SYVTTSTR	1	0	0	P08670	Vimentin OS=Homo sapiens OX=9606 GN=VIM PE=1 SV=4	34	Master Protein	RSYVTTsTRTYSL
FALSE	High	AMTzHexNAc2_10plexTMT	T	8	99.8	VGAVAAATS	1	0	1	Q13310	Polyadenylate-binding protein 4 OS=Homo sapiens OX=9606 GN=PABPC4 PE=1 SV=1	643	Master Protein	GAVAAAtS
FALSE	High	AMTzHexNAc2_10plexTMT	T	9	99.8	STSQTQSLTICHNK	2	0	2	Q8NDX5	Polyhomeotic-like protein 3 OS=Homo sapiens OX=9606 GN=PHC3 PE=1 SV=1	244	Master Protein	SQTQSLtICHNKT
FALSE	High	AMTzHexNAc2_10plexTMT	T	2	99.8	TTNYSTVPQK	2	1	0	Q6PJT7	Zinc finger CCCH domain-containing protein 14 OS=Homo sapiens OX=9606 GN=ZC3H14 PE=1 SV=1	370	Master Protein	ESVTKTtNYSTVP
FALSE	High	AMTzHexNAc2_10plexTMT	T	4	99.7	SPTTTASVSATAAPR	1	0	0	Q15723	ETS-related transcription factor Elf-2 OS=Homo sapiens OX=9606 GN=ELF2 PE=1 SV=2	375	Master Protein	SSRSPTtTASVSA
FALSE	High	AMTzHexNAc2_10plexTMT	S	6	99.7	SLPSTSSTSSTK	1	0	0	Q12857	Nuclear factor 1 A-type OS=Homo sapiens OX=9606 GN=NFIA PE=1 SV=2	270	Master Protein	RSLPSTsSTSSTK
FALSE	High	AMTzHexNAc2_10plexTMT	S	8	99.7	FILQAIPSSQPMTVLK	1	1	0	P32519	ETS-related transcription factor Elf-1 OS=Homo sapiens OX=9606 GN=ELF1 PE=1 SV=2	473	Master Protein	ILQAIPsSQPMTV
FALSE	High	AMTzHexNAc2_10plexTMT	T	8	99.7	CACLAGYTGQR	1	0	0	Q6UXH9	Inactive serine protease PAMR1 OS=Homo sapiens OX=9606 GN=PAMR1 PE=1 SV=1	267	Master Protein	ACLAGYtGQRCEN
FALSE	High	AMTzHexNAc2_10plexTMT	T	16	99.7	NAFPLGAPTLVTSQATTLSTFQPANK	1	0	1	Q8IWZ3	Ankyrin repeat and KH domain-containing protein 1 OS=Homo sapiens OX=9606 GN=ANKHD1 PE=1 SV=1	1820	Master Protein	LVTSQAtTLSTFQ
FALSE	High	AMTzHexNAc2_10plexTMT	S	4	99.7	AGYSQGATQYTQAQQTR	1	0	5	Q96KR1	Zinc finger RNA-binding protein OS=Homo sapiens OX=9606 GN=ZFR PE=1 SV=2	195	Master Protein	APKAGYsQGATQY
FALSE	High	AMTzHexNAc2_10plexTMT	S	5	99.7	DVNCSVMGPQEK	1	1	0	P53634	Dipeptidyl peptidase 1 OS=Homo sapiens OX=9606 GN=CTSC PE=1 SV=2	55	Master Protein	QRDVNCsVMGPQE
FALSE	High	AMTzHexNAc2_10plexTMT	S	12	99.7	LTWSPGSVTNTSLAHELWK	2	0	0	Q8NDV7	Trinucleotide repeat-containing gene 6A protein OS=Homo sapiens OX=9606 GN=TNRC6A PE=1 SV=2	1712	Master Protein	GSVTNTsLAHELW
FALSE	High	AMTzHexNAc2_10plexTMT	S	2	99.7	TSTTGVATTQSPTPR	1	2	2	Q8WWI1	LIM domain only protein 7 OS=Homo sapiens OX=9606 GN=LMO7 PE=1 SV=3	1577	Master Protein	AGSVKTsTTGVAT
FALSE	High	AMTzHexNAc2_10plexTMT	T	8	99.7	SLAQPATTTAR	1	0	0	Q765P7	Protein MTSS 2 OS=Homo sapiens OX=9606 GN=MTSS2 PE=1 SV=1	316	Master Protein	LAQPATtTARLSS
FALSE	High	AMTzHexNAc2_10plexTMT	S	5	99.7	APIISGVTK	1	0	0	O94811	Tubulin polymerization-promoting protein OS=Homo sapiens OX=9606 GN=TPPP PE=1 SV=1	152	Master Protein	GKAPIIsGVTKAI
FALSE	High	AMTzHexNAc2_10plexTMT	S	6	99.7	TLPSTSSSGSK	1	0	0	P08651	Nuclear factor 1 C-type OS=Homo sapiens OX=9606 GN=NFIC PE=1 SV=2	275	Master Protein	RTLPSTsSSGSKR
FALSE	High	AMTzHexNAc2_10plexTMT	S	4	99.7	PVSSAASVYAGAGGSGSR	1	0	3	P05783	Keratin, type I cytoskeletal 18 OS=Homo sapiens OX=9606 GN=KRT18 PE=1 SV=2	31	Master Protein	GARPVSsAASVYA
FALSE	High	AMTzHexNAc2_10plexTMT	S	14	99.6	HEVSASTQSTPASSR	7	12	7	Q01082	Spectrin beta chain, non-erythrocytic 1 OS=Homo sapiens OX=9606 GN=SPTBN1 PE=1 SV=2	2324	Master Protein	QSTPASsRAQTLP
FALSE	High	AMTzHexNAc2_10plexTMT	T	2	99.6	TTVTSSK	1	0	0	Q8NDX5	Polyhomeotic-like protein 3 OS=Homo sapiens OX=9606 GN=PHC3 PE=1 SV=1	251	Master Protein	ICHNKTtVTSSKI
FALSE	High	AMTzHexNAc2_10plexTMT	T	6	99.6	ETVQTTQSPTPVEK	1	1	2	Q9UPN6	SR-related and CTD-associated factor 8 OS=Homo sapiens OX=9606 GN=SCAF8 PE=1 SV=1	615	Master Protein	KETVQTtQSPTPV
FALSE	High	AMTzHexNAc2_10plexTMT	S	2	99.6	TSSPSSTGSVSLGR	1	0	0	Q6H8Q1	Actin-binding LIM protein 2 OS=Homo sapiens OX=9606 GN=ABLIM2 PE=1 SV=2	363	Master Protein	YKQCRTsSPSSTG
FALSE	High	AMTzHexNAc2_10plexTMT	S	5	99.6	TISTSDPAEVLVK	2	1	0	Q86UE4	Protein LYRIC OS=Homo sapiens OX=9606 GN=MTDH PE=1 SV=2	496	Master Protein	LKTISTsDPAEVL
FALSE	High	AMTzHexNAc2_10plexTMT	T	11	99.6	PQVQLHVQSQTQPVSLANTQPR	1	0	1	Q15942	Zyxin OS=Homo sapiens OX=9606 GN=ZYX PE=1 SV=1	242	Master Protein	LHVQSQtQPVSLA
FALSE	High	AMTzHexNAc2_10plexTMT	Y	15	99.6	GGNSNGALCHFPFLYNNHNYTDCTSEGR	6	12	28	P02751	Fibronectin OS=Homo sapiens OX=9606 GN=FN1 PE=1 SV=5	426	Master Protein	CHFPFLyNNHNYT
FALSE	High	AMTzHexNAc2_10plexTMT	S	8	99.6	EGPVLATSSGAGVFK	3	0	5	Q9H4A3	Serine/threonine-protein kinase WNK1 OS=Homo sapiens OX=9606 GN=WNK1 PE=1 SV=2	1849	Master Protein	GPVLATsSGAGVF
FALSE	High	AMTzHexNAc2_10plexTMT	T	2	99.6	STSQGSINSPVYSR	1	0	1	O14639	Actin-binding LIM protein 1 OS=Homo sapiens OX=9606 GN=ABLIM1 PE=1 SV=3	451	Master Protein	RMIHRStSQGSIN
FALSE	High	AMTzHexNAc2_10plexTMT	S	7	99.6	GFDTSSSSSNSAASSSFK	2	0	0	P49790	Nuclear pore complex protein Nup153 OS=Homo sapiens OX=9606 GN=NUP153 PE=1 SV=2	893	Master Protein	GFDTSSsSSNSAA
FALSE	High	AMTzHexNAc2_10plexTMT	S	8	99.6	APLAGQVSTMVTTSTTTTVAK	2	2	2	A5YKK6	CCR4-NOT transcription complex subunit 1 OS=Homo sapiens OX=9606 GN=CNOT1 PE=1 SV=2	1037	Master Protein	PLAGQVsTMVTTS
FALSE	High	AMTzHexNAc2_10plexTMT	S	11	99.6	ETIQQSSSLTSVPPTTFSLTFK	1	0	1	Q9Y520	Protein PRRC2C OS=Homo sapiens OX=9606 GN=PRRC2C PE=1 SV=4	2238	Master Protein	QSSSLTsVPPTTF
FALSE	High	AMTzHexNAc2_10plexTMT	T	13	99.6	TPPTANHPVEPVTSVTQPSELLQQK	7	3	2	O95487	Protein transport protein Sec24B OS=Homo sapiens OX=9606 GN=SEC24B PE=1 SV=2	341	Master Protein	HPVEPVtSVTQPS
FALSE	High	AMTzHexNAc2_10plexTMT	S	8	99.6	LQQQAALSPTTAPAVSSVSK	1	0	1	Q8WXI9	Transcriptional repressor p66-beta OS=Homo sapiens OX=9606 GN=GATAD2B PE=1 SV=1	486	Master Protein	QQQAALsPTTAPA
FALSE	High	AMTzHexNAc2_10plexTMT	S	10	99.6	TVAVASGAASTPISISTGAPTVR	1	0	1	Q6P4R8	Nuclear factor related to kappa-B-binding protein OS=Homo sapiens OX=9606 GN=NFRKB PE=1 SV=2	1150	Master Protein	VASGAAsTPISIS
FALSE	High	AMTzHexNAc2_10plexTMT	T	5	99.6	SVPTTTAGATEAGPLR	1	0	1	P98171	Rho GTPase-activating protein 4 OS=Homo sapiens OX=9606 GN=ARHGAP4 PE=1 SV=2	203	Master Protein	GRSVPTtTAGATE
FALSE	High	AMTzHexNAc2_10plexTMT	S	15	99.6	VTVLGVATAPQQVLSNGVPVSNFTYSPDTK	1	2	9	P10253	Lysosomal alpha-glucosidase OS=Homo sapiens OX=9606 GN=GAA PE=1 SV=4	918	Master Protein	APQQVLsNGVPVS
FALSE	High	AMTzHexNAc2_10plexTMT	T	16	99.6	SSSSTPNSPVTSSSLTPGQISAHFQK	1	0	1	Q9H792	Inactive tyrosine-protein kinase PEAK1 OS=Homo sapiens OX=9606 GN=PEAK1 PE=1 SV=4	515	Master Protein	VTSSSLtPGQISA
FALSE	High	AMTzHexNAc2_10plexTMT	T	14	99.6	TIPMSAIITQAGATGVTSSPGIK	4	0	6	P51610	Host cell factor 1 OS=Homo sapiens OX=9606 GN=HCFC1 PE=1 SV=2	784	Master Protein	ITQAGAtGVTSSP
FALSE	High	AMTzHexNAc2_10plexTMT	S	9	99.6	VYPVSVPYSSAQSTSK	2	1	4	Q15750	TGF-beta-activated kinase 1 and MAP3K7-binding protein 1 OS=Homo sapiens OX=9606 GN=TAB1 PE=1 SV=1	395	Master Protein	PVSVPYsSAQSTS
FALSE	High	AMTzHexNAc2_10plexTMT	T	8	99.6	TMAVTPGTTTLPATVK	1	0	6	P51610	Host cell factor 1 OS=Homo sapiens OX=9606 GN=HCFC1 PE=1 SV=2	586	Master Protein	MAVTPGtTTLPAT
FALSE	High	AMTzHexNAc2_10plexTMT	T	4	99.5	VPVTSSEAK	1	0	0	Q9Y253	DNA polymerase eta OS=Homo sapiens OX=9606 GN=POLH PE=1 SV=1	457	Master Protein	LPKVPVtSSEAKT
FALSE	High	AMTzHexNAc2_10plexTMT	S	16	99.5	KGTTTNATSTTTTTASTAVADAQK	1	0	4	Q9UHR5	SAP30-binding protein OS=Homo sapiens OX=9606 GN=SAP30BP PE=1 SV=1	244	Master Protein	TTTTTAsTAVADA
FALSE	High	AMTzHexNAc2_10plexTMT	T	16	99.5	HSNPTQGATPTWTPTTR	1	3	0	P27540	Aryl hydrocarbon receptor nuclear translocator OS=Homo sapiens OX=9606 GN=ARNT PE=1 SV=1	643	Master Protein	PTWTPTtRSGFSA
FALSE	High	AMTzHexNAc2_10plexTMT	T	14	99.5	AGPVVVVAPGPPVTTATSAPVTLVAPGEAR	2	0	0	Q4KMP7	TBC1 domain family member 10B OS=Homo sapiens OX=9606 GN=TBC1D10B PE=1 SV=3	43	Master Protein	APGPPVtTATSAP
FALSE	High	AMTzHexNAc2_10plexTMT	T	6	99.5	IETAVTSTPSASGQFSK	1	2	1	P35658	Nuclear pore complex protein Nup214 OS=Homo sapiens OX=9606 GN=NUP214 PE=1 SV=2	1201	Master Protein	KIETAVtSTPSAS
FALSE	High	AMTzHexNAc2_10plexTMT	S	15	99.5	AVTTVTQSTPVPGPSVPPPEELQVSPGPR	2	0	1	P51610	Host cell factor 1 OS=Homo sapiens OX=9606 GN=HCFC1 PE=1 SV=2	1497	Master Protein	TPVPGPsVPPPEE
FALSE	High	AMTzHexNAc2_10plexTMT	S	9	99.5	TPTSSPASSPLVAK	1	0	0	Q14684	Ribosomal RNA processing protein 1 homolog B OS=Homo sapiens OX=9606 GN=RRP1B PE=1 SV=3	736	Master Protein	TSSPASsPLVAKK
FALSE	High	AMTzHexNAc2_10plexTMT	T	8	99.5	SATCANCTAQSQPVAFPPSTEPAFITVPQR	1	0	5	O15230	Laminin subunit alpha-5 OS=Homo sapiens OX=9606 GN=LAMA5 PE=1 SV=8	961	Master Protein	ATCANCtAQSQPV
FALSE	High	AMTzHexNAc2_10plexTMT	S	14	99.5	LGKPIPSTEPNVVSQATSSTAVSASK	1	2	1	Q96KR1	Zinc finger RNA-binding protein OS=Homo sapiens OX=9606 GN=ZFR PE=1 SV=2	429	Master Protein	TEPNVVsQATSST
FALSE	High	AMTzHexNAc2_10plexTMT	S	8	99.5	LPFLQQPSETVVTSAK	1	0	0	Q00G26	Perilipin-5 OS=Homo sapiens OX=9606 GN=PLIN5 PE=1 SV=2	111	Master Protein	PFLQQPsETVVTS
FALSE	High	AMTzHexNAc2_10plexTMT	T	14	99.5	FIISTSITTAPAATTAATSLAK	1	2	2	Q8IZ21	Phosphatase and actin regulator 4 OS=Homo sapiens OX=9606 GN=PHACTR4 PE=1 SV=1	211	Master Protein	TTAPAAtTAATSL
FALSE	High	AMTzHexNAc2_10plexTMT	S	4	99.5	LVTSADGKPTTIITTTQASGAGTK	1	0	3	P51610	Host cell factor 1 OS=Homo sapiens OX=9606 GN=HCFC1 PE=1 SV=2	727	Master Protein	ILKLVTsADGKPT
FALSE	High	AMTzHexNAc2_10plexTMT	S	5	99.5	DSDFSLPPGSASGPTGSPVVK	2	0	0	Q5JSZ5	Protein PRRC2B OS=Homo sapiens OX=9606 GN=PRRC2B PE=1 SV=2	1796	Master Protein	PKDSDFsLPPGSA
FALSE	High	AMTzHexNAc2_10plexTMT	S	12	99.5	ASPSKPASAPASR	1	1	0	P27816	Microtubule-associated protein 4 OS=Homo sapiens OX=9606 GN=MAP4 PE=1 SV=3	797	Master Protein	PASAPAsRSGSKS
FALSE	High	AMTzHexNAc2_10plexTMT	T	15	99.5	FIISTSITTAPAATTAATSLAK	1	2	2	Q8IZ21	Phosphatase and actin regulator 4 OS=Homo sapiens OX=9606 GN=PHACTR4 PE=1 SV=1	212	Master Protein	TAPAATtAATSLA
FALSE	High	AMTzHexNAc2_10plexTMT	T	12	99.5	QQEAPPPPPPATTQNYQDSYSYVR	1	1	0	Q96KR1	Zinc finger RNA-binding protein OS=Homo sapiens OX=9606 GN=ZFR PE=1 SV=2	135	Master Protein	PPPPPAtTQNYQD
FALSE	High	AMTzHexNAc2_10plexTMT	S	7	99.5	LAPSFPSPPAVSIASFVTVK	1	0	0	Q7Z3K3	Pogo transposable element with ZNF domain OS=Homo sapiens OX=9606 GN=POGZ PE=1 SV=2	292	Master Protein	LAPSFPsPPAVSI
FALSE	High	AMTzHexNAc2_10plexTMT	S	20	99.5	IQNILSEKPTVTTVYANNGSVLQGSSVASVYDGK	1	0	1	Q15165	Serum paraoxonase/arylesterase 2 OS=Homo sapiens OX=9606 GN=PON2 PE=1 SV=4	325	Master Protein	VYANNGsVLQGSS
FALSE	High	AMTzHexNAc2_10plexTMT	T	10	99.5	ANNNAAVAPTTCPLQPVTDPFAFSR	1	0	0	O15027	Protein transport protein Sec16A OS=Homo sapiens OX=9606 GN=SEC16A PE=1 SV=4	44	Master Protein	NAAVAPtTCPLQP
FALSE	High	AMTzHexNAc2_10plexTMT	S	7	99.5	VAAANVSVTQPESTGDPNNMTLLAEEAR	1	1	0	P11047	Laminin subunit gamma-1 OS=Homo sapiens OX=9606 GN=LAMC1 PE=1 SV=3	1163	Master Protein	VAAANVsVTQPES
FALSE	High	AMTzHexNAc2_10plexTMT	T	10	99.4	TIQNSSVSPTSSSSSSSSTGETQTQSSSR	1	2	4	Q7Z417	FMR1-interacting protein NUFIP2 OS=Homo sapiens OX=9606 GN=NUFIP2 PE=1 SV=1	378	Master Protein	NSSVSPtSSSSSS
FALSE	High	AMTzHexNAc2_10plexTMT	S	10	99.4	TSAVSSQANSQPPVQVSVK	1	0	0	Q9NYV4	Cyclin-dependent kinase 12 OS=Homo sapiens OX=9606 GN=CDK12 PE=1 SV=2	601	Master Protein	VSSQANsQPPVQV
FALSE	High	AMTzHexNAc2_10plexTMT	T	10	99.4	EVQCLSTNQTLSTR	2	0	2	Q6UY14	ADAMTS-like protein 4 OS=Homo sapiens OX=9606 GN=ADAMTSL4 PE=1 SV=2	1003	Master Protein	CLSTNQtLSTRCP
FALSE	High	AMTzHexNAc2_10plexTMT	S	7	99.4	VDLPGSSTTLTK	1	1	0	O94875	Sorbin and SH3 domain-containing protein 2 OS=Homo sapiens OX=9606 GN=SORBS2 PE=1 SV=3	288	Master Protein	VDLPGSsTTLTKS
FALSE	High	AMTzHexNAc2_10plexTMT	S	9	99.4	LGELLFPSSLAGETLGSFSGLR	1	1	0	P35658	Nuclear pore complex protein Nup214 OS=Homo sapiens OX=9606 GN=NUP214 PE=1 SV=2	1325	Master Protein	ELLFPSsLAGETL
FALSE	High	AMTzHexNAc2_10plexTMT	S	8	99.4	GSVGAVPSGTSPGGVATTAAAGSR	1	1	0	Q6ZNB6	NF-X1-type zinc finger protein NFXL1 OS=Homo sapiens OX=9606 GN=NFXL1 PE=1 SV=2	47	Master Protein	SVGAVPsGTSPGG
FALSE	High	AMTzHexNAc2_10plexTMT	S	10	99.4	PVAPSGTALSTTSSK	1	0	1	P35658	Nuclear pore complex protein Nup214 OS=Homo sapiens OX=9606 GN=NUP214 PE=1 SV=2	1304	Master Protein	PSGTALsTTSSKL
FALSE	High	AMTzHexNAc2_10plexTMT	T	13	99.4	LSLPQNETVADTTLTK	1	0	2	Q9HC35	Echinoderm microtubule-associated protein-like 4 OS=Homo sapiens OX=9606 GN=EML4 PE=1 SV=3	880	Master Protein	ETVADTtLTKAPV
FALSE	High	AMTzHexNAc2_10plexTMT	T	14	99.4	LIPFSPAVNTSVSTVASTVAPMYAGDLR	1	0	0	O95425	Supervillin OS=Homo sapiens OX=9606 GN=SVIL PE=1 SV=2	881	Master Protein	VNTSVStVASTVA
FALSE	High	AMTzHexNAc2_10plexTMT	S	9	99.4	CGACPPGYSGNGIQCTDVDECK	4	4	5	P07996	Thrombospondin-1 OS=Homo sapiens OX=9606 GN=THBS1 PE=1 SV=2	580	Master Protein	ACPPGYsGNGIQC
FALSE	High	AMTzHexNAc2_10plexTMT	S	8	99.4	TIQNSSVSPTSSSSSSSSTGETQTQSSSR	1	1	5	Q7Z417	FMR1-interacting protein NUFIP2 OS=Homo sapiens OX=9606 GN=NUFIP2 PE=1 SV=1	376	Master Protein	IQNSSVsPTSSSS
FALSE	High	AMTzHexNAc2_10plexTMT	S	4	99.4	AVGSPATATPDLVSMATTQGVR	1	0	0	Q96L91	E1A-binding protein p400 OS=Homo sapiens OX=9606 GN=EP400 PE=1 SV=4	2686	Master Protein	PPRAVGsPATATP
FALSE	High	AMTzHexNAc2_10plexTMT	T	2	99.4	STIAAPTSSALSSQPIFTTAIDDR	2	0	0	O43432	Eukaryotic translation initiation factor 4 gamma 3 OS=Homo sapiens OX=9606 GN=EIF4G3 PE=1 SV=2	278	Master Protein	SSVARStIAAPTS
FALSE	High	AMTzHexNAc2_10plexTMT	T	16	99.4	QPIPASSMPQQIGIPTSSLTQVVHSAGR	1	0	0	Q9H4A3	Serine/threonine-protein kinase WNK1 OS=Homo sapiens OX=9606 GN=WNK1 PE=1 SV=2	1244	Master Protein	QQIGIPtSSLTQV
FALSE	High	AMTzHexNAc2_10plexTMT	T	4	99.4	FPPTTAVSAIPSSSIPLGR	2	0	0	Q96RN5	Mediator of RNA polymerase II transcription subunit 15 OS=Homo sapiens OX=9606 GN=MED15 PE=1 SV=2	404	Master Protein	RARFPPtTAVSAI
FALSE	High	AMTzHexNAc2_10plexTMT	S	13	99.3	EDFVLTAAHCWGSNINVTLGAHNIQR	1	0	5	P08311	Cathepsin G OS=Homo sapiens OX=9606 GN=CTSG PE=1 SV=2	68	Master Protein	AAHCWGsNINVTL
FALSE	High	AMTzHexNAc2_10plexTMT	S	12	99.3	NNPATPSTAMGSSVPYSTAK	2	0	1	P35658	Nuclear pore complex protein Nup214 OS=Homo sapiens OX=9606 GN=NUP214 PE=1 SV=2	1141	Master Protein	PSTAMGsSVPYST
FALSE	High	AMTzHexNAc2_10plexTMT	S	7	99.3	ITFTKPSTQTTNTTTQK	1	0	1	Q7Z589	BRCA2-interacting transcriptional repressor EMSY OS=Homo sapiens OX=9606 GN=EMSY PE=1 SV=2	267	Master Protein	ITFTKPsTQTTNT
FALSE	High	AMTzHexNAc2_10plexTMT	T	6	99.3	VIIVTTSPSSTFVPNILSK	1	0	1	Q7Z589	BRCA2-interacting transcriptional repressor EMSY OS=Homo sapiens OX=9606 GN=EMSY PE=1 SV=2	283	Master Protein	KVIIVTtSPSSTF
FALSE	High	AMTzHexNAc2_10plexTMT	T	16	99.3	QMLPSSITMSQGGMVTVIPATVVTSR	1	1	3	O94842	TOX high mobility group box family member 4 OS=Homo sapiens OX=9606 GN=TOX4 PE=1 SV=1	388	Master Protein	SQGGMVtVIPATV
FALSE	High	AMTzHexNAc2_10plexTMT	T	12	99.3	KGTTTNATSTTTTTASTAVADAQK	1	0	4	Q9UHR5	SAP30-binding protein OS=Homo sapiens OX=9606 GN=SAP30BP PE=1 SV=1	240	Master Protein	NATSTTtTTASTA
FALSE	High	AMTzHexNAc2_10plexTMT	S	5	99.3	IPGVSTPQTLAGTQK	1	2	1	Q8IWI9	MAX gene-associated protein OS=Homo sapiens OX=9606 GN=MGA PE=1 SV=4	1557	Master Protein	QKIPGVsTPQTLA
FALSE	High	AMTzHexNAc2_10plexTMT	S	1	99.3	SPGSTPTTPTSSQAPQK	2	0	0	P35658	Nuclear pore complex protein Nup214 OS=Homo sapiens OX=9606 GN=NUP214 PE=1 SV=2	430	Master Protein	GERQPKsPGSTPT
FALSE	High	AMTzHexNAc2_10plexTMT	S	14	99.3	SSSADFGTFNTSQSHQTASAVSK	1	0	0	P52594	Arf-GAP domain and FG repeat-containing protein 1 OS=Homo sapiens OX=9606 GN=AGFG1 PE=1 SV=2	304	Master Protein	TFNTSQsHQTASA
FALSE	High	AMTzHexNAc2_10plexTMT	S	20	99.3	AEVPSSSSSSSSSSSSSSSSSSSSSSSSSQAK	2	1	1	P0CJ78	Zinc finger protein 865 OS=Homo sapiens OX=9606 GN=ZNF865 PE=1 SV=1	108	Master Protein	SSSSSSsSSSSSS
FALSE	High	AMTzHexNAc2_10plexTMT	T	2	99.3	ITLPSHPALGTPK	1	0	1	Q9H0E3	Histone deacetylase complex subunit SAP130 OS=Homo sapiens OX=9606 GN=SAP130 PE=1 SV=1	346	Master Protein	DVTTRItLPSHPA
FALSE	High	AMTzHexNAc2_10plexTMT	T	14	99.3	RQDDLISSSVPSTTSTPTVTSAAGLQK	2	3	7	O14974	Protein phosphatase 1 regulatory subunit 12A OS=Homo sapiens OX=9606 GN=PPP1R12A PE=1 SV=1	571	Master Protein	SSVPSTtSTPTVT
FALSE	High	AMTzHexNAc2_10plexTMT	T	4	99.2	VVTTTDIVIPGLNSSTDVQAR	2	0	0	Q9Y4B4	Helicase ARIP4 OS=Homo sapiens OX=9606 GN=RAD54L2 PE=1 SV=4	1074	Master Protein	VQKVVTtTDIVIP
FALSE	High	AMTzHexNAc2_10plexTMT	T	8	99.2	AVSTVVVTTAPSPK	1	0	0	Q6P4R8	Nuclear factor related to kappa-B-binding protein OS=Homo sapiens OX=9606 GN=NFRKB PE=1 SV=2	1287	Master Protein	VSTVVVtTAPSPK
FALSE	High	AMTzHexNAc2_10plexTMT	T	9	99.2	TIPMSAIITQAGATGVTSSPGIK	4	0	6	P51610	Host cell factor 1 OS=Homo sapiens OX=9606 GN=HCFC1 PE=1 SV=2	779	Master Protein	PMSAIItQAGATG
FALSE	High	AMTzHexNAc2_10plexTMT	T	4	99.2	FIQTTASTRPSVSAPTVR	1	0	0	A3KN83	Protein strawberry notch homolog 1 OS=Homo sapiens OX=9606 GN=SBNO1 PE=1 SV=1	126	Master Protein	LTKFIQtTASTRP
FALSE	High	AMTzHexNAc2_10plexTMT	T	13	99.2	VAQNSPSVENIQTSQAEQAK	1	0	0	Q92576	PHD finger protein 3 OS=Homo sapiens OX=9606 GN=PHF3 PE=1 SV=3	1730	Master Protein	SVENIQtSQAEQA
FALSE	High	AMTzHexNAc2_10plexTMT	S	6	99.2	SPILSSSASTSTLSSAK	1	1	1	Q8IWB9	Testis-expressed protein 2 OS=Homo sapiens OX=9606 GN=TEX2 PE=1 SV=2	175	Master Protein	KSPILSsSASTST
FALSE	High	AMTzHexNAc2_10plexTMT	S	15	99.2	ASASGSGAQVGGPISSGSSASSVTVTR	7	5	6	P02545	Prelamin-A/C OS=Homo sapiens OX=9606 GN=LMNA PE=1 SV=1	612	Master Protein	QVGGPIsSGSSAS
FALSE	High	AMTzHexNAc2_10plexTMT	S	21	99.2	VTVLGVATAPQQVLSNGVPVSNFTYSPDTK	4	7	1	P10253	Lysosomal alpha-glucosidase OS=Homo sapiens OX=9606 GN=GAA PE=1 SV=4	924	Master Protein	SNGVPVsNFTYSP
FALSE	High	AMTzHexNAc2_10plexTMT	S	16	99.2	ASASGSGAQVGGPISSGSSASSVTVTR	2	5	11	P02545	Prelamin-A/C OS=Homo sapiens OX=9606 GN=LMNA PE=1 SV=1	613	Master Protein	VGGPISsGSSASS
FALSE	High	AMTzHexNAc2_10plexTMT	T	12	99.2	SAVSTSVPTKPTENISK	2	0	3	Q5VT52	Regulation of nuclear pre-mRNA domain-containing protein 2 OS=Homo sapiens OX=9606 GN=RPRD2 PE=1 SV=1	407	Master Protein	SVPTKPtENISKA
FALSE	High	AMTzHexNAc2_10plexTMT	S	7	99.2	TTPSATSLPQTVVMTSPVTLTSQTTK	1	0	5	P18846	Cyclic AMP-dependent transcription factor ATF-1 OS=Homo sapiens OX=9606 GN=ATF1 PE=1 SV=2	189	Master Protein	TTPSATsLPQTVV
FALSE	High	AMTzHexNAc2_10plexTMT	T	10	99.2	PVSSTVSGTTQSWSSLVK	1	0	3	Q9ULT8	E3 ubiquitin-protein ligase HECTD1 OS=Homo sapiens OX=9606 GN=HECTD1 PE=1 SV=4	1357	Master Protein	STVSGTtQSWSSL
FALSE	High	AMTzHexNAc2_10plexTMT	S	14	99.2	ANNSQEPSPQLASSVASTR	3	4	5	Q96HC4	PDZ and LIM domain protein 5 OS=Homo sapiens OX=9606 GN=PDLIM5 PE=1 SV=5	319	Master Protein	SPQLASsVASTRS
FALSE	High	AMTzHexNAc2_10plexTMT	T	10	99.1	IQELSATVTTDC	1	0	0	Q15654	Thyroid receptor-interacting protein 6 OS=Homo sapiens OX=9606 GN=TRIP6 PE=1 SV=3	474	Master Protein	LSATVTtDC
FALSE	High	AMTzHexNAc2_10plexTMT	T	5	99.1	SAVSTSVPTKPTENISK	3	0	2	Q5VT52	Regulation of nuclear pre-mRNA domain-containing protein 2 OS=Homo sapiens OX=9606 GN=RPRD2 PE=1 SV=1	400	Master Protein	EKSAVStSVPTKP
FALSE	High	AMTzHexNAc2_10plexTMT	S	4	99.1	SAVSTSVPTKPTENISK	1	0	4	Q5VT52	Regulation of nuclear pre-mRNA domain-containing protein 2 OS=Homo sapiens OX=9606 GN=RPRD2 PE=1 SV=1	399	Master Protein	AEKSAVsTSVPTK
FALSE	High	AMTzHexNAc2_10plexTMT	T	13	99.1	LISPPVPPRPTQTASPAR	2	2	0	Q8N1I0	Dedicator of cytokinesis protein 4 OS=Homo sapiens OX=9606 GN=DOCK4 PE=1 SV=3	1797	Master Protein	PPRPTQtASPARH
FALSE	High	AMTzHexNAc2_10plexTMT	T	8	99.1	STFSFSMTKPSEK	1	0	0	P49790	Nuclear pore complex protein Nup153 OS=Homo sapiens OX=9606 GN=NUP153 PE=1 SV=2	1156	Master Protein	TFSFSMtKPSEKE
FALSE	High	AMTzHexNAc2_10plexTMT	S	2	99.1	TSQETADVK	1	0	0	Q8N1F7	Nuclear pore complex protein Nup93 OS=Homo sapiens OX=9606 GN=NUP93 PE=1 SV=2	52	Master Protein	RTLTRTsQETADV
FALSE	High	AMTzHexNAc2_10plexTMT	T	12	99.1	ATLVESSTSGFTPGGGGSSVSMIASR	2	0	2	P49321	Nuclear autoantigenic sperm protein OS=Homo sapiens OX=9606 GN=NASP PE=1 SV=2	683	Master Protein	SSTSGFtPGGGGS
FALSE	High	AMTzHexNAc2_10plexTMT	T	17	99.1	EINDVAGEIDSVTSSGTAPSTTVSTAATTPGSAIDTR	1	1	0	Q5SW79	Centrosomal protein of 170 kDa OS=Homo sapiens OX=9606 GN=CEP170 PE=1 SV=1	1331	Master Protein	SVTSSGtAPSTTV
FALSE	High	AMTzHexNAc2_10plexTMT	T	5	99	SALVTSSSSLPSFPSTLSWSR	1	0	0	Q14161	ARF GTPase-activating protein GIT2 OS=Homo sapiens OX=9606 GN=GIT2 PE=1 SV=2	555	Master Protein	GRSALVtSSSSLP
FALSE	High	AMTzHexNAc2_10plexTMT	S	12	99	AQAVASTSTVPSPSQTMPSCTSPSR	1	0	1	Q8WV99	AN1-type zinc finger protein 2B OS=Homo sapiens OX=9606 GN=ZFAND2B PE=1 SV=1	163	Master Protein	STSTVPsPSQTMP
FALSE	High	AMTzHexNAc2_10plexTMT	S	14	98.9	TVIPETSVSSTVSSTQTMVTQQTIK	1	0	1	Q9Y5Z7	Host cell factor 2 OS=Homo sapiens OX=9606 GN=HCFC2 PE=1 SV=1	519	Master Protein	VSSTVSsTQTMVT
FALSE	High	AMTzHexNAc2_10plexTMT	S	17	98.9	EGYTGDGFTCTDLDECSENLNLCGNGQCLNAPGGYR	1	3	4	P35555	Fibrillin-1 OS=Homo sapiens OX=9606 GN=FBN1 PE=1 SV=4	1409	Master Protein	TDLDECsENLNLC
FALSE	High	AMTzHexNAc2_10plexTMT	S	8	98.8	TAVTTVPSMGIGLVK	1	0	0	Q8WUH6	Transmembrane protein 263 OS=Homo sapiens OX=9606 GN=TMEM263 PE=1 SV=1	77	Master Protein	AVTTVPsMGIGLV
FALSE	High	AMTzHexNAc2_10plexTMT	S	15	98.7	PLTALPFTTGSQDVSNAFSPSISK	1	0	3	Q9Y6Y8	SEC23-interacting protein OS=Homo sapiens OX=9606 GN=SEC23IP PE=1 SV=1	130	Master Protein	TGSQDVsNAFSPS
FALSE	High	AMTzHexNAc2_10plexTMT	T	12	98.7	QDDLISSSVPSTTSTPTVTSAAGLQK	3	5	13	O14974	Protein phosphatase 1 regulatory subunit 12A OS=Homo sapiens OX=9606 GN=PPP1R12A PE=1 SV=1	570	Master Protein	SSSVPStTSTPTV
FALSE	High	AMTzHexNAc2_10plexTMT	T	3	98.7	GTTTNATSTTTTTASTAVADAQK	1	3	11	Q9UHR5	SAP30-binding protein OS=Homo sapiens OX=9606 GN=SAP30BP PE=1 SV=1	232	Master Protein	GTKKGTtTNATST
FALSE	High	AMTzHexNAc2_10plexTMT	S	8	98.7	GTTTNATSTTTTTASTAVADAQK	1	0	14	Q9UHR5	SAP30-binding protein OS=Homo sapiens OX=9606 GN=SAP30BP PE=1 SV=1	237	Master Protein	TTTNATsTTTTTA
FALSE	High	AMTzHexNAc2_10plexTMT	T	4	98.7	TMPTTQSFASDPK	1	0	0	Q07912	Activated CDC42 kinase 1 OS=Homo sapiens OX=9606 GN=TNK2 PE=1 SV=3	817	Master Protein	PGKTMPtTQSFAS
FALSE	High	AMTzHexNAc2_10plexTMT	S	11	98.6	QESEEPQPSSSKPSAK	1	0	1	Q5T1R4	Transcription factor HIVEP3 OS=Homo sapiens OX=9606 GN=HIVEP3 PE=1 SV=1	1077	Master Protein	EPQPSSsKPSAKS
FALSE	High	AMTzHexNAc2_10plexTMT	S	8	98.6	GLQLGQTSTATIQPSQQAQIVTR	1	0	1	O94842	TOX high mobility group box family member 4 OS=Homo sapiens OX=9606 GN=TOX4 PE=1 SV=1	406	Master Protein	LQLGQTsTATIQP
FALSE	High	AMTzHexNAc2_10plexTMT	T	13	98.6	IGGDAATTVNNSTPDFGFGGQK	2	0	0	Q92945	Far upstream element-binding protein 2 OS=Homo sapiens OX=9606 GN=KHSRP PE=1 SV=4	100	Master Protein	TTVNNStPDFGFG
FALSE	High	AMTzHexNAc2_10plexTMT	T	11	98.6	AKPSPAPPSTTTAPDASGPQK	1	1	1	P40855	Peroxisomal biogenesis factor 19 OS=Homo sapiens OX=9606 GN=PEX19 PE=1 SV=1	42	Master Protein	PAPPSTtTAPDAS
FALSE	High	AMTzHexNAc2_10plexTMT	T	16	98.5	AQSLIDLGSSSSTSSTASLSGNSPK	1	0	3	Q9NZM3	Intersectin-2 OS=Homo sapiens OX=9606 GN=ITSN2 PE=1 SV=3	223	Master Protein	SSSTSStASLSGN
FALSE	High	AMTzHexNAc2_10plexTMT	T	10	98.5	GIASTSDPPTANIKPTPVVSTPSK	1	0	3	P12270	Nucleoprotein TPR OS=Homo sapiens OX=9606 GN=TPR PE=1 SV=3	1666	Master Protein	STSDPPtANIKPT
FALSE	High	AMTzHexNAc2_10plexTMT	T	13	98.4	FGVSSSSSGPSQTLTSTGNFK	2	1	6	P49790	Nuclear pore complex protein Nup153 OS=Homo sapiens OX=9606 GN=NUP153 PE=1 SV=2	917	Master Protein	SSGPSQtLTSTGN
FALSE	High	AMTzHexNAc2_10plexTMT	T	14	98.4	ILPLNNLLASKIWTPDTFFHNGK	1	0	0	P34903	Gamma-aminobutyric acid receptor subunit alpha-3 OS=Homo sapiens OX=9606 GN=GABRA3 PE=1 SV=1	148	Master Protein	LASKIWtPDTFFH
FALSE	High	AMTzHexNAc2_10plexTMT	S	14	98.4	TDVIQGDDVADATSEVEVSSTSETTPK	2	1	0	P49792	E3 SUMO-protein ligase RanBP2 OS=Homo sapiens OX=9606 GN=RANBP2 PE=1 SV=2	2493	Master Protein	DVADATsEVEVSS
FALSE	High	AMTzHexNAc2_10plexTMT	T	17	98.4	ILPLNNLLASKIWTPDTFFHNGK	1	0	0	P34903	Gamma-aminobutyric acid receptor subunit alpha-3 OS=Homo sapiens OX=9606 GN=GABRA3 PE=1 SV=1	151	Master Protein	KIWTPDtFFHNGK
FALSE	High	AMTzHexNAc2_10plexTMT	S	12	98.3	VSTTAPVTLASSK	1	0	1	Q15652	Probable JmjC domain-containing histone demethylation protein 2C OS=Homo sapiens OX=9606 GN=JMJD1C PE=1 SV=2	1461	Master Protein	PVTLASsKTGSVV
FALSE	High	AMTzHexNAc2_10plexTMT	S	14	98.3	QGAESDQAEPIICSSGAEAPANSLPSK	1	0	0	Q7Z434	Mitochondrial antiviral-signaling protein OS=Homo sapiens OX=9606 GN=MAVS PE=1 SV=2	284	Master Protein	AEPIICsSGAEAP
FALSE	High	AMTzHexNAc2_10plexTMT	S	15	98.3	TLLGDPAPSLSVAASTSSQPVSQSHAR	2	1	3	O95081	Arf-GAP domain and FG repeat-containing protein 2 OS=Homo sapiens OX=9606 GN=AGFG2 PE=1 SV=2	191	Master Protein	SLSVAAsTSSQPV
FALSE	High	AMTzHexNAc2_10plexTMT	S	10	98.3	MAEESSSSSSSSSPTAATSQQQQLK	1	0	1	Q13620	Cullin-4B OS=Homo sapiens OX=9606 GN=CUL4B PE=1 SV=4	143	Master Protein	ESSSSSsSSSPTA
FALSE	High	AMTzHexNAc2_10plexTMT	S	19	98.2	LVTATSASSSTQPVSQNPSTNTQPLQQAK	1	0	0	Q6MZP7	Protein lin-54 homolog OS=Homo sapiens OX=9606 GN=LIN54 PE=1 SV=3	381	Master Protein	PVSQNPsTNTQPL
FALSE	High	AMTzHexNAc2_10plexTMT	S	18	98.1	TVGTALSSSGMTSIATNSVPPVSSAAPK	1	0	0	Q7Z739	YTH domain-containing family protein 3 OS=Homo sapiens OX=9606 GN=YTHDF3 PE=1 SV=1	224	Master Protein	TSIATNsVPPVSS
FALSE	High	AMTzHexNAc2_10plexTMT	T	11	98.1	SGFSSPSPSQTSSLGTAFTQHHR	1	0	0	Q12857	Nuclear factor 1 A-type OS=Homo sapiens OX=9606 GN=NFIA PE=1 SV=2	339	Master Protein	SPSPSQtSSLGTA
FALSE	High	AMTzHexNAc2_10plexTMT	S	12	98.1	SITSLSVADTVSSSTTSHTTAK	1	0	0	Q8NEZ2	Vacuolar protein sorting-associated protein 37A OS=Homo sapiens OX=9606 GN=VPS37A PE=1 SV=1	180	Master Protein	SVADTVsSSTTSH
FALSE	High	AMTzHexNAc2_10plexTMT	S	21	98	DSVPTAVTIPVAPTVVNAAASTTTLTTTTAGTVSSTTEVR	1	1	0	O14974	Protein phosphatase 1 regulatory subunit 12A OS=Homo sapiens OX=9606 GN=PPP1R12A PE=1 SV=1	644	Master Protein	VVNAAAsTTTLTT
FALSE	High	AMTzHexNAc2_10plexTMT	S	17	97.7	LAPGYDPDTVASPKPVSSTVSGTTQSWSSLVK	1	1	0	Q9ULT8	E3 ubiquitin-protein ligase HECTD1 OS=Homo sapiens OX=9606 GN=HECTD1 PE=1 SV=4	1350	Master Protein	ASPKPVsSTVSGT
FALSE	High	AMTzHexNAc2_10plexTMT	T	6	97.7	TTPSATSLPQTVVMTSPVTLTSQTTK	1	0	5	P18846	Cyclic AMP-dependent transcription factor ATF-1 OS=Homo sapiens OX=9606 GN=ATF1 PE=1 SV=2	188	Master Protein	RTTPSAtSLPQTV
FALSE	High	AMTzHexNAc2_10plexTMT	S	8	97.5	ASSASAPSSTPTGTTVVK	1	0	0	Q6P4R8	Nuclear factor related to kappa-B-binding protein OS=Homo sapiens OX=9606 GN=NFRKB PE=1 SV=2	1033	Master Protein	SSASAPsSTPTGT
FALSE	High	AMTzHexNAc2_10plexTMT	T	16	96.7	LPSSAASSTTPTSSSTPSVASVVSK	1	0	1	Q9UIF8	Bromodomain adjacent to zinc finger domain protein 2B OS=Homo sapiens OX=9606 GN=BAZ2B PE=1 SV=3	22	Master Protein	TPTSSStPSVASV
FALSE	High	AMTzHexNAc2_10plexTMT	S	18	96.7	LPSSAASSTTPTSSSTPSVASVVSK	1	0	1	Q9UIF8	Bromodomain adjacent to zinc finger domain protein 2B OS=Homo sapiens OX=9606 GN=BAZ2B PE=1 SV=3	24	Master Protein	TSSSTPsVASVVS
FALSE	High	AMTzHexNAc2_10plexTMT	S	6	96.3	QTSATSTTMTVMATGAPCSAGPLLGPSMAR	1	0	4	P51610	Host cell factor 1 OS=Homo sapiens OX=9606 GN=HCFC1 PE=1 SV=2	1175	Master Protein	RQTSATsTTMTVM
FALSE	High	AMTzHexNAc2_10plexTMT	T	27	95.7	DDEEMNTWIQAISSAISSDKHEVSASTQSTPASSR	1	0	4	Q01082	Spectrin beta chain, non-erythrocytic 1 OS=Homo sapiens OX=9606 GN=SPTBN1 PE=1 SV=2	2317	Master Protein	HEVSAStQSTPAS
FALSE	High	AMTzHexNAc2_10plexTMT	T	12	94.6	AAPAPATAASTTSSSSTSLSSSSK	1	0	0	P28356	Homeobox protein Hox-D9 OS=Homo sapiens OX=9606 GN=HOXD9 PE=1 SV=5	177	Master Protein	ATAASTtSSSSTS
FALSE	High	AMTzHexNAc2_10plexTMT	S	11	94.2	VVMATSSATSSVSCTATTVQSSNSQFR	1	0	0	P78312	Protein FAM193A OS=Homo sapiens OX=9606 GN=FAM193A PE=1 SV=2	618	Master Protein	TSSATSsVSCTAT
FALSE	High	AMTzHexNAc2_10plexTMT	S	10	94.2	VVMATSSATSSVSCTATTVQSSNSQFR	1	0	0	P78312	Protein FAM193A OS=Homo sapiens OX=9606 GN=FAM193A PE=1 SV=2	617	Master Protein	ATSSATsSVSCTA
