# Supplementary material for: Site-Specific and Quantitative O‑GlcNAc Proteomics for Hepatocellular Carcinoma
Source: J Proteome Res. 2026 Mar 11;25(4):1892–902. doi: 10.1021/acs.jproteome.5c00939 (PMC13054871; doi:10.1021/acs.jproteome.5c00939)
Supplement: Supplementary file 6 [file pr5c00939_si_006.xlsx]

## Sheet: Table S5
Sequence	Annotated Sequence	Modifications	Master Protein Accessions	Positions in Master Proteins	Modifications in Master Proteins	# Missed Cleavages	Theo. MH+ [Da]	Normalized_to_protein	norm_normal_1	norm_normal_2	norm_normal_3	norm_normal_4	norm_HCC_1	norm_HCC_2	norm_HCC_3	norm_HCC_4	AVG Log2 Ratio	p.value	adj.p.value	Change	Description
AAAAAAAAAPAAAATAPTTAATTAATAAQ	[K].AAAAAAAAAPAAAATAPTTAATTAATAAQ.[-]	1xTMT6plex [N-Term]; 1xAMTzHexNAc2_10plexTMT [T]	P37108	P37108 [108-136]		0	3328.74	TRUE	0.280899	0.239032	0.440742	0.875989	0.295958	0.142957	0.110449	0.193415	-1.30608	0.155636	0.196434	Stable	Signal recognition particle 14 kDa protein OS=Homo sapiens OX=9606 GN=SRP14 PE=1 SV=2
LTWSPGSVTNTSLAHELWK	[K].LTWSPGSVTNTSLAHELWK.[V]	1xTMT6plex [K19]; 1xTMT6plex [N-Term]; 1xAMTzHexNAc2_10plexTMT [S12(99.7)]	Q8NDV7	Q8NDV7 [1701-1719]	Q8NDV7 1xAMTzHexNAc2_10plexTMT [S1712(99.7)]	0	3316.78	FALSE	35.1819	36.5132	40.3784	38.3983	119.901	120.195	174.016	105.95	1.78919	0.00845998	0.0299945	Up	Trinucleotide repeat-containing gene 6A protein OS=Homo sapiens OX=9606 GN=TNRC6A PE=1 SV=2
IVNVSLADLR	[K].IVNVSLADLR.[G]	1xTMT6plex [N-Term]; 1xAMTzHexNAc2_10plexTMT [S5(100)]	Q9HAU0	Q9HAU0 [378-387]	Q9HAU0 1xAMTzHexNAc2_10plexTMT [S382(100)]	0	2060.17	TRUE	2.4533	1.30123	1.89468	3.38062	7.23622	11.1994	4.88077	5.80573	1.68934	0.0311701	0.0570721	Stable	Pleckstrin homology domain-containing family A member 5 OS=Homo sapiens OX=9606 GN=PLEKHA5 PE=1 SV=1
MAEESSSSSSSSSPTAATSQQQQLK	[K].MAEESSSSSSSSSPTAATSQQQQLK.[N]	1xTMT6plex [K25]; 1xTMT6plex [N-Term]; 1xAMTzHexNAc2_10plexTMT [S10(98.3)]	Q13620	Q13620 [134-158]	Q13620 1xAMTzHexNAc2_10plexTMT [S143(98.3)]	0	3733.83	TRUE	0.407771	0.555192	0.395961	0.447137	0.997787	1.03568	1.05685	0.954538	1.16324	4.5138e-05	0.00293397	Up	Cullin-4B OS=Homo sapiens OX=9606 GN=CUL4B PE=1 SV=4
LVTSADGKPTTIITTTQASGAGTK	[K].LVTSADGKPTTIITTTQASGAGTK.[P]	2xTMT6plex [K8; K24]; 1xTMT6plex [N-Term]; 2xAMTzHexNAc2_10plexTMT [T3(99.5); S4(99.5)]	P51610	P51610 [724-747]	P51610 2xAMTzHexNAc2_10plexTMT [T726(99.5); S727(99.5)]	1	4469.46	TRUE	0.0472461	0.0756519	0.0437429	0.0237395	0.204783	0.166561	0.120892	0.196017	1.85405	0.00270038	0.0172647	Up	Host cell factor 1 OS=Homo sapiens OX=9606 GN=HCFC1 PE=1 SV=2
LVTSADGKPTTIITTTQASGAGTK	[K].LVTSADGKPTTIITTTQASGAGTK.[P]	2xTMT6plex [K8; K24]; 1xTMT6plex [N-Term]; 1xAMTzHexNAc2_10plexTMT [T/S]	P51610	P51610 [724-747]		1	3738.09	TRUE	0.0849932	0.0417419	0.0600143	0.0710426	0.232066	0.262787	0.245544	0.27113	1.97225	5.84062e-06	0.00113892	Up	Host cell factor 1 OS=Homo sapiens OX=9606 GN=HCFC1 PE=1 SV=2
LVTPVTVSAVK	[R].LVTPVTVSAVK.[P]	1xTMT6plex [K11]; 1xTMT6plex [N-Term]; 1xAMTzHexNAc2_10plexTMT [T6(100)]	P51610	P51610 [856-866]	P51610 1xAMTzHexNAc2_10plexTMT [T861(100)]	0	2303.38	TRUE	0.732115	1.12606	0.91316	0.984372	1.9379	2.24527	1.88102	2.37487	1.168	0.000347657	0.00847414	Up	Host cell factor 1 OS=Homo sapiens OX=9606 GN=HCFC1 PE=1 SV=2
LVSTATTAPPSTAPSGPGSVQK	[K].LVSTATTAPPSTAPSGPGSVQK.[Y]	1xTMT6plex [K22]; 1xTMT6plex [N-Term]; 1xAMTzHexNAc2_10plexTMT [T/S]	P49848	P49848 [584-605]		0	3243.77	TRUE	1.48626	1.2724	4.18891	4.47126	4.42226	3.37726	3.12902	3.2408	0.311359	0.492788	0.53834	Stable	Transcription initiation factor TFIID subunit 6 OS=Homo sapiens OX=9606 GN=TAF6 PE=1 SV=1
ISVNNVLPVFDNLMQQK	[R].ISVNNVLPVFDNLMQQK.[L]	1xOxidation [M14]; 1xTMT6plex [K17]; 1xTMT6plex [N-Term]; 1xAMTzHexNAc2_10plexTMT [N/S]	P07339	P07339 [206-222]		0	3164.72	TRUE	0.00234169	0.00168286	0.00237506	0.00155451	0.00398651	0.00324071	0.00133474	0.00199046	0.4078	0.368264	0.416298	Stable	Cathepsin D OS=Homo sapiens OX=9606 GN=CTSD PE=1 SV=1
IPPSSAPTVLSVPAGTTIVK	[K].IPPSSAPTVLSVPAGTTIVK.[T]	1xTMT6plex [K20]; 1xTMT6plex [N-Term]; 1xAMTzHexNAc2_10plexTMT [S/T]	P51610	P51610 [559-578]		0	3124.81	TRUE	1.29191	1.40709	1.27357	0.996699	1.87447	1.71122	1.54564	1.39068	0.392282	0.0299904	0.0559329	Stable	Host cell factor 1 OS=Homo sapiens OX=9606 GN=HCFC1 PE=1 SV=2
IPCSQPPQIEHGTINSSR	[K].IPCSQPPQIEHGTINSSR.[S]	1xCarbamidomethyl [C3]; 1xTMT6plex [N-Term]; 1xAMTzHexNAc2_10plexTMT [N/S/T]	P08603	P08603 [868-885]		0	2981.51	TRUE	0.0760911	0.0362752	0.0376668	0.0370684	0.0814677	0.0947721	0.117321	0.0807289	1.00034	0.0116664	0.0343626	Up	Complement factor H OS=Homo sapiens OX=9606 GN=CFH PE=1 SV=4
LPASPSGSEDLSSVSSSPTSSPK	[K].LPASPSGSEDLSSVSSSPTSSPK.[T]	1xTMT6plex [K23]; 1xTMT6plex [N-Term]; 1xAMTzHexNAc2_10plexTMT [S/T]	Q9P2N6	Q9P2N6 [520-542]		0	3393.75	FALSE	36.9252	37.7783	32.2493	33.548	68.4002	84.1125	93.55	85.8844	1.24038	0.00192235	0.0162982	Up	KAT8 regulatory NSL complex subunit 3 OS=Homo sapiens OX=9606 GN=KANSL3 PE=1 SV=2
ISVATGALEAAQGSK	[R].ISVATGALEAAQGSK.[S]	1xTMT6plex [K15]; 1xTMT6plex [N-Term]; 1xAMTzHexNAc2_10plexTMT [S2(100)]	P51610	P51610 [1149-1163]	P51610 1xAMTzHexNAc2_10plexTMT [S1150(100)]	0	2592.44	TRUE	1.89729	2.33024	2.0739	1.94535	2.4688	2.54053	3.11833	3.60983	0.509223	0.0406155	0.068276	Stable	Host cell factor 1 OS=Homo sapiens OX=9606 GN=HCFC1 PE=1 SV=2
LSPGEALPPVSQAGTGK	[R].LSPGEALPPVSQAGTGK.[A]	1xTMT6plex [K17]; 1xTMT6plex [N-Term]; 1xAMTzHexNAc2_10plexTMT [S11(100)]	Q63HR2	Q63HR2 [940-956]	Q63HR2 1xAMTzHexNAc2_10plexTMT [S950(100)]	0	2798.55	TRUE	1.54593	0.816131	0.50869	0.519211	4.82925	6.15009	4.2452	4.58249	2.54667	0.000437775	0.00887647	Up	Tensin-2 OS=Homo sapiens OX=9606 GN=TNS2 PE=1 SV=2
LSLPQNETVADTTLTK	[K].LSLPQNETVADTTLTK.[A]	1xTMT6plex [K16]; 1xTMT6plex [N-Term]; 1xAMTzHexNAc2_10plexTMT [T13(99.4)]	Q9HC35	Q9HC35 [868-883]	Q9HC35 1xAMTzHexNAc2_10plexTMT [T880(99.4)]	0	2920.61	TRUE	0.192822	0.167867	0.074431	0.0801321	0.0917546	0.116552	0.146976	0.157856	-0.00593233	0.98818	0.98818	Stable	Echinoderm microtubule-associated protein-like 4 OS=Homo sapiens OX=9606 GN=EML4 PE=1 SV=3
IQPIILVADEGWTIVLNESSQK	[R].IQPIILVADEGWTIVLNESSQK.[L]	1xTMT6plex [K22]; 1xTMT6plex [N-Term]; 1xAMTzHexNAc2_10plexTMT [T/N/S]	Q9Y6X5	Q9Y6X5 [311-332]		0	3643.02	TRUE	0.0258811	0.0587172	0.112911	0.0567616	1.3376	0.235138	0.293909	0.635266	3.2986	0.112847	0.149696	Stable	Bis(5'-adenosyl)-triphosphatase ENPP4 OS=Homo sapiens OX=9606 GN=ENPP4 PE=1 SV=3
IQNILSEKPTVTTVYANNGSVLQGSSVASVYDGK	[R].IQNILSEKPTVTTVYANNGSVLQGSSVASVYDGK.[L]	2xTMT6plex [K8; K34]; 1xTMT6plex [N-Term]; 1xAMTzHexNAc2_10plexTMT [S20(99.5)]	Q15165	Q15165 [306-339]	Q15165 1xAMTzHexNAc2_10plexTMT [S325(99.5)]	1	4958.68	TRUE	0.201393	0.870872	0.598805	0.633197	0.257614	0.222424	0.284863	0.272729	-1.15102	0.106156	0.142545	Stable	Serum paraoxonase/arylesterase 2 OS=Homo sapiens OX=9606 GN=PON2 PE=1 SV=4
MLNTSSLLEQLNEQFNWVSR	[K].MLNTSSLLEQLNEQFNWVSR.[L]	1xTMT6plex [N-Term]; 1xAMTzHexNAc2_10plexTMT [N/T/S]	P10909	P10909 [352-371]		0	3369.71	TRUE	0.0188625	0.0305401	0.0283614	0.0412888	0.040603	0.0847546	0.10862	0.0816905	1.40681	0.0342615	0.0601891	Stable	Clusterin OS=Homo sapiens OX=9606 GN=CLU PE=1 SV=1
QKPSTSQSQGLTR	[K].QKPSTSQSQGLTR.[Q]	1xTMT6plex [K2]; 1xTMT6plex [N-Term]; 1xAMTzHexNAc2_10plexTMT [S6(100)]	Q96K21	Q96K21 [160-172]	Q96K21 1xAMTzHexNAc2_10plexTMT [S165(100)]	1	2607.43	TRUE	0.0239253	0.0138753	0.057697	0.043713	0.24574	0.302712	0.145884	0.188758	2.6653	0.00914878	0.0307588	Up	Abscission/NoCut checkpoint regulator OS=Homo sapiens OX=9606 GN=ZFYVE19 PE=1 SV=3
QDDLISSSVPSTTSTPTVTSAAGLQK	[R].QDDLISSSVPSTTSTPTVTSAAGLQK.[S]	1xTMT6plex [K26]; 1xTMT6plex [N-Term]; 2xAMTzHexNAc2_10plexTMT [T/S]	O14974	O14974 [559-584]		0	4512.36	TRUE	0.602897	0.507558	0.478699	0.775695	2.5693	3.88537	1.88237	3.25923	2.29384	0.0118056	0.0343626	Up	Protein phosphatase 1 regulatory subunit 12A OS=Homo sapiens OX=9606 GN=PPP1R12A PE=1 SV=1
QDDLISSSVPSTTSTPTVTSAAGLQK	[R].QDDLISSSVPSTTSTPTVTSAAGLQK.[S]	1xTMT6plex [K26]; 1xTMT6plex [N-Term]; 1xAMTzHexNAc2_10plexTMT [T12(98.7)]	O14974	O14974 [559-584]	O14974 1xAMTzHexNAc2_10plexTMT [T570(98.7)]	0	3780.99	TRUE	0.572588	0.60207	0.594648	1.14024	0.996839	0.984481	0.795345	1.34358	0.501935	0.143423	0.183394	Stable	Protein phosphatase 1 regulatory subunit 12A OS=Homo sapiens OX=9606 GN=PPP1R12A PE=1 SV=1
QAPLSQSDITILTPK	[K].QAPLSQSDITILTPK.[L]	1xTMT6plex [K15]; 1xTMT6plex [N-Term]; 1xAMTzHexNAc2_10plexTMT [T/S]	P39880	P39880 [730-744]		0	2801.59	FALSE	55.845	45.3024	38.1307	33.1545	73.868	89.2277	92.45	101.148	1.04866	0.000935863	0.0104683	Up	Homeobox protein cut-like 1 OS=Homo sapiens OX=9606 GN=CUX1 PE=1 SV=3
PVSSTVSGTTQSWSSLVK	[K].PVSSTVSGTTQSWSSLVK.[N]	1xTMT6plex [K18]; 1xTMT6plex [N-Term]; 1xAMTzHexNAc2_10plexTMT [T10(99.2)]	Q9ULT8	Q9ULT8 [1348-1365]	Q9ULT8 1xAMTzHexNAc2_10plexTMT [T1357(99.2)]	0	3040.64	TRUE	0.440715	0.610422	0.69393	0.566495	1.85666	1.51636	1.23963	1.76224	1.46353	0.00267897	0.0172647	Up	E3 ubiquitin-protein ligase HECTD1 OS=Homo sapiens OX=9606 GN=HECTD1 PE=1 SV=4
PVSSAASVYAGAGGSGSR	[R].PVSSAASVYAGAGGSGSR.[I]	1xTMT6plex [N-Term]; 1xAMTzHexNAc2_10plexTMT [S4(99.7)]	P05783	P05783 [28-45]	P05783 1xAMTzHexNAc2_10plexTMT [S31(99.7)]	0	2541.29	TRUE	0.06161	0.0237751	0.0164266	0.0287364	0.0168691	0.023402	0.0237927	0.0272532	-0.515626	0.402279	0.448225	Stable	Keratin, type I cytoskeletal 18 OS=Homo sapiens OX=9606 GN=KRT18 PE=1 SV=2
PQVQLHVQSQTQPVSLANTQPR	[K].PQVQLHVQSQTQPVSLANTQPR.[G]	1xTMT6plex [N-Term]; 1xAMTzHexNAc2_10plexTMT [T11(99.6)]	Q15942	Q15942 [232-253]	Q15942 1xAMTzHexNAc2_10plexTMT [T242(99.6)]	0	3416.83	TRUE	0.0812569	0.0459795	0.157566	0.140387	0.232891	0.170345	0.0725467	0.156555	0.572586	0.265674	0.310218	Stable	Zyxin OS=Homo sapiens OX=9606 GN=ZYX PE=1 SV=1
PLTALPFTTGSQDVSNAFSPSISK	[K].PLTALPFTTGSQDVSNAFSPSISK.[A]	1xTMT6plex [K24]; 1xTMT6plex [N-Term]; 1xAMTzHexNAc2_10plexTMT [S15(98.7)]	Q9Y6Y8	Q9Y6Y8 [116-139]	Q9Y6Y8 1xAMTzHexNAc2_10plexTMT [S130(98.7)]	0	3654.95	TRUE	0.427163	1.72028	1.31544	1.43387	0.613394	0.494329	0.514929	0.557382	-1.16748	0.0923199	0.130452	Stable	SEC23-interacting protein OS=Homo sapiens OX=9606 GN=SEC23IP PE=1 SV=1
QTSATSTTMTVMATGAPCSAGPLLGPSMAR	[R].QTSATSTTMTVMATGAPCSAGPLLGPSMAR.[E]	1xCarbamidomethyl [C18]; 2xOxidation [M12; M28]; 1xTMT6plex [N-Term]; 1xAMTzHexNAc2_10plexTMT [T14(100)]	P51610	P51610 [1170-1199]	P51610 1xAMTzHexNAc2_10plexTMT [T1183(100)]	0	3945.91	TRUE	0.0217907	0.0298404	0.0265898	0.0289871	0.120228	0.135539	0.098231	0.149892	2.2327	0.00247075	0.0170883	Up	Host cell factor 1 OS=Homo sapiens OX=9606 GN=HCFC1 PE=1 SV=2
QTSATSTTMTVMATGAPCSAGPLLGPSMAR	[R].QTSATSTTMTVMATGAPCSAGPLLGPSMAR.[E]	1xCarbamidomethyl [C18]; 1xOxidation [M]; 1xTMT6plex [N-Term]; 1xAMTzHexNAc2_10plexTMT [S6(96.3)]	P51610	P51610 [1170-1199]	P51610 1xAMTzHexNAc2_10plexTMT [S1175(96.3)]	0	3929.91	TRUE	0.166981	0.1914	0.167167	0.155615	0.276032	0.356339	0.295962	0.349117	0.907195	0.00244092	0.0170883	Up	Host cell factor 1 OS=Homo sapiens OX=9606 GN=HCFC1 PE=1 SV=2
QTETLTSNLR	[R].QTETLTSNLR.[M]	1xTMT6plex [N-Term]; 1xAMTzHexNAc2_10plexTMT [T2(100)]	Q9HC78	Q9HC78 [479-488]	Q9HC78 1xAMTzHexNAc2_10plexTMT [T480(100)]	0	2123.13	TRUE	1.40836	0.915929	1.47314	1.80316	4.58315	7.45614	3.45747	5.85169	1.93048	0.0171879	0.0404626	Up	Zinc finger and BTB domain-containing protein 20 OS=Homo sapiens OX=9606 GN=ZBTB20 PE=1 SV=3
QQLPGNATDWIWAGLDPDTDYDVALVPESNVR	[R].QQLPGNATDWIWAGLDPDTDYDVALVPESNVR.[L]	1xTMT6plex [N-Term]; 1xAMTzHexNAc2_10plexTMT [N/T/Y/S]	Q6PCB0	Q6PCB0 [259-290]		0	4516.23	TRUE	0.131422	0.0793426	0.0901903	0.0899086	0.0373966	0.084536	0.151307	0.0788631	-0.15067	0.729057	0.764334	Stable	von Willebrand factor A domain-containing protein 1 OS=Homo sapiens OX=9606 GN=VWA1 PE=1 SV=1
QQEPVTSTSLVFGK	[K].QQEPVTSTSLVFGK.[K]	1xTMT6plex [K14]; 1xTMT6plex [N-Term]; 1xAMTzHexNAc2_10plexTMT [S7(100)]	P49790	P49790 [1107-1120]	P49790 1xAMTzHexNAc2_10plexTMT [S1113(100)]	0	2710.49	TRUE	2.14345	1.65801	3.30601	3.40018	16.0289	15.2842	10.4047	17.5152	2.49496	0.00277413	0.0174502	Up	Nuclear pore complex protein Nup153 OS=Homo sapiens OX=9606 GN=NUP153 PE=1 SV=2
QQEAPPPPPPATTQNYQDSYSYVR	[R].QQEAPPPPPPATTQNYQDSYSYVR.[S]	1xTMT6plex [N-Term]; 1xAMTzHexNAc2_10plexTMT [T12(99.5)]	Q96KR1	Q96KR1 [124-147]	Q96KR1 1xAMTzHexNAc2_10plexTMT [T135(99.5)]	0	3694.8	TRUE	1.01442	1.03569	0.265347	0.252138	0.877996	0.504899	0.668946	0.897211	0.199834	0.711333	0.747763	Stable	Zinc finger RNA-binding protein OS=Homo sapiens OX=9606 GN=ZFR PE=1 SV=2
QPIPASSMPQQIGIPTSSLTQVVHSAGR	[K].QPIPASSMPQQIGIPTSSLTQVVHSAGR.[R]	1xTMT6plex [N-Term]; 1xAMTzHexNAc2_10plexTMT [T16(99.4)]	Q9H4A3	Q9H4A3 [1229-1256]	Q9H4A3 1xAMTzHexNAc2_10plexTMT [T1244(99.4)]	0	3848.04	TRUE	0.104949	0.0830682	0.0637481	0.109182	0.36443	0.232414	0.268783	0.265	1.64726	0.00374044	0.0199335	Up	Serine/threonine-protein kinase WNK1 OS=Homo sapiens OX=9606 GN=WNK1 PE=1 SV=2
QMLPSSITMSQGGMVTVIPATVVTSR	[K].QMLPSSITMSQGGMVTVIPATVVTSR.[G]	3xOxidation [M2; M9; M14]; 1xTMT6plex [N-Term]; 1xAMTzHexNAc2_10plexTMT [T/S]	O94842	O94842 [373-398]		0	3699.9	TRUE	1.87195	1.47608	0.839089	1.73397	3.37443	2.42746	2.00212	2.27101	0.766849	0.0351163	0.0611399	Stable	TOX high mobility group box family member 4 OS=Homo sapiens OX=9606 GN=TOX4 PE=1 SV=1
QMLPSSITMSQGGMVTVIPATVVTSR	[K].QMLPSSITMSQGGMVTVIPATVVTSR.[G]	2xOxidation [M9; M14]; 1xTMT6plex [N-Term]; 1xAMTzHexNAc2_10plexTMT [T16(99.3)]	O94842	O94842 [373-398]	O94842 1xAMTzHexNAc2_10plexTMT [T388(99.3)]	0	3683.9	TRUE	0.85382	1.22284	0.365622	0.799424	2.14735	1.01851	0.840357	1.30383	0.711971	0.18786	0.230395	Stable	TOX high mobility group box family member 4 OS=Homo sapiens OX=9606 GN=TOX4 PE=1 SV=1
PLFPSAGQMGTPVTSSSTASSNSESLSASSK	[K].PLFPSAGQMGTPVTSSSTASSNSESLSASSK.[A]	1xOxidation [M9]; 1xTMT6plex [K31]; 1xTMT6plex [N-Term]; 1xAMTzHexNAc2_10plexTMT [T/S/N]	O43670	O43670 [253-283]		0	4206.1	TRUE	0.0434772	0.270678	0.166655	0.441036	0.560902	0.26788	0.26595	0.66683	0.934256	0.166315	0.206784	Stable	BUB3-interacting and GLEBS motif-containing protein ZNF207 OS=Homo sapiens OX=9606 GN=ZNF207 PE=1 SV=1
NASTFEDVTQVSSAYQK	[K].NASTFEDVTQVSSAYQK.[T]	1xTMT6plex [K17]; 1xTMT6plex [N-Term]; 1xAMTzHexNAc2_10plexTMT [S/T/N/Y]	Q14247	Q14247 [320-336]		0	3064.57	TRUE	0.0641055	0.150102	0.118655	0.156683	0.12176	0.12386	0.12685	0.11412	-0.0087339	0.974447	0.976952	Stable	Src substrate cortactin OS=Homo sapiens OX=9606 GN=CTTN PE=1 SV=2
NAFPLGAPTLVTSQATTLSTFQPANK	[K].NAFPLGAPTLVTSQATTLSTFQPANK.[L]	1xTMT6plex [K26]; 1xTMT6plex [N-Term]; 1xAMTzHexNAc2_10plexTMT [T16(99.7)]	Q8IWZ3	Q8IWZ3 [1805-1830]	Q8IWZ3 1xAMTzHexNAc2_10plexTMT [T1820(99.7)]	0	3865.09	TRUE	0.258902	0.320325	0.156987	0.224216	2.14574	2.34406	0.606473	1.72971	2.82929	0.0320051	0.0580558	Stable	Ankyrin repeat and KH domain-containing protein 1 OS=Homo sapiens OX=9606 GN=ANKHD1 PE=1 SV=1
NAEFLTCNIPTSNASNNMVTTEK	[R].NAEFLTCNIPTSNASNNMVTTEK.[V]	1xCarbamidomethyl [C7]; 1xOxidation [M18]; 1xTMT6plex [K23]; 1xTMT6plex [N-Term]; 1xAMTzHexNAc2_10plexTMT [N/S/T]	P55265	P55265 [386-408]		0	3761.86	TRUE	0.370715	0.662335	0.349512	0.374042	0.577048	0.630888	0.446786	0.59458	0.356689	0.210477	0.251797	Stable	Double-stranded RNA-specific adenosine deaminase OS=Homo sapiens OX=9606 GN=ADAR PE=1 SV=4
NVSESAPPSFQTPVNTVSSTNLVTPPAVVSSQPK	[R].NVSESAPPSFQTPVNTVSSTNLVTPPAVVSSQPK.[L]	1xTMT6plex [K34]; 1xTMT6plex [N-Term]; 1xAMTzHexNAc2_10plexTMT [S/T/N]	Q6VMQ6	Q6VMQ6 [704-737]		0	4656.46	TRUE	0.467384	0.219738	0.339607	0.297245	2.04856	1.82286	0.80135	1.5573	2.23437	0.0182942	0.0420603	Up	Activating transcription factor 7-interacting protein 1 OS=Homo sapiens OX=9606 GN=ATF7IP PE=1 SV=3
NSVLSGSSK	[K].NSVLSGSSK.[S]	1xTMT6plex [K9]; 1xTMT6plex [N-Term]; 1xAMTzHexNAc2_10plexTMT [S8(100)]	P15822	P15822 [1543-1551]	P15822 1xAMTzHexNAc2_10plexTMT [S1550(100)]	0	2068.15	FALSE	71.912	57.4456	59.1999	50.5067	956.926	941.6	303.032	1102.56	3.7888	0.023054	0.0483391	Up	Zinc finger protein 40 OS=Homo sapiens OX=9606 GN=HIVEP1 PE=1 SV=4
KGTTTNATSTTTTTASTAVADAQK	[K].KGTTTNATSTTTTTASTAVADAQK.[R]	2xTMT6plex [K1; K24]; 1xTMT6plex [N-Term]; 2xAMTzHexNAc2_10plexTMT [S16(99.5); T17(100)]	Q9UHR5	Q9UHR5 [229-252]	Q9UHR5 2xAMTzHexNAc2_10plexTMT [S244(99.5); T245(100)]	1	4478.37	TRUE	0.437133	0.268101	0.850149	0.592212	5.52469	3.54943	2.4754	3.31118	2.79071	0.0143088	0.0374525	Up	SAP30-binding protein OS=Homo sapiens OX=9606 GN=SAP30BP PE=1 SV=1
KGTTTNATSTTTTTASTAVADAQK	[K].KGTTTNATSTTTTTASTAVADAQK.[R]	2xTMT6plex [K1; K24]; 1xTMT6plex [N-Term]; 1xAMTzHexNAc2_10plexTMT [T12(99.3)]	Q9UHR5	Q9UHR5 [229-252]	Q9UHR5 1xAMTzHexNAc2_10plexTMT [T240(99.3)]	1	3747.01	TRUE	0.890794	0.713737	1.02285	1.25614	39.7128	28.9498	20.3568	33.1147	4.97496	0.00529305	0.0234703	Up	SAP30-binding protein OS=Homo sapiens OX=9606 GN=SAP30BP PE=1 SV=1
KVQAEDEANGLQTTPASR	[R].KVQAEDEANGLQTTPASR.[A]	1xTMT6plex [K1]; 1xTMT6plex [N-Term]; 1xAMTzHexNAc2_10plexTMT [S17(99.4)]	P30622	P30622 [127-144]	P30622 1xAMTzHexNAc2_10plexTMT [S143(99.4)]	1	3104.64	TRUE	0.489436	3.78467	3.30479	4.57275	5.59251	4.72015	4.5875	6.00721	0.782859	0.085304	0.122429	Stable	CAP-Gly domain-containing linker protein 1 OS=Homo sapiens OX=9606 GN=CLIP1 PE=1 SV=2
KANNSQEPSPQLASSVASTR	[K].KANNSQEPSPQLASSVASTR.[S]	1xTMT6plex [K1]; 1xTMT6plex [N-Term]; 1xAMTzHexNAc2_10plexTMT [S/T/N]	Q96HC4	Q96HC4 [305-324]		1	3261.73	TRUE	0.0431471	0.0176454	0.0260935	0.0221116	0.192738	0.198691	0.13571	0.162174	2.66086	0.000887322	0.0104683	Up	PDZ and LIM domain protein 5 OS=Homo sapiens OX=9606 GN=PDLIM5 PE=1 SV=5
HNNDTQHIWESDSNEFSVIADPR	[K].HNNDTQHIWESDSNEFSVIADPR.[G]	1xTMT6plex [N-Term]; 1xAMTzHexNAc2_10plexTMT [N/T/S]	P14625	P14625 [215-237]		0	3671.74	TRUE	0.00153046	0.00163297	0.000865076	0.00127948	0.00132522	0.00175111	0.00180316	0.00187644	0.347989	0.14206	0.182248	Stable	Endoplasmin OS=Homo sapiens OX=9606 GN=HSP90B1 PE=1 SV=1
KANNSQEPSPQLASSVASTR	[K].KANNSQEPSPQLASSVASTR.[S]	1xDeamidated [N3]; 1xTMT6plex [K1]; 1xTMT6plex [N-Term]; 1xAMTzHexNAc2_10plexTMT [S15(99.2)]	Q96HC4	Q96HC4 [305-324]	Q96HC4 1xAMTzHexNAc2_10plexTMT [S319(99.2)]	1	3262.71	TRUE	0.0224418	0.017993	0.0234271	0.0225233	0.0853219	0.110506	0.0959407	0.0746327	2.08457	0.00235037	0.0170883	Up	PDZ and LIM domain protein 5 OS=Homo sapiens OX=9606 GN=PDLIM5 PE=1 SV=5
HSNPTQGATPTWTPTTR	[R].HSNPTQGATPTWTPTTR.[S]	1xTMT6plex [N-Term]; 1xAMTzHexNAc2_10plexTMT [T16(99.5)]	P27540	P27540 [628-644]	P27540 1xAMTzHexNAc2_10plexTMT [T643(99.5)]	0	2813.42	TRUE	0.723962	0.204329	0.739001	1.01244	4.67292	5.02288	2.61621	4.94274	2.68683	0.00541623	0.0234703	Up	Aryl hydrocarbon receptor nuclear translocator OS=Homo sapiens OX=9606 GN=ARNT PE=1 SV=1
QTVVSSTENCAK	[K].QTVVSSTENCAK.[S]	1xCarbamidomethyl [C10]; 1xTMT6plex [K12]; 1xTMT6plex [N-Term]; 1xAMTzHexNAc2_10plexTMT [T7(100)]	Q12830	Q12830 [1737-1748]	Q12830 1xAMTzHexNAc2_10plexTMT [T1743(100)]	0	2513.31	FALSE	239.947	272.293	248.908	279.826	298.095	482.806	610.778	836.576	1.09798	0.0782493	0.116478	Stable	Nucleosome-remodeling factor subunit BPTF OS=Homo sapiens OX=9606 GN=BPTF PE=1 SV=3
LAPGYDPDTVASPKPVSSTVSGTTQSWSSLVK	[K].LAPGYDPDTVASPKPVSSTVSGTTQSWSSLVK.[N]	2xTMT6plex [K14; K32]; 1xTMT6plex [N-Term]; 1xAMTzHexNAc2_10plexTMT [S17(97.7)]	Q9ULT8	Q9ULT8 [1334-1365]	Q9ULT8 1xAMTzHexNAc2_10plexTMT [S1350(97.7)]	1	4681.5	TRUE	0.0790868	0.151989	0.161631	0.172065	2.59657	2.46673	1.15477	1.93107	3.85091	0.0100807	0.0313896	Up	E3 ubiquitin-protein ligase HECTD1 OS=Homo sapiens OX=9606 GN=HECTD1 PE=1 SV=4
ILDSFAAAPVPTTTLVLK	[K].ILDSFAAAPVPTTTLVLK.[S]	1xTMT6plex [K18]; 1xTMT6plex [N-Term]; 1xAMTzHexNAc2_10plexTMT [T/S]	P18583	P18583 [241-258]		0	3046.76	TRUE	0.61666	0.509195	0.831349	0.6045	3.40382	2.85486	1.96559	2.47384	2.06218	0.00539706	0.0234703	Up	Protein SON OS=Homo sapiens OX=9606 GN=SON PE=1 SV=4
IGVSSDSGSINPMSEGFK	[K].IGVSSDSGSINPMSEGFK.[F]	1xOxidation [M13]; 1xTMT6plex [K18]; 1xTMT6plex [N-Term]; 1xAMTzHexNAc2_10plexTMT [S4(100)]	P49790	P49790 [934-951]	P49790 1xAMTzHexNAc2_10plexTMT [S937(100)]	0	3017.53	TRUE	0.50704	0.525994	1.48913	1.55546	4.08763	3.97248	3.83862	3.43961	1.91134	0.000656735	0.00975031	Up	Nuclear pore complex protein Nup153 OS=Homo sapiens OX=9606 GN=NUP153 PE=1 SV=2
IGVSSDSGSINPMSEGFK	[K].IGVSSDSGSINPMSEGFK.[F]	1xTMT6plex [K18]; 1xTMT6plex [N-Term]; 1xAMTzHexNAc2_10plexTMT [S4(99.3)]	P49790	P49790 [934-951]	P49790 1xAMTzHexNAc2_10plexTMT [S937(99.3)]	0	3001.54	TRUE	1.42818	0.999086	2.04531	1.80392	2.61532	2.34681	2.45248	2.47345	0.655728	0.0255695	0.0514026	Stable	Nuclear pore complex protein Nup153 OS=Homo sapiens OX=9606 GN=NUP153 PE=1 SV=2
IISSNIVSGTTTK	[K].IISSNIVSGTTTK.[I]	1xTMT6plex [K13]; 1xTMT6plex [N-Term]; 1xAMTzHexNAc2_10plexTMT [S4(100)]	Q7Z589	Q7Z589 [554-566]	Q7Z589 1xAMTzHexNAc2_10plexTMT [S557(100)]	0	2510.43	FALSE	60.2399	56.6009	63.8895	61.6063	403.971	487.321	471.932	586.533	3.00821	0.00145546	0.0137074	Up	BRCA2-interacting transcriptional repressor EMSY OS=Homo sapiens OX=9606 GN=EMSY PE=1 SV=2
LIPFSPAVNTSVSTVASTVAPMYAGDLR	[K].LIPFSPAVNTSVSTVASTVAPMYAGDLR.[T]	1xOxidation [M22]; 1xTMT6plex [N-Term]; 1xAMTzHexNAc2_10plexTMT [T14(99.4)]	O95425	O95425 [868-895]	O95425 1xAMTzHexNAc2_10plexTMT [T881(99.4)]	0	3841.01	TRUE	0.527079	0.782537	0.766541	0.563519	0.417042	0.308604	0.562516	0.579058	-0.499469	0.0818522	0.120009	Stable	Supervillin OS=Homo sapiens OX=9606 GN=SVIL PE=1 SV=2
LATQSNEITIPVTFESR	[K].LATQSNEITIPVTFESR.[A]	1xDeamidated [N6]; 1xTMT6plex [N-Term]; 1xAMTzHexNAc2_10plexTMT [T13(100)]	P04792	P04792 [172-188]	P04792 1xAMTzHexNAc2_10plexTMT [T184(100)]	0	2867.5	TRUE	0.00219341	0.028076	0.0503751	0.0688399	0.0177081	0.0211216	0.0183489	0.0214174	-0.927466	0.305907	0.35297	Stable	Heat shock protein beta-1 OS=Homo sapiens OX=9606 GN=HSPB1 PE=1 SV=2
LATQSNEITIPVTFESR	[K].LATQSNEITIPVTFESR.[A]	1xTMT6plex [N-Term]; 1xAMTzHexNAc2_10plexTMT [T3(100)]	P04792	P04792 [172-188]	P04792 1xAMTzHexNAc2_10plexTMT [T174(100)]	0	2866.52	TRUE	0.00396371	0.0501705	0.0858995	0.104339	0.0479196	0.0523178	0.045104	0.060291	-0.249015	0.693012	0.732451	Stable	Heat shock protein beta-1 OS=Homo sapiens OX=9606 GN=HSPB1 PE=1 SV=2
LASVPAGGAVAVSAAPGSAAPAAGSAPAAAEEK	[K].LASVPAGGAVAVSAAPGSAAPAAGSAPAAAEEK.[K]	1xTMT6plex [K33]; 1xTMT6plex [N-Term]; 1xAMTzHexNAc2_10plexTMT [S13(100)]	P05387	P05387 [62-94]	P05387 1xAMTzHexNAc2_10plexTMT [S74(100)]	0	3964.12	TRUE	0.0231802	0.244974	0.34422	0.370416	0.122335	0.103782	0.252822	0.183874	-0.568279	0.403402	0.448225	Stable	60S acidic ribosomal protein P2 OS=Homo sapiens OX=9606 GN=RPLP2 PE=1 SV=1
LGIYADMGNFTCMGYPGTTLDK	[K].LGIYADMGNFTCMGYPGTTLDK.[V]	1xCarbamidomethyl [C12]; 2xOxidation [M7; M13]; 1xTMT6plex [K22]; 1xTMT6plex [N-Term]; 1xAMTzHexNAc2_10plexTMT [N/T/Y]	P17050	P17050 [116-137]		0	3646.77	TRUE	0.101676	0.0482949	0.129197	0.0958771	0.532166	0.589537	0.402615	0.453094	2.39848	0.000898765	0.0104683	Up	Alpha-N-acetylgalactosaminidase OS=Homo sapiens OX=9606 GN=NAGA PE=1 SV=2
IETAVTSTPSASGQFSK	[K].IETAVTSTPSASGQFSK.[P]	1xTMT6plex [K17]; 1xTMT6plex [N-Term]; 1xAMTzHexNAc2_10plexTMT [T6(99.5)]	P35658	P35658 [1196-1212]	P35658 1xAMTzHexNAc2_10plexTMT [T1201(99.5)]	0	2900.54	TRUE	0.164096	0.0794923	0.0811137	0.143912	1.82759	1.92969	0.942171	2.42447	3.9262	0.0122615	0.0346519	Up	Nuclear pore complex protein Nup214 OS=Homo sapiens OX=9606 GN=NUP214 PE=1 SV=2
LGKPIPSTEPNVVSQATSSTAVSASK	[K].LGKPIPSTEPNVVSQATSSTAVSASK.[P]	2xTMT6plex [K3; K26]; 1xTMT6plex [N-Term]; 1xAMTzHexNAc2_10plexTMT [S14(99.5)]	Q96KR1	Q96KR1 [416-441]	Q96KR1 1xAMTzHexNAc2_10plexTMT [S429(99.5)]	1	3975.2	TRUE	0.788806	0.577357	0.281197	0.227794	0.677483	0.509163	0.426076	1.29641	0.63358	0.322448	0.369867	Stable	Zinc finger RNA-binding protein OS=Homo sapiens OX=9606 GN=ZFR PE=1 SV=2
IGGDLTAAVTK	[K].IGGDLTAAVTK.[T]	1xTMT6plex [K11]; 1xTMT6plex [N-Term]; 1xAMTzHexNAc2_10plexTMT [T10(100)]	Q7Z739	Q7Z739 [196-206]	Q7Z739 1xAMTzHexNAc2_10plexTMT [T205(100)]	0	2235.28	TRUE	2.98921	2.2628	1.43437	1.83418	11.0283	14.0761	6.90682	24.5423	2.7306	0.0491854	0.0795947	Stable	YTH domain-containing family protein 3 OS=Homo sapiens OX=9606 GN=YTHDF3 PE=1 SV=1
IGGDAATTVNNSTPDFGFGGQK	[K].IGGDAATTVNNSTPDFGFGGQK.[R]	1xTMT6plex [K22]; 1xTMT6plex [N-Term]; 1xAMTzHexNAc2_10plexTMT [T13(98.6)]	Q92945	Q92945 [88-109]	Q92945 1xAMTzHexNAc2_10plexTMT [T100(98.6)]	0	3343.7	TRUE	0.048164	0.233539	0.200766	0.298074	0.0358344	0.0892834	0.134046	0.092897	-1.14865	0.134634	0.174442	Stable	Far upstream element-binding protein 2 OS=Homo sapiens OX=9606 GN=KHSRP PE=1 SV=4
LGELLFPSSLAGETLGSFSGLR	[K].LGELLFPSSLAGETLGSFSGLR.[V]	1xTMT6plex [N-Term]; 1xAMTzHexNAc2_10plexTMT [S9(99.4)]	P35658	P35658 [1317-1338]	P35658 1xAMTzHexNAc2_10plexTMT [S1325(99.4)]	0	3211.72	TRUE	0.146614	0.0756943	0.0982925	0.0856585	0.489547	0.559145	0.405773	0.568611	2.31608	0.000577151	0.0093787	Up	Nuclear pore complex protein Nup214 OS=Homo sapiens OX=9606 GN=NUP214 PE=1 SV=2
IFTASNVSSVPLPAENVTITAGQR	[K].IFTASNVSSVPLPAENVTITAGQR.[I]	1xTMT6plex [N-Term]; 1xAMTzHexNAc2_10plexTMT [S5(100)]	Q14157	Q14157 [258-281]	Q14157 1xAMTzHexNAc2_10plexTMT [S262(100)]	0	3432.84	TRUE	0.390126	1.00091	1.09972	0.590118	0.420096	0.489495	0.629454	0.500557	-0.595048	0.220096	0.260904	Stable	Ubiquitin-associated protein 2-like OS=Homo sapiens OX=9606 GN=UBAP2L PE=1 SV=2
QVSQAQTTVQPSATLQR	[K].QVSQAQTTVQPSATLQR.[S]	1xTMT6plex [N-Term]; 1xAMTzHexNAc2_10plexTMT [S3(100)]	O00268	O00268 [526-542]	O00268 1xAMTzHexNAc2_10plexTMT [S528(100)]	0	2803.49	TRUE	0.493537	0.74395	1.89726	0.677901	36.6807	7.59056	0.789576	1.71243	3.61682	0.294039	0.340282	Stable	Transcription initiation factor TFIID subunit 4 OS=Homo sapiens OX=9606 GN=TAF4 PE=1 SV=2
VIIVTTSPSSTFVPNILSK	[K].VIIVTTSPSSTFVPNILSK.[S]	1xTMT6plex [K19]; 1xTMT6plex [N-Term]; 1xAMTzHexNAc2_10plexTMT [T6(99.3)]	Q7Z589	Q7Z589 [278-296]	Q7Z589 1xAMTzHexNAc2_10plexTMT [T283(99.3)]	0	3192.83	FALSE	16.7942	20.0535	15.3243	13.3323	89.4597	107.083	117.625	140.625	2.79555	0.00250314	0.0170883	Up	BRCA2-interacting transcriptional repressor EMSY OS=Homo sapiens OX=9606 GN=EMSY PE=1 SV=2
VMVSEGQSAAQSNAR	[K].VMVSEGQSAAQSNAR.[P]	1xOxidation [M2]; 1xTMT6plex [N-Term]; 1xAMTzHexNAc2_10plexTMT [S4(100)]	Q14686	Q14686 [1638-1652]	Q14686 1xAMTzHexNAc2_10plexTMT [S1641(100)]	0	2511.25	FALSE	7.24513	4.47695	7.61741	3.06027	93.7805	80.9722	40.7493	64.15	3.64208	0.0107856	0.0328623	Up	Nuclear receptor coactivator 6 OS=Homo sapiens OX=9606 GN=NCOA6 PE=1 SV=3
VMTSGTGAPAK	[K].VMTSGTGAPAK.[I]	1xOxidation [M2]; 1xTMT6plex [K11]; 1xTMT6plex [N-Term]; 1xAMTzHexNAc2_10plexTMT [S4(100)]	P51610	P51610 [803-813]	P51610 1xAMTzHexNAc2_10plexTMT [S806(100)]	0	2225.2	TRUE	0.338099	0.323147	0.341559	0.399864	3.00742	2.88156	1.30251	2.02832	2.71656	0.0161543	0.0393762	Up	Host cell factor 1 OS=Homo sapiens OX=9606 GN=HCFC1 PE=1 SV=2
VMTSGTGAPAK	[K].VMTSGTGAPAK.[I]	1xTMT6plex [K11]; 1xTMT6plex [N-Term]; 1xAMTzHexNAc2_10plexTMT [T6(100)]	P51610	P51610 [803-813]	P51610 1xAMTzHexNAc2_10plexTMT [T808(100)]	0	2209.21	TRUE	2.01208	1.95042	1.64476	1.20522	2.39512	2.4717	2.15388	2.17018	0.432023	0.0404707	0.068276	Stable	Host cell factor 1 OS=Homo sapiens OX=9606 GN=HCFC1 PE=1 SV=2
VMSVVQTKPVQTSAVTGQASTGPVTQIIQTK	[K].VMSVVQTKPVQTSAVTGQASTGPVTQIIQTK.[G]	1xOxidation [M2]; 2xTMT6plex [K8; K31]; 1xTMT6plex [N-Term]; 1xAMTzHexNAc2_10plexTMT [T25(100)]	P51610	P51610 [683-713]	P51610 1xAMTzHexNAc2_10plexTMT [T707(100)]	1	4619.57	TRUE	0.112293	0.103686	0.0965959	0.102787	0.64511	0.579695	0.235589	0.428514	2.18511	0.0270498	0.0525068	Stable	Host cell factor 1 OS=Homo sapiens OX=9606 GN=HCFC1 PE=1 SV=2
VMSVVQTKPVQTSAVTGQASTGPVTQIIQTK	[K].VMSVVQTKPVQTSAVTGQASTGPVTQIIQTK.[G]	2xTMT6plex [K8; K31]; 1xTMT6plex [N-Term]; 1xAMTzHexNAc2_10plexTMT [T16(100)]	P51610	P51610 [683-713]	P51610 1xAMTzHexNAc2_10plexTMT [T698(100)]	1	4603.58	TRUE	0.0392904	0.0502595	0.0316437	0.0660897	0.22126	0.132628	0.0931156	0.139568	1.64708	0.0295971	0.0554946	Stable	Host cell factor 1 OS=Homo sapiens OX=9606 GN=HCFC1 PE=1 SV=2
VLVETSYPSQTTR	[K].VLVETSYPSQTTR.[L]	1xTMT6plex [N-Term]; 1xAMTzHexNAc2_10plexTMT [S6(100)]	P18146	P18146 [115-127]	P18146 1xAMTzHexNAc2_10plexTMT [S120(100)]	0	2441.29	FALSE	217.854	334.391	415.867	670.753	360.107	352.502	232.052	723.248	0.0253446	0.961219	0.966174	Stable	Early growth response protein 1 OS=Homo sapiens OX=9606 GN=EGR1 PE=1 SV=1
VLQWTGASGGLPTNETTFAK	[R].VLQWTGASGGLPTNETTFAK.[I]	1xTMT6plex [K20]; 1xTMT6plex [N-Term]; 1xAMTzHexNAc2_10plexTMT [T/N/S]	P51690	P51690 [112-131]		0	3267.75	TRUE	0.131694	0.07026	0.200053	0.17914	0.0534173	0.201844	0.194815	0.157322	0.0637366	0.888332	0.904568	Stable	Arylsulfatase L OS=Homo sapiens OX=9606 GN=ARSL PE=1 SV=2
VCECNPNYTGSACDCSLDTSTCEASNGQICNGR	[R].VCECNPNYTGSACDCSLDTSTCEASNGQICNGR.[G]	6xCarbamidomethyl [C2; C4; C13; C15; C22; C30]; 1xTMT6plex [N-Term]; 1xAMTzHexNAc2_10plexTMT [S16(100)]	P05556	P05556 [578-610]	P05556 1xAMTzHexNAc2_10plexTMT [S593(100)]	0	4717.96	TRUE	0.171594	0.061397	0.0884378	0.075351	0.111404	0.184386	0.27426	0.252744	1.05219	0.059133	0.0927949	Stable	Integrin beta-1 OS=Homo sapiens OX=9606 GN=ITGB1 PE=1 SV=2
VAAANVSVTQPESTGDPNNMTLLAEEAR	[K].VAAANVSVTQPESTGDPNNMTLLAEEAR.[K]	1xDeamidated [N19]; 1xOxidation [M20]; 1xTMT6plex [N-Term]; 1xAMTzHexNAc2_10plexTMT [S7(99.5)]	P11047	P11047 [1157-1184]	P11047 1xAMTzHexNAc2_10plexTMT [S1163(99.5)]	0	3862.9	TRUE	0.0296385	0.0497541	0.0707941	0.0793212	0.0757185	0.213701	0.116113	0.134031	1.23325	0.0690264	0.104748	Stable	Laminin subunit gamma-1 OS=Homo sapiens OX=9606 GN=LAMC1 PE=1 SV=3
TVITEVTTMTSTVATESK	[K].TVITEVTTMTSTVATESK.[T]	1xTMT6plex [K18]; 1xTMT6plex [N-Term]; 1xAMTzHexNAc2_10plexTMT [T/S]	Q12830	Q12830 [1709-1726]		0	3088.65	FALSE	55.6959	55.5586	48.4688	54.5961	58.05	76.2413	92.45	107.45	0.640912	0.0648284	0.0995396	Stable	Nucleosome-remodeling factor subunit BPTF OS=Homo sapiens OX=9606 GN=BPTF PE=1 SV=3
TVIPETSVSSTVSSTQTMVTQQTIK	[R].TVIPETSVSSTVSSTQTMVTQQTIK.[T]	1xOxidation [M18]; 1xTMT6plex [K25]; 1xTMT6plex [N-Term]; 1xAMTzHexNAc2_10plexTMT [S14(98.9)]	Q9Y5Z7	Q9Y5Z7 [506-530]	Q9Y5Z7 1xAMTzHexNAc2_10plexTMT [S519(98.9)]	0	3859.05	TRUE	0.486121	9.7091	1.32256	1.18914	0.842693	0.864675	0.529719	0.82829	-2.05148	0.350621	0.398665	Stable	Host cell factor 2 OS=Homo sapiens OX=9606 GN=HCFC2 PE=1 SV=1
VCECNPNYTGSACDCSLDTSTCEASNGQICNGR	[R].VCECNPNYTGSACDCSLDTSTCEASNGQICNGR.[G]	6xCarbamidomethyl [C2; C4; C13; C15; C22; C30]; 1xDeamidated [N]; 1xTMT6plex [N-Term]; 1xAMTzHexNAc2_10plexTMT [S16(100)]	P05556	P05556 [578-610]	P05556 1xAMTzHexNAc2_10plexTMT [S593(100)]	0	4718.95	TRUE	0.112418	0.0421311	0.0692954	0.0625656	0.0791761	0.11419	0.169899	0.158247	0.864622	0.0659443	0.100856	Stable	Integrin beta-1 OS=Homo sapiens OX=9606 GN=ITGB1 PE=1 SV=2
VDLPGSSTTLTK	[R].VDLPGSSTTLTK.[S]	1xTMT6plex [K12]; 1xTMT6plex [N-Term]; 1xAMTzHexNAc2_10plexTMT [S7(99.4)]	O94875	O94875 [282-293]	O94875 1xAMTzHexNAc2_10plexTMT [S288(99.4)]	0	2408.35	TRUE	0.130109	0.0486211	0.0777582	0.0583526	0.101115	0.0880589	0.117887	0.1081	0.399046	0.26715	0.311011	Stable	Sorbin and SH3 domain-containing protein 2 OS=Homo sapiens OX=9606 GN=SORBS2 PE=1 SV=3
YDIPATAATATSPTPNPVPSVPANPPK	[K].YDIPATAATATSPTPNPVPSVPANPPK.[S]	1xTMT6plex [K27]; 1xTMT6plex [N-Term]; 1xAMTzHexNAc2_10plexTMT [S/T/N/Y]	P51610	P51610 [400-426]		0	3864.06	TRUE	0.572057	0.604006	0.557012	0.536959	0.371395	0.575906	0.866239	0.572827	0.0721023	0.795005	0.829016	Stable	Host cell factor 1 OS=Homo sapiens OX=9606 GN=HCFC1 PE=1 SV=2
VYPVSVPYSSAQSTSK	[R].VYPVSVPYSSAQSTSK.[T]	1xTMT6plex [K16]; 1xTMT6plex [N-Term]; 1xAMTzHexNAc2_10plexTMT [S9(99.6)]	Q15750	Q15750 [387-402]	Q15750 1xAMTzHexNAc2_10plexTMT [S395(99.6)]	0	2889.54	TRUE	0.719285	1.80348	0.691515	0.421967	3.14379	5.36132	2.90326	5.25318	2.196	0.00977552	0.0312238	Up	TGF-beta-activated kinase 1 and MAP3K7-binding protein 1 OS=Homo sapiens OX=9606 GN=TAB1 PE=1 SV=1
YSVANDTGFVDIPK	[K].YSVANDTGFVDIPK.[Q]	1xTMT6plex [K14]; 1xTMT6plex [N-Term]; 1xAMTzHexNAc2_10plexTMT [N/T/Y/S]	P07711	P07711 [217-230]		0	2715.44	TRUE	0.294309	0.541905	0.383077	0.634222	6.20848	3.17573	1.86053	4.91005	3.12363	0.0328554	0.0593222	Stable	Procathepsin L OS=Homo sapiens OX=9606 GN=CTSL PE=1 SV=2
YSCVCSPGFTGQR	[R].YSCVCSPGFTGQR.[C]	2xCarbamidomethyl [C3; C5]; 1xTMT6plex [N-Term]; 1xAMTzHexNAc2_10plexTMT [T10(100)]	Q04721	Q04721 [666-678]	Q04721 1xAMTzHexNAc2_10plexTMT [T675(100)]	0	2479.17	TRUE	1.43968	1.03332	1.47917	0.955808	4.45066	3.91391	4.86028	10.6562	2.28267	0.0564878	0.0899193	Stable	Neurogenic locus notch homolog protein 2 OS=Homo sapiens OX=9606 GN=NOTCH2 PE=1 SV=3
VSTPATTTSTFSR	[K].VSTPATTTSTFSR.[E]	1xTMT6plex [N-Term]; 1xAMTzHexNAc2_10plexTMT [T6(100)]	Q8N3V7	Q8N3V7 [404-416]	Q8N3V7 1xAMTzHexNAc2_10plexTMT [T409(100)]	0	2316.21	TRUE	0.885159	0.822435	0.803845	1.0186	1.91359	2.59013	0.851262	2.04107	1.06707	0.075166	0.112749	Stable	Synaptopodin OS=Homo sapiens OX=9606 GN=SYNPO PE=1 SV=2
VSPWETSTSSFFPILAPAVGSYLPPTAR	[K].VSPWETSTSSFFPILAPAVGSYLPPTAR.[A]	1xTMT6plex [N-Term]; 1xAMTzHexNAc2_10plexTMT [S/T/Y]	Q9UKK3	Q9UKK3 [1305-1332]		0	3939.06	TRUE	0.391072	0.467961	0.912339	1.53319	0.753376	1.30958	1.04899	0.608647	0.171074	0.747398	0.781462	Stable	Protein mono-ADP-ribosyltransferase PARP4 OS=Homo sapiens OX=9606 GN=PARP4 PE=1 SV=3
VSNAQSVTSER	[K].VSNAQSVTSER.[E]	1xTMT6plex [N-Term]; 1xAMTzHexNAc2_10plexTMT [S2(100)]	O60669	O60669 [464-474]	O60669 1xAMTzHexNAc2_10plexTMT [S465(100)]	0	2138.11	TRUE	0.499359	0.577708	0.391124	0.633288	1.92957	4.76669	0.916595	2.21803	2.22592	0.0990969	0.136559	Stable	Monocarboxylate transporter 2 OS=Homo sapiens OX=9606 GN=SLC16A7 PE=1 SV=2
VSASSPSLAVASQSDSK	[K].VSASSPSLAVASQSDSK.[Q]	1xTMT6plex [K17]; 1xTMT6plex [N-Term]; 1xAMTzHexNAc2_10plexTMT [S2(100)]	P04150	P04150 [41-57]	P04150 1xAMTzHexNAc2_10plexTMT [S42(100)]	0	2810.5	TRUE	4.12533	6.12319	3.67102	5.49159	10.956	6.52613	5.43269	6.24868	0.58728	0.145858	0.185898	Stable	Glucocorticoid receptor OS=Homo sapiens OX=9606 GN=NR3C1 PE=1 SV=1
VQMTSPSSTGSPMFK	[K].VQMTSPSSTGSPMFK.[F]	1xOxidation [M]; 1xTMT6plex [K15]; 1xTMT6plex [N-Term]; 1xAMTzHexNAc2_10plexTMT [T4(100)]	P49790	P49790 [512-526]	P49790 1xAMTzHexNAc2_10plexTMT [T515(100)]	0	2790.42	TRUE	0.8717	0.835852	1.22947	1.42352	1.98104	1.67155	1.16671	1.8668	0.616659	0.046506	0.0762074	Stable	Nuclear pore complex protein Nup153 OS=Homo sapiens OX=9606 GN=NUP153 PE=1 SV=2
VQMTSPSSTGSPMFK	[K].VQMTSPSSTGSPMFK.[F]	1xTMT6plex [K15]; 1xTMT6plex [N-Term]; 1xAMTzHexNAc2_10plexTMT [T4(100)]	P49790	P49790 [512-526]	P49790 1xAMTzHexNAc2_10plexTMT [T515(100)]	0	2774.43	TRUE	1.02896	0.744563	1.0488	1.24837	5.96377	4.46498	2.09393	5.28909	2.12948	0.0257954	0.0515908	Stable	Nuclear pore complex protein Nup153 OS=Homo sapiens OX=9606 GN=NUP153 PE=1 SV=2
VQAEDEANGLQTTPASR	[K].VQAEDEANGLQTTPASR.[A]	1xTMT6plex [N-Term]; 1xAMTzHexNAc2_10plexTMT [S16(100)]	P30622	P30622 [128-144]	P30622 1xAMTzHexNAc2_10plexTMT [S143(100)]	0	2747.38	TRUE	0.167029	1.31171	1.45669	2.04116	2.79999	2.71755	3.01778	3.40416	1.26251	0.0152376	0.0385603	Up	CAP-Gly domain-containing linker protein 1 OS=Homo sapiens OX=9606 GN=CLIP1 PE=1 SV=2
VSTTAPVTLASSK	[K].VSTTAPVTLASSK.[T]	1xTMT6plex [K13]; 1xTMT6plex [N-Term]; 1xAMTzHexNAc2_10plexTMT [S12(98.3)]	Q15652	Q15652 [1450-1462]	Q15652 1xAMTzHexNAc2_10plexTMT [S1461(98.3)]	0	2451.39	FALSE	45.068	37.4936	38.2659	37.9291	139.134	163.578	106.55	148.37	1.8125	0.00324771	0.0186266	Up	Probable JmjC domain-containing histone demethylation protein 2C OS=Homo sapiens OX=9606 GN=JMJD1C PE=1 SV=2
VTVLGVATAPQQVLSNGVPVSNFTYSPDTK	[K].VTVLGVATAPQQVLSNGVPVSNFTYSPDTK.[V]	1xDeamidated [N16]; 1xTMT6plex [K30]; 1xTMT6plex [N-Term]; 1xAMTzHexNAc2_10plexTMT [S15(99.6)]	P10253	P10253 [904-933]	P10253 1xAMTzHexNAc2_10plexTMT [S918(99.6)]	0	4280.29	TRUE	0.075222	0.0399599	0.0473554	0.0532461	0.149229	0.258862	0.126833	0.291194	1.93676	0.0301637	0.0559329	Stable	Lysosomal alpha-glucosidase OS=Homo sapiens OX=9606 GN=GAA PE=1 SV=4
VTVLGVATAPQQVLSNGVPVSNFTYSPDTK	[K].VTVLGVATAPQQVLSNGVPVSNFTYSPDTK.[V]	1xTMT6plex [K30]; 1xTMT6plex [N-Term]; 1xAMTzHexNAc2_10plexTMT [S21(99.2)]	P10253	P10253 [904-933]	P10253 1xAMTzHexNAc2_10plexTMT [S924(99.2)]	0	4279.31	TRUE	0.0388463	0.041728	0.0627641	0.0614408	0.276445	0.29186	0.139566	0.445385	2.49357	0.0315029	0.0574119	Stable	Lysosomal alpha-glucosidase OS=Homo sapiens OX=9606 GN=GAA PE=1 SV=4
TVESGLEVAAAPSVTPQAGTALLAPFPTQR	[R].TVESGLEVAAAPSVTPQAGTALLAPFPTQR.[V]	1xTMT6plex [N-Term]; 1xAMTzHexNAc2_10plexTMT [T/S]	P51610	P51610 [1386-1415]		0	3940.11	TRUE	0.282762	0.389116	0.360002	0.28143	0.166755	0.209747	0.346299	0.200777	-0.507901	0.0950989	0.132934	Stable	Host cell factor 1 OS=Homo sapiens OX=9606 GN=HCFC1 PE=1 SV=2
SSSSTPNSPVTSSSLTPGQISAHFQK	[K].SSSSTPNSPVTSSSLTPGQISAHFQK.[S]	1xTMT6plex [K26]; 1xTMT6plex [N-Term]; 1xAMTzHexNAc2_10plexTMT [T16(99.6)]	Q9H792	Q9H792 [500-525]	Q9H792 1xAMTzHexNAc2_10plexTMT [T515(99.6)]	0	3821.97	FALSE	17.6102	11.8968	8.70943	15.3546	39.107	52.0648	60.6975	66.1153	2.0247	0.00369141	0.0199335	Up	Inactive tyrosine-protein kinase PEAK1 OS=Homo sapiens OX=9606 GN=PEAK1 PE=1 SV=4
SSSSTNTSLLTSK	[K].SSSSTNTSLLTSK.[S]	1xTMT6plex [K13]; 1xTMT6plex [N-Term]; 1xAMTzHexNAc2_10plexTMT [S1(100)]	Q9NXV6	Q9NXV6 [349-361]	Q9NXV6 1xAMTzHexNAc2_10plexTMT [S349(100)]	0	2502.35	TRUE	0.284375	0.431229	0.845578	0.681169	2.8054	2.33393	1.34257	1.97178	1.91457	0.00976519	0.0312238	Up	CDKN2A-interacting protein OS=Homo sapiens OX=9606 GN=CDKN2AIP PE=1 SV=3
SSPVVSTVLSGSSGSSSTR	[K].SSPVVSTVLSGSSGSSSTR.[T]	1xTMT6plex [N-Term]; 1xAMTzHexNAc2_10plexTMT [S6(100)]	O95487	O95487 [310-328]	O95487 1xAMTzHexNAc2_10plexTMT [S315(100)]	0	2742.41	TRUE	0.255269	0.229143	0.231603	0.358517	2.91288	3.03601	1.85863	3.28241	3.36747	0.00390352	0.0199335	Up	Protein transport protein Sec24B OS=Homo sapiens OX=9606 GN=SEC24B PE=1 SV=2
SQSAAVTPSSTTSSTR	[R].SQSAAVTPSSTTSSTR.[A]	1xTMT6plex [N-Term]; 1xAMTzHexNAc2_10plexTMT [S10(100)]	Q16186	Q16186 [211-226]	Q16186 1xAMTzHexNAc2_10plexTMT [S220(100)]	0	2528.28	TRUE	0.384243	1.12459	1.05156	0.688126	1.70964	2.15038	1.51767	1.43629	1.06872	0.00902075	0.0305921	Up	Proteasomal ubiquitin receptor ADRM1 OS=Homo sapiens OX=9606 GN=ADRM1 PE=1 SV=2
SQNRPQGQSTQPSNAAGTNTTSASTPR	[K].SQNRPQGQSTQPSNAAGTNTTSASTPR.[S]	1xTMT6plex [N-Term]; 1xAMTzHexNAc2_10plexTMT [S/T/N]	Q9UHD9	Q9UHD9 [104-130]		1	3704.82	TRUE	0.833154	1.33432	11.393	1.86372	9.52666	9.3887	7.53257	12.1775	1.32435	0.100607	0.136714	Stable	Ubiquilin-2 OS=Homo sapiens OX=9606 GN=UBQLN2 PE=1 SV=2
SPTTTASVSATAAPR	[R].SPTTTASVSATAAPR.[T]	1xTMT6plex [N-Term]; 1xAMTzHexNAc2_10plexTMT [T4(99.7)]	Q15723	Q15723 [372-386]	Q15723 1xAMTzHexNAc2_10plexTMT [T375(99.7)]	0	2378.26	FALSE	15.15	6.49143	4.88282		272.085	243.225	38.625	172.045	4.35951	0.0448841	0.0744734	Stable	ETS-related transcription factor Elf-2 OS=Homo sapiens OX=9606 GN=ELF2 PE=1 SV=2
SPGSTPTTPTSSQAPQK	[K].SPGSTPTTPTSSQAPQK.[L]	1xTMT6plex [K17]; 1xTMT6plex [N-Term]; 1xAMTzHexNAc2_10plexTMT [S1(99.3)]	P35658	P35658 [430-446]	P35658 1xAMTzHexNAc2_10plexTMT [S430(99.3)]	0	2861.51	TRUE	0.401062	0.347121	0.462295	0.496574	1.39899	1.39304	2.53616	1.84828	2.07177	0.0140247	0.0369569	Up	Nuclear pore complex protein Nup214 OS=Homo sapiens OX=9606 GN=NUP214 PE=1 SV=2
SPAVATSTAAPPPPSSPLPSK	[K].SPAVATSTAAPPPPSSPLPSK.[S]	1xTMT6plex [K21]; 1xTMT6plex [N-Term]; 1xAMTzHexNAc2_10plexTMT [S/T]	Q14157	Q14157 [439-459]		0	3149.73	TRUE	1.30463	1.92162	2.04412	1.30668	0.959024	1.0765	1.51957	1.15486	-0.481731	0.0997811	0.136559	Stable	Ubiquitin-associated protein 2-like OS=Homo sapiens OX=9606 GN=UBAP2L PE=1 SV=2
SNVSSPATPTASSSSSTTPTR	[R].SNVSSPATPTASSSSSTTPTR.[K]	1xTMT6plex [N-Term]; 1xAMTzHexNAc2_10plexTMT [S/T/N]	Q12888	Q12888 [1631-1651]		0	2983.48	TRUE	0.0919267	0.16171	0.111511	0.204531	0.875448	0.643653	0.45617	0.611286	2.18281	0.00732536	0.0280687	Up	TP53-binding protein 1 OS=Homo sapiens OX=9606 GN=TP53BP1 PE=1 SV=2
SSTSLTLTVR	[K].SSTSLTLTVR.[S]	1xTMT6plex [N-Term]; 1xAMTzHexNAc2_10plexTMT [S2(100)]	P15822	P15822 [1863-1872]	P15822 1xAMTzHexNAc2_10plexTMT [S1864(100)]	0	2025.12	FALSE	25.6436	30.044	23.0833	21.6737	139.713	169.211	103.4	232.052	2.6815	0.0151822	0.0385603	Up	Zinc finger protein 40 OS=Homo sapiens OX=9606 GN=HIVEP1 PE=1 SV=4
SSVATTSGK	[R].SSVATTSGK.[A]	1xTMT6plex [K9]; 1xTMT6plex [N-Term]; 1xAMTzHexNAc2_10plexTMT [S2(100)]	Q14157	Q14157 [778-786]	Q14157 1xAMTzHexNAc2_10plexTMT [S779(100)]	0	2027.12	TRUE	0.121164	0.124107	0.0825289		1.05371	0.721976	0.472467	0.908224	2.85234	0.0118261	0.0343626	Up	Ubiquitin-associated protein 2-like OS=Homo sapiens OX=9606 GN=UBAP2L PE=1 SV=2
SVSSQSSSSVSSQVTTAGSGK	[R].SVSSQSSSSVSSQVTTAGSGK.[A]	1xTMT6plex [K21]; 1xTMT6plex [N-Term]; 1xAMTzHexNAc2_10plexTMT [T/S]	Q9NXV6	Q9NXV6 [209-229]		0	3147.62	TRUE	1.48271	1.71769	1.77867	2.00277	1.60857	1.28315	2.58102	1.78012	0.0549468	0.830424	0.854526	Stable	CDKN2A-interacting protein OS=Homo sapiens OX=9606 GN=CDKN2AIP PE=1 SV=3
SVPTTTAGATEAGPLR	[R].SVPTTTAGATEAGPLR.[K]	1xTMT6plex [N-Term]; 1xAMTzHexNAc2_10plexTMT [T5(99.6)]	P98171	P98171 [199-214]	P98171 1xAMTzHexNAc2_10plexTMT [T203(99.6)]	0	2489.32	TRUE	1.46196	2.23595	2.32361	1.89137	7.03016	7.88224	4.42827	6.93761	1.73159	0.0064852	0.0260073	Up	Rho GTPase-activating protein 4 OS=Homo sapiens OX=9606 GN=ARHGAP4 PE=1 SV=2
SVGGSGGGSFGDNLVTR	[R].SVGGSGGGSFGDNLVTR.[S]	1xTMT6plex [N-Term]; 1xAMTzHexNAc2_10plexTMT [T16(100)]	P02545	P02545 [628-644]	P02545 1xAMTzHexNAc2_10plexTMT [T643(100)]	0	2527.28	TRUE	0.0125954	0.147984	0.0995576	0.118155	0.0342783	0.0389382	0.0430687	0.0514829	-1.17303	0.16768	0.207288	Stable	Prelamin-A/C OS=Homo sapiens OX=9606 GN=LMNA PE=1 SV=1
STVTTTTTTVTK	[K].STVTTTTTTVTK.[L]	1xTMT6plex [K12]; 1xTMT6plex [N-Term]; 1xAMTzHexNAc2_10plexTMT [S1(100)]	Q12830	Q12830 [1749-1760]	Q12830 1xAMTzHexNAc2_10plexTMT [S1749(100)]	0	2430.35	FALSE	165.134	214.954	193.602	165.68	210.741	331.503	407.882	730.345	1.1845	0.123809	0.163126	Stable	Nucleosome-remodeling factor subunit BPTF OS=Homo sapiens OX=9606 GN=BPTF PE=1 SV=3
STSQTQSLTICHNK	[K].STSQTQSLTICHNK.[T]	1xCarbamidomethyl [C11]; 1xTMT6plex [K14]; 1xTMT6plex [N-Term]; 1xAMTzHexNAc2_10plexTMT [T9(99.8)]	Q8NDX5	Q8NDX5 [236-249]	Q8NDX5 1xAMTzHexNAc2_10plexTMT [T244(99.8)]	0	2794.46	TRUE	5.35572	0.78953	7.25515	4.62932	9.89117	13.6667	13.7986	12.6021	1.47035	0.00399018	0.0199509	Up	Polyhomeotic-like protein 3 OS=Homo sapiens OX=9606 GN=PHC3 PE=1 SV=1
STSLASVSQLASK	[K].STSLASVSQLASK.[S]	1xTMT6plex [K13]; 1xTMT6plex [N-Term]; 1xAMTzHexNAc2_10plexTMT [S1(100)]	Q9NXV6	Q9NXV6 [387-399]	Q9NXV6 1xAMTzHexNAc2_10plexTMT [S387(100)]	0	2468.38	TRUE	1.43197	1.79289	1.88673	1.51009	3.75951	3.11427	3.39729	3.23133	1.02795	9.98809e-05	0.00434654	Up	CDKN2A-interacting protein OS=Homo sapiens OX=9606 GN=CDKN2AIP PE=1 SV=3
STIAAPTSSALSSQPIFTTAIDDR	[R].STIAAPTSSALSSQPIFTTAIDDR.[C]	1xTMT6plex [N-Term]; 1xAMTzHexNAc2_10plexTMT [T2(99.4)]	O43432	O43432 [277-300]	O43432 1xAMTzHexNAc2_10plexTMT [T278(99.4)]	0	3410.77	TRUE	0.00803505	0.00850209	0.00769656	0.0126398	0.0679205	0.0793993	0.0240543	0.0655634	2.68385	0.0251698	0.0508612	Stable	Eukaryotic translation initiation factor 4 gamma 3 OS=Homo sapiens OX=9606 GN=EIF4G3 PE=1 SV=2
STEANVLPPSSIGFTFSVPVAK	[K].STEANVLPPSSIGFTFSVPVAK.[T]	1xTMT6plex [K22]; 1xTMT6plex [N-Term]; 1xAMTzHexNAc2_10plexTMT [S/T/N]	P49790	P49790 [534-555]		0	3437.88	TRUE	0.684947	0.580925	0.832798	0.858624	0.705575	0.717098	0.736019	0.689249	-0.0543593	0.705174	0.743292	Stable	Nuclear pore complex protein Nup153 OS=Homo sapiens OX=9606 GN=NUP153 PE=1 SV=2
SNEVEMDSTVITVSNSSDK	[R].SNEVEMDSTVITVSNSSDK.[S]	1xOxidation [M6]; 1xTMT6plex [K19]; 1xTMT6plex [N-Term]; 1xAMTzHexNAc2_10plexTMT [S14(100)]	Q9HC78	Q9HC78 [436-454]	Q9HC78 1xAMTzHexNAc2_10plexTMT [S449(100)]	0	3247.61	TRUE	1.29732	0.733272	1.14685	1.35329	2.01456	3.75949	2.54349	3.50269	1.38344	0.0158913	0.0393762	Up	Zinc finger and BTB domain-containing protein 20 OS=Homo sapiens OX=9606 GN=ZBTB20 PE=1 SV=3
SATCANCTAQSQPVAFPPSTEPAFITVPQR	[R].SATCANCTAQSQPVAFPPSTEPAFITVPQR.[G]	2xCarbamidomethyl [C4; C7]; 1xTMT6plex [N-Term]; 1xAMTzHexNAc2_10plexTMT [T8(99.5)]	O15230	O15230 [954-983]	O15230 1xAMTzHexNAc2_10plexTMT [T961(99.5)]	0	4194.06	TRUE	0.0293608	0.0495746	0.0513225	0.0416798	0.0654713	0.162769	0.0619609	0.127046	1.27902	0.0853863	0.122429	Stable	Laminin subunit alpha-5 OS=Homo sapiens OX=9606 GN=LAMA5 PE=1 SV=8
RQDDLISSSVPSTTSTPTVTSAAGLQK	[R].RQDDLISSSVPSTTSTPTVTSAAGLQK.[S]	1xTMT6plex [K27]; 1xTMT6plex [N-Term]; 2xAMTzHexNAc2_10plexTMT [T14(99.3); S/T]	O14974	O14974 [558-584]	O14974 2xAMTzHexNAc2_10plexTMT [T571(99.3); S/T]	1	4668.46	TRUE	0.199863	0.181802	0.189627	0.215535	0.773477	1.01571	0.668304	0.861899	2.0768	0.00309784	0.018608	Up	Protein phosphatase 1 regulatory subunit 12A OS=Homo sapiens OX=9606 GN=PPP1R12A PE=1 SV=1
RQDDLISSSVPSTTSTPTVTSAAGLQK	[R].RQDDLISSSVPSTTSTPTVTSAAGLQK.[S]	1xTMT6plex [K27]; 1xTMT6plex [N-Term]; 1xAMTzHexNAc2_10plexTMT [S/T]	O14974	O14974 [558-584]		1	3937.1	TRUE	1.03642	1.1633	1.0843	1.47755	2.1683	2.274	1.73441	2.87465	0.926694	0.0133854	0.0362231	Up	Protein phosphatase 1 regulatory subunit 12A OS=Homo sapiens OX=9606 GN=PPP1R12A PE=1 SV=1
SNEVEMDSTVITVSNSSDK	[R].SNEVEMDSTVITVSNSSDK.[S]	1xTMT6plex [K19]; 1xTMT6plex [N-Term]; 1xAMTzHexNAc2_10plexTMT [S14(100)]	Q9HC78	Q9HC78 [436-454]	Q9HC78 1xAMTzHexNAc2_10plexTMT [S449(100)]	0	3231.61	TRUE	1.51155	0.820229	0.908859	1.16719	1.49063	2.57345	2.42736	2.94079	1.09753	0.0185117	0.0422197	Up	Zinc finger and BTB domain-containing protein 20 OS=Homo sapiens OX=9606 GN=ZBTB20 PE=1 SV=3
SIVTTLVPSELISAVPTTK	[R].SIVTTLVPSELISAVPTTK.[S]	1xTMT6plex [K19]; 1xTMT6plex [N-Term]; 1xAMTzHexNAc2_10plexTMT [T18(100)]	Q14686	Q14686 [1916-1934]	Q14686 1xAMTzHexNAc2_10plexTMT [T1933(100)]	0	3145.82	FALSE	32.8874	27.0794	24.3329	21.5967	106.304	112.145	65.975	81.225	1.7878	0.00755696	0.0280687	Up	Nuclear receptor coactivator 6 OS=Homo sapiens OX=9606 GN=NCOA6 PE=1 SV=3
SITSLSVADTVSSSTTSHTTAK	[R].SITSLSVADTVSSSTTSHTTAK.[P]	1xTMT6plex [K22]; 1xTMT6plex [N-Term]; 1xAMTzHexNAc2_10plexTMT [S12(98.1)]	Q8NEZ2	Q8NEZ2 [169-190]	Q8NEZ2 1xAMTzHexNAc2_10plexTMT [S180(98.1)]	0	3370.78	TRUE	10.182	10.9657	24.7214	6.78016	4.53851	5.33246	20.3589	11.4723	-0.336293	0.629756	0.671052	Stable	Vacuolar protein sorting-associated protein 37A OS=Homo sapiens OX=9606 GN=VPS37A PE=1 SV=1
SISQSISGQK	[R].SISQSISGQK.[-]	1xTMT6plex [K10]; 1xTMT6plex [N-Term]; 1xAMTzHexNAc2_10plexTMT [S1(100)]	Q8WXI9	Q8WXI9 [584-593]	Q8WXI9 1xAMTzHexNAc2_10plexTMT [S584(100)]	0	2224.24	TRUE	0.836824	0.747934	4.02412	0.594682	13.3226	14.7083	9.5527	9.35678	2.91966	0.00136182	0.0137074	Up	Transcriptional repressor p66-beta OS=Homo sapiens OX=9606 GN=GATAD2B PE=1 SV=1
SLPSTSSTSSTK	[R].SLPSTSSTSSTK.[R]	1xTMT6plex [K12]; 1xTMT6plex [N-Term]; 1xAMTzHexNAc2_10plexTMT [S6(99.7)]	Q12857	Q12857 [265-276]	Q12857 1xAMTzHexNAc2_10plexTMT [S270(99.7)]	0	2372.27	TRUE	0.351542	0.245275	0.189696	0.208989	0.998408	0.877295	0.466164	0.904083	1.70514	0.0135605	0.0362231	Up	Nuclear factor 1 A-type OS=Homo sapiens OX=9606 GN=NFIA PE=1 SV=2
SGTVTVAQQAQVVTTVVGGVTK	[K].SGTVTVAQQAQVVTTVVGGVTK.[T]	1xTMT6plex [K22]; 1xTMT6plex [N-Term]; 2xAMTzHexNAc2_10plexTMT [T14(100); T15(100)]	P51610	P51610 [638-659]	P51610 2xAMTzHexNAc2_10plexTMT [T651(100); T652(100)]	0	4051.23	TRUE	0.404518	0.479205	0.667797	0.589577	1.23851	1.81801	2.43273	2.42169	1.8855	0.0130205	0.0357606	Up	Host cell factor 1 OS=Homo sapiens OX=9606 GN=HCFC1 PE=1 SV=2
SGTVTVAQQAQVVTTVVGGVTK	[K].SGTVTVAQQAQVVTTVVGGVTK.[T]	1xTMT6plex [K22]; 1xTMT6plex [N-Term]; 1xAMTzHexNAc2_10plexTMT [T14(99.7)]	P51610	P51610 [638-659]	P51610 1xAMTzHexNAc2_10plexTMT [T651(99.7)]	0	3319.87	TRUE	0.672964	0.667079	0.707683	0.631124	0.98874	1.44414	2.10232	2.08092	1.30437	0.035102	0.0611399	Stable	Host cell factor 1 OS=Homo sapiens OX=9606 GN=HCFC1 PE=1 SV=2
QVFLLSVPSLDCLPITR	[K].QVFLLSVPSLDCLPITR.[S]	1xCarbamidomethyl [C12]; 1xTMT6plex [N-Term]; 1xAMTzHexNAc2_10plexTMT [S/T]	P15822	P15822 [822-838]		0	2918.61	FALSE	14.5092	20.9505	20.8702	20.875	45.6506	44.9705	41.9375	47.2	1.2193	2.81574e-05	0.00219628	Up	Zinc finger protein 40 OS=Homo sapiens OX=9606 GN=HIVEP1 PE=1 SV=4
TNSTFVQALVEHVK	[R].TNSTFVQALVEHVK.[E]	1xTMT6plex [K14]; 1xTMT6plex [N-Term]; 1xAMTzHexNAc2_10plexTMT [N/S/T]	P07602	P07602 [214-227]		0	2762.53	TRUE	0.212547	0.127493	0.127059	0.11517	1.13752	0.247559	0.148071	0.415067	1.74239	0.22436	0.265153	Stable	Prosaposin OS=Homo sapiens OX=9606 GN=PSAP PE=1 SV=2
TMAVTPGTTTLPATVK	[K].TMAVTPGTTTLPATVK.[V]	1xTMT6plex [K16]; 1xTMT6plex [N-Term]; 2xAMTzHexNAc2_10plexTMT [T1(100); T8(99.6)]	P51610	P51610 [579-594]	P51610 2xAMTzHexNAc2_10plexTMT [T579(100); T586(99.6)]	0	3509.92	TRUE	0.219467	0.174664	0.113789	0.116517	2.37562	1.36063	0.407787	0.954034	3.02933	0.0741137	0.1116	Stable	Host cell factor 1 OS=Homo sapiens OX=9606 GN=HCFC1 PE=1 SV=2
TMAVTPGTTTLPATVK	[K].TMAVTPGTTTLPATVK.[V]	1xTMT6plex [K16]; 1xTMT6plex [N-Term]; 1xAMTzHexNAc2_10plexTMT [T1(100)]	P51610	P51610 [579-594]	P51610 1xAMTzHexNAc2_10plexTMT [T579(100)]	0	2778.55	TRUE	0.7143	0.655441	0.578395	0.534226	3.23744	2.11951	0.933691	2.13417	1.76293	0.0503985	0.080555	Stable	Host cell factor 1 OS=Homo sapiens OX=9606 GN=HCFC1 PE=1 SV=2
TIQNSSVSPTSSSSSSSSTGETQTQSSSR	[K].TIQNSSVSPTSSSSSSSSTGETQTQSSSR.[L]	1xTMT6plex [N-Term]; 1xAMTzHexNAc2_10plexTMT [T/S/N]	Q7Z417	Q7Z417 [369-397]		0	3852.82	TRUE	0.10975	0.111358	0.0999618	0.119741	0.237396	0.176928	0.248175	0.309891	1.14138	0.0153252	0.0385603	Up	FMR1-interacting protein NUFIP2 OS=Homo sapiens OX=9606 GN=NUFIP2 PE=1 SV=1
TIPMSAIITQAGATGVTSSPGIK	[K].TIPMSAIITQAGATGVTSSPGIK.[S]	1xOxidation [M4]; 1xTMT6plex [K23]; 1xTMT6plex [N-Term]; 1xAMTzHexNAc2_10plexTMT [T14(99.6)]	P51610	P51610 [771-793]	P51610 1xAMTzHexNAc2_10plexTMT [T784(99.6)]	0	3406.87	TRUE	0.416036	0.517566	0.3711	0.392704	1.06352	1.25511	0.798106	1.06115	1.29944	0.00430867	0.0210048	Up	Host cell factor 1 OS=Homo sapiens OX=9606 GN=HCFC1 PE=1 SV=2
TIPMSAIITQAGATGVTSSPGIK	[K].TIPMSAIITQAGATGVTSSPGIK.[S]	1xTMT6plex [K23]; 1xTMT6plex [N-Term]; 1xAMTzHexNAc2_10plexTMT [T9(99.2)]	P51610	P51610 [771-793]	P51610 1xAMTzHexNAc2_10plexTMT [T779(99.2)]	0	3390.87	TRUE	0.445373	0.312448	0.233828	0.227108	1.88702	1.79871	1.01272	1.87728	2.43174	0.00621285	0.0252397	Up	Host cell factor 1 OS=Homo sapiens OX=9606 GN=HCFC1 PE=1 SV=2
TPPSTTVGSHSPPETPVLTR	[K].TPPSTTVGSHSPPETPVLTR.[S]	1xTMT6plex [N-Term]; 1xAMTzHexNAc2_10plexTMT [T1(100)]	Q9ULU4	Q9ULU4 [746-765]	Q9ULU4 1xAMTzHexNAc2_10plexTMT [T746(100)]	0	3021.59	TRUE	10.8546	11.0398	10.2483	3.38013	10.2798	14.8124	18.6648	9.58601	0.586548	0.164767	0.205959	Stable	Protein kinase C-binding protein 1 OS=Homo sapiens OX=9606 GN=ZMYND8 PE=1 SV=2
TVAVASGAASTPISISTGAPTVR	[K].TVAVASGAASTPISISTGAPTVR.[Q]	1xTMT6plex [N-Term]; 1xAMTzHexNAc2_10plexTMT [S10(99.6)]	Q6P4R8	Q6P4R8 [1141-1163]	Q6P4R8 1xAMTzHexNAc2_10plexTMT [S1150(99.6)]	0	3074.67	FALSE	32.3547	28.5688	17.8802	14.5162	68.0868	58.525	38.975	57.7752	1.25913	0.00610304	0.0250546	Up	Nuclear factor related to kappa-B-binding protein OS=Homo sapiens OX=9606 GN=NFRKB PE=1 SV=2
TTSGSIITVVPK	[K].TTSGSIITVVPK.[S]	1xTMT6plex [K12]; 1xTMT6plex [N-Term]; 1xAMTzHexNAc2_10plexTMT [T/S]	Q7Z589	Q7Z589 [534-545]		0	2392.39	FALSE	70.2924	71.0909	109.1	118.783	265.063	325.574	272.576	497.313	1.88143	0.01681	0.0402201	Up	BRCA2-interacting transcriptional repressor EMSY OS=Homo sapiens OX=9606 GN=EMSY PE=1 SV=2
TTPSATSLPQTVVMTSPVTLTSQTTK	[R].TTPSATSLPQTVVMTSPVTLTSQTTK.[T]	1xOxidation [M14]; 1xTMT6plex [K26]; 1xTMT6plex [N-Term]; 1xAMTzHexNAc2_10plexTMT [T6(97.7)]	P18846	P18846 [183-208]	P18846 1xAMTzHexNAc2_10plexTMT [T188(97.7)]	0	3883.08	TRUE	0.259842	0.526488	0.324008	0.767479	0.946872	0.993909	0.199152	0.324136	0.391987	0.563548	0.608819	Stable	Cyclic AMP-dependent transcription factor ATF-1 OS=Homo sapiens OX=9606 GN=ATF1 PE=1 SV=2
TTPSATSLPQTVVMTSPVTLTSQTTK	[R].TTPSATSLPQTVVMTSPVTLTSQTTK.[T]	1xTMT6plex [K26]; 1xTMT6plex [N-Term]; 1xAMTzHexNAc2_10plexTMT [S7(99.2)]	P18846	P18846 [183-208]	P18846 1xAMTzHexNAc2_10plexTMT [S189(99.2)]	0	3867.09	TRUE	0.489354	0.834698	0.465279	0.909093	1.65694	1.31952	0.331238	0.506339	0.4992	0.458855	0.505519	Stable	Cyclic AMP-dependent transcription factor ATF-1 OS=Homo sapiens OX=9606 GN=ATF1 PE=1 SV=2
TSTTGVATTQSPTPR	[K].TSTTGVATTQSPTPR.[S]	1xTMT6plex [N-Term]; 1xAMTzHexNAc2_10plexTMT [S2(99.7)]	Q8WWI1	Q8WWI1 [1576-1590]	Q8WWI1 1xAMTzHexNAc2_10plexTMT [S1577(99.7)]	0	2465.29	TRUE	0.0577431	0.116054	0.191951	0.157611	0.899031	0.768405	0.387896	0.55076	2.31601	0.0163254	0.0395461	Up	LIM domain only protein 7 OS=Homo sapiens OX=9606 GN=LMO7 PE=1 SV=3
TSSEASVSSSVAK	[K].TSSEASVSSSVAK.[N]	1xTMT6plex [K13]; 1xTMT6plex [N-Term]; 1xAMTzHexNAc2_10plexTMT [T1(100)]	Q9NXV6	Q9NXV6 [323-335]	Q9NXV6 1xAMTzHexNAc2_10plexTMT [T323(100)]	0	2429.3	TRUE	4.37468	8.80451	8.70217	9.18074	11.3974	10.0567	9.8835	11.1979	0.453512	0.0804505	0.118847	Stable	CDKN2A-interacting protein OS=Homo sapiens OX=9606 GN=CDKN2AIP PE=1 SV=3
TQPSSQPLQSGQVLPSATPTPSAPPTSQQELQAK	[K].TQPSSQPLQSGQVLPSATPTPSAPPTSQQELQAK.[I]	1xTMT6plex [K34]; 1xTMT6plex [N-Term]; 1xAMTzHexNAc2_10plexTMT [S/T]	Q9HCD5	Q9HCD5 [401-434]		0	4676.46	TRUE	0.026439	0.0912969	0.0391446	0.0579411	0.219958	0.215977	0.335307	0.162784	2.12032	0.0106667	0.0327559	Up	Nuclear receptor coactivator 5 OS=Homo sapiens OX=9606 GN=NCOA5 PE=1 SV=2
TPPTANHPVEPVTSVTQPSELLQQK	[R].TPPTANHPVEPVTSVTQPSELLQQK.[G]	1xTMT6plex [K25]; 1xTMT6plex [N-Term]; 1xAMTzHexNAc2_10plexTMT [T13(99.6)]	O95487	O95487 [329-353]	O95487 1xAMTzHexNAc2_10plexTMT [T341(99.6)]	0	3888.09	TRUE	0.861361	0.78033	0.512857	1.21193	2.95819	3.12798	3.11503	4.13452	1.98599	0.000675021	0.00975031	Up	Protein transport protein Sec24B OS=Homo sapiens OX=9606 GN=SEC24B PE=1 SV=2
TDVIQGDDVADATSEVEVSSTSETTPK	[R].TDVIQGDDVADATSEVEVSSTSETTPK.[A]	1xTMT6plex [K27]; 1xTMT6plex [N-Term]; 1xAMTzHexNAc2_10plexTMT [S14(98.4)]	P49792	P49792 [2480-2506]	P49792 1xAMTzHexNAc2_10plexTMT [S2493(98.4)]	0	3970.97	TRUE	0.290419	0.214326	0.176344	0.267474	0.215105	0.366615	0.403061	0.375734	0.520339	0.0930845	0.131058	Stable	E3 SUMO-protein ligase RanBP2 OS=Homo sapiens OX=9606 GN=RANBP2 PE=1 SV=2
TAEVPVSEASGQAPPAK	[R].TAEVPVSEASGQAPPAK.[A]	1xTMT6plex [K17]; 1xTMT6plex [N-Term]; 1xAMTzHexNAc2_10plexTMT [S10(100)]	P48382	P48382 [433-449]	P48382 1xAMTzHexNAc2_10plexTMT [S442(100)]	0	2828.52	FALSE	43.8957	46.6085	48.8491	47.1424	86.8951	94.1754	101.25	106.787	1.06103	0.000864219	0.0104683	Up	DNA-binding protein RFX5 OS=Homo sapiens OX=9606 GN=RFX5 PE=1 SV=1
TAAAQVGTSVSSATNTSTRPIITVHK	[K].TAAAQVGTSVSSATNTSTRPIITVHK.[S]	1xTMT6plex [K26]; 1xTMT6plex [N-Term]; 1xAMTzHexNAc2_10plexTMT [T/S/N]	P51610	P51610 [612-637]		1	3788.07	TRUE	0.134072	0.153625	0.187721	0.208009	0.174956	0.261306	0.389789	0.345315	0.777334	0.0770724	0.115166	Stable	Host cell factor 1 OS=Homo sapiens OX=9606 GN=HCFC1 PE=1 SV=2
TILVDNNTWNNTHISR	[R].TILVDNNTWNNTHISR.[V]	1xTMT6plex [N-Term]; 1xAMTzHexNAc2_10plexTMT [N/T/S]	P46977	P46977 [539-554]		0	2858.48	TRUE	0.0603514	0.0375678	0.0645384	0.0619665	0.107742	0.129255	0.086467	0.107615	0.941724	0.00387883	0.0199335	Up	Dolichyl-diphosphooligosaccharide--protein glycosyltransferase subunit STT3A OS=Homo sapiens OX=9606 GN=STT3A PE=1 SV=2
TLLGDPAPSLSVAASTSSQPVSQSHAR	[R].TLLGDPAPSLSVAASTSSQPVSQSHAR.[T]	1xTMT6plex [N-Term]; 1xAMTzHexNAc2_10plexTMT [S15(98.3)]	O95081	O95081 [177-203]	O95081 1xAMTzHexNAc2_10plexTMT [S191(98.3)]	0	3624.89	TRUE	0.460369	0.155847	0.319126	0.229051	0.751452	0.70481	0.37463	0.802261	1.17721	0.0237102	0.0491861	Up	Arf-GAP domain and FG repeat-containing protein 2 OS=Homo sapiens OX=9606 GN=AGFG2 PE=1 SV=2
TLEQVGQGIVASAAVVTTASSTPNTVR	[K].TLEQVGQGIVASAAVVTTASSTPNTVR.[I]	1xTMT6plex [N-Term]; 2xAMTzHexNAc2_10plexTMT [T17(100); T18(100)]	Q7LBC6	Q7LBC6 [409-435]	Q7LBC6 2xAMTzHexNAc2_10plexTMT [T425(100); T426(100)]	0	4349.3	TRUE	0.283761	0.476772	1.16259	0.559293	4.80727	5.48114	2.35716	4.42741	2.7819	0.00942525	0.0311899	Up	Lysine-specific demethylase 3B OS=Homo sapiens OX=9606 GN=KDM3B PE=1 SV=2
TGTGTHTCVCQQGWTGNGR	[K].TGTGTHTCVCQQGWTGNGR.[D]	2xCarbamidomethyl [C8; C10]; 1xDeamidated [N17]; 1xTMT6plex [N-Term]; 1xAMTzHexNAc2_10plexTMT [T15(100)]	Q8WWQ8	Q8WWQ8 [888-906]	Q8WWQ8 1xAMTzHexNAc2_10plexTMT [T902(100)]	0	3039.4	TRUE	0.127388	0.0777767	0.219158	0.167249	0.568306	0.188514	1.11164	0.643784	2.08636	0.0834707	0.121017	Stable	Stabilin-2 OS=Homo sapiens OX=9606 GN=STAB2 PE=1 SV=3
TGEANLTQIYLQEALDFIK	[K].TGEANLTQIYLQEALDFIK.[R]	1xTMT6plex [K19]; 1xTMT6plex [N-Term]; 1xAMTzHexNAc2_10plexTMT [T/Y/N]	P34059	P34059 [200-218]		0	3356.82	TRUE	0.138614	0.0659012	0.0860457	0.0569595	0.448344	1.13378	0.558494	0.707147	3.03466	0.0243513	0.049701	Up	N-acetylgalactosamine-6-sulfatase OS=Homo sapiens OX=9606 GN=GALNS PE=1 SV=1
EGYTGDGFTCTDLDECSENLNLCGNGQCLNAPGGYR	[K].EGYTGDGFTCTDLDECSENLNLCGNGQCLNAPGGYR.[C]	4xCarbamidomethyl [C10; C16; C23; C28]; 1xDeamidated [N]; 1xTMT6plex [N-Term]; 1xAMTzHexNAc2_10plexTMT [S17(98.9)]	P35555	P35555 [1393-1428]	P35555 1xAMTzHexNAc2_10plexTMT [S1409(98.9)]	0	4976.14	TRUE	0.00204062	0.00156835	0.00267007	0.00258466	0.0114811	0.00961895	0.00761281	0.0131325	2.23909	0.0049335	0.0231815	Up	Fibrillin-1 OS=Homo sapiens OX=9606 GN=FBN1 PE=1 SV=4
EGYTGDGFTCTDLDECSENLNLCGNGQCLNAPGGYR	[K].EGYTGDGFTCTDLDECSENLNLCGNGQCLNAPGGYR.[C]	4xCarbamidomethyl [C10; C16; C23; C28]; 1xTMT6plex [N-Term]; 1xAMTzHexNAc2_10plexTMT [S/N/Y/T]	P35555	P35555 [1393-1428]		0	4975.15	TRUE	0.00497025	0.00441146	0.00780947	0.0057662	0.0359885	0.0292273	0.0241079	0.0309455	2.38924	0.00119909	0.012639	Up	Fibrillin-1 OS=Homo sapiens OX=9606 GN=FBN1 PE=1 SV=4
EGYSGDGIR	[R].EGYSGDGIR.[T]	1xTMT6plex [N-Term]; 1xAMTzHexNAc2_10plexTMT [S4(100)]	Q9NY15	Q9NY15 [1528-1536]	Q9NY15 1xAMTzHexNAc2_10plexTMT [S1531(100)]	0	1913.96	TRUE	1.26004	0.910581	1.09499	1.13813	2.72089	2.57148	3.00213	3.45922	1.41631	0.00113126	0.0122553	Up	Stabilin-1 OS=Homo sapiens OX=9606 GN=STAB1 PE=1 SV=3
EGPVLATSSGAGVFK	[K].EGPVLATSSGAGVFK.[M]	1xTMT6plex [K15]; 1xTMT6plex [N-Term]; 1xAMTzHexNAc2_10plexTMT [S8(99.6)]	Q9H4A3	Q9H4A3 [1842-1856]	Q9H4A3 1xAMTzHexNAc2_10plexTMT [S1849(99.6)]	0	2609.44	TRUE	0.474252	0.464202	0.678054	0.62226	3.28595	2.99246	2.50213	3.52725	2.4588	0.000932303	0.0104683	Up	Serine/threonine-protein kinase WNK1 OS=Homo sapiens OX=9606 GN=WNK1 PE=1 SV=2
EGDHSFINGAVPVSQASASSAK	[R].EGDHSFINGAVPVSQASASSAK.[N]	1xTMT6plex [K22]; 1xTMT6plex [N-Term]; 1xAMTzHexNAc2_10plexTMT [S14(100)]	Q9H4I2	Q9H4I2 [227-248]	Q9H4I2 1xAMTzHexNAc2_10plexTMT [S240(100)]	0	3348.73	FALSE	18.3244	17.2501	8.80631	12.9636	292.46	303.762	96.4751	132.247	3.84657	0.0371492	0.0638245	Stable	Zinc fingers and homeoboxes protein 3 OS=Homo sapiens OX=9606 GN=ZHX3 PE=1 SV=3
ESAAPAAAPTAEAPPPSVVTRPEPQALPSPAIR	[R].ESAAPAAAPTAEAPPPSVVTRPEPQALPSPAIR.[A]	1xTMT6plex [N-Term]; 1xAMTzHexNAc2_10plexTMT [S/T]	Q92841	Q92841 [36-68]		1	4207.24	TRUE	0.0216719	0.0515166	0.0738139	0.0520911	0.046977	0.0769948	0.0932751	0.0738055	0.547833	0.161536	0.202569	Stable	Probable ATP-dependent RNA helicase DDX17 OS=Homo sapiens OX=9606 GN=DDX17 PE=1 SV=2
EDFVLTAAHCWGSNINVTLGAHNIQR	[R].EDFVLTAAHCWGSNINVTLGAHNIQR.[R]	1xCarbamidomethyl [C10]; 1xTMT6plex [N-Term]; 1xAMTzHexNAc2_10plexTMT [S13(99.3)]	P08311	P08311 [56-81]	P08311 1xAMTzHexNAc2_10plexTMT [S68(99.3)]	0	3883.95	TRUE	0.119136	0.170338	0.196082	0.227982	0.176184	0.194181	0.251713	0.124499	0.0653009	0.820883	0.849189	Stable	Cathepsin G OS=Homo sapiens OX=9606 GN=CTSG PE=1 SV=2
DLSAAGIGLLAAATQSLSMPASLGR	[R].DLSAAGIGLLAAATQSLSMPASLGR.[M]	1xTMT6plex [N-Term]; 1xAMTzHexNAc2_10plexTMT [T14(100)]	P43243	P43243 [20-44]	P43243 1xAMTzHexNAc2_10plexTMT [T33(100)]	0	3331.79	TRUE	0.0264909	0.0138205	0.0131029	0.014348	0.0341366	0.0304069	0.0156374	0.023961	0.619997	0.131162	0.171081	Stable	Matrin-3 OS=Homo sapiens OX=9606 GN=MATR3 PE=1 SV=2
DGFQCGPCPEGYTGNGITCIDVDECK	[R].DGFQCGPCPEGYTGNGITCIDVDECK.[Y]	4xCarbamidomethyl [C5; C8; C19; C25]; 1xTMT6plex [K26]; 1xTMT6plex [N-Term]; 1xAMTzHexNAc2_10plexTMT [Y/T/N]	P35443	P35443 [306-331]		0	4138.87	TRUE	0.0398692	0.0209387	0.0531064	0.0308248	0.119451	0.127197	0.110557	0.113222	1.70051	0.000216158	0.00602156	Up	Thrombospondin-4 OS=Homo sapiens OX=9606 GN=THBS4 PE=1 SV=2
DFVNCSTLPALNLASWR	[R].DFVNCSTLPALNLASWR.[E]	1xCarbamidomethyl [C5]; 1xTMT6plex [N-Term]; 1xAMTzHexNAc2_10plexTMT [N/S/T]	P05164	P05164 [726-742]		0	2924.5	TRUE	0.00872277	0.00917839	0.0228231	0.0151663	1.17466	0.908859	0.257144	0.421527	5.62706	0.0499668	0.0804161	Stable	Myeloperoxidase OS=Homo sapiens OX=9606 GN=MPO PE=1 SV=1
EDKGEDSEPVTSK	[K].EDKGEDSEPVTSK.[A]	2xTMT6plex [K3; K13]; 1xTMT6plex [N-Term]; 1xAMTzHexNAc2_10plexTMT [S12(99.6)]	Q8N8S7	Q8N8S7 [471-483]	Q8N8S7 1xAMTzHexNAc2_10plexTMT [S482(99.6)]	1	2839.5	TRUE	0.80191	2.92976	2.02729	1.44531	6.55481	7.31223	3.81999	5.81543	1.70589	0.00579096	0.024809	Up	Protein enabled homolog OS=Homo sapiens OX=9606 GN=ENAH PE=1 SV=2
ETIQQSSSLTSVPPTTFSLTFK	[R].ETIQQSSSLTSVPPTTFSLTFK.[M]	1xTMT6plex [K22]; 1xTMT6plex [N-Term]; 1xAMTzHexNAc2_10plexTMT [S11(99.6)]	Q9Y520	Q9Y520 [2228-2249]	Q9Y520 1xAMTzHexNAc2_10plexTMT [S2238(99.6)]	0	3588.92	TRUE	0.138197	0.142781	0.14318	0.151194	0.463405	0.315576	0.230829	0.222293	1.09861	0.0604905	0.0939893	Stable	Protein PRRC2C OS=Homo sapiens OX=9606 GN=PRRC2C PE=1 SV=4
FTSGAFLSPSVSVQECR	[K].FTSGAFLSPSVSVQECR.[T]	1xCarbamidomethyl [C16]; 1xTMT6plex [N-Term]; 1xAMTzHexNAc2_10plexTMT [S12(100)]	P52948	P52948 [1053-1069]	P52948 1xAMTzHexNAc2_10plexTMT [S1064(100)]	0	2832.42	TRUE	0.302268	0.54319	0.560935	0.919043	2.06775	3.60988	1.98367	3.5457	2.26883	0.0124674	0.0349803	Up	Nuclear pore complex protein Nup98-Nup96 OS=Homo sapiens OX=9606 GN=NUP98 PE=1 SV=4
FSDTCFLDTDGQATCDACAPGYTGR	[R].FSDTCFLDTDGQATCDACAPGYTGR.[R]	3xCarbamidomethyl [C5; C15; C18]; 1xTMT6plex [N-Term]; 1xAMTzHexNAc2_10plexTMT [T9(100)]	P98160	P98160 [825-849]	P98160 1xAMTzHexNAc2_10plexTMT [T833(100)]	0	3746.64	TRUE	0.0220607	0.0213963	0.0309611	0.0230596	0.0349893	0.0770756	0.0688424	0.054103	1.26958	0.0302611	0.0559329	Stable	Basement membrane-specific heparan sulfate proteoglycan core protein OS=Homo sapiens OX=9606 GN=HSPG2 PE=1 SV=4
FSDGLESNSSTQFEVK	[R].FSDGLESNSSTQFEVK.[K]	1xTMT6plex [K16]; 1xTMT6plex [N-Term]; 1xAMTzHexNAc2_10plexTMT [N/S/T]	P0C0L4	P0C0L4 [219-234]		0	2964.5	TRUE	0.0192462	0.0102897	0.0383057	0.0281003	0.0362255	0.0539856	0.027878	0.0215953	0.541938	0.282378	0.327761	Stable	Complement C4-A OS=Homo sapiens OX=9606 GN=C4A PE=1 SV=2
FPPLGGGGGIGYEANPGVPPATMSGSMMGSDMR	[K].FPPLGGGGGIGYEANPGVPPATMSGSMMGSDMR.[T]	2xOxidation [M28; M32]; 1xTMT6plex [N-Term]; 1xAMTzHexNAc2_10plexTMT [S30(100)]	P23246	P23246 [631-663]	P23246 1xAMTzHexNAc2_10plexTMT [S660(100)]	0	4187.95	TRUE	0.0187636	0.0302769	0.0132413	0.026773	0.0139171	0.0191219	0.0158097	0.0115435	-0.560334	0.160971	0.202512	Stable	Splicing factor, proline- and glutamine-rich OS=Homo sapiens OX=9606 GN=SFPQ PE=1 SV=2
GFDTSSSSSNSAASSSFK	[K].GFDTSSSSSNSAASSSFK.[F]	1xTMT6plex [K18]; 1xTMT6plex [N-Term]; 1xAMTzHexNAc2_10plexTMT [S7(99.6)]	P49790	P49790 [887-904]	P49790 1xAMTzHexNAc2_10plexTMT [S893(99.6)]	0	2943.44	TRUE	0.169849	0.301774	1.11214	1.03323	2.38201	2.60487	1.77405	2.00007	1.74318	0.00294383	0.0182237	Up	Nuclear pore complex protein Nup153 OS=Homo sapiens OX=9606 GN=NUP153 PE=1 SV=2
GDGSCLCFAGYTGPHCDQELPVCQELR	[R].GDGSCLCFAGYTGPHCDQELPVCQELR.[C]	4xCarbamidomethyl [C5; C7; C16; C23]; 1xTMT6plex [N-Term]; 1xAMTzHexNAc2_10plexTMT [Y/T/S]	Q9NY15	Q9NY15 [177-203]		0	4086.84	TRUE	0.270188	0.22465	0.332501	0.408924	1.23552	1.33692	1.67424	1.56018	2.23177	0.000500724	0.00887647	Up	Stabilin-1 OS=Homo sapiens OX=9606 GN=STAB1 PE=1 SV=3
GAVQGGLDTTK	[K].GAVQGGLDTTK.[ST]	1xTMT6plex [K11]; 1xTMT6plex [N-Term]; 1xAMTzHexNAc2_10plexTMT [T10(100)]	Q96Q06	Q96Q06 [468-478]; [534-544]; [864-874]; [996-1006]	Q96Q06 1xAMTzHexNAc2_10plexTMT [T477(100)]; 1xAMTzHexNAc2_10plexTMT [T543(100)]; 1xAMTzHexNAc2_10plexTMT [T873(100)]; 1xAMTzHexNAc2_10plexTMT [T1005(100)]	0	2236.24	TRUE	2.0858	0.661659	0.428654	0.449224	1.4492	2.22634	0.649356	2.26088	0.861237	0.227389	0.267114	Stable	Perilipin-4 OS=Homo sapiens OX=9606 GN=PLIN4 PE=1 SV=2
ESVTDYTTPSSSLPNTVATNNTK	[K].ESVTDYTTPSSSLPNTVATNNTK.[M]	1xTMT6plex [K23]; 1xTMT6plex [N-Term]; 1xAMTzHexNAc2_10plexTMT [Y/T/S/N]	Q9Y520	Q9Y520 [2185-2207]		0	3616.84	TRUE	0.199877	0.607969	0.290379	0.257969	1.00442	0.987643	0.798329	0.942757	1.46083	0.00314904	0.018608	Up	Protein PRRC2C OS=Homo sapiens OX=9606 GN=PRRC2C PE=1 SV=4
EYLSLMAELGEAPVPASVGSTSGPATTPLASAPR	[K].EYLSLMAELGEAPVPASVGSTSGPATTPLASAPR.[P]	1xOxidation [M6]; 1xTMT6plex [N-Term]; 1xAMTzHexNAc2_10plexTMT [S17(100)]	Q15637	Q15637 [312-345]	Q15637 1xAMTzHexNAc2_10plexTMT [S328(100)]	0	4304.2	TRUE	0.119793	0.12343	0.0434934	0.0762273	0.145925	0.239221	0.165458	0.174579	0.9986	0.0173263	0.0404626	Up	Splicing factor 1 OS=Homo sapiens OX=9606 GN=SF1 PE=1 SV=4
EYLSLMAELGEAPVPASVGSTSGPATTPLASAPR	[K].EYLSLMAELGEAPVPASVGSTSGPATTPLASAPR.[P]	1xTMT6plex [N-Term]; 1xAMTzHexNAc2_10plexTMT [S17(100)]	Q15637	Q15637 [312-345]	Q15637 1xAMTzHexNAc2_10plexTMT [S328(100)]	0	4288.2	TRUE	0.20289	0.236345	0.0876524	0.173604	0.147884	0.206003	0.198358	0.171844	0.0478006	0.872493	0.893103	Stable	Splicing factor 1 OS=Homo sapiens OX=9606 GN=SF1 PE=1 SV=4
EVTAAPAVAVPPEATVAITTALSK	[K].EVTAAPAVAVPPEATVAITTALSK.[A]	1xTMT6plex [K24]; 1xTMT6plex [N-Term]; 1xAMTzHexNAc2_10plexTMT [T3(100)]	O75170	O75170 [885-908]	O75170 1xAMTzHexNAc2_10plexTMT [T887(100)]	0	3496.97	TRUE	0.40379	0.209285	0.100318	0.160529	0.325572	0.537959	0.611838	0.42409	1.12001	0.0305047	0.0561171	Stable	Serine/threonine-protein phosphatase 6 regulatory subunit 2 OS=Homo sapiens OX=9606 GN=PPP6R2 PE=1 SV=2
ETNTTSQMQAALLEK	[R].ETNTTSQMQAALLEK.[L]	1xTMT6plex [K15]; 1xTMT6plex [N-Term]; 1xAMTzHexNAc2_10plexTMT [T/N/S]	Q9Y6C2	Q9Y6C2 [764-778]		0	2854.51	TRUE	0.0491012	0.0599892	0.0523384	0.0573666	0.478154	0.274473	0.232951	0.0615865	2.25883	0.0941236	0.132044	Stable	EMILIN-1 OS=Homo sapiens OX=9606 GN=EMILIN1 PE=1 SV=3
FIQTTASTRPSVSAPTVR	[K].FIQTTASTRPSVSAPTVR.[N]	1xTMT6plex [N-Term]; 1xAMTzHexNAc2_10plexTMT [T4(99.2)]	A3KN83	A3KN83 [123-140]	A3KN83 1xAMTzHexNAc2_10plexTMT [T126(99.2)]	1	2879.56	TRUE	1.35924	0.9353	1.33191	1.45128	17.3676	10.2515	4.01	7.1284	2.93222	0.0601391	0.093817	Stable	Protein strawberry notch homolog 1 OS=Homo sapiens OX=9606 GN=SBNO1 PE=1 SV=1
FIISTSITTAPAATTAATSLAK	[R].FIISTSITTAPAATTAATSLAK.[T]	1xTMT6plex [K22]; 1xTMT6plex [N-Term]; 2xAMTzHexNAc2_10plexTMT [T14(99.5); T15(99.5)]	Q8IZ21	Q8IZ21 [198-219]	Q8IZ21 2xAMTzHexNAc2_10plexTMT [T211(99.5); T212(99.5)]	0	4058.23	TRUE	0.494679	0.353924	0.205699	0.804838	3.97222	3.87342	1.59216	2.0148	2.62297	0.0277195	0.0529932	Stable	Phosphatase and actin regulator 4 OS=Homo sapiens OX=9606 GN=PHACTR4 PE=1 SV=1
FIISTSITTAPAATTAATSLAK	[R].FIISTSITTAPAATTAATSLAK.[T]	1xTMT6plex [K22]; 1xTMT6plex [N-Term]; 1xAMTzHexNAc2_10plexTMT [T/S]	Q8IZ21	Q8IZ21 [198-219]		0	3326.87	TRUE	0.74876	0.696649	0.443485	1.06451	2.15424	1.53387	1.33166	1.21097	1.07703	0.0208972	0.0461697	Up	Phosphatase and actin regulator 4 OS=Homo sapiens OX=9606 GN=PHACTR4 PE=1 SV=1
FICVTPTTCSNTIDLPMSPR	[K].FICVTPTTCSNTIDLPMSPR.[T]	2xCarbamidomethyl [C3; C9]; 1xOxidation [M17]; 1xTMT6plex [N-Term]; 1xAMTzHexNAc2_10plexTMT [T/S/N]	P40763	P40763 [710-729]		0	3286.61	TRUE	0.0572033	0.185875	0.0998818	0.090404	0.829254	0.946075	0.358593	0.755078	2.73692	0.0148234	0.0383395	Up	Signal transducer and activator of transcription 3 OS=Homo sapiens OX=9606 GN=STAT3 PE=1 SV=2
FICVTPTTCSNTIDLPMSPR	[K].FICVTPTTCSNTIDLPMSPR.[T]	2xCarbamidomethyl [C3; C9]; 1xTMT6plex [N-Term]; 1xAMTzHexNAc2_10plexTMT [T/S/N]	P40763	P40763 [710-729]		0	3270.62	TRUE	0.128852	0.415643	0.22414	0.22277	1.32264	1.44098	0.503206	1.19002	2.16848	0.0215875	0.0462081	Up	Signal transducer and activator of transcription 3 OS=Homo sapiens OX=9606 GN=STAT3 PE=1 SV=2
FGVSSSSSGPSQTLTSTGNFK	[K].FGVSSSSSGPSQTLTSTGNFK.[F]	1xDeamidated [N19]; 1xTMT6plex [K21]; 1xTMT6plex [N-Term]; 1xAMTzHexNAc2_10plexTMT [T13(98.4)]	P49790	P49790 [905-925]	P49790 1xAMTzHexNAc2_10plexTMT [T917(98.4)]	0	3266.66	TRUE	0.705853	0.483944	1.10821	0.968375	1.11612	0.933233	1.44177	1.07244	0.482466	0.117302	0.155077	Stable	Nuclear pore complex protein Nup153 OS=Homo sapiens OX=9606 GN=NUP153 PE=1 SV=2
FGVSSSSSGPSQTLTSTGNFK	[K].FGVSSSSSGPSQTLTSTGNFK.[F]	1xTMT6plex [K21]; 1xTMT6plex [N-Term]; 1xAMTzHexNAc2_10plexTMT [S4(100)]	P49790	P49790 [905-925]	P49790 1xAMTzHexNAc2_10plexTMT [S908(100)]	0	3265.68	TRUE	1.675	1.47266	5.32596	4.39766	9.81018	10.6056	8.3514	10.5609	1.61141	0.0024043	0.0170883	Up	Nuclear pore complex protein Nup153 OS=Homo sapiens OX=9606 GN=NUP153 PE=1 SV=2
FGTCSQLCNNTK	[R].FGTCSQLCNNTK.[G]	2xCarbamidomethyl [C4; C8]; 1xTMT6plex [K12]; 1xTMT6plex [N-Term]; 1xAMTzHexNAc2_10plexTMT [N/T/S]	Q07954	Q07954 [3831-3842]		0	2619.31	TRUE	0.0226711	0.0214662	0.0391348	0.0376188	0.0443368	0.0626555	0.0592181	0.085732	1.05939	0.0225283	0.047541	Up	Prolow-density lipoprotein receptor-related protein 1 OS=Homo sapiens OX=9606 GN=LRP1 PE=1 SV=2
DDEEMNTWIQAISSAISSDKHEVSASTQSTPASSR	[K].DDEEMNTWIQAISSAISSDKHEVSASTQSTPASSR.[A]	1xTMT6plex [K20]; 1xTMT6plex [N-Term]; 1xAMTzHexNAc2_10plexTMT [T27(95.7)]	Q01082	Q01082 [2291-2325]	Q01082 1xAMTzHexNAc2_10plexTMT [T2317(95.7)]	1	4955.4	TRUE	0.00786302	0.00845065	0.00702528	0.00859624	0.00569069	0.00561238	0.0120811	0.00685354	-0.0787987	0.80342	0.835557	Stable	Spectrin beta chain, non-erythrocytic 1 OS=Homo sapiens OX=9606 GN=SPTBN1 PE=1 SV=2
AKPSPAPPSTTTAPDASGPQK	[K].AKPSPAPPSTTTAPDASGPQK.[R]	2xTMT6plex [K2; K21]; 1xTMT6plex [N-Term]; 1xAMTzHexNAc2_10plexTMT [T11(98.6)]	P40855	P40855 [32-52]	P40855 1xAMTzHexNAc2_10plexTMT [T42(98.6)]	1	3424.87	TRUE	1.07867	2.25317	3.97416	2.21137	4.07086	1.41011	7.73725	12.8407	1.45314	0.193372	0.234939	Stable	Peroxisomal biogenesis factor 19 OS=Homo sapiens OX=9606 GN=PEX19 PE=1 SV=1
ALTLTVVSESAETMTASSSSCTVTTGTLGFGDK	[R].ALTLTVVSESAETMTASSSSCTVTTGTLGFGDK.[F]	1xCarbamidomethyl [C21]; 1xTMT6plex [K33]; 1xTMT6plex [N-Term]; 1xAMTzHexNAc2_10plexTMT [S/T]	P49790	P49790 [757-789]		0	4499.26	TRUE	0.499214	0.370517	0.70957	0.733307	0.335099	0.338919	0.534455	0.282553	-0.633215	0.101903	0.137994	Stable	Nuclear pore complex protein Nup153 OS=Homo sapiens OX=9606 GN=NUP153 PE=1 SV=2
AISEAQESVTK	[K].AISEAQESVTK.[T]	1xTMT6plex [K11]; 1xTMT6plex [N-Term]; 1xAMTzHexNAc2_10plexTMT [S3(100)]	Q6PJT7	Q6PJT7 [358-368]	Q6PJT7 1xAMTzHexNAc2_10plexTMT [S360(100)]	0	2352.29	TRUE	2.83522	5.48477	3.96618	4.43604	5.62959	11.2101	7.78399	7.16305	0.926662	0.0411958	0.0689544	Stable	Zinc finger CCCH domain-containing protein 14 OS=Homo sapiens OX=9606 GN=ZC3H14 PE=1 SV=1
AGYSQGATQYTQAQQTR	[K].AGYSQGATQYTQAQQTR.[Q]	1xTMT6plex [N-Term]; 1xAMTzHexNAc2_10plexTMT [S4(99.7)]	Q96KR1	Q96KR1 [192-208]	Q96KR1 1xAMTzHexNAc2_10plexTMT [S195(99.7)]	0	2819.39	TRUE	1.03705	0.934788	0.237985	0.332696	16.8416	5.39371	2.30614	4.06346	3.49193	0.141942	0.182248	Stable	Zinc finger RNA-binding protein OS=Homo sapiens OX=9606 GN=ZFR PE=1 SV=2
AAPAPATAASTTSSSSTSLSSSSK	[R].AAPAPATAASTTSSSSTSLSSSSK.[R]	1xTMT6plex [K24]; 1xTMT6plex [N-Term]; 1xAMTzHexNAc2_10plexTMT [T12(94.6)]	P28356	P28356 [166-189]	P28356 1xAMTzHexNAc2_10plexTMT [T177(94.6)]	0	3344.73	FALSE	28.5895	17.5317	20.0737	22.1093	68.2399	71.9025	67.2623	120.885	1.89442	0.0173065	0.0404626	Up	Homeobox protein Hox-D9 OS=Homo sapiens OX=9606 GN=HOXD9 PE=1 SV=5
AALTQQHPPVTNGDTVK	[K].AALTQQHPPVTNGDTVK.[G]	1xDeamidated [N12]; 1xTMT6plex [K17]; 1xTMT6plex [N-Term]; 1xAMTzHexNAc2_10plexTMT [T/N]	P15336	P15336 [280-296]		0	2967.6	FALSE	137.091	134.672	117.986	143.3	353.025	366.947	385.925	370.43	1.46967	2.80483e-07	0.000109388	Up	Cyclic AMP-dependent transcription factor ATF-2 OS=Homo sapiens OX=9606 GN=ATF2 PE=1 SV=4
AALTQQHPPVTNGDTVK	[K].AALTQQHPPVTNGDTVK.[G]	1xTMT6plex [K17]; 1xTMT6plex [N-Term]; 1xAMTzHexNAc2_10plexTMT [T11(100)]	P15336	P15336 [280-296]	P15336 1xAMTzHexNAc2_10plexTMT [T290(100)]	0	2966.61	FALSE	57.6522	49.8498	67.2891	68.1771	233.455	237.324	271.613	242.362	2.01899	2.03859e-05	0.00198762	Up	Cyclic AMP-dependent transcription factor ATF-2 OS=Homo sapiens OX=9606 GN=ATF2 PE=1 SV=4
AALAAFNAQNNGSNFQLEEISR	[K].AALAAFNAQNNGSNFQLEEISR.[A]	1xTMT6plex [N-Term]; 1xAMTzHexNAc2_10plexTMT [N/S]	P02765	P02765 [166-187]		0	3325.68	TRUE	0.148814	0.118732	0.157942	0.242052	0.207667	0.805987	0.524719	0.244711	1.41745	0.137844	0.17801	Stable	Alpha-2-HS-glycoprotein OS=Homo sapiens OX=9606 GN=AHSG PE=1 SV=2
AANIVIQTEPPVPVSINSNITR	[R].AANIVIQTEPPVPVSINSNITR.[V]	1xTMT6plex [N-Term]; 1xAMTzHexNAc2_10plexTMT [S15(100)]	Q9P2N5	Q9P2N5 [532-553]	Q9P2N5 1xAMTzHexNAc2_10plexTMT [S546(100)]	0	3293.81	TRUE	1.25226	3.22834	2.20739	1.8374	3.5957	2.04474	1.46152	2.52217	0.17489	0.670275	0.712282	Stable	RNA-binding protein 27 OS=Homo sapiens OX=9606 GN=RBM27 PE=1 SV=2
AGPAIPTPAVSSALAVAVPLGPIMAVTAAPAMVATLGTVTK	[K].AGPAIPTPAVSSALAVAVPLGPIMAVTAAPAMVATLGTVTK.[D]	1xOxidation [M32]; 1xTMT6plex [K41]; 1xTMT6plex [N-Term]; 1xAMTzHexNAc2_10plexTMT [T27(100)]	O75170	O75170 [909-949]	O75170 1xAMTzHexNAc2_10plexTMT [T935(100)]	0	4988.8	TRUE	0.181055	0.0580391	0.0332164	0.055656	0.0774417	0.122066	0.0961786	0.108545	0.301631	0.617086	0.659352	Stable	Serine/threonine-protein phosphatase 6 regulatory subunit 2 OS=Homo sapiens OX=9606 GN=PPP6R2 PE=1 SV=2
AGPAIPTPAVSSALAVAVPLGPIMAVTAAPAMVATLGTVTK	[K].AGPAIPTPAVSSALAVAVPLGPIMAVTAAPAMVATLGTVTK.[D]	1xTMT6plex [K41]; 1xTMT6plex [N-Term]; 1xAMTzHexNAc2_10plexTMT [S/T]	O75170	O75170 [909-949]		0	4972.81	TRUE	0.259075	0.086745	0.0456744	0.100758	0.529795	0.447635	0.242621	0.251934	1.58029	0.0341188	0.0601891	Stable	Serine/threonine-protein phosphatase 6 regulatory subunit 2 OS=Homo sapiens OX=9606 GN=PPP6R2 PE=1 SV=2
AEVPSSSSSSSSSSSSSSSSSSSSSSSSSQAK	[K].AEVPSSSSSSSSSSSSSSSSSSSSSSSSSQAK.[K]	1xTMT6plex [K32]; 1xTMT6plex [N-Term]; 1xAMTzHexNAc2_10plexTMT [S20(99.3)]	P0CJ78	P0CJ78 [89-120]	P0CJ78 1xAMTzHexNAc2_10plexTMT [S108(99.3)]	0	4107.9	FALSE	11.1987	12.2873	13.0593	21.8625	33.6895	45.4675	53.7	59.9531	1.72295	0.00524457	0.0234703	Up	Zinc finger protein 865 OS=Homo sapiens OX=9606 GN=ZNF865 PE=1 SV=1
ATLVESSTSGFTPGGGGSSVSMIASR	[K].ATLVESSTSGFTPGGGGSSVSMIASR.[K]	1xOxidation [M22]; 1xTMT6plex [N-Term]; 1xAMTzHexNAc2_10plexTMT [T12(99.1)]	P49321	P49321 [672-697]	P49321 1xAMTzHexNAc2_10plexTMT [T683(99.1)]	0	3419.7	TRUE	0.0284488	0.0126947	0.0235202	0.0336663	0.141052	0.111909	0.103055	0.0651837	2.0988	0.0109107	0.032986	Up	Nuclear autoantigenic sperm protein OS=Homo sapiens OX=9606 GN=NASP PE=1 SV=2
ATLVESSTSGFTPGGGGSSVSMIASR	[K].ATLVESSTSGFTPGGGGSSVSMIASR.[K]	1xTMT6plex [N-Term]; 1xAMTzHexNAc2_10plexTMT [T12(98.6)]	P49321	P49321 [672-697]	P49321 1xAMTzHexNAc2_10plexTMT [T683(98.6)]	0	3403.7	TRUE	0.103972	0.0549986	0.0592259	0.0884312	0.22627	0.16844	0.160246	0.149331	1.19968	0.00427861	0.0210048	Up	Nuclear autoantigenic sperm protein OS=Homo sapiens OX=9606 GN=NASP PE=1 SV=2
CGACPPGYSGNGIQCTDVDECK	[K].CGACPPGYSGNGIQCTDVDECK.[E]	4xCarbamidomethyl [C1; C4; C15; C21]; 1xDeamidated [N11]; 1xTMT6plex [K22]; 1xTMT6plex [N-Term]; 1xAMTzHexNAc2_10plexTMT [Y/S/N/T]	P07996	P07996 [572-593]		0	3635.63	TRUE	0.193701	0.141123	0.2367	0.426616	2.4643	1.99187	0.439823	0.70247	2.48772	0.0999537	0.136559	Stable	Thrombospondin-1 OS=Homo sapiens OX=9606 GN=THBS1 PE=1 SV=2
CGACPPGYSGNGIQCTDVDECK	[K].CGACPPGYSGNGIQCTDVDECK.[E]	4xCarbamidomethyl [C1; C4; C15; C21]; 1xTMT6plex [K22]; 1xTMT6plex [N-Term]; 1xAMTzHexNAc2_10plexTMT [S9(99.4)]	P07996	P07996 [572-593]	P07996 1xAMTzHexNAc2_10plexTMT [S580(99.4)]	0	3634.65	TRUE	0.478129	0.236428	0.345717	0.526394	2.84283	2.29501	0.862697	1.54652	2.24991	0.0394784	0.0669417	Stable	Thrombospondin-1 OS=Homo sapiens OX=9606 GN=THBS1 PE=1 SV=2
CDVCAEGFTGFPSCYPTPSSSNDTR	[R].CDVCAEGFTGFPSCYPTPSSSNDTR.[E]	3xCarbamidomethyl [C1; C4; C14]; 1xTMT6plex [N-Term]; 1xAMTzHexNAc2_10plexTMT [S/N/T/Y]	O15230	O15230 [458-482]		0	3772.66	TRUE	0.0676764	0.13174	0.161591	0.171168	0.368808	0.569589	0.284654	0.44318	1.64662	0.0127579	0.0352878	Up	Laminin subunit alpha-5 OS=Homo sapiens OX=9606 GN=LAMA5 PE=1 SV=8
CDEGLGGSGSCFCDEGWTGPR	[R].CDEGLGGSGSCFCDEGWTGPR.[C]	3xCarbamidomethyl [C1; C11; C13]; 1xTMT6plex [N-Term]; 1xAMTzHexNAc2_10plexTMT [T18(100)]	Q9NY15	Q9NY15 [2029-2049]	Q9NY15 1xAMTzHexNAc2_10plexTMT [T2046(100)]	0	3264.4	TRUE	1.48476	1.01071	1.19864	1.03135	2.9193	3.18232	3.62772	4.94572	1.63484	0.00943693	0.0311899	Up	Stabilin-1 OS=Homo sapiens OX=9606 GN=STAB1 PE=1 SV=3
CATPHGDNASLEATFVK	[R].CATPHGDNASLEATFVK.[R]	1xCarbamidomethyl [C1]; 1xTMT6plex [K17]; 1xTMT6plex [N-Term]; 1xAMTzHexNAc2_10plexTMT [N/S/T]	P23142	P23142 [91-107]		0	3007.54	TRUE	0.038632	0.0392143	0.0557244	0.0855507	0.0591422	0.0673316	0.175381	0.036923	0.628608	0.4166	0.461574	Stable	Fibulin-1 OS=Homo sapiens OX=9606 GN=FBLN1 PE=1 SV=4
AVTTVTQSTPVPGPSVPPPEELQVSPGPR	[R].AVTTVTQSTPVPGPSVPPPEELQVSPGPR.[Q]	1xTMT6plex [N-Term]; 1xAMTzHexNAc2_10plexTMT [S15(99.5)]	P51610	P51610 [1483-1511]	P51610 1xAMTzHexNAc2_10plexTMT [S1497(99.5)]	0	3885.06	TRUE	0.0537016	0.098824	0.126234	0.109906	0.0786352	0.0896554	0.123563	0.077322	-0.0742223	0.80637	0.836394	Stable	Host cell factor 1 OS=Homo sapiens OX=9606 GN=HCFC1 PE=1 SV=2
ATFAFGAQTSTTADQGAAK	[K].ATFAFGAQTSTTADQGAAK.[P]	1xTMT6plex [K19]; 1xTMT6plex [N-Term]; 1xAMTzHexNAc2_10plexTMT [T/S]	P49790	P49790 [1169-1187]		0	3033.57	TRUE	0.26434	0.245955	0.585528	0.618975	0.578978	0.815154	0.95147	0.920515	0.929537	0.0263469	0.0521587	Stable	Nuclear pore complex protein Nup153 OS=Homo sapiens OX=9606 GN=NUP153 PE=1 SV=2
ATEISTAVVQR	[K].ATEISTAVVQR.[S]	1xTMT6plex [N-Term]; 1xAMTzHexNAc2_10plexTMT [S5(99.7)]	Q8N3X1	Q8N3X1 [793-803]	Q8N3X1 1xAMTzHexNAc2_10plexTMT [S797(99.7)]	0	2135.17	TRUE	1.87869	2.00405	1.45735	1.62801	8.0099	7.40273	13.2563	9.84105	2.46639	0.00896774	0.0305921	Up	Formin-binding protein 4 OS=Homo sapiens OX=9606 GN=FNBP4 PE=1 SV=3
AQPAITTGGSAAVLAGTIK	[K].AQPAITTGGSAAVLAGTIK.[T]	1xTMT6plex [K19]; 1xTMT6plex [N-Term]; 1xAMTzHexNAc2_10plexTMT [T17(100)]	Q96L91	Q96L91 [2599-2617]	Q96L91 1xAMTzHexNAc2_10plexTMT [T2615(100)]	0	2916.66	FALSE	76.2918	61.3285	56.5029	47.624	163.578	165.295	133.68	166.618	1.37995	0.000100305	0.00434654	Up	E1A-binding protein p400 OS=Homo sapiens OX=9606 GN=EP400 PE=1 SV=4
AQAVASTSTVPSPSQTMPSCTSPSR	[R].AQAVASTSTVPSPSQTMPSCTSPSR.[A]	1xCarbamidomethyl [C20]; 1xOxidation [M17]; 1xTMT6plex [N-Term]; 1xAMTzHexNAc2_10plexTMT [S12(99)]	Q8WV99	Q8WV99 [152-176]	Q8WV99 1xAMTzHexNAc2_10plexTMT [S163(99)]	0	3511.7	FALSE	13.7996	15.8039	7.45476	10.0065	33.4231	33.2517	48.125	25.9293	1.5802	0.00984752	0.0312238	Up	AN1-type zinc finger protein 2B OS=Homo sapiens OX=9606 GN=ZFAND2B PE=1 SV=1
APPTLQAETATKPQATSAPSPAPK	[K].APPTLQAETATKPQATSAPSPAPK.[Q]	2xTMT6plex [K12; K24]; 1xTMT6plex [N-Term]; 1xAMTzHexNAc2_10plexTMT [T/S]	A8CG34	A8CG34 [655-678]		1	3779.1	FALSE	10.0442	8.64419	7.92985	4.11686	143.99	132.9	72.8147	117.201	3.92518	0.00585238	0.024809	Up	Nuclear envelope pore membrane protein POM 121C OS=Homo sapiens OX=9606 GN=POM121C PE=1 SV=3
APLAGQVSTMVTTSTTTTVAK	[K].APLAGQVSTMVTTSTTTTVAK.[T]	1xTMT6plex [K21]; 1xTMT6plex [N-Term]; 2xAMTzHexNAc2_10plexTMT [S8(99.1); T9(99.1)]	A5YKK6	A5YKK6 [1030-1050]	A5YKK6 2xAMTzHexNAc2_10plexTMT [S1037(99.1); T1038(99.1)]	0	3986.14	TRUE	0.24926	0.769477	0.406379	0.177177	1.34891	1.08923	1.21772	1.71005	1.74369	0.00243696	0.0170883	Up	CCR4-NOT transcription complex subunit 1 OS=Homo sapiens OX=9606 GN=CNOT1 PE=1 SV=2
APLAGQVSTMVTTSTTTTVAK	[K].APLAGQVSTMVTTSTTTTVAK.[T]	1xTMT6plex [K21]; 1xTMT6plex [N-Term]; 1xAMTzHexNAc2_10plexTMT [T/S]	A5YKK6	A5YKK6 [1030-1050]		0	3254.77	TRUE	0.435335	0.902144	0.600889	0.466038	1.37132	1.51855	1.62176	2.25091	1.49189	0.00526752	0.0234703	Up	CCR4-NOT transcription complex subunit 1 OS=Homo sapiens OX=9606 GN=CNOT1 PE=1 SV=2
ANQAIQMACQSLGEPGCTQAQVLSAATIVAK	[R].ANQAIQMACQSLGEPGCTQAQVLSAATIVAK.[H]	2xCarbamidomethyl [C9; C17]; 1xDeamidated [N2]; 1xTMT6plex [K31]; 1xTMT6plex [N-Term]; 1xAMTzHexNAc2_10plexTMT [N/S/T]	Q9Y490	Q9Y490 [1470-1500]		0	4407.26	TRUE	0.0587054	0.107628	0.0738457	0.118048	0.0331853	0.0473154	0.0560024	0.0943688	-0.633781	0.147372	0.187215	Stable	Talin-1 OS=Homo sapiens OX=9606 GN=TLN1 PE=1 SV=3
ANQAIQMACQSLGEPGCTQAQVLSAATIVAK	[R].ANQAIQMACQSLGEPGCTQAQVLSAATIVAK.[H]	2xCarbamidomethyl [C9; C17]; 1xTMT6plex [K31]; 1xTMT6plex [N-Term]; 1xAMTzHexNAc2_10plexTMT [T18(100)]	Q9Y490	Q9Y490 [1470-1500]	Q9Y490 1xAMTzHexNAc2_10plexTMT [T1487(100)]	0	4406.27	TRUE	0.117849	0.133601	0.0982134	0.156798	0.0539504	0.0734209	0.0904511	0.131747	-0.534872	0.11057	0.147175	Stable	Talin-1 OS=Homo sapiens OX=9606 GN=TLN1 PE=1 SV=3
AQPSVSLGAAYR	[R].AQPSVSLGAAYR.[A]	1xTMT6plex [N-Term]; 1xAMTzHexNAc2_10plexTMT [S6(100)]	Q96PK6	Q96PK6 [239-250]	Q96PK6 1xAMTzHexNAc2_10plexTMT [S244(100)]	0	2180.17	TRUE	0.316484	0.613172	1.28807	1.66226	2.08524	1.69194	0.713418	1.05253	0.51465	0.377066	0.423792	Stable	RNA-binding protein 14 OS=Homo sapiens OX=9606 GN=RBM14 PE=1 SV=2
AQSLIDLGSSSSTSSTASLSGNSPK	[K].AQSLIDLGSSSSTSSTASLSGNSPK.[T]	1xTMT6plex [K25]; 1xTMT6plex [N-Term]; 1xAMTzHexNAc2_10plexTMT [T16(98.5)]	Q9NZM3	Q9NZM3 [208-232]	Q9NZM3 1xAMTzHexNAc2_10plexTMT [T223(98.5)]	0	3571.85	TRUE	0.70419	1.07796	1.89382	2.17769	2.11528	2.05521	1.75213	2.10474	0.455587	0.213017	0.253283	Stable	Intersectin-2 OS=Homo sapiens OX=9606 GN=ITSN2 PE=1 SV=3
ASSTSLTSTQPTK	[K].ASSTSLTSTQPTK.[T]	1xTMT6plex [K13]; 1xTMT6plex [N-Term]; 1xAMTzHexNAc2_10plexTMT [S5(100)]	P35658	P35658 [1352-1364]	P35658 1xAMTzHexNAc2_10plexTMT [S1356(100)]	0	2498.35	TRUE	1.23439	0.534479	0.761728	0.815437	5.9809	8.1476	5.22347	7.17112	2.98673	0.00212739	0.0170883	Up	Nuclear pore complex protein Nup214 OS=Homo sapiens OX=9606 GN=NUP214 PE=1 SV=2
ASSQPTVSGNTSLTTNHQYVSSGYPSLQNSFIK	[R].ASSQPTVSGNTSLTTNHQYVSSGYPSLQNSFIK.[S]	1xTMT6plex [K33]; 1xTMT6plex [N-Term]; 1xAMTzHexNAc2_10plexTMT [S/N/Y/T]	O95486	O95486 [155-187]		0	4690.38	TRUE	0.251693	0.435661	0.24134	0.234281	0.688653	0.615711	0.633867	0.717241	1.19115	0.00166848	0.0144602	Up	Protein transport protein Sec24A OS=Homo sapiens OX=9606 GN=SEC24A PE=1 SV=2
ASSCTPVPVTMTATPPLPK	[K].ASSCTPVPVTMTATPPLPK.[P]	1xCarbamidomethyl [C4]; 1xOxidation [M11]; 1xTMT6plex [K19]; 1xTMT6plex [N-Term]; 1xAMTzHexNAc2_10plexTMT [T/S]	Q5VT52	Q5VT52 [413-431]		0	3160.68	TRUE	7.11062	3.55296	4.07496	3.96211	7.04904	7.45534	5.60225	7.64803	0.569641	0.0640421	0.0987211	Stable	Regulation of nuclear pre-mRNA domain-containing protein 2 OS=Homo sapiens OX=9606 GN=RPRD2 PE=1 SV=1
ASSCTPVPVTMTATPPLPK	[K].ASSCTPVPVTMTATPPLPK.[P]	1xCarbamidomethyl [C4]; 1xTMT6plex [K19]; 1xTMT6plex [N-Term]; 1xAMTzHexNAc2_10plexTMT [T/S]	Q5VT52	Q5VT52 [413-431]		0	3144.69	TRUE	8.87758	4.50028	4.70174	3.67142	5.32875	4.87852	5.41426	6.6333	0.0330345	0.923678	0.935674	Stable	Regulation of nuclear pre-mRNA domain-containing protein 2 OS=Homo sapiens OX=9606 GN=RPRD2 PE=1 SV=1
ASDVDTSSSTLR	[K].ASDVDTSSSTLR.[K]	1xTMT6plex [N-Term]; 1xAMTzHexNAc2_10plexTMT [T/S]	Q96T58	Q96T58 [2524-2535]		0	2199.11	FALSE	82.1084	88.0987	61.1651	72.2461	338.463	567.734	337.828	437.958	2.46983	0.00755613	0.0280687	Up	Msx2-interacting protein OS=Homo sapiens OX=9606 GN=SPEN PE=1 SV=1
ASASGSGAQVGGPISSGSSASSVTVTR	[K].ASASGSGAQVGGPISSGSSASSVTVTR.[S]	1xTMT6plex [N-Term]; 2xAMTzHexNAc2_10plexTMT [S15(99.2); S16(99.2)]	P02545	P02545 [598-624]	P02545 2xAMTzHexNAc2_10plexTMT [S612(99.2); S613(99.2)]	0	4057.05	TRUE	0.000589916		0.00628699	0.00858565	0.022245	0.0268356	0.0164285	0.0144297	1.95508	0.0101413	0.0313896	Up	Prelamin-A/C OS=Homo sapiens OX=9606 GN=LMNA PE=1 SV=1
ASASGSGAQVGGPISSGSSASSVTVTR	[K].ASASGSGAQVGGPISSGSSASSVTVTR.[S]	1xTMT6plex [N-Term]; 1xAMTzHexNAc2_10plexTMT [T/S]	P02545	P02545 [598-624]		0	3325.69	TRUE	0.00877851	0.11548	0.0584237	0.0784899	0.0208879	0.0256878	0.0354994	0.0344455	-1.16441	0.202259	0.244213	Stable	Prelamin-A/C OS=Homo sapiens OX=9606 GN=LMNA PE=1 SV=1
AQTSTDAPTSAPSAPPSTPTPSAGK	[K].AQTSTDAPTSAPSAPPSTPTPSAGK.[R]	1xTMT6plex [K25]; 1xTMT6plex [N-Term]; 1xAMTzHexNAc2_10plexTMT [S13(100)]	Q8IWZ8	Q8IWZ8 [99-123]	Q8IWZ8 1xAMTzHexNAc2_10plexTMT [S111(100)]	0	3514.81	TRUE	0.267542	0.335351	0.472181	0.473293	1.05142	0.88097	0.732052	0.83552	1.17659	0.00142531	0.0137074	Up	SURP and G-patch domain-containing protein 1 OS=Homo sapiens OX=9606 GN=SUGP1 PE=1 SV=2
GGAEAMLVVNNSVLFPPSGNR	[K].GGAEAMLVVNNSVLFPPSGNR.[S]	1xDeamidated [N10]; 1xTMT6plex [N-Term]; 1xAMTzHexNAc2_10plexTMT [S/N]	Q8TCT8	Q8TCT8 [107-127]		0	3090.59	TRUE	0.128195	0.0964031	0.098338	0.120938	0.397488	0.886338	0.495691	0.370674	2.27624	0.0370973	0.0638245	Stable	Signal peptide peptidase-like 2A OS=Homo sapiens OX=9606 GN=SPPL2A PE=1 SV=2
GVSVSSSTTGLPDMTGSVYNK	[K].GVSVSSSTTGLPDMTGSVYNK.[T]	1xTMT6plex [K21]; 1xTMT6plex [N-Term]; 1xAMTzHexNAc2_10plexTMT [S5(100)]	Q5T6F2	Q5T6F2 [1002-1022]	Q5T6F2 1xAMTzHexNAc2_10plexTMT [S1006(100)]	0	3276.69	FALSE	31.1387	31.9509	28.1256	30.9751	99.4455	86.2293	92.9557	100.825	1.6348	0.000161564	0.00525084	Up	Ubiquitin-associated protein 2 OS=Homo sapiens OX=9606 GN=UBAP2 PE=1 SV=1
GLQLGQTSTATIQPSQQAQIVTR	[R].GLQLGQTSTATIQPSQQAQIVTR.[S]	1xTMT6plex [N-Term]; 1xAMTzHexNAc2_10plexTMT [S8(98.6)]	O94842	O94842 [399-421]	O94842 1xAMTzHexNAc2_10plexTMT [S406(98.6)]	0	3386.83	TRUE	0.58587	0.584159	0.348089	0.326003	5.4351	3.65167	2.00602	2.67688	2.90049	0.0273854	0.0526123	Stable	TOX high mobility group box family member 4 OS=Homo sapiens OX=9606 GN=TOX4 PE=1 SV=1
GTVQTSVDTTK	[K].GTVQTSVDTTK.[T]	1xTMT6plex [K11]; 1xTMT6plex [N-Term]; 1xAMTzHexNAc2_10plexTMT [S6(100)]	Q96Q06	Q96Q06 [699-709]	Q96Q06 1xAMTzHexNAc2_10plexTMT [S704(100)]	0	2326.27	TRUE	5.62869	2.65999	2.08958	1.58059	5.1284	6.00645	2.7027	7.54645	0.838452	0.134381	0.174442	Stable	Perilipin-4 OS=Homo sapiens OX=9606 GN=PLIN4 PE=1 SV=2
HEVSASTQSTPASSR	[K].HEVSASTQSTPASSR.[A]	1xTMT6plex [N-Term]; 1xAMTzHexNAc2_10plexTMT [S14(99.6)]	Q01082	Q01082 [2311-2325]	Q01082 1xAMTzHexNAc2_10plexTMT [S2324(99.6)]	0	2505.26	TRUE	0.0820552	0.136361	0.0822577	0.0938805	0.139766	0.175321	0.137163	0.153758	0.619113	0.0177293	0.0411573	Up	Spectrin beta chain, non-erythrocytic 1 OS=Homo sapiens OX=9606 GN=SPTBN1 PE=1 SV=2
GIASTSDPPTANIKPTPVVSTPSK	[R].GIASTSDPPTANIKPTPVVSTPSK.[V]	2xTMT6plex [K14; K24]; 1xTMT6plex [N-Term]; 1xAMTzHexNAc2_10plexTMT [T10(98.5)]	P12270	P12270 [1657-1680]	P12270 1xAMTzHexNAc2_10plexTMT [T1666(98.5)]	1	3784.11	TRUE	0.276896	0.620364	0.414541	0.309103	3.14861	2.72975	1.19495	2.63622	2.5826	0.0160173	0.0393762	Up	Nucleoprotein TPR OS=Homo sapiens OX=9606 GN=TPR PE=1 SV=3
GTVQAGVDTTK	[K].GTVQAGVDTTK.[T]	1xTMT6plex [K11]; 1xTMT6plex [N-Term]; 1xAMTzHexNAc2_10plexTMT [T]	Q96Q06	Q96Q06 [171-181]		0	2266.25	TRUE	3.16471	0.603922	0.695171	0.598587	2.1222	3.21121	1.2246	3.21846	0.949494	0.192445	0.234543	Stable	Perilipin-4 OS=Homo sapiens OX=9606 GN=PLIN4 PE=1 SV=2
GTEVNTTVIGENDPIDEVQGFLFGK	[K].GTEVNTTVIGENDPIDEVQGFLFGK.[L]	1xTMT6plex [K25]; 1xTMT6plex [N-Term]; 1xAMTzHexNAc2_10plexTMT [N/T]	Q9NYU2	Q9NYU2 [265-289]		0	3869	TRUE	0.240944	0.982693	0.977782	1.57944	0.151263	0.267047	0.408314	0.408817	-1.61369	0.100143	0.136559	Stable	UDP-glucose:glycoprotein glucosyltransferase 1 OS=Homo sapiens OX=9606 GN=UGGT1 PE=1 SV=3
GGASTTSTTPTPTPSSTSTSR	[K].GGASTTSTTPTPTPSSTSTSR.[P]	1xTMT6plex [N-Term]; 1xAMTzHexNAc2_10plexTMT [S4(100)]	Q96MY1	Q96MY1 [372-392]	Q96MY1 1xAMTzHexNAc2_10plexTMT [S375(100)]	0	2942.46	FALSE	2.31042	3.05906	2.81961	2.1	12.0605	40.975	32.4421	30.288	3.49202	0.0225515	0.047541	Up	Nucleolar protein 4-like OS=Homo sapiens OX=9606 GN=NOL4L PE=1 SV=2
GPQVSSALNLDTSK	[K].GPQVSSALNLDTSK.[F]	1xTMT6plex [K14]; 1xTMT6plex [N-Term]; 1xAMTzHexNAc2_10plexTMT [S5(100)]	Q09666	Q09666 [5599-5612]	Q09666 1xAMTzHexNAc2_10plexTMT [S5603(100)]	0	2606.42	TRUE	0.00368086	0.0165043	0.0148388	0.0167365	0.0485767	0.042803	0.039714	0.0422562	1.74377	0.000433935	0.00887647	Up	Neuroblast differentiation-associated protein AHNAK OS=Homo sapiens OX=9606 GN=AHNAK PE=1 SV=2
GTTTNATSTTTTTASTAVADAQK	[K].GTTTNATSTTTTTASTAVADAQK.[R]	1xTMT6plex [K23]; 1xTMT6plex [N-Term]; 2xAMTzHexNAc2_10plexTMT [T3(98.7); S8(98.7)]	Q9UHR5	Q9UHR5 [230-252]	Q9UHR5 2xAMTzHexNAc2_10plexTMT [T232(98.7); S237(98.7)]	0	4121.11	TRUE	0.582008	0.321036	1.03031	0.981766	27.4083	20.68	17.9814	17.2295	4.83667	0.00311649	0.018608	Up	SAP30-binding protein OS=Homo sapiens OX=9606 GN=SAP30BP PE=1 SV=1
GTTTNATSTTTTTASTAVADAQK	[K].GTTTNATSTTTTTASTAVADAQK.[R]	1xTMT6plex [K23]; 1xTMT6plex [N-Term]; 1xAMTzHexNAc2_10plexTMT [T/S/N]	Q9UHR5	Q9UHR5 [230-252]		0	3389.75	TRUE	3.20257	4.09982	3.97165	5.1636	19.4528	12.6901	16.9078	13.7515	1.93381	0.00341192	0.0192845	Up	SAP30-binding protein OS=Homo sapiens OX=9606 GN=SAP30BP PE=1 SV=1
GTTATSAQANSTPTSVASVVTSAESPASR	[K].GTTATSAQANSTPTSVASVVTSAESPASR.[Q]	1xTMT6plex [N-Term]; 1xAMTzHexNAc2_10plexTMT [T/N/S]	Q86YP4	Q86YP4 [316-344]		0	3696.86	TRUE	0.28768	1.07489	1.22336	0.708199	1.38018	1.62153	1.81303	1.27238	0.885864	0.0356863	0.0618562	Stable	Transcriptional repressor p66-alpha OS=Homo sapiens OX=9606 GN=GATAD2A PE=1 SV=1
GGNSNGALCHFPFLYNNHNYTDCTSEGR	[R].GGNSNGALCHFPFLYNNHNYTDCTSEGR.[R]	2xCarbamidomethyl [C9; C23]; 1xDeamidated [N]; 1xTMT6plex [N-Term]; 1xAMTzHexNAc2_10plexTMT [Y15(99.5)]	P02751	P02751 [412-439]	P02751 1xAMTzHexNAc2_10plexTMT [Y426(99.5)]	0	4163.86	TRUE	0.00951959	0.00647899	0.0103198	0.0113707	0.01911	0.0286567	0.0201867	0.0194329	1.21326	0.00677008	0.0264096	Up	Fibronectin OS=Homo sapiens OX=9606 GN=FN1 PE=1 SV=5
GGNSNGALCHFPFLYNNHNYTDCTSEGR	[R].GGNSNGALCHFPFLYNNHNYTDCTSEGR.[R]	2xCarbamidomethyl [C9; C23]; 1xTMT6plex [N-Term]; 1xAMTzHexNAc2_10plexTMT [Y15(99.6)]	P02751	P02751 [412-439]	P02751 1xAMTzHexNAc2_10plexTMT [Y426(99.6)]	0	4162.88	TRUE	0.00173742	0.00133724	0.0027933	0.00245651	0.00544364	0.0196332	0.0128095	0.0130763	2.61401	0.0339318	0.0601891	Stable	Fibronectin OS=Homo sapiens OX=9606 GN=FN1 PE=1 SV=5
GGNSNGALCHFPFLYNNHNYTDCTSEGR	[R].GGNSNGALCHFPFLYNNHNYTDCTSEGR.[R]	2xCarbamidomethyl [C9; C23]; 3xDeamidated [N3; N5; N16]; 1xTMT6plex [N-Term]; 1xAMTzHexNAc2_10plexTMT [Y15(99.4)]	P02751	P02751 [412-439]	P02751 1xAMTzHexNAc2_10plexTMT [Y426(99.4)]	0	4165.83	TRUE	0.00180513	0.00140057	0.00230464	0.0023943	0.0185495	0.00310767	0.00282241	0.00261278	1.77712	0.309253	0.355777	Stable	Fibronectin OS=Homo sapiens OX=9606 GN=FN1 PE=1 SV=5
GGLPVSQSQEIFSSLQPFR	[R].GGLPVSQSQEIFSSLQPFR.[S]	1xTMT6plex [N-Term]; 1xAMTzHexNAc2_10plexTMT [S6(100)]	Q5JSZ5	Q5JSZ5 [1977-1995]	Q5JSZ5 1xAMTzHexNAc2_10plexTMT [S1982(100)]	0	3037.6	TRUE	0.907297	0.826753	2.34304	1.06001	10.1226	10.9293	7.30107	7.52988	2.80427	0.00160528	0.0144602	Up	Protein PRRC2B OS=Homo sapiens OX=9606 GN=PRRC2B PE=1 SV=2
GGTPGSGAAAAAGSKPPPSSSASASSSSSSFAQQR	[R].GGTPGSGAAAAAGSKPPPSSSASASSSSSSFAQQR.[F]	1xTMT6plex [K15]; 1xTMT6plex [N-Term]; 1xAMTzHexNAc2_10plexTMT [S14(100)]	O14497	O14497 [236-270]	O14497 1xAMTzHexNAc2_10plexTMT [S249(100)]	1	4283.14	TRUE	0.0295197	0.0612775			0.553124	0.844305	0.297445	0.590334	3.65353	0.0171727	0.0404626	Up	AT-rich interactive domain-containing protein 1A OS=Homo sapiens OX=9606 GN=ARID1A PE=1 SV=3
TEAPQASPLAK	[K].TEAPQASPLAK.[P]	1xTMT6plex [K11]; 1xTMT6plex [N-Term]; 1xAMTzHexNAc2_10plexTMT [T1(100)]	Q8IY33	Q8IY33 [488-498]	Q8IY33 1xAMTzHexNAc2_10plexTMT [T488(100)]	0	2302.28	TRUE	18.4402	6.4945	3.02532	11.7015	32.9477	33.1049	18.1486	46.5215	1.7207	0.0204726	0.0458868	Up	MICAL-like protein 2 OS=Homo sapiens OX=9606 GN=MICALL2 PE=1 SV=1
TEAPAPASSTPQEPWPGPTAPSPTSRPPWAVDPAFAER	[R].TEAPAPASSTPQEPWPGPTAPSPTSRPPWAVDPAFAER.[Y]	1xTMT6plex [N-Term]; 1xAMTzHexNAc2_10plexTMT [T/S]	Q9NR12	Q9NR12 [196-233]		1	4914.44	TRUE	0.377577	0.566649	0.280733	0.723889	0.442885	0.837395	0.222806	0.336568	-0.083186	0.875328	0.893659	Stable	PDZ and LIM domain protein 7 OS=Homo sapiens OX=9606 GN=PDLIM7 PE=1 SV=1
TDAPTPGSNSTPGLRPVPGKPPGVDPLASSLR	[R].TDAPTPGSNSTPGLRPVPGKPPGVDPLASSLR.[T]	1xTMT6plex [K20]; 1xTMT6plex [N-Term]; 1xAMTzHexNAc2_10plexTMT [T1(100)]	Q04727	Q04727 [330-361]	Q04727 1xAMTzHexNAc2_10plexTMT [T330(100)]	2	4328.34	FALSE	22.2666	14.3665	13.7297	17.037	207.456	103.516	35.4538	162.296	2.91606	0.059246	0.0927949	Stable	Transducin-like enhancer protein 4 OS=Homo sapiens OX=9606 GN=TLE4 PE=1 SV=3
CVCDPGYTGEDCGTR	[R].CVCDPGYTGEDCGTR.[S]	3xCarbamidomethyl [C1; C3; C12]; 1xTMT6plex [N-Term]; 1xAMTzHexNAc2_10plexTMT [T8(100)]	P22105	P22105 [326-340]	P22105 1xAMTzHexNAc2_10plexTMT [T333(100)]	0	2707.18	TRUE	0.446509	0.279865	0.416445	0.432714	1.57328	6.36064	7.93682	1.98449	3.50243	0.0826563	0.12052	Stable	Tenascin-X OS=Homo sapiens OX=9606 GN=TNXB PE=1 SV=5
TAPVASTPSSTPIPALSPPTK	[K].TAPVASTPSSTPIPALSPPTK.[V]	1xTMT6plex [K21]; 1xTMT6plex [N-Term]; 1xAMTzHexNAc2_10plexTMT [S6(100)]	Q7Z3K3	Q7Z3K3 [429-449]	Q7Z3K3 1xAMTzHexNAc2_10plexTMT [S434(100)]	0	3209.79	TRUE	2.35388	1.0065	4.12872	1.59338	2.67761	4.1863	3.48995	3.1527	0.572502	0.209447	0.251337	Stable	Pogo transposable element with ZNF domain OS=Homo sapiens OX=9606 GN=POGZ PE=1 SV=2
CTCPPGYTGLR	[R].CTCPPGYTGLR.[C]	2xCarbamidomethyl [C1; C3]; 1xTMT6plex [N-Term]; 1xAMTzHexNAc2_10plexTMT [T8(100)]	Q9UM47	Q9UM47 [1191-1201]	Q9UM47 1xAMTzHexNAc2_10plexTMT [T1198(100)]	0	2242.1	TRUE	6.94887	6.99088	2.99308	2.79255	54.3334	46.1941	40.23	76.2123	3.45937	0.00744467	0.0280687	Up	Neurogenic locus notch homolog protein 3 OS=Homo sapiens OX=9606 GN=NOTCH3 PE=1 SV=2
AVSTVVVTTAPSPK	[K].AVSTVVVTTAPSPK.[Q]	1xTMT6plex [K14]; 1xTMT6plex [N-Term]; 1xAMTzHexNAc2_10plexTMT [T8(99.2)]	Q6P4R8	Q6P4R8 [1280-1293]	Q6P4R8 1xAMTzHexNAc2_10plexTMT [T1287(99.2)]	0	2546.46	FALSE	48.0175	51.3176	55.0906	50.3703	74.8541	78.538	71.1375	80.0347	0.572559	9.23137e-05	0.00434654	Stable	Nuclear factor related to kappa-B-binding protein OS=Homo sapiens OX=9606 GN=NFRKB PE=1 SV=2
TLPSTSSSGSK	[R].TLPSTSSSGSK.[R]	1xTMT6plex [K11]; 1xTMT6plex [N-Term]; 1xAMTzHexNAc2_10plexTMT [S6(99.7)]	P08651	P08651 [270-280]	P08651 1xAMTzHexNAc2_10plexTMT [S275(99.7)]	0	2241.22	TRUE	0.81303	0.448965	0.583784	0.804959	2.54679	1.7586	1.28814	2.1133	1.53974	0.0133496	0.0362231	Up	Nuclear factor 1 C-type OS=Homo sapiens OX=9606 GN=NFIC PE=1 SV=2
TISTSDPAEVLVK	[K].TISTSDPAEVLVK.[N]	1xTMT6plex [K13]; 1xTMT6plex [N-Term]; 1xAMTzHexNAc2_10plexTMT [S5(99.6)]	Q86UE4	Q86UE4 [492-504]	Q86UE4 1xAMTzHexNAc2_10plexTMT [S496(99.6)]	0	2549.43	TRUE	0.352389	0.40039	0.431699	0.677188	1.21629	1.44373	0.819961	0.994034	1.26498	0.00975182	0.0312238	Up	Protein LYRIC OS=Homo sapiens OX=9606 GN=MTDH PE=1 SV=2
TLTAAAVSGAQPILSK	[R].TLTAAAVSGAQPILSK.[L]	1xTMT6plex [K16]; 1xTMT6plex [N-Term]; 1xAMTzHexNAc2_10plexTMT [S8(100)]	O60664	O60664 [69-84]	O60664 1xAMTzHexNAc2_10plexTMT [S76(100)]	0	2717.56	TRUE	0.12198	0.431005	0.220817	0.209577	0.256327	0.219247	0.212712	0.259564	-0.0530874	0.901956	0.916049	Stable	Perilipin-3 OS=Homo sapiens OX=9606 GN=PLIN3 PE=1 SV=3
VTGPQATTGTPLVTMRPASQAGK	[K].VTGPQATTGTPLVTMRPASQAGK.[A]	1xTMT6plex [K23]; 1xTMT6plex [N-Term]; 1xAMTzHexNAc2_10plexTMT [T/S]	P51610	P51610 [489-511]		1	3458.89	TRUE	0.0764025	0.134526	0.109742	0.138905	0.320554	0.239717	0.16406	0.244086	1.07533	0.0206676	0.0460593	Up	Host cell factor 1 OS=Homo sapiens OX=9606 GN=HCFC1 PE=1 SV=2
DSDFSLPPGSASGPTGSPVVK	[K].DSDFSLPPGSASGPTGSPVVK.[L]	1xTMT6plex [K21]; 1xTMT6plex [N-Term]; 1xAMTzHexNAc2_10plexTMT [S5(99.5)]	Q5JSZ5	Q5JSZ5 [1792-1812]	Q5JSZ5 1xAMTzHexNAc2_10plexTMT [S1796(99.5)]	0	3191.67	TRUE	3.48566	2.73923	7.44454	2.59416	4.46056	6.54114	9.70358	6.68418	0.751974	0.12739	0.16728	Stable	Protein PRRC2B OS=Homo sapiens OX=9606 GN=PRRC2B PE=1 SV=2
DSDESGDKTTR	[R].DSDESGDKTTR.[S]	1xTMT6plex [K8]; 1xTMT6plex [N-Term]; 1xAMTzHexNAc2_10plexTMT [T/S]	Q5JTV8	Q5JTV8 [241-251]		1	2400.21	TRUE	0.185248	0.154697	0.198046	0.236301	0.217144	0.247108	0.32337	0.271997	0.452596	0.0473077	0.0771967	Stable	Torsin-1A-interacting protein 1 OS=Homo sapiens OX=9606 GN=TOR1AIP1 PE=1 SV=2
SPILSSSASTSTLSSAK	[K].SPILSSSASTSTLSSAK.[P]	1xTMT6plex [K17]; 1xTMT6plex [N-Term]; 1xAMTzHexNAc2_10plexTMT [T/S]	Q8IWB9	Q8IWB9 [170-186]		0	2813.53	TRUE	3.91306	2.03063	4.58795	2.30825	9.36365	8.52979	4.39392	8.89911	1.28029	0.0193636	0.0439059	Up	Testis-expressed protein 2 OS=Homo sapiens OX=9606 GN=TEX2 PE=1 SV=2
SPILSSSASTSTLSSAK	[K].SPILSSSASTSTLSSAK.[P]	1xTMT6plex [K17]; 1xTMT6plex [N-Term]; 2xAMTzHexNAc2_10plexTMT [S6(99.2); S7(100)]	Q8IWB9	Q8IWB9 [170-186]	Q8IWB9 2xAMTzHexNAc2_10plexTMT [S175(99.2); S176(100)]	0	3544.9	TRUE	0.676647	0.343014	0.466118	0.180386	12.2905	10.1714	2.48183	5.7831	4.2049	0.0454845	0.074848	Stable	Testis-expressed protein 2 OS=Homo sapiens OX=9606 GN=TEX2 PE=1 SV=2
SPITIITTK	[K].SPITIITTK.[V]	1xTMT6plex [K9]; 1xTMT6plex [N-Term]; 1xAMTzHexNAc2_10plexTMT [T/S]	P51610	P51610 [794-802]		0	2163.28	TRUE	0.177223	0.134526	0.0978294		2.24004	2.14601	1.04099	1.84763	3.73563	0.00828623	0.0298057	Up	Host cell factor 1 OS=Homo sapiens OX=9606 GN=HCFC1 PE=1 SV=2
DNPKPNVSEALR	[R].DNPKPNVSEALR.[S]	1xTMT6plex [K4]; 1xTMT6plex [N-Term]; 1xAMTzHexNAc2_10plexTMT [S8(100)]	P82909	P82909 [30-41]	P82909 1xAMTzHexNAc2_10plexTMT [S37(100)]	1	2529.39	TRUE	0.546385	0.865528	0.872109	1.19558	1.0896	1.13252	1.00595	1.09651	0.313643	0.209327	0.251337	Stable	Alpha-ketoglutarate dehydrogenase component 4 OS=Homo sapiens OX=9606 GN=MRPS36 PE=1 SV=2
DVNCSVMGPQEK	[R].DVNCSVMGPQEK.[K]	1xCarbamidomethyl [C4]; 1xOxidation [M7]; 1xTMT6plex [K12]; 1xTMT6plex [N-Term]; 1xAMTzHexNAc2_10plexTMT [S5(99.7)]	P53634	P53634 [51-62]	P53634 1xAMTzHexNAc2_10plexTMT [S55(99.7)]	0	2569.28	TRUE	0.0938492	0.123156	0.206043	0.198006	0.664947	0.8198	0.825952	0.603644	2.23038	0.000496103	0.00887647	Up	Dipeptidyl peptidase 1 OS=Homo sapiens OX=9606 GN=CTSC PE=1 SV=2
SLVPQVSQATGVQLPGK	[R].SLVPQVSQATGVQLPGK.[T]	1xTMT6plex [K17]; 1xTMT6plex [N-Term]; 1xAMTzHexNAc2_10plexTMT [T10(100)]	Q96L91	Q96L91 [2728-2744]	Q96L91 1xAMTzHexNAc2_10plexTMT [T2737(100)]	0	2898.65	FALSE	57.8713	48.9288	45.798	36.7636	105.037	87.3359	71.789	97.225	0.932399	0.00379249	0.0199335	Up	E1A-binding protein p400 OS=Homo sapiens OX=9606 GN=EP400 PE=1 SV=4
DLVGEFICECPSGYTGQR	[K].DLVGEFICECPSGYTGQR.[C]	2xCarbamidomethyl [C8; C10]; 1xTMT6plex [N-Term]; 1xAMTzHexNAc2_10plexTMT [S/Y/T]	Q4LDE5	Q4LDE5 [1248-1265]		0	3048.44	FALSE	110.057	83.3885	58.4074	60.1083	63.1487	82.3624	100.65	147.87	0.336945	0.388405	0.434035	Stable	Sushi, von Willebrand factor type A, EGF and pentraxin domain-containing protein 1 OS=Homo sapiens OX=9606 GN=SVEP1 PE=1 SV=3
GTDDLNPVTSTPAK	[K].GTDDLNPVTSTPAK.[P]	1xTMT6plex [K14]; 1xTMT6plex [N-Term]; 1xAMTzHexNAc2_10plexTMT [T/S/N]	Q6NXT4	Q6NXT4 [366-379]		0	2605.39	FALSE	26.7631	34.1122	32.6666	30.9751	47.5447	98.9875	94.3347	86.9253	1.39644	0.0216156	0.0462081	Up	Zinc transporter 6 OS=Homo sapiens OX=9606 GN=SLC30A6 PE=1 SV=2
DGSASPAVTK	[K].DGSASPAVTK.[D]	1xTMT6plex [K10]; 1xTMT6plex [N-Term]; 1xAMTzHexNAc2_10plexTMT [T9(100)]	Q96RL7	Q96RL7 [1344-1353]	Q96RL7 1xAMTzHexNAc2_10plexTMT [T1352(100)]	0	2122.16	TRUE	7.90337	3.95119	7.43903	5.05095	9.80674	10.556	12.732	15.9517	1.01055	0.0126136	0.035138	Up	Intermembrane lipid transfer protein VPS13A OS=Homo sapiens OX=9606 GN=VPS13A PE=1 SV=2
GTTASATSAASAASSSSSSFQPSPENCR	[K].GTTASATSAASAASSSSSSFQPSPENCR.[Q]	1xCarbamidomethyl [C27]; 1xTMT6plex [N-Term]; 1xAMTzHexNAc2_10plexTMT [S/T/N]	Q5TGY3	Q5TGY3 [1073-1100]		0	3664.7	FALSE	16.5285	22.4238	19.2498	22.4025	25.8979	31.6129	51.1875	39.107	0.874761	0.0501054	0.0804161	Stable	Transcription factor Gibbin OS=Homo sapiens OX=9606 GN=AHDC1 PE=1 SV=1
SYVTTSTR	[R].SYVTTSTR.[T]	1xTMT6plex [N-Term]; 1xAMTzHexNAc2_10plexTMT [S6(99.8)]	P08670	P08670 [29-36]	P08670 1xAMTzHexNAc2_10plexTMT [S34(99.8)]	0	1874.98	TRUE	0.00349997	0.00920137	0.00516968	0.0146849	0.0043229	0.00583261	0.00511202	0.0067541	-0.563998	0.37083	0.417988	Stable	Vimentin OS=Homo sapiens OX=9606 GN=VIM PE=1 SV=4
SVQCLYTSSAFPSGK	[R].SVQCLYTSSAFPSGK.[P]	1xCarbamidomethyl [C4]; 1xTMT6plex [K15]; 1xTMT6plex [N-Term]; 1xAMTzHexNAc2_10plexTMT [Y/T/S]	O75376	O75376 [1877-1891]		0	2821.46	FALSE	60.2399	45.9904	47.9602	56.3556	140.886	162.481	144.277	233.215	1.69322	0.0110064	0.0330193	Up	Nuclear receptor corepressor 1 OS=Homo sapiens OX=9606 GN=NCOR1 PE=1 SV=2
SVLQQPSVNTSIGQPLPSTQLYLR	[K].SVLQQPSVNTSIGQPLPSTQLYLR.[Q]	1xTMT6plex [N-Term]; 1xAMTzHexNAc2_10plexTMT [S/T/N/Y]	Q9HC78	Q9HC78 [455-478]		0	3586.95	TRUE	0.89986	0.445554	0.479327	0.48812	0.766952	1.38842	0.967006	1.79747	1.08894	0.0580613	0.0920484	Stable	Zinc finger and BTB domain-containing protein 20 OS=Homo sapiens OX=9606 GN=ZBTB20 PE=1 SV=3
STAPVMDLLGLDAPVACSIANSK	[K].STAPVMDLLGLDAPVACSIANSK.[T]	1xCarbamidomethyl [C17]; 1xOxidation [M6]; 1xTMT6plex [K23]; 1xTMT6plex [N-Term]; 1xAMTzHexNAc2_10plexTMT [S18(100)]	Q8WU79	Q8WU79 [180-202]	Q8WU79 1xAMTzHexNAc2_10plexTMT [S197(100)]	0	3535.86	TRUE	0.238437	0.235442	0.204471	0.40325	0.487388	0.370424	0.219175	0.280234	0.327489	0.387715	0.434035	Stable	Stromal membrane-associated protein 2 OS=Homo sapiens OX=9606 GN=SMAP2 PE=1 SV=1
STELSSTSVPFSAAS	[K].STELSSTSVPFSAAS.[-]	1xTMT6plex [N-Term]; 1xAMTzHexNAc2_10plexTMT [S15(100)]	O60675	O60675 [142-156]	O60675 1xAMTzHexNAc2_10plexTMT [S156(100)]	0	2431.22	FALSE	133.317	126.48	95.569	115.912	135.193	193.493	210.405	206.779	0.662344	0.0212699	0.0461697	Up	Transcription factor MafK OS=Homo sapiens OX=9606 GN=MAFK PE=1 SV=1
STFSFSMTKPSEK	[K].STFSFSMTKPSEK.[E]	2xTMT6plex [K9; K13]; 1xTMT6plex [N-Term]; 1xAMTzHexNAc2_10plexTMT [T8(99.1)]	P49790	P49790 [1149-1161]	P49790 1xAMTzHexNAc2_10plexTMT [T1156(99.1)]	1	2895.56	TRUE	0.499214	0.491587	1.02154	1.00207	4.28854	3.193	2.35122	3.43961	2.13848	0.00441432	0.0212542	Up	Nuclear pore complex protein Nup153 OS=Homo sapiens OX=9606 GN=NUP153 PE=1 SV=2
STPVTSAVQIPEVK	[K].STPVTSAVQIPEVK.[Q]	1xTMT6plex [K14]; 1xTMT6plex [N-Term]; 1xAMTzHexNAc2_10plexTMT [T/S]	Q96KR1	Q96KR1 [528-541]		0	2645.5	TRUE	1.60773	2.01133	0.447657	0.709893	1.10522	0.977344	0.915515	0.91347	-0.288246	0.600107	0.642972	Stable	Zinc finger RNA-binding protein OS=Homo sapiens OX=9606 GN=ZFR PE=1 SV=2
STSQGSINSPVYSR	[R].STSQGSINSPVYSR.[H]	1xTMT6plex [N-Term]; 1xAMTzHexNAc2_10plexTMT [T2(99.6)]	O14639	O14639 [450-463]	O14639 1xAMTzHexNAc2_10plexTMT [T451(99.6)]	0	2443.25	TRUE	0.280786	0.411557	0.271816	0.460987	1.02983	1.24797	1.34912	1.47173	1.83901	0.000576313	0.0093787	Up	Actin-binding LIM protein 1 OS=Homo sapiens OX=9606 GN=ABLIM1 PE=1 SV=3
GYVCLCPLGYTGLK	[R].GYVCLCPLGYTGLK.[C]	2xCarbamidomethyl [C4; C6]; 1xTMT6plex [K14]; 1xTMT6plex [N-Term]; 1xAMTzHexNAc2_10plexTMT [Y/T]	Q4LDE5	Q4LDE5 [1214-1227]		0	2790.48	FALSE	163.703	129.306	75.2013	83.4791	93.55	83.2731	101.958	203.515	0.0945878	0.833584	0.85552	Stable	Sushi, von Willebrand factor type A, EGF and pentraxin domain-containing protein 1 OS=Homo sapiens OX=9606 GN=SVEP1 PE=1 SV=3
ALLPFDNLHDDPCLLTNR	[R].ALLPFDNLHDDPCLLTNR.[S]	1xCarbamidomethyl [C13]; 1xTMT6plex [N-Term]; 1xAMTzHexNAc2_10plexTMT [T/N]	P05164	P05164 [375-392]		0	3084.58	TRUE	0.00182277	0.00171822	0.00722818	0.0033043	0.176867	0.132405	0.0508888	0.0662671	4.92125	0.0389728	0.0663729	Stable	Myeloperoxidase OS=Homo sapiens OX=9606 GN=MPO PE=1 SV=1
VGAVAAATS	[K].VGAVAAATS.[-]	1xTMT6plex [N-Term]; 1xAMTzHexNAc2_10plexTMT [T8(99.8)]	Q13310	Q13310 [636-644]	Q13310 1xAMTzHexNAc2_10plexTMT [T643(99.8)]	0	1706.93	TRUE	0.105379	0.104791	0.26606	0.134816	0.602702	0.3171	0.198468	0.298185	1.21293	0.0991366	0.136559	Stable	Polyadenylate-binding protein 4 OS=Homo sapiens OX=9606 GN=PABPC4 PE=1 SV=1
VQMTSPSSTGSPMFK	[K].VQMTSPSSTGSPMFK.[F]	2xOxidation [M3; M13]; 1xTMT6plex [K15]; 1xTMT6plex [N-Term]; 1xAMTzHexNAc2_10plexTMT [T4(98.7)]	P49790	P49790 [512-526]	P49790 1xAMTzHexNAc2_10plexTMT [T515(98.7)]	0	2806.42	TRUE	1.84053	1.29722	2.16282	2.33257	2.76683	2.31779	1.48182	2.15086	0.191605	0.469424	0.515705	Stable	Nuclear pore complex protein Nup153 OS=Homo sapiens OX=9606 GN=NUP153 PE=1 SV=2
AGPVVVVAPGPPVTTATSAPVTLVAPGEAR	[R].AGPVVVVAPGPPVTTATSAPVTLVAPGEAR.[P]	1xTMT6plex [N-Term]; 1xAMTzHexNAc2_10plexTMT [T14(99.5)]	Q4KMP7	Q4KMP7 [30-59]	Q4KMP7 1xAMTzHexNAc2_10plexTMT [T43(99.5)]	0	3742.08	TRUE	0.613572	0.931185	1.06875	0.650891	3.38319	3.00264	1.51019	1.72529	1.55942	0.0379805	0.0649667	Stable	TBC1 domain family member 10B OS=Homo sapiens OX=9606 GN=TBC1D10B PE=1 SV=3
VSCPIMPCSNATVPDGECCPR	[K].VSCPIMPCSNATVPDGECCPR.[C]	4xCarbamidomethyl [C3; C8; C18; C19]; 1xOxidation [M6]; 1xTMT6plex [N-Term]; 1xAMTzHexNAc2_10plexTMT [S/N/T]	P07996	P07996 [351-371]		0	3383.52	TRUE	0.0313268	0.0133957	0.0425362	0.0752421	0.256122	2.45261	0.780913	0.361148	4.56663	0.167957	0.207288	Stable	Thrombospondin-1 OS=Homo sapiens OX=9606 GN=THBS1 PE=1 SV=2
VSESPSPVTTNTPAQFASVSPTVPEFLK	[K].VSESPSPVTTNTPAQFASVSPTVPEFLK.[T]	1xTMT6plex [K28]; 1xTMT6plex [N-Term]; 1xAMTzHexNAc2_10plexTMT [S18(100)]	Q9ULH7	Q9ULH7 [206-233]	Q9ULH7 1xAMTzHexNAc2_10plexTMT [S223(100)]	0	4107.17	FALSE	19.4928	11.5543	12.4193	15.8566	38.8593	42.3991	31.444	33.293	1.29926	0.000650854	0.00975031	Up	Myocardin-related transcription factor B OS=Homo sapiens OX=9606 GN=MRTFB PE=1 SV=3
AHPPVTSAPLSPPQPNDLYK	[K].AHPPVTSAPLSPPQPNDLYK.[N]	1xTMT6plex [K20]; 1xTMT6plex [N-Term]; 1xAMTzHexNAc2_10plexTMT [T/S/N/Y]	Q4VCS5	Q4VCS5 [190-209]		0	3318.79	FALSE	32.3547	30.9241	24.4303	22.7364	115.75	62.15	52.8753	43.9036	1.31441	0.082819	0.12052	Stable	Angiomotin OS=Homo sapiens OX=9606 GN=AMOT PE=1 SV=1
VTKEDATAGTR	[R].VTKEDATAGTR.[K]	1xTMT6plex [K3]; 1xTMT6plex [N-Term]; 1xAMTzHexNAc2_10plexTMT [T2(100)]	Q14117	Q14117 [504-514]	Q14117 1xAMTzHexNAc2_10plexTMT [T505(100)]	1	2338.28	TRUE	0.0017664	0.00123178	0.00221377	0.00173244	0.0153361	0.0155146	0.0158801	0.0235189	3.33857	0.0039045	0.0199335	Up	Dihydropyrimidinase OS=Homo sapiens OX=9606 GN=DPYS PE=1 SV=1
VSTSSQESK	[R].VSTSSQESK.[T]	1xTMT6plex [K9]; 1xTMT6plex [N-Term]; 1xAMTzHexNAc2_10plexTMT [S2(100)]	Q6PJT7	Q6PJT7 [131-139]	Q6PJT7 1xAMTzHexNAc2_10plexTMT [S132(100)]	0	2142.15	TRUE	0.39889	0.419225	0.452894	0.46343	0.800149	1.17871	1.44037	1.33919	1.45601	0.0120709	0.0343626	Up	Zinc finger CCCH domain-containing protein 14 OS=Homo sapiens OX=9606 GN=ZC3H14 PE=1 SV=1
VTAPDVDLHLK	[K].VTAPDVDLHLK.[A]	1xTMT6plex [K11]; 1xTMT6plex [N-Term]; 1xAMTzHexNAc2_10plexTMT [T2(100)]	Q09666	Q09666 [4916-4926]	Q09666 1xAMTzHexNAc2_10plexTMT [T4917(100)]	0	2397.36	TRUE	0.00322231	0.0111169	0.0121581	0.00817475	0.0172829	0.0200277	0.0201188	0.0138443	1.0396	0.0120153	0.0343626	Up	Neuroblast differentiation-associated protein AHNAK OS=Homo sapiens OX=9606 GN=AHNAK PE=1 SV=2
VTGPQATTGTPLVTMR	[K].VTGPQATTGTPLVTMR.[P]	1xTMT6plex [N-Term]; 1xAMTzHexNAc2_10plexTMT [T7(100)]	P51610	P51610 [489-504]	P51610 1xAMTzHexNAc2_10plexTMT [T495(100)]	0	2590.39	TRUE	0.209026	0.243092	0.156808	0.183613	1.25404	1.15165	0.738923	1.08859	2.4172	0.00393559	0.0199335	Up	Host cell factor 1 OS=Homo sapiens OX=9606 GN=HCFC1 PE=1 SV=2
VTGPQATTGTPLVTMR	[K].VTGPQATTGTPLVTMR.[P]	1xOxidation [M15]; 1xTMT6plex [N-Term]; 1xAMTzHexNAc2_10plexTMT [T7(100)]	P51610	P51610 [489-504]	P51610 1xAMTzHexNAc2_10plexTMT [T495(100)]	0	2606.38	TRUE	0.121851	0.0669177	0.0700769	0.0660897	1.03068	0.997091	0.479667	0.896848	3.38913	0.00858376	0.0301591	Up	Host cell factor 1 OS=Homo sapiens OX=9606 GN=HCFC1 PE=1 SV=2
HEEGHMLNCTCFGQGR	[R].HEEGHMLNCTCFGQGR.[G]	2xCarbamidomethyl [C9; C11]; 1xOxidation [M6]; 1xTMT6plex [N-Term]; 1xAMTzHexNAc2_10plexTMT [N/T]	P02751	P02751 [535-550]		0	2909.31	TRUE	0.00111054	0.000834808	0.00196845	0.00208477	0.00281119	0.00493417	0.00304645	0.00395982	1.29819	0.0120158	0.0343626	Up	Fibronectin OS=Homo sapiens OX=9606 GN=FN1 PE=1 SV=5
VMVAPISGSVTTGTK	[K].VMVAPISGSVTTGTK.[M]	1xTMT6plex [K15]; 1xTMT6plex [N-Term]; 1xAMTzHexNAc2_10plexTMT [S7(100)]	Q12830	Q12830 [2075-2089]	Q12830 1xAMTzHexNAc2_10plexTMT [S2081(100)]	0	2637.47	FALSE	25.822	30.9241	23.5354	24.2498	65.3612	74.35	50.9131	73.0572	1.33486	0.00321425	0.0186266	Up	Nucleosome-remodeling factor subunit BPTF OS=Homo sapiens OX=9606 GN=BPTF PE=1 SV=3
VPLLHCDLINPGAQNISNCTYADRPGR	[R].VPLLHCDLINPGAQNISNCTYADRPGR.[R]	2xCarbamidomethyl [C6; C19]; 1xTMT6plex [N-Term]; 1xAMTzHexNAc2_10plexTMT [N/S/T/Y]	P12724	P12724 [105-131]		1	4012.02	TRUE	0.00724264	0.0119566	0.0544861	0.0406751	0.333615	0.331404	0.0175213	0.156237	2.8747	0.0969645	0.135058	Stable	Eosinophil cationic protein OS=Homo sapiens OX=9606 GN=RNASE3 PE=1 SV=2
VPMSTAGQTSR	[K].VPMSTAGQTSR.[G]	1xTMT6plex [N-Term]; 1xAMTzHexNAc2_10plexTMT [T5(100)]	Q7Z6J0	Q7Z6J0 [516-526]	Q7Z6J0 1xAMTzHexNAc2_10plexTMT [T520(100)]	0	2095.08	FALSE	12.4704	24.2001	14.4676	16.3498	157.364	252.556	150.606	198.104	3.4907	0.00484573	0.0230468	Up	E3 ubiquitin-protein ligase SH3RF1 OS=Homo sapiens OX=9606 GN=SH3RF1 PE=1 SV=2
VPTTLMPVNTVALK	[K].VPTTLMPVNTVALK.[V]	1xTMT6plex [K14]; 1xTMT6plex [N-Term]; 1xAMTzHexNAc2_10plexTMT [T10(100)]	Q7Z434	Q7Z434 [298-311]	Q7Z434 1xAMTzHexNAc2_10plexTMT [T307(100)]	0	2673.55	TRUE	1.01979	2.72358	1.31123	2.32518	1.13637	0.713439	0.713582	0.79574	-1.13549	0.0857038	0.122434	Stable	Mitochondrial antiviral-signaling protein OS=Homo sapiens OX=9606 GN=MAVS PE=1 SV=2
ANNNAAVAPTTCPLQPVTDPFAFSR	[R].ANNNAAVAPTTCPLQPVTDPFAFSR.[Q]	1xCarbamidomethyl [C12]; 1xTMT6plex [N-Term]; 1xAMTzHexNAc2_10plexTMT [T10(99.5)]	O15027	O15027 [35-59]	O15027 1xAMTzHexNAc2_10plexTMT [T44(99.5)]	0	3619.82	TRUE	0.255618	0.229176	0.310971	0.329914	0.188105	0.114612	0.27086	0.210759	-0.521251	0.0807668	0.118864	Stable	Protein transport protein Sec16A OS=Homo sapiens OX=9606 GN=SEC16A PE=1 SV=4
TTNYSTVPQK	[K].TTNYSTVPQK.[Q]	1xTMT6plex [K10]; 1xTMT6plex [N-Term]; 1xAMTzHexNAc2_10plexTMT [T2(99.8)]	Q6PJT7	Q6PJT7 [369-378]	Q6PJT7 1xAMTzHexNAc2_10plexTMT [T370(99.8)]	0	2328.26	TRUE	1.10702	2.45741	1.46759	1.35252	4.26598	8.33338	4.08472	6.81624	1.88003	0.0210888	0.0461697	Up	Zinc finger CCCH domain-containing protein 14 OS=Homo sapiens OX=9606 GN=ZC3H14 PE=1 SV=1
VVTTTDIVIPGLNSSTDVQAR	[K].VVTTTDIVIPGLNSSTDVQAR.[I]	1xTMT6plex [N-Term]; 2xAMTzHexNAc2_10plexTMT [T4(99.2); T5(100)]	Q9Y4B4	Q9Y4B4 [1071-1091]	Q9Y4B4 2xAMTzHexNAc2_10plexTMT [T1074(99.2); T1075(100)]	0	3878.06	FALSE	33.2184	22.3636	28.6344	28.6699	79.2749	59.7422	56.7264	62.0173	1.19116	0.00253122	0.0170883	Up	Helicase ARIP4 OS=Homo sapiens OX=9606 GN=RAD54L2 PE=1 SV=4
AQSTPSPALPPDTK	[R].AQSTPSPALPPDTK.[A]	1xTMT6plex [K14]; 1xTMT6plex [N-Term]; 1xAMTzHexNAc2_10plexTMT [T13(100)]	Q96T58	Q96T58 [2510-2523]	Q96T58 1xAMTzHexNAc2_10plexTMT [T2522(100)]	0	2599.42	FALSE	168.769	158.336	146.749	160.754	434.617	699.538	505.202	749.391	1.91232	0.010034	0.0313896	Up	Msx2-interacting protein OS=Homo sapiens OX=9606 GN=SPEN PE=1 SV=1
TMAVTPGTTTLPATVK	[K].TMAVTPGTTTLPATVK.[V]	1xOxidation [M2]; 1xTMT6plex [K16]; 1xTMT6plex [N-Term]; 1xAMTzHexNAc2_10plexTMT [T1(100)]	P51610	P51610 [579-594]	P51610 1xAMTzHexNAc2_10plexTMT [T579(100)]	0	2794.55	TRUE	0.189111	0.219856	0.239517	0.206777	0.44166	0.331727	0.258794	0.357705	0.700529	0.0336904	0.0601891	Stable	Host cell factor 1 OS=Homo sapiens OX=9606 GN=HCFC1 PE=1 SV=2
VTGPQATTGTPLVTMRPASQAGK	[K].VTGPQATTGTPLVTMRPASQAGK.[A]	1xOxidation [M15]; 1xTMT6plex [K23]; 1xTMT6plex [N-Term]; 1xAMTzHexNAc2_10plexTMT [T14(100)]	P51610	P51610 [489-511]	P51610 1xAMTzHexNAc2_10plexTMT [T502(100)]	1	3474.88	TRUE	0.116327	0.0774814	0.106638	0.0948321	0.633372	0.656005	0.381082	0.486713	2.4482	0.00598301	0.0248231	Up	Host cell factor 1 OS=Homo sapiens OX=9606 GN=HCFC1 PE=1 SV=2
TPAPATTTSHNPLANILSK	[K].TPAPATTTSHNPLANILSK.[V]	1xTMT6plex [K19]; 1xTMT6plex [N-Term]; 1xAMTzHexNAc2_10plexTMT [N/S/T]	Q5VT52	Q5VT52 [495-513]		0	3123.72	TRUE	3.6534	1.44948	1.27748	1.0991	5.68058	4.87852	2.94528	3.99583	1.22637	0.0244682	0.049701	Up	Regulation of nuclear pre-mRNA domain-containing protein 2 OS=Homo sapiens OX=9606 GN=RPRD2 PE=1 SV=1
TPSSEPDEPHQAR	[R].TPSSEPDEPHQAR.[S]	1xTMT6plex [N-Term]; 1xAMTzHexNAc2_10plexTMT [S4(100)]	Q5HYW2	Q5HYW2 [347-359]	Q5HYW2 1xAMTzHexNAc2_10plexTMT [S350(100)]	0	2411.18	FALSE	45.909	33.9438	36.7599	42.066	176.644	231.8	823.81	561.753	3.49901	0.0735828	0.11123	Stable	NHS-like protein 2 OS=Homo sapiens OX=9606 GN=NHSL2 PE=1 SV=2
TPSTEAAHIMLR	[R].TPSTEAAHIMLR.[D]	1xTMT6plex [N-Term]; 1xAMTzHexNAc2_10plexTMT [T4(100)]	Q07157	Q07157 [976-987]	Q07157 1xAMTzHexNAc2_10plexTMT [T979(100)]	0	2287.21	TRUE	0.161337	0.220777	0.149619	0.177158	0.318496	0.249113	0.288484	0.341914	0.757002	0.00346132	0.0192845	Up	Tight junction protein ZO-1 OS=Homo sapiens OX=9606 GN=TJP1 PE=1 SV=3
TPSTEAAHIMLR	[R].TPSTEAAHIMLR.[D]	1xOxidation [M10]; 1xTMT6plex [N-Term]; 1xAMTzHexNAc2_10plexTMT [T4(100)]	Q07157	Q07157 [976-987]	Q07157 1xAMTzHexNAc2_10plexTMT [T979(100)]	0	2303.21	TRUE	0.493646	0.927674	0.700302	0.792397	1.28277	1.21081	1.22167	2.80893	1.16279	0.102583	0.138434	Stable	Tight junction protein ZO-1 OS=Homo sapiens OX=9606 GN=TJP1 PE=1 SV=3
TPVSYQNTMSR	[R].TPVSYQNTMSR.[G]	1xTMT6plex [N-Term]; 1xAMTzHexNAc2_10plexTMT [S4(100)]	O75376	O75376 [1484-1494]	O75376 1xAMTzHexNAc2_10plexTMT [S1487(100)]	0	2244.13	FALSE	27.3396	28.0598	25.7946	33.6862	188.081	167.863	66.9735	138.238	2.28827	0.0241946	0.049701	Up	Nuclear receptor corepressor 1 OS=Homo sapiens OX=9606 GN=NCOR1 PE=1 SV=2
TPVSYQNTMSR	[R].TPVSYQNTMSR.[G]	1xOxidation [M9]; 1xTMT6plex [N-Term]; 1xAMTzHexNAc2_10plexTMT [S4(100)]	O75376	O75376 [1484-1494]	O75376 1xAMTzHexNAc2_10plexTMT [S1487(100)]	0	2260.13	FALSE	6.87239	9.04545	8.49265	5.15104	164.35	160.275	75.775	129.296	4.16337	0.00871135	0.0301923	Up	Nuclear receptor corepressor 1 OS=Homo sapiens OX=9606 GN=NCOR1 PE=1 SV=2
TSGQQQVCVSQATVGTCK	[K].TSGQQQVCVSQATVGTCK.[A]	2xCarbamidomethyl [C8; C17]; 1xTMT6plex [K18]; 1xTMT6plex [N-Term]; 1xAMTzHexNAc2_10plexTMT [S10(100)]	Q9ULM3	Q9ULM3 [989-1006]	Q9ULM3 1xAMTzHexNAc2_10plexTMT [S998(100)]	0	3128.59	FALSE	30.35	26.6068	23.9527	27.8274	46.0039	50.55	64.451	67.5257	1.07155	0.0083303	0.0298057	Up	YEATS domain-containing protein 2 OS=Homo sapiens OX=9606 GN=YEATS2 PE=1 SV=2
VAQNSPSVENIQTSQAEQAK	[K].VAQNSPSVENIQTSQAEQAK.[P]	1xTMT6plex [K20]; 1xTMT6plex [N-Term]; 1xAMTzHexNAc2_10plexTMT [T13(99.2)]	Q92576	Q92576 [1718-1737]	Q92576 1xAMTzHexNAc2_10plexTMT [T1730(99.2)]	0	3318.74	TRUE	2.01784	0.402865	0.891722	0.7607	1.60473	1.79129	2.36609	1.66268	0.866212	0.091738	0.130101	Stable	PHD finger protein 3 OS=Homo sapiens OX=9606 GN=PHF3 PE=1 SV=3
VASVININPNTTHSTGSCR	[K].VASVININPNTTHSTGSCR.[S]	1xCarbamidomethyl [C18]; 1xTMT6plex [N-Term]; 1xAMTzHexNAc2_10plexTMT [N/T/S]	P13473	P13473 [248-266]		0	2988.52	TRUE	0.00662936	0.00511676	0.0126023	0.00730629	0.0180733	0.01809	0.0190899	0.0453289	1.66788	0.0798275	0.118375	Stable	Lysosome-associated membrane glycoprotein 2 OS=Homo sapiens OX=9606 GN=LAMP2 PE=1 SV=2
KATEISTAVVQR	[R].KATEISTAVVQR.[S]	1xTMT6plex [K1]; 1xTMT6plex [N-Term]; 1xAMTzHexNAc2_10plexTMT [S6(100)]	Q8N3X1	Q8N3X1 [792-803]	Q8N3X1 1xAMTzHexNAc2_10plexTMT [S797(100)]	1	2492.43	TRUE	4.48556	3.75993	2.97039	2.17454	10.5454	7.16006	5.58316	6.81607	1.16879	0.0211716	0.0461697	Up	Formin-binding protein 4 OS=Homo sapiens OX=9606 GN=FNBP4 PE=1 SV=3
ANNSQEPSPQLASSVASTR	[K].ANNSQEPSPQLASSVASTR.[S]	1xDeamidated [N]; 1xTMT6plex [N-Term]; 1xAMTzHexNAc2_10plexTMT [S14(99.2)]	Q96HC4	Q96HC4 [306-324]	Q96HC4 1xAMTzHexNAc2_10plexTMT [S319(99.2)]	0	2905.45	TRUE	0.0362316	0.0149216	0.0284016	0.0256905	0.131609	0.18256	0.132094	0.128314	2.44874	0.00147618	0.0137074	Up	PDZ and LIM domain protein 5 OS=Homo sapiens OX=9606 GN=PDLIM5 PE=1 SV=5
ANNSQEPSPQLASSVASTR	[K].ANNSQEPSPQLASSVASTR.[S]	1xTMT6plex [N-Term]; 1xAMTzHexNAc2_10plexTMT [S8(100)]	Q96HC4	Q96HC4 [306-324]	Q96HC4 1xAMTzHexNAc2_10plexTMT [S313(100)]	0	2904.47	TRUE	0.15538	0.0737727	0.0783941	0.0750167	0.143972	0.226361	0.454674	0.306843	1.56491	0.0611106	0.0945759	Stable	PDZ and LIM domain protein 5 OS=Homo sapiens OX=9606 GN=PDLIM5 PE=1 SV=5
APVTVTSLPAGVR	[K].APVTVTSLPAGVR.[M]	1xTMT6plex [N-Term]; 1xAMTzHexNAc2_10plexTMT [T4(100)]	P51610	P51610 [512-524]	P51610 1xAMTzHexNAc2_10plexTMT [T515(100)]	0	2228.26	TRUE	0.854503	1.00892	0.653835	0.645417	2.83952	3.10638	1.28416	2.57159	1.63188	0.0233921	0.0487856	Up	Host cell factor 1 OS=Homo sapiens OX=9606 GN=HCFC1 PE=1 SV=2
TVTVTRPTGVSFK	[K].TVTVTRPTGVSFK.[K]	1xTMT6plex [K13]; 1xTMT6plex [N-Term]; 1xAMTzHexNAc2_10plexTMT [T5(100)]	A5YKK6	A5YKK6 [1051-1063]	A5YKK6 1xAMTzHexNAc2_10plexTMT [T1055(100)]	1	2582.47	TRUE	1.18506	3.46	2.31286	1.36116	5.28302	5.14492	2.94487	5.60398	1.18974	0.0164292	0.0395518	Up	CCR4-NOT transcription complex subunit 1 OS=Homo sapiens OX=9606 GN=CNOT1 PE=1 SV=2
EAIQGGLDTTK	[K].EAIQGGLDTTK.[S]	1xTMT6plex [K11]; 1xTMT6plex [N-Term]; 1xAMTzHexNAc2_10plexTMT [T]	Q96Q06	Q96Q06 [369-379]		0	2322.27	TRUE	0.996528	0.388127	0.219169	0.240762	0.793348	1.18394	0.362684	0.846054	0.788462	0.225823	0.266075	Stable	Perilipin-4 OS=Homo sapiens OX=9606 GN=PLIN4 PE=1 SV=2
IGDVSSSAVK	[K].IGDVSSSAVK.[T]	1xTMT6plex [K10]; 1xTMT6plex [N-Term]; 1xAMTzHexNAc2_10plexTMT [S6(100)]	Q9BYJ9	Q9BYJ9 [192-201]	Q9BYJ9 1xAMTzHexNAc2_10plexTMT [S197(100)]	0	2152.21	FALSE	87.7899	88.621	91.246	111.927	313.02	541.135	293.748	344.222	1.97488	0.015918	0.0393762	Up	YTH domain-containing family protein 1 OS=Homo sapiens OX=9606 GN=YTHDF1 PE=1 SV=1
GINESYKK	[R].GINESYKK.[N]	2xTMT6plex [K7; K8]; 1xTMT6plex [N-Term]; 1xAMTzHexNAc2_10plexTMT [N/S/Y]	P50897	P50897 [210-217]		1	2357.35	TRUE	1.20391	2.62084	5.54267	7.34178	1.05191	1.57585	3.13719	1.50366	-1.20089	0.188639	0.230624	Stable	Palmitoyl-protein thioesterase 1 OS=Homo sapiens OX=9606 GN=PPT1 PE=1 SV=1
MGLEVIPVTSTTNK	[R].MGLEVIPVTSTTNK.[I]	1xTMT6plex [K14]; 1xTMT6plex [N-Term]; 1xAMTzHexNAc2_10plexTMT [T9(100)]	Q6UN15	Q6UN15 [197-210]	Q6UN15 1xAMTzHexNAc2_10plexTMT [T205(100)]	0	2679.48	TRUE	0.39206	0.518571	0.459879	0.671499	1.23228	1.14552	0.925473	0.892327	1.03889	0.00254133	0.0170883	Up	Pre-mRNA 3'-end-processing factor FIP1 OS=Homo sapiens OX=9606 GN=FIP1L1 PE=1 SV=1
LGIYADMGNFTCMGYPGTTLDK	[K].LGIYADMGNFTCMGYPGTTLDK.[V]	1xCarbamidomethyl [C12]; 1xOxidation [M13]; 1xTMT6plex [K22]; 1xTMT6plex [N-Term]; 1xAMTzHexNAc2_10plexTMT [T/Y/N]	P17050	P17050 [116-137]		0	3630.77	TRUE	0.0668676	0.0414835	0.0618401	0.0413973	0.196594	0.297717	0.209106	0.170179	2.04571	0.00739992	0.0280687	Up	Alpha-N-acetylgalactosaminidase OS=Homo sapiens OX=9606 GN=NAGA PE=1 SV=2
LVTSADGK	[K].LVTSADGK.[P]	1xTMT6plex [K8]; 1xTMT6plex [N-Term]; 1xAMTzHexNAc2_10plexTMT [T3(100)]	P51610	P51610 [724-731]	P51610 1xAMTzHexNAc2_10plexTMT [T726(100)]	0	1980.12	TRUE	0.341733	0.344566	0.277768	0.295038	0.991315	1.01176	0.604403	0.927272	1.48921	0.00814855	0.0297003	Up	Host cell factor 1 OS=Homo sapiens OX=9606 GN=HCFC1 PE=1 SV=2
LVTPVTVSAVKPAVTTLVVK	[R].LVTPVTVSAVKPAVTTLVVK.[G]	2xTMT6plex [K11; K20]; 1xTMT6plex [N-Term]; 1xAMTzHexNAc2_10plexTMT [T/S]	P51610	P51610 [856-875]		1	3441.11	TRUE	0.136055	0.128405	0.112666	0.111615	0.18343	0.20616	0.144129	0.185452	0.557265	0.0139749	0.0369569	Stable	Host cell factor 1 OS=Homo sapiens OX=9606 GN=HCFC1 PE=1 SV=2
EVTAAPAVAVPPEATVAITTALSK	[K].EVTAAPAVAVPPEATVAITTALSK.[A]	1xTMT6plex [K24]; 1xTMT6plex [N-Term]; 2xAMTzHexNAc2_10plexTMT [T3(100); T15(100)]	O75170	O75170 [885-908]	O75170 2xAMTzHexNAc2_10plexTMT [T887(100); T899(100)]	0	4228.33	TRUE	0.254865	0.131721	0.0876438	0.0745459	0.198638	0.304859	0.26306	0.228731	0.858899	0.066932	0.101967	Stable	Serine/threonine-protein phosphatase 6 regulatory subunit 2 OS=Homo sapiens OX=9606 GN=PPP6R2 PE=1 SV=2
PYSIPPCEHHVNGSRPPCTGEGDTPK	[R].PYSIPPCEHHVNGSRPPCTGEGDTPK.[C]	2xCarbamidomethyl [C7; C18]; 1xTMT6plex [K26]; 1xTMT6plex [N-Term]; 1xAMTzHexNAc2_10plexTMT [N/S/Y/T]	P07858	P07858 [181-206]		1	4078.99	TRUE	0.0115622	0.0110644	0.00795665	0.0145489	0.0298217	0.0401415	0.0272347	0.0298551	1.4932	0.00232246	0.0170883	Up	Cathepsin B OS=Homo sapiens OX=9606 GN=CTSB PE=1 SV=3
PLTALPFTTGSQDVSNAFSPSISK	[K].PLTALPFTTGSQDVSNAFSPSISK.[A]	1xTMT6plex [K24]; 1xTMT6plex [N-Term]; 2xAMTzHexNAc2_10plexTMT [T8(100); T9(100)]	Q9Y6Y8	Q9Y6Y8 [116-139]	Q9Y6Y8 2xAMTzHexNAc2_10plexTMT [T123(100); T124(100)]	0	4386.31	TRUE	0.120379	0.246132	0.39486	0.256011	0.869498	0.460635	0.222932	0.577157	1.06614	0.128317	0.167932	Stable	SEC23-interacting protein OS=Homo sapiens OX=9606 GN=SEC23IP PE=1 SV=1
EPSKTEQLSCMR	[K].EPSKTEQLSCMR.[P]	1xCarbamidomethyl [C10]; 1xOxidation [M11]; 1xTMT6plex [K4]; 1xTMT6plex [N-Term]; 1xAMTzHexNAc2_10plexTMT [T5(100)]	Q4VCS5	Q4VCS5 [772-783]	Q4VCS5 1xAMTzHexNAc2_10plexTMT [T776(100)]	1	2671.36	FALSE	68.8037	52.2225	56.2253	67.124	678.566	248.667	394.253	255.833	2.6903	0.045066	0.0744734	Stable	Angiomotin OS=Homo sapiens OX=9606 GN=AMOT PE=1 SV=1
PAPSTDSVALR	[K].PAPSTDSVALR.[S]	1xTMT6plex [N-Term]; 1xAMTzHexNAc2_10plexTMT [T5(100)]	Q04725	Q04725 [330-340]	Q04725 1xAMTzHexNAc2_10plexTMT [T334(100)]	0	2074.12	FALSE	112.549	82.0692	87.1944	98.1486	184.237	377.634	185.368	406.32	1.60217	0.0477135	0.0775344	Stable	Transducin-like enhancer protein 2 OS=Homo sapiens OX=9606 GN=TLE2 PE=1 SV=2
NYALPSPATTEGGSLTPVR	[K].NYALPSPATTEGGSLTPVR.[D]	1xTMT6plex [N-Term]; 1xAMTzHexNAc2_10plexTMT [T10(100)]	Q8N122	Q8N122 [691-709]	Q8N122 1xAMTzHexNAc2_10plexTMT [T700(100)]	0	2891.51	TRUE	0.357658	0.362656	0.474599	0.373623	1.79291	1.93863	1.87332	2.90327	2.43942	0.00653518	0.0260073	Up	Regulatory-associated protein of mTOR OS=Homo sapiens OX=9606 GN=RPTOR PE=1 SV=1
LVSESSDVLPK	[K].LVSESSDVLPK.[-]	1xTMT6plex [K11]; 1xTMT6plex [N-Term]; 1xAMTzHexNAc2_10plexTMT [S3(100)]	P05787	P05787 [473-483]	P05787 1xAMTzHexNAc2_10plexTMT [S475(100)]	0	2363.33	TRUE	0.0111975	0.00853131	0.00992902	0.0107493	0.000814782	0.00153292	0.00939306	0.00338257	-1.41783	0.0424091	0.0706819	Stable	Keratin, type II cytoskeletal 8 OS=Homo sapiens OX=9606 GN=KRT8 PE=1 SV=7
NNPATPSTAMGSSVPYSTAK	[K].NNPATPSTAMGSSVPYSTAK.[T]	1xOxidation [M10]; 1xTMT6plex [K20]; 1xTMT6plex [N-Term]; 1xAMTzHexNAc2_10plexTMT [S12(99.3)]	P35658	P35658 [1130-1149]	P35658 1xAMTzHexNAc2_10plexTMT [S1141(99.3)]	0	3186.62	TRUE	0.234682	0.106381	0.120295	0.153383	1.51019	1.84312	0.895856	1.60954	3.25253	0.00677169	0.0264096	Up	Nuclear pore complex protein Nup214 OS=Homo sapiens OX=9606 GN=NUP214 PE=1 SV=2
ETVQTTQSPTPVEK	[K].ETVQTTQSPTPVEK.[E]	1xTMT6plex [K14]; 1xTMT6plex [N-Term]; 1xAMTzHexNAc2_10plexTMT [T6(99.6)]	Q9UPN6	Q9UPN6 [610-623]	Q9UPN6 1xAMTzHexNAc2_10plexTMT [T615(99.6)]	0	2734.47	TRUE	6.87046	4.49792	6.23096	4.52516	30.2617	48.1557	84.9212	81.4041	3.46755	0.024362	0.049701	Up	SR-related and CTD-associated factor 8 OS=Homo sapiens OX=9606 GN=SCAF8 PE=1 SV=1
NCSAACPGLQLSNNPVK	[K].NCSAACPGLQLSNNPVK.[G]	2xCarbamidomethyl [C2; C6]; 1xTMT6plex [K17]; 1xTMT6plex [N-Term]; 1xAMTzHexNAc2_10plexTMT [N/S]	P05107	P05107 [642-658]		0	3019.55	TRUE	0.0996744	0.0678268	0.145504	0.0681646	0.364613	0.575256	0.0773059	0.161618	1.6288	0.17043	0.209677	Stable	Integrin beta-2 OS=Homo sapiens OX=9606 GN=ITGB2 PE=1 SV=2
EVQCLSTNQTLSTR	[R].EVQCLSTNQTLSTR.[C]	1xCarbamidomethyl [C4]; 1xTMT6plex [N-Term]; 1xAMTzHexNAc2_10plexTMT [T10(99.4)]	Q6UY14	Q6UY14 [994-1007]	Q6UY14 1xAMTzHexNAc2_10plexTMT [T1003(99.4)]	0	2597.32	TRUE	7.85759	16.3386	11.3349	7.75197	12.4746	7.09831	13.9409	14.3733	0.145835	0.676655	0.717107	Stable	ADAMTS-like protein 4 OS=Homo sapiens OX=9606 GN=ADAMTSL4 PE=1 SV=2
LGAQTPVTISANQIILNK	[K].LGAQTPVTISANQIILNK.[V]	1xTMT6plex [K18]; 1xTMT6plex [N-Term]; 1xAMTzHexNAc2_10plexTMT [T8(100)]	Q6MZP7	Q6MZP7 [102-119]	Q6MZP7 1xAMTzHexNAc2_10plexTMT [T109(100)]	0	3070.77	FALSE	32.1318	27.4591	24.3329		186.788	145.04	97.9125	175.566	2.43548	0.00795625	0.029273	Up	Protein lin-54 homolog OS=Homo sapiens OX=9606 GN=LIN54 PE=1 SV=3
QEAAASLVTSTVGQQNGSVVR	[R].QEAAASLVTSTVGQQNGSVVR.[V]	1xDeamidated [N16]; 1xTMT6plex [N-Term]; 1xAMTzHexNAc2_10plexTMT [T/S/N]	P51610	P51610 [1053-1073]		0	3063.59	TRUE	0.311139	0.376477	0.410916	0.420136	0.271512	0.354243	0.571079	0.38667	0.0603138	0.82332	0.849457	Stable	Host cell factor 1 OS=Homo sapiens OX=9606 GN=HCFC1 PE=1 SV=2
LVQLLTTTAEQQLR	[K].LVQLLTTTAEQQLR.[H]	1xTMT6plex [N-Term]; 1xAMTzHexNAc2_10plexTMT [T]	Q15788	Q15788 [633-646]		0	2574.45	FALSE	42.6664	50.575	47.6207	48.2438	91.4438	95.891	93.6738	112.748	1.05811	0.000839384	0.0104683	Up	Nuclear receptor coactivator 1 OS=Homo sapiens OX=9606 GN=NCOA1 PE=1 SV=3
IPGVSTPQTLAGTQK	[K].IPGVSTPQTLAGTQK.[F]	1xTMT6plex [K15]; 1xTMT6plex [N-Term]; 1xAMTzHexNAc2_10plexTMT [S5(99.3)]	Q8IWI9	Q8IWI9 [1553-1567]	Q8IWI9 1xAMTzHexNAc2_10plexTMT [S1557(99.3)]	0	2687.52	FALSE	76.6589	62.6276	59.05	56.1244	237.05	249.977	178.216	254.344	1.85354	0.00165167	0.0144602	Up	MAX gene-associated protein OS=Homo sapiens OX=9606 GN=MGA PE=1 SV=4
LQNNENNISCVER	[R].LQNNENNISCVER.[G]	1xCarbamidomethyl [C10]; 1xDeamidated [N]; 1xTMT6plex [N-Term]; 1xAMTzHexNAc2_10plexTMT [S9(100)]	P36980	P36980 [120-132]	P36980 1xAMTzHexNAc2_10plexTMT [S128(100)]	0	2551.24	TRUE	0.16916	0.111194	0.158302	0.123818	0.151312	0.257684	0.615425	0.270503	1.20301	0.166488	0.206784	Stable	Complement factor H-related protein 2 OS=Homo sapiens OX=9606 GN=CFHR2 PE=1 SV=1
ITLPSHPALGTPK	[R].ITLPSHPALGTPK.[Q]	1xTMT6plex [K13]; 1xTMT6plex [N-Term]; 1xAMTzHexNAc2_10plexTMT [T2(99.3)]	Q9H0E3	Q9H0E3 [345-357]	Q9H0E3 1xAMTzHexNAc2_10plexTMT [T346(99.3)]	0	2521.46	FALSE	156.808	152.871	105.12	101.919	515.919	479.348	223.667	341.117	1.59414	0.0271433	0.0525068	Stable	Histone deacetylase complex subunit SAP130 OS=Homo sapiens OX=9606 GN=SAP130 PE=1 SV=1
LSGINEIPRPFSPPVTSNTSPPPAAPLAR	[K].LSGINEIPRPFSPPVTSNTSPPPAAPLAR.[A]	1xTMT6plex [N-Term]; 1xAMTzHexNAc2_10plexTMT [S12(100)]	Q0JRZ9	Q0JRZ9 [477-505]	Q0JRZ9 1xAMTzHexNAc2_10plexTMT [S488(100)]	1	3944.13	TRUE	0.292123	1.15811	0.412405	0.405295	0.643017	0.746534	0.731138	0.880218	0.404018	0.43053	0.475656	Stable	F-BAR domain only protein 2 OS=Homo sapiens OX=9606 GN=FCHO2 PE=1 SV=2
QESEEPQPSSSKPSAK	[R].QESEEPQPSSSKPSAK.[S]	2xTMT6plex [K12; K16]; 1xTMT6plex [N-Term]; 1xAMTzHexNAc2_10plexTMT [S11(98.6)]	Q5T1R4	Q5T1R4 [1067-1082]	Q5T1R4 1xAMTzHexNAc2_10plexTMT [S1077(98.6)]	1	3134.66	FALSE	12.0948	15.15	15.5581	20.5102	109.235	64.55	188.296	187.796	3.11853	0.0282307	0.0537072	Stable	Transcription factor HIVEP3 OS=Homo sapiens OX=9606 GN=HIVEP3 PE=1 SV=1
QNQTTSAVSTPASSETSK	[K].QNQTTSAVSTPASSETSK.[A]	1xTMT6plex [K18]; 1xTMT6plex [N-Term]; 1xAMTzHexNAc2_10plexTMT [T/S/N]	P49792	P49792 [1635-1652]; [1694-1711]		0	3013.55	TRUE	0.158565	0.186218	0.153666	0.211007	0.421861	0.490896	0.43602	0.478098	1.36459	1.65073e-05	0.00198762	Up	E3 SUMO-protein ligase RanBP2 OS=Homo sapiens OX=9606 GN=RANBP2 PE=1 SV=2
QWQISSGQGTPSTTNSTSSTPSSPTITSAAGYDGK	[K].QWQISSGQGTPSTTNSTSSTPSSPTITSAAGYDGK.[A]	1xTMT6plex [K35]; 1xTMT6plex [N-Term]; 1xAMTzHexNAc2_10plexTMT [S/T/N/Y]	O15164	O15164 [568-602]		0	4677.3	FALSE	11.5997	12.9242	8.54809	9.54881	20.3871	24.1203	31.0766	30.6	1.31693	0.00516945	0.0234703	Up	Transcription intermediary factor 1-alpha OS=Homo sapiens OX=9606 GN=TRIM24 PE=1 SV=3
QTVVSSTENCAK	[K].QTVVSSTENCAK.[S]	1xCarbamidomethyl [C10]; 1xTMT6plex [K12]; 1xTMT6plex [N-Term]; 2xAMTzHexNAc2_10plexTMT [S5(100); N9(99.3)]	Q12830	Q12830 [1737-1748]	Q12830 2xAMTzHexNAc2_10plexTMT [S1741(100); N1745(99.3)]	0	3244.68	FALSE	73.6756	103.283	183.368	160.512	143.183	169.802	219.103	253.915	0.593697	0.110203	0.147175	Stable	Nucleosome-remodeling factor subunit BPTF OS=Homo sapiens OX=9606 GN=BPTF PE=1 SV=3
EGFSIPVSADGFK	[K].EGFSIPVSADGFK.[F]	1xTMT6plex [K13]; 1xTMT6plex [N-Term]; 1xAMTzHexNAc2_10plexTMT [S8(100)]	P49792	P49792 [1887-1899]	P49792 1xAMTzHexNAc2_10plexTMT [S1894(100)]	0	2543.36	TRUE	0.436565	0.482447	0.683342	0.740377	0.980986	1.81192	1.29109	1.29768	1.19986	0.0148443	0.0383395	Up	E3 SUMO-protein ligase RanBP2 OS=Homo sapiens OX=9606 GN=RANBP2 PE=1 SV=2
QSLPATSIPTPASFK	[K].QSLPATSIPTPASFK.[F]	1xTMT6plex [K15]; 1xTMT6plex [N-Term]; 1xAMTzHexNAc2_10plexTMT [T6(100)]	P49792	P49792 [1508-1522]	P49792 1xAMTzHexNAc2_10plexTMT [T1513(100)]	0	2734.52	TRUE	0.720725	0.696012	0.73002	0.556634	1.09051	1.6336	1.05756	1.3233	0.917134	0.0161145	0.0393762	Up	E3 SUMO-protein ligase RanBP2 OS=Homo sapiens OX=9606 GN=RANBP2 PE=1 SV=2
EEKPAVTAAPK	[R].EEKPAVTAAPK.[K]	2xTMT6plex [K3; K11]; 1xTMT6plex [N-Term]; 1xAMTzHexNAc2_10plexTMT [T7(100)]	P02511	P02511 [164-174]	P02511 1xAMTzHexNAc2_10plexTMT [T170(100)]	1	2559.48	TRUE	0.271447	2.54271	3.1264	3.67625	13.5126	13.5777	7.41279	20.9276	2.52706	0.0216823	0.0462081	Up	Alpha-crystallin B chain OS=Homo sapiens OX=9606 GN=CRYAB PE=1 SV=2
SAVSTSVPTKPTENISK	[K].SAVSTSVPTKPTENISK.[A]	2xTMT6plex [K10; K17]; 1xTMT6plex [N-Term]; 2xAMTzHexNAc2_10plexTMT [S4(99.1); T5(99.1)]	Q5VT52	Q5VT52 [396-412]	Q5VT52 2xAMTzHexNAc2_10plexTMT [S399(99.1); T400(99.1)]	1	3896.15	TRUE	10.0998	7.73942	12.3277	9.51076	13.2024	13.1541	8.48669	13.4041	0.28212	0.211548	0.252305	Stable	Regulation of nuclear pre-mRNA domain-containing protein 2 OS=Homo sapiens OX=9606 GN=RPRD2 PE=1 SV=1
SAVSTSVPTKPTENISK	[K].SAVSTSVPTKPTENISK.[A]	2xTMT6plex [K10; K17]; 1xTMT6plex [N-Term]; 1xAMTzHexNAc2_10plexTMT [T12(99.2)]	Q5VT52	Q5VT52 [396-412]	Q5VT52 1xAMTzHexNAc2_10plexTMT [T407(99.2)]	1	3164.78	TRUE	6.68255	4.89395	4.48719	4.34328	4.50268	5.07966	5.70556	7.96192	0.188158	0.476679	0.522204	Stable	Regulation of nuclear pre-mRNA domain-containing protein 2 OS=Homo sapiens OX=9606 GN=RPRD2 PE=1 SV=1
SGFSSPSPSQTSSLGTAFTQHHR	[K].SGFSSPSPSQTSSLGTAFTQHHR.[P]	1xTMT6plex [N-Term]; 1xAMTzHexNAc2_10plexTMT [T11(98.1)]	Q12857	Q12857 [329-351]	Q12857 1xAMTzHexNAc2_10plexTMT [T339(98.1)]	0	3364.65	TRUE	0.294564	0.211016	0.150008	0.130739	0.117084	0.109531	0.196907	0.184554	-0.370878	0.350034	0.398665	Stable	Nuclear factor 1 A-type OS=Homo sapiens OX=9606 GN=NFIA PE=1 SV=2
APSTYGGGLSVSSR	[R].APSTYGGGLSVSSR.[F]	1xTMT6plex [N-Term]; 1xAMTzHexNAc2_10plexTMT [T4(100)]	P08779	P08779 [42-55]	P08779 1xAMTzHexNAc2_10plexTMT [T45(100)]	0	2299.19	TRUE	0.00018421	0.00210061	0.00199266	0.00398305	0.0289857	0.0239269	0.0646359	0.0291224	4.15021	0.0342559	0.0601891	Stable	Keratin, type I cytoskeletal 16 OS=Homo sapiens OX=9606 GN=KRT16 PE=1 SV=4
AQAYQTGK	[K].AQAYQTGK.[DG]	1xTMT6plex [K8]; 1xTMT6plex [N-Term]; 1xAMTzHexNAc2_10plexTMT [T6(100)]	P14625	P14625 [664-671]	P14625 1xAMTzHexNAc2_10plexTMT [T669(100)]	0	2056.13	TRUE	0.00257123	0.00268884	0.00224675	0.00244517	0.00645012	0.0041445	0.00707847	0.00945091	1.44651	0.0287154	0.0543641	Stable	Endoplasmin OS=Homo sapiens OX=9606 GN=HSP90B1 PE=1 SV=1
FPPLGGGGGIGYEANPGVPPATMSGSMMGSDMR	[K].FPPLGGGGGIGYEANPGVPPATMSGSMMGSDMR.[T]	1xOxidation [M23]; 1xTMT6plex [N-Term]; 1xAMTzHexNAc2_10plexTMT [N/S/T/Y]	P23246	P23246 [631-663]		0	4171.96	TRUE	0.0144138	0.035466	0.0112799	0.0149517	0.0163492	0.013475	0.0154563	0.0141234	-0.357553	0.506909	0.552219	Stable	Splicing factor, proline- and glutamine-rich OS=Homo sapiens OX=9606 GN=SFPQ PE=1 SV=2
ITKPGSIDSNNQLFAPGGR	[K].ITKPGSIDSNNQLFAPGGR.[L]	1xTMT6plex [K3]; 1xTMT6plex [N-Term]; 1xAMTzHexNAc2_10plexTMT [T2(100)]	Q04637	Q04637 [1072-1090]	Q04637 1xAMTzHexNAc2_10plexTMT [T1073(100)]	1	3161.71	TRUE	0.0217564	0.0372956	0.0272302	0.0211137	0.0922534	0.0648391	0.0480312	0.0570206	1.28742	0.0204514	0.0458868	Up	Eukaryotic translation initiation factor 4 gamma 1 OS=Homo sapiens OX=9606 GN=EIF4G1 PE=1 SV=4
LPSSAASSTTPTSSSTPSVASVVSK	[R].LPSSAASSTTPTSSSTPSVASVVSK.[G]	1xTMT6plex [K25]; 1xTMT6plex [N-Term]; 2xAMTzHexNAc2_10plexTMT [T16(96.7); S18(96.7)]	Q9UIF8	Q9UIF8 [7-31]	Q9UIF8 2xAMTzHexNAc2_10plexTMT [T22(96.7); S24(96.7)]	0	4257.24	FALSE	9.00622	7.93264	9.27402	6.43394	35.6545	32.475	36.775	29.548	2.04208	0.000151257	0.00525084	Up	Bromodomain adjacent to zinc finger domain protein 2B OS=Homo sapiens OX=9606 GN=BAZ2B PE=1 SV=3
GSVGAVPSGTSPGGVATTAAAGSR	[K].GSVGAVPSGTSPGGVATTAAAGSR.[H]	1xTMT6plex [N-Term]; 1xAMTzHexNAc2_10plexTMT [S8(99.4)]	Q6ZNB6	Q6ZNB6 [40-63]	Q6ZNB6 1xAMTzHexNAc2_10plexTMT [S47(99.4)]	0	2975.54	TRUE	0.52094	0.539937	0.401897	0.352803	1.90338	2.0071	1.14863	1.41115	1.83339	0.00874801	0.0301923	Up	NF-X1-type zinc finger protein NFXL1 OS=Homo sapiens OX=9606 GN=NFXL1 PE=1 SV=2
VPTTLMPVNTVALK	[K].VPTTLMPVNTVALK.[V]	1xOxidation [M6]; 1xTMT6plex [K14]; 1xTMT6plex [N-Term]; 1xAMTzHexNAc2_10plexTMT [N/T]	Q7Z434	Q7Z434 [298-311]		0	2689.54	TRUE	0.722267	1.9767	1.13688	1.65407	1.94602	1.48688	0.898691	1.03546	-0.0326557	0.935738	0.945435	Stable	Mitochondrial antiviral-signaling protein OS=Homo sapiens OX=9606 GN=MAVS PE=1 SV=2
SSSADFGTFNTSQSHQTASAVSK	[K].SSSADFGTFNTSQSHQTASAVSK.[V]	1xTMT6plex [K23]; 1xTMT6plex [N-Term]; 1xAMTzHexNAc2_10plexTMT [S14(99.3)]	P52594	P52594 [291-313]	P52594 1xAMTzHexNAc2_10plexTMT [S304(99.3)]	0	3534.75	TRUE	0.476048	0.776901	1.82044	0.549078	0.371291	0.489032	0.22937	0.456453	-1.2283	0.194102	0.235093	Stable	Arf-GAP domain and FG repeat-containing protein 1 OS=Homo sapiens OX=9606 GN=AGFG1 PE=1 SV=2
IQELSATVTTDC	[R].IQELSATVTTDC.[-]	1xCarbamidomethyl [C12]; 1xTMT6plex [N-Term]; 1xAMTzHexNAc2_10plexTMT [T10(99.1)]	Q15654	Q15654 [465-476]	Q15654 1xAMTzHexNAc2_10plexTMT [T474(99.1)]	0	2298.15	TRUE	1.13796	0.816156	0.874097	1.96418	1.53087	0.774502	0.818352	0.909509	-0.24881	0.575763	0.620297	Stable	Thyroid receptor-interacting protein 6 OS=Homo sapiens OX=9606 GN=TRIP6 PE=1 SV=3
EQINITLDHR	[R].EQINITLDHR.[C]	1xTMT6plex [N-Term]; 1xAMTzHexNAc2_10plexTMT [N/T]	Q02809	Q02809 [194-203]		0	2199.18	TRUE	2.10075	1.21232	1.33826	1.19076	1.24263	1.0018	0.770718	0.647091	-0.673757	0.0840865	0.121458	Stable	Procollagen-lysine,2-oxoglutarate 5-dioxygenase 1 OS=Homo sapiens OX=9606 GN=PLOD1 PE=1 SV=2
TSAVSSQANSQPPVQVSVK	[K].TSAVSSQANSQPPVQVSVK.[T]	1xTMT6plex [K19]; 1xTMT6plex [N-Term]; 1xAMTzHexNAc2_10plexTMT [S10(99.4)]	Q9NYV4	Q9NYV4 [592-610]	Q9NYV4 1xAMTzHexNAc2_10plexTMT [S601(99.4)]	0	3103.68	FALSE	55.6959	41.2379	38.5205	46.549	84.175	91.996	69.8123	106.55	0.953796	0.00595208	0.0248231	Up	Cyclin-dependent kinase 12 OS=Homo sapiens OX=9606 GN=CDK12 PE=1 SV=2
LISPPVPPRPTQTASPAR	[K].LISPPVPPRPTQTASPAR.[H]	1xTMT6plex [N-Term]; 1xAMTzHexNAc2_10plexTMT [T13(99.1)]	Q8N1I0	Q8N1I0 [1785-1802]	Q8N1I0 1xAMTzHexNAc2_10plexTMT [T1797(99.1)]	1	2845.59	TRUE	9.00182	2.48477	5.73188	7.69427	19.4455	16.9226	6.00665	15.8135	1.22384	0.0592087	0.0927949	Stable	Dedicator of cytokinesis protein 4 OS=Homo sapiens OX=9606 GN=DOCK4 PE=1 SV=3
GEDSEPVTSK	[K].GEDSEPVTSK.[A]	1xTMT6plex [K10]; 1xTMT6plex [N-Term]; 1xAMTzHexNAc2_10plexTMT [S9(100)]	Q8N8S7	Q8N8S7 [474-483]	Q8N8S7 1xAMTzHexNAc2_10plexTMT [S482(100)]	0	2238.17	TRUE	0.513761	2.05656	1.05982	1.2328	2.44835	3.28177	2.43446	2.81472	1.17489	0.00960169	0.0312238	Up	Protein enabled homolog OS=Homo sapiens OX=9606 GN=ENAH PE=1 SV=2
TAAAQVGTSVSSATNTSTR	[K].TAAAQVGTSVSSATNTSTR.[P]	1xTMT6plex [N-Term]; 2xAMTzHexNAc2_10plexTMT [T/S/N]	P51610	P51610 [612-630]		0	3501.79	TRUE	0.0462368	0.0244429	0.0978294	0.0345176	0.199389	0.229906	0.295962	0.269636	2.29287	0.000431958	0.00887647	Up	Host cell factor 1 OS=Homo sapiens OX=9606 GN=HCFC1 PE=1 SV=2
DAVTTTVTGAK	[K].DAVTTTVTGAK.[D]	1xTMT6plex [K11]; 1xTMT6plex [N-Term]; 1xAMTzHexNAc2_10plexTMT [T4(100)]	Q99541	Q99541 [117-127]	Q99541 1xAMTzHexNAc2_10plexTMT [T120(100)]	0	2253.25	TRUE	0.452561	4.48967	1.14017	1.31523	1.98619	0.296182	0.378377	0.615856	-1.17486	0.351962	0.399027	Stable	Perilipin-2 OS=Homo sapiens OX=9606 GN=PLIN2 PE=1 SV=2
AAAPAPVSEAVCR	[K].AAAPAPVSEAVCR.[T]	1xCarbamidomethyl [C12]; 1xTMT6plex [N-Term]; 1xAMTzHexNAc2_10plexTMT [S8(100)]	P20810	P20810 [397-409]	P20810 1xAMTzHexNAc2_10plexTMT [S404(100)]	0	2259.18	TRUE	0.242256	0.60141	0.217346	0.484296	0.546308	0.696301	0.931555	0.961218	1.02075	0.0267559	0.0525068	Stable	Calpastatin OS=Homo sapiens OX=9606 GN=CAST PE=1 SV=4
TSSPSSTGSVSLGR	[R].TSSPSSTGSVSLGR.[Y]	1xTMT6plex [N-Term]; 1xAMTzHexNAc2_10plexTMT [S2(99.6)]	Q6H8Q1	Q6H8Q1 [362-375]	Q6H8Q1 1xAMTzHexNAc2_10plexTMT [S363(99.6)]	0	2283.18	TRUE	0.868573	1.00323	1.84912	1.50019	1.66871	2.06778	1.33751	1.35604	0.300472	0.330974	0.378533	Stable	Actin-binding LIM protein 2 OS=Homo sapiens OX=9606 GN=ABLIM2 PE=1 SV=2
KVQAEDEANGLQTTPASR	[R].KVQAEDEANGLQTTPASR.[A]	1xDeamidated [N9]; 1xTMT6plex [K1]; 1xTMT6plex [N-Term]; 1xAMTzHexNAc2_10plexTMT [T/S/N]	P30622	P30622 [127-144]		1	3105.63	TRUE	0.199645	1.72237	1.07514	1.98505	1.46774	0.823544	1.26723	1.56151	0.0393649	0.940012	0.947299	Stable	CAP-Gly domain-containing linker protein 1 OS=Homo sapiens OX=9606 GN=CLIP1 PE=1 SV=2
ETPLPVSLPSDK	[K].ETPLPVSLPSDK.[T]	1xTMT6plex [K12]; 1xTMT6plex [N-Term]; 1xAMTzHexNAc2_10plexTMT [S7(100)]	Q5VWN6	Q5VWN6 [1144-1155]	Q5VWN6 1xAMTzHexNAc2_10plexTMT [S1150(100)]	0	2472.38	FALSE	61.4317	48.631	37.9251	39.8832	218.065	285.031	183.14	309.839	2.40651	0.00531018	0.0234703	Up	Protein TASOR 2 OS=Homo sapiens OX=9606 GN=TASOR2 PE=1 SV=1
ASPSKPASAPASR	[R].ASPSKPASAPASR.[S]	1xTMT6plex [K5]; 1xTMT6plex [N-Term]; 1xAMTzHexNAc2_10plexTMT [S12(99.5)]	P27816	P27816 [786-798]	P27816 1xAMTzHexNAc2_10plexTMT [S797(99.5)]	1	2416.34	TRUE	0.107918	0.654511	0.241327	0.462442	1.98094	1.60817	1.36671	1.46864	2.13149	0.000494778	0.00887647	Up	Microtubule-associated protein 4 OS=Homo sapiens OX=9606 GN=MAP4 PE=1 SV=3
SLNCTVK	[RK].SLNCTVK.[T]	1xCarbamidomethyl [C4]; 1xTMT6plex [K7]; 1xTMT6plex [N-Term]; 1xAMTzHexNAc2_10plexTMT [N/T/S]	O60656	O60656 [69-75]		0	2011.11	TRUE	0.0239692	0.0211063	0.0333987	0.0657214	0.0150461	0.211513	0.101183	0.123185	1.64487	0.152195	0.192714	Stable	UDP-glucuronosyltransferase 1A9 OS=Homo sapiens OX=9606 GN=UGT1A9 PE=1 SV=1
VPATATQTK	[R].VPATATQTK.[V]	1xTMT6plex [K9]; 1xTMT6plex [N-Term]; 1xAMTzHexNAc2_10plexTMT [T4(100)]	Q6P4R8	Q6P4R8 [838-846]	Q6P4R8 1xAMTzHexNAc2_10plexTMT [T841(100)]	0	2106.2	FALSE	16.027	11.4299	14.0817	11.1837	252.556	192.174	70.819	160.783	3.68125	0.0259405	0.0516163	Stable	Nuclear factor related to kappa-B-binding protein OS=Homo sapiens OX=9606 GN=NFRKB PE=1 SV=2
EVVKPVPITSPAVSK	[K].EVVKPVPITSPAVSK.[V]	2xTMT6plex [K4; K15]; 1xTMT6plex [N-Term]; 1xAMTzHexNAc2_10plexTMT [S14(100)]	Q96HC4	Q96HC4 [102-116]	Q96HC4 1xAMTzHexNAc2_10plexTMT [S115(100)]	1	2969.77	TRUE	0.0696803	0.0249642	0.0225845	0.0157402	0.236889	0.278512	0.158885	0.191847	2.7035	0.00252451	0.0170883	Up	PDZ and LIM domain protein 5 OS=Homo sapiens OX=9606 GN=PDLIM5 PE=1 SV=5
ETALPSTK	[K].ETALPSTK.[A]	1xTMT6plex [K8]; 1xTMT6plex [N-Term]; 1xAMTzHexNAc2_10plexTMT [T7(100)]	Q6UN15	Q6UN15 [247-254]	Q6UN15 1xAMTzHexNAc2_10plexTMT [T253(100)]	0	2036.15	TRUE	0.537163	1.05676	1.09373	1.9624	4.52427	5.11308	3.81905	3.38163	1.8564	0.000939462	0.0104683	Up	Pre-mRNA 3'-end-processing factor FIP1 OS=Homo sapiens OX=9606 GN=FIP1L1 PE=1 SV=1
TSQETADVK	[R].TSQETADVK.[A]	1xTMT6plex [K9]; 1xTMT6plex [N-Term]; 1xAMTzHexNAc2_10plexTMT [S2(99.1)]	Q8N1F7	Q8N1F7 [51-59]	Q8N1F7 1xAMTzHexNAc2_10plexTMT [S52(99.1)]	0	2168.16	TRUE	0.165096	0.209099	0.226982	0.209934	0.34949	0.413449	0.316015	0.500431	0.96139	0.0135022	0.0362231	Up	Nuclear pore complex protein Nup93 OS=Homo sapiens OX=9606 GN=NUP93 PE=1 SV=2
PVAPSGTALSTTSSK	[R].PVAPSGTALSTTSSK.[L]	1xTMT6plex [K15]; 1xTMT6plex [N-Term]; 1xAMTzHexNAc2_10plexTMT [S10(99.4)]	P35658	P35658 [1295-1309]	P35658 1xAMTzHexNAc2_10plexTMT [S1304(99.4)]	0	2593.43	TRUE	0.230877	0.107287	0.183143	0.165537	1.23822	1.18288	0.783017	1.23967	2.69374	0.00247072	0.0170883	Up	Nuclear pore complex protein Nup214 OS=Homo sapiens OX=9606 GN=NUP214 PE=1 SV=2
VMSVVQTK	[K].VMSVVQTK.[P]	1xOxidation [M2]; 1xTMT6plex [K8]; 1xTMT6plex [N-Term]; 1xAMTzHexNAc2_10plexTMT [S3(100)]	P51610	P51610 [683-690]	P51610 1xAMTzHexNAc2_10plexTMT [S685(100)]	0	2097.18	TRUE	0.0830063	0.119961	0.100667	0.0819498	0.495053	0.550065	0.543582	0.639036	2.53046	0.000270508	0.00703322	Up	Host cell factor 1 OS=Homo sapiens OX=9606 GN=HCFC1 PE=1 SV=2
SLAQPATTTAR	[R].SLAQPATTTAR.[L]	1xTMT6plex [N-Term]; 1xAMTzHexNAc2_10plexTMT [T8(99.7)]	Q765P7	Q765P7 [309-319]	Q765P7 1xAMTzHexNAc2_10plexTMT [T316(99.7)]	0	2077.13	TRUE	2.08933	0.83477	1.19546	1.21696	2.99267	3.23437	2.68995	4.89321	1.37176	0.0149434	0.0383416	Up	Protein MTSS 2 OS=Homo sapiens OX=9606 GN=MTSS2 PE=1 SV=1
VVVTQPNTK	[R].VVVTQPNTK.[Y]	1xTMT6plex [K9]; 1xTMT6plex [N-Term]; 1xAMTzHexNAc2_10plexTMT [T4(100)]	Q9NYJ8	Q9NYJ8 [453-461]	Q9NYJ8 1xAMTzHexNAc2_10plexTMT [T456(100)]	0	2175.26	FALSE	68.625	68.7584	100.276	100.029	1797.12	2332.83	740.432	1082.32	4.13978	0.029329	0.0552575	Stable	TGF-beta-activated kinase 1 and MAP3K7-binding protein 2 OS=Homo sapiens OX=9606 GN=TAB2 PE=1 SV=1
CLCDPGYTGPTCATR	[R].CLCDPGYTGPTCATR.[M]	3xCarbamidomethyl [C1; C3; C12]; 1xTMT6plex [N-Term]; 1xAMTzHexNAc2_10plexTMT [Y/T]	P22105	P22105 [636-650]		0	2689.24	TRUE	0.169064	0.145503	0.231131	0.196217	0.970011	2.855	3.37385	0.537312	3.3823	0.0865201	0.123149	Stable	Tenascin-X OS=Homo sapiens OX=9606 GN=TNXB PE=1 SV=5
TVTPASSAK	[K].TVTPASSAK.[T]	1xTMT6plex [K9]; 1xTMT6plex [N-Term]; 1xAMTzHexNAc2_10plexTMT [T1(100)]	Q16555	Q16555 [512-520]	Q16555 1xAMTzHexNAc2_10plexTMT [T512(100)]	0	2051.16	TRUE	0.0211792	0.0225702	0.0510108	0.0375104	0.158926	0.35233	0.149154	0.322999	2.8943	0.0271494	0.0525068	Stable	Dihydropyrimidinase-related protein 2 OS=Homo sapiens OX=9606 GN=DPYSL2 PE=1 SV=1
ISSEAWPPVGTPPSSESEPVR	[K].ISSEAWPPVGTPPSSESEPVR.[T]	1xTMT6plex [N-Term]; 1xAMTzHexNAc2_10plexTMT [S/T]	P14317	P14317 [298-318]		0	3169.6	TRUE	0.300002	0.353475	0.382833	0.345533	0.182941	0.310122	0.171803	0.0894552	-0.873342	0.0342312	0.0601891	Stable	Hematopoietic lineage cell-specific protein OS=Homo sapiens OX=9606 GN=HCLS1 PE=1 SV=3
APIISGVTK	[K].APIISGVTK.[A]	1xTMT6plex [K9]; 1xTMT6plex [N-Term]; 1xAMTzHexNAc2_10plexTMT [S5(99.7)]	O94811	O94811 [148-156]	O94811 1xAMTzHexNAc2_10plexTMT [S152(99.7)]	0	2075.23	TRUE	5.49108	2.1028	1.85266	2.02937	4.03033	2.20011	3.00989	4.84745	0.295836	0.560189	0.606872	Stable	Tubulin polymerization-promoting protein OS=Homo sapiens OX=9606 GN=TPPP PE=1 SV=1
TTVTSSK	[K].TTVTSSK.[I]	1xTMT6plex [K7]; 1xTMT6plex [N-Term]; 1xAMTzHexNAc2_10plexTMT [T2(99.6)]	Q8NDX5	Q8NDX5 [250-256]	Q8NDX5 1xAMTzHexNAc2_10plexTMT [T251(99.6)]	0	1913.08	TRUE	0.659015	0.0556614	0.892126	0.468015	1.72663	2.32973	1.49541	1.60084	1.78549	0.00263711	0.0172647	Up	Polyhomeotic-like protein 3 OS=Homo sapiens OX=9606 GN=PHC3 PE=1 SV=1
AQPSVSLGAPYR	[R].AQPSVSLGAPYR.[G]	1xTMT6plex [N-Term]; 1xAMTzHexNAc2_10plexTMT [S6(100)]	Q96PK6	Q96PK6 [275-286]	Q96PK6 1xAMTzHexNAc2_10plexTMT [S280(100)]	0	2206.19	TRUE	0.381823	0.685891	1.25733	0.986319	0.592112	0.526789	0.546785	0.53215	-0.59134	0.237245	0.277855	Stable	RNA-binding protein 14 OS=Homo sapiens OX=9606 GN=RBM14 PE=1 SV=2
LNSSTIK	[R].LNSSTIK.[Y]	1xTMT6plex [K7]; 1xTMT6plex [N-Term]; 1xAMTzHexNAc2_10plexTMT [N/S/T]	P13473	P13473 [274-280]		0	1952.13	TRUE	0.0466011	0.0193643	0.0388282	0.0232585	0.0720006	0.074368	0.085478	0.136773	1.5254	0.0213091	0.0461697	Up	Lysosome-associated membrane glycoprotein 2 OS=Homo sapiens OX=9606 GN=LAMP2 PE=1 SV=2
ASSASAPSSTPTGTTVVK	[K].ASSASAPSSTPTGTTVVK.[V]	1xTMT6plex [K18]; 1xTMT6plex [N-Term]; 1xAMTzHexNAc2_10plexTMT [S8(97.5)]	Q6P4R8	Q6P4R8 [1026-1043]	Q6P4R8 1xAMTzHexNAc2_10plexTMT [S1033(97.5)]	0	2838.53	FALSE	25.3477	21.6843	26.2971	26.3156	66.369	68.5742	40.921	69.5035	1.30008	0.0117847	0.0343626	Up	Nuclear factor related to kappa-B-binding protein OS=Homo sapiens OX=9606 GN=NFRKB PE=1 SV=2
TMPTTQSFASDPK	[K].TMPTTQSFASDPK.[Y]	1xOxidation [M2]; 1xTMT6plex [K13]; 1xTMT6plex [N-Term]; 1xAMTzHexNAc2_10plexTMT [T4(98.7)]	Q07912	Q07912 [814-826]	Q07912 1xAMTzHexNAc2_10plexTMT [T817(98.7)]	0	2616.34	FALSE	67.2598	80.6499	81.08	71.1804	141.05	145.752	141.335	165.074	0.982763	0.000115274	0.00449569	Up	Activated CDC42 kinase 1 OS=Homo sapiens OX=9606 GN=TNK2 PE=1 SV=3
GSVSQPSTPSPPKPTGIFQTSANSSFEPVK	[R].GSVSQPSTPSPPKPTGIFQTSANSSFEPVK.[S]	2xTMT6plex [K13; K30]; 1xTMT6plex [N-Term]; 1xAMTzHexNAc2_10plexTMT [S/N/T]	O15027	O15027 [586-615]		1	4478.39	TRUE	0.336154	0.276493	0.427298	0.402752	0.218184	0.158914	0.366067	0.272445	-0.506422	0.106361	0.142545	Stable	Protein transport protein Sec16A OS=Homo sapiens OX=9606 GN=SEC16A PE=1 SV=4
VPVTSSEAK	[K].VPVTSSEAK.[T]	1xTMT6plex [K9]; 1xTMT6plex [N-Term]; 1xAMTzHexNAc2_10plexTMT [T4(99.5)]	Q9Y253	Q9Y253 [454-462]	Q9Y253 1xAMTzHexNAc2_10plexTMT [T457(99.5)]	0	2107.18	FALSE	63.4505	47.6689	52.3553	68.6453	164.035	174.325	138.977	144.277	1.42115	0.000194526	0.00583578	Up	DNA polymerase eta OS=Homo sapiens OX=9606 GN=POLH PE=1 SV=1
FPPTTAVSAIPSSSIPLGR	[R].FPPTTAVSAIPSSSIPLGR.[Q]	1xTMT6plex [N-Term]; 1xAMTzHexNAc2_10plexTMT [T4(99.4)]	Q96RN5	Q96RN5 [401-419]	Q96RN5 1xAMTzHexNAc2_10plexTMT [T404(99.4)]	0	2858.57	FALSE	50.6211	38.2664	31.3065	35.6053	94.1754	85.2815	70.7153	94.6403	1.14612	0.000702556	0.0097856	Up	Mediator of RNA polymerase II transcription subunit 15 OS=Homo sapiens OX=9606 GN=MED15 PE=1 SV=2
AVGSPATATPDLVSMATTQGVR	[R].AVGSPATATPDLVSMATTQGVR.[A]	1xTMT6plex [N-Term]; 1xAMTzHexNAc2_10plexTMT [S4(99.4)]	Q96L91	Q96L91 [2683-2704]	Q96L91 1xAMTzHexNAc2_10plexTMT [S2686(99.4)]	0	3090.61	FALSE	70.0923	63.7922	46.3981	43.2232	133.481	113.276	95.0782	115.295	1.03229	0.00138766	0.0137074	Up	E1A-binding protein p400 OS=Homo sapiens OX=9606 GN=EP400 PE=1 SV=4
ILPLNNLLASKIWTPDTFFHNGK	[K].ILPLNNLLASKIWTPDTFFHNGK.[K]	2xTMT6plex [K11; K23]; 1xTMT6plex [N-Term]; 2xAMTzHexNAc2_10plexTMT [T14(98.4); T17(98.4)]	P34903	P34903 [135-157]	P34903 2xAMTzHexNAc2_10plexTMT [T148(98.4); T151(98.4)]	1	4789.65	FALSE	23.3398	24.9155	30.5418	23.4636	33.6895	27.9875	22.1724	26.6645	0.111976	0.50857	0.552485	Stable	Gamma-aminobutyric acid receptor subunit alpha-3 OS=Homo sapiens OX=9606 GN=GABRA3 PE=1 SV=1
PIFTAPPKSEK	[K].PIFTAPPKSEK.[E]	2xTMT6plex [K8; K11]; 1xTMT6plex [N-Term]; 1xAMTzHexNAc2_10plexTMT [S9(100)]	A8CG34	A8CG34 [707-717]	A8CG34 1xAMTzHexNAc2_10plexTMT [S715(100)]	1	2633.53	FALSE	84.4653	62.8261	63.8895	48.2438	740.432	513.296	238.834	436.402	2.89444	0.0271959	0.0525068	Stable	Nuclear envelope pore membrane protein POM 121C OS=Homo sapiens OX=9606 GN=POM121C PE=1 SV=3
EDDSSASTSQSTR	[K].EDDSSASTSQSTR.[A]	1xTMT6plex [N-Term]; 1xAMTzHexNAc2_10plexTMT [S/T]	P23588	P23588 [344-356]		0	2331.09	TRUE	0.00799649	0.0115685	0.0187492	0.0207748	0.0337935	0.0532929	0.0782422	0.0508667	1.87137	0.018334	0.0420603	Up	Eukaryotic translation initiation factor 4B OS=Homo sapiens OX=9606 GN=EIF4B PE=1 SV=2
TPTSSPASSPLVAK	[K].TPTSSPASSPLVAK.[K]	1xTMT6plex [K14]; 1xTMT6plex [N-Term]; 1xAMTzHexNAc2_10plexTMT [S9(99.5)]	Q14684	Q14684 [728-741]	Q14684 1xAMTzHexNAc2_10plexTMT [S736(99.5)]	0	2532.41	TRUE	4.13437	2.16787	1.33289	1.78679	3.82221	2.60106	1.88977	2.75097	0.23178	0.599872	0.642972	Stable	Ribosomal RNA processing protein 1 homolog B OS=Homo sapiens OX=9606 GN=RRP1B PE=1 SV=3
AQPVQSKPQK	[R].AQPVQSKPQK.[A]	2xTMT6plex [K7; K10]; 1xTMT6plex [N-Term]; 1xAMTzHexNAc2_10plexTMT [S6(100)]	Q9NR12	Q9NR12 [84-93]	Q9NR12 1xAMTzHexNAc2_10plexTMT [S89(100)]	1	2529.48	TRUE	0.714066	1.24294	0.747884	1.45959	2.2318	3.26003	1.29265	1.50745	0.99357	0.0981805	0.136265	Stable	PDZ and LIM domain protein 7 OS=Homo sapiens OX=9606 GN=PDLIM7 PE=1 SV=1
