# Supplementary material for: Site-Specific and Quantitative O‑GlcNAc Proteomics for Hepatocellular Carcinoma
Source: J Proteome Res. 2026 Mar 11;25(4):1892–902. doi: 10.1021/acs.jproteome.5c00939 (PMC13054871; doi:10.1021/acs.jproteome.5c00939)
Supplement: Supplementary file 7 [file pr5c00939_si_007.xlsx]

## Sheet: Table S6
Checked	Confidence	Modification Name	Target Amino Acid	Position in Peptide	Site Probability	Peptide Sequence	# Modified PSMs	# Uncertain Modified PSMs	# Unmodified PSMs	Protein Accession	Protein Description	Position	Master	Motif
FALSE	High	AMTzHexNAc2_10plexTMT	N	1	100	NTTGEHCEK	2	0	0	Q16363	Laminin subunit alpha-4 OS=Homo sapiens OX=9606 GN=LAMA4 PE=1 SV=4	104	Master Protein	CVHCQRnTTGEHC
FALSE	High	AMTzHexNAc2_10plexTMT	N	14	100	DLQSLEDILHQVENK	32	0	1	P02679	Fibrinogen gamma chain OS=Homo sapiens OX=9606 GN=FGG PE=1 SV=3	78	Master Protein	ILHQVEnKTSEVK
FALSE	High	AMTzHexNAc2_10plexTMT	N	3	100	NINSSCR	1	0	0	O95479	GDH/6PGL endoplasmic bifunctional protein OS=Homo sapiens OX=9606 GN=H6PD PE=1 SV=2	157	Master Protein	DIARNInSSCRPG
FALSE	High	AMTzHexNAc2_10plexTMT	N	6	100	VSLLDNGTLTVR	1	0	0	Q9NR99	Matrix-remodeling-associated protein 5 OS=Homo sapiens OX=9606 GN=MXRA5 PE=1 SV=3	2693	Master Protein	RVSLLDnGTLTVR
FALSE	High	AMTzHexNAc2_10plexTMT	N	15	100	GQGSVSASVTEGQQNEQ	8	0	0	P55735	Protein SEC13 homolog OS=Homo sapiens OX=9606 GN=SEC13 PE=1 SV=3	320	Master Protein	VTEGQQnEQ
FALSE	High	AMTzHexNAc2_10plexTMT	N	8	100	VDCTANTNTCNK	1	0	1	P30101	Protein disulfide-isomerase A3 OS=Homo sapiens OX=9606 GN=PDIA3 PE=1 SV=4	90	Master Protein	DCTANTnTCNKYG
FALSE	High	AMTzHexNAc2_10plexTMT	N	12	100	LVGPSSVVCLPNGTWTGEQPHCR	2	0	0	Q53RD9	Fibulin-7 OS=Homo sapiens OX=9606 GN=FBLN7 PE=2 SV=1	124	Master Protein	SVVCLPnGTWTGE
FALSE	High	AMTzHexNAc2_10plexTMT	N	6	100	DLMVINR	1	0	0	Q96KA5	Lipid scramblase CLPTM1L OS=Homo sapiens OX=9606 GN=CLPTM1L PE=1 SV=1	229	Master Protein	KDLMVInRSTTEL
FALSE	High	AMTzHexNAc2_10plexTMT	N	10	100	VVTTSANSANGYILTSQGAAGGSHDAAGAAVLDLGSEAR	1	0	0	P85037	Forkhead box protein K1 OS=Homo sapiens OX=9606 GN=FOXK1 PE=1 SV=1	536	Master Protein	TSANSAnGYILTS
FALSE	High	AMTzHexNAc2_10plexTMT	N	4	100	VVANGTGTQGQLK	6	1	4	P08236	Beta-glucuronidase OS=Homo sapiens OX=9606 GN=GUSB PE=1 SV=2	272	Master Protein	ENKVVAnGTGTQG
FALSE	High	AMTzHexNAc2_10plexTMT	N	2	100	INITEMYK	1	0	0	Q6ZMP0	Thrombospondin type-1 domain-containing protein 4 OS=Homo sapiens OX=9606 GN=THSD4 PE=2 SV=2	441	Master Protein	EGATKInITEMYK
FALSE	High	AMTzHexNAc2_10plexTMT	N	15	100	NAECTQTGPNQAACNCLPAYTGDGK	2	0	1	Q8WWQ8	Stabilin-2 OS=Homo sapiens OX=9606 GN=STAB2 PE=1 SV=3	1541	Master Protein	PNQAACnCLPAYT
FALSE	High	AMTzHexNAc2_10plexTMT	N	14	100	AGYTGDGIVCLEINPCLENHGGCDK	3	0	3	Q8WWQ8	Stabilin-2 OS=Homo sapiens OX=9606 GN=STAB2 PE=1 SV=3	1515	Master Protein	IVCLEInPCLENH
FALSE	High	AMTzHexNAc2_10plexTMT	N	3	100	FVNVTVTPEDQCRPNNVCTGVLTR	2	0	2	P20160	Azurocidin OS=Homo sapiens OX=9606 GN=AZU1 PE=1 SV=3	171	Master Protein	RFPRFVnVTVTPE
FALSE	High	AMTzHexNAc2_10plexTMT	N	3	100	EANLTSSVTILPLPLQNATVEAGTR	5	0	4	P20160	Azurocidin OS=Homo sapiens OX=9606 GN=AZU1 PE=1 SV=3	126	Master Protein	QLDREAnLTSSVT
FALSE	High	AMTzHexNAc2_10plexTMT	N	17	100	EANLTSSVTILPLPLQNATVEAGTR	5	1	3	P20160	Azurocidin OS=Homo sapiens OX=9606 GN=AZU1 PE=1 SV=3	140	Master Protein	LPLPLQnATVEAG
FALSE	High	AMTzHexNAc2_10plexTMT	N	14	100	LSQDFMILWLHGENGTGPAK	3	2	0	Q5JS37	NHL repeat-containing protein 3 OS=Homo sapiens OX=9606 GN=NHLRC3 PE=2 SV=1	206	Master Protein	LWLHGEnGTGPAK
FALSE	High	AMTzHexNAc2_10plexTMT	N	13	100	DVECGEGHFCHDNQTCCR	1	1	0	P28799	Progranulin OS=Homo sapiens OX=9606 GN=GRN PE=1 SV=2	530	Master Protein	GHFCHDnQTCCRD
FALSE	High	AMTzHexNAc2_10plexTMT	N	7	100	LVQLFPNDTSLK	3	1	0	Q12797	Aspartyl/asparaginyl beta-hydroxylase OS=Homo sapiens OX=9606 GN=ASPH PE=1 SV=3	452	Master Protein	LVQLFPnDTSLKN
FALSE	High	AMTzHexNAc2_10plexTMT	N	1	100	NLTFEGPLPEK	5	0	0	Q9HAT2	Sialate O-acetylesterase OS=Homo sapiens OX=9606 GN=SIAE PE=1 SV=1	401	Master Protein	LAYGEKnLTFEGP
FALSE	High	AMTzHexNAc2_10plexTMT	N	12	100	VIDLWDLAQSANLTDK	2	0	0	P30533	Alpha-2-macroglobulin receptor-associated protein OS=Homo sapiens OX=9606 GN=LRPAP1 PE=1 SV=1	268	Master Protein	DLAQSAnLTDKEL
FALSE	High	AMTzHexNAc2_10plexTMT	N	18	100	GTAGNALMDGASQLMGENR	64	1	0	P02675	Fibrinogen beta chain OS=Homo sapiens OX=9606 GN=FGB PE=1 SV=2	394	Master Protein	SQLMGEnRTMTIH
FALSE	High	AMTzHexNAc2_10plexTMT	N	9	100	SYAGFLTVNK	2	0	0	Q9H3G5	Probable serine carboxypeptidase CPVL OS=Homo sapiens OX=9606 GN=CPVL PE=1 SV=2	81	Master Protein	AGFLTVnKTYNSN
FALSE	High	AMTzHexNAc2_10plexTMT	N	7	100	QAIHVGNQTFNDGTIVEK	1	1	0	Q9H3G5	Probable serine carboxypeptidase CPVL OS=Homo sapiens OX=9606 GN=CPVL PE=1 SV=2	346	Master Protein	QAIHVGnQTFNDG
FALSE	High	AMTzHexNAc2_10plexTMT	N	2	100	VNNTLSSQISR	6	0	0	P11047	Laminin subunit gamma-1 OS=Homo sapiens OX=9606 GN=LAMC1 PE=1 SV=3	1107	Master Protein	DRLQRVnNTLSSQ
FALSE	High	AMTzHexNAc2_10plexTMT	N	6	100	TLAGENQTAFEIEELNR	5	3	0	P11047	Laminin subunit gamma-1 OS=Homo sapiens OX=9606 GN=LAMC1 PE=1 SV=3	1223	Master Protein	RTLAGEnQTAFEI
FALSE	High	AMTzHexNAc2_10plexTMT	N	1	100	NISQDLEK	3	0	0	P11047	Laminin subunit gamma-1 OS=Homo sapiens OX=9606 GN=LAMC1 PE=1 SV=3	1241	Master Protein	KYEQAKnISQDLE
FALSE	High	AMTzHexNAc2_10plexTMT	N	4	100	MIENGSLSFLPTLR	2	0	0	P21810	Biglycan OS=Homo sapiens OX=9606 GN=BGN PE=1 SV=2	270	Master Protein	QIRMIEnGSLSFL
FALSE	High	AMTzHexNAc2_10plexTMT	N	5	100	LVDTNK	1	0	0	O95490	Adhesion G protein-coupled receptor L2 OS=Homo sapiens OX=9606 GN=ADGRL2 PE=1 SV=2	813	Master Protein	CKLVDTnKTRTTC
FALSE	High	AMTzHexNAc2_10plexTMT	N	13	100	DQCIVDDITYNVNDTFHK	13	3	15	P02751	Fibronectin OS=Homo sapiens OX=9606 GN=FN1 PE=1 SV=5	528	Master Protein	DITYNVnDTFHKR
FALSE	High	AMTzHexNAc2_10plexTMT	N	11	100	LDAPTNLQFVNETDSTVLVR	43	8	1	P02751	Fibronectin OS=Homo sapiens OX=9606 GN=FN1 PE=1 SV=5	1007	Master Protein	TNLQFVnETDSTV
FALSE	High	AMTzHexNAc2_10plexTMT	N	5	100	WTPLNSSTIIGYR	1	0	0	P02751	Fibronectin OS=Homo sapiens OX=9606 GN=FN1 PE=1 SV=5	1291	Master Protein	LRWTPLnSSTIIG
FALSE	High	AMTzHexNAc2_10plexTMT	N	6	100	ALGFENATQALGR	16	0	1	Q08380	Galectin-3-binding protein OS=Homo sapiens OX=9606 GN=LGALS3BP PE=1 SV=1	69	Master Protein	RALGFEnATQALG
FALSE	High	AMTzHexNAc2_10plexTMT	N	6	100	DIENFNSTQK	1	0	0	P43652	Afamin OS=Homo sapiens OX=9606 GN=AFM PE=1 SV=1	33	Master Protein	RDIENFnSTQKFI
FALSE	High	AMTzHexNAc2_10plexTMT	N	7	100	SDLNPANGSYPFQALR	2	0	0	Q8NHP8	Putative phospholipase B-like 2 OS=Homo sapiens OX=9606 GN=PLBD2 PE=1 SV=2	515	Master Protein	SDLNPAnGSYPFQ
FALSE	High	AMTzHexNAc2_10plexTMT	N	3	100	AVNITSENLIDDVVSLIR	7	0	0	P02748	Complement component C9 OS=Homo sapiens OX=9606 GN=C9 PE=1 SV=2	415	Master Protein	GEGRAVnITSENL
FALSE	High	AMTzHexNAc2_10plexTMT	N	5	100	LIDNNKTEK	3	0	0	P07602	Prosaposin OS=Homo sapiens OX=9606 GN=PSAP PE=1 SV=2	332	Master Protein	TKLIDNnKTEKEI
FALSE	High	AMTzHexNAc2_10plexTMT	N	5	100	HTNMNLTQLK	1	0	0	Q15165	Serum paraoxonase/arylesterase 2 OS=Homo sapiens OX=9606 GN=PON2 PE=1 SV=4	254	Master Protein	EKHTNMnLTQLKV
FALSE	High	AMTzHexNAc2_10plexTMT	N	6	100	PSNLANNTILVK	1	0	1	P22310	UDP-glucuronosyltransferase 1A4 OS=Homo sapiens OX=9606 GN=UGT1A4 PE=1 SV=1	348	Master Protein	RPSNLAnNTILVK
FALSE	High	AMTzHexNAc2_10plexTMT	N	15	100	VVGSFDEVPPTSDENVTVTETK	5	1	2	P22760	Arylacetamide deacetylase OS=Homo sapiens OX=9606 GN=AADAC PE=1 SV=5	78	Master Protein	PPTSDEnVTVTET
FALSE	High	AMTzHexNAc2_10plexTMT	N	3	100	FVNWSSLLPER	1	0	0	P22760	Arylacetamide deacetylase OS=Homo sapiens OX=9606 GN=AADAC PE=1 SV=5	282	Master Protein	HLFKFVnWSSLLP
FALSE	High	AMTzHexNAc2_10plexTMT	N	7	100	AQAVETNK	1	0	0	P11150	Hepatic triacylglycerol lipase OS=Homo sapiens OX=9606 GN=LIPC PE=1 SV=3	42	Master Protein	AQAVETnKTLHEM
FALSE	High	AMTzHexNAc2_10plexTMT	N	3	100	LANLTQGEDQYYLR	13	0	0	P10909	Clusterin OS=Homo sapiens OX=9606 GN=CLU PE=1 SV=1	374	Master Protein	WVSRLAnLTQGED
FALSE	High	AMTzHexNAc2_10plexTMT	N	5	100	EDALNETR	3	0	0	P10909	Clusterin OS=Homo sapiens OX=9606 GN=CLU PE=1 SV=1	86	Master Protein	KKEDALnETRESE
FALSE	High	AMTzHexNAc2_10plexTMT	N	5	100	TVLENSTSYEEAK	2	0	1	Q13510	Acid ceramidase OS=Homo sapiens OX=9606 GN=ASAH1 PE=1 SV=5	259	Master Protein	TRTVLEnSTSYEE
FALSE	High	AMTzHexNAc2_10plexTMT	N	1	100	NTSAASTAQLVEATEELR	2	0	0	P55268	Laminin subunit beta-2 OS=Homo sapiens OX=9606 GN=LAMB2 PE=1 SV=2	1249	Master Protein	GIVGARnTSAAST
FALSE	High	AMTzHexNAc2_10plexTMT	N	2	100	LNGSAVLGPAVGLLR	4	0	0	Q6UWY2	Serine protease 57 OS=Homo sapiens OX=9606 GN=PRSS57 PE=1 SV=2	129	Master Protein	ICLLRLnGSAVLG
FALSE	High	AMTzHexNAc2_10plexTMT	N	8	100	VYKPSAGNNSLYR	3	0	1	P02749	Beta-2-glycoprotein 1 OS=Homo sapiens OX=9606 GN=APOH PE=1 SV=3	162	Master Protein	YKPSAGnNSLYRD
FALSE	High	AMTzHexNAc2_10plexTMT	N	11	100	VYWNAPSSAPNHTQFLVTVVEK	3	1	0	Q6ZNA5	Ferric-chelate reductase 1 OS=Homo sapiens OX=9606 GN=FRRS1 PE=2 SV=2	138	Master Protein	APSSAPnHTQFLV
FALSE	High	AMTzHexNAc2_10plexTMT	N	13	100	GGSSGWSGGLAQNR	2	0	0	P07357	Complement component C8 alpha chain OS=Homo sapiens OX=9606 GN=C8A PE=1 SV=2	437	Master Protein	SGGLAQnRSTITY
FALSE	High	AMTzHexNAc2_10plexTMT	N	6	100	LWLPVNLTWADLEDR	4	0	0	Q96G23	Ceramide synthase 2 OS=Homo sapiens OX=9606 GN=CERS2 PE=1 SV=1	19	Master Protein	RLWLPVnLTWADL
FALSE	High	AMTzHexNAc2_10plexTMT	N	6	100	NLQVYNATSNSLTVK	1	1	0	Q99715	Collagen alpha-1(XII) chain OS=Homo sapiens OX=9606 GN=COL12A1 PE=1 SV=2	1763	Master Protein	RNLQVYnATSNSL
FALSE	High	AMTzHexNAc2_10plexTMT	N	6	100	MDGASNVTCINSR	2	2	0	P08603	Complement factor H OS=Homo sapiens OX=9606 GN=CFH PE=1 SV=4	1029	Master Protein	KMDGASnVTCINS
FALSE	High	AMTzHexNAc2_10plexTMT	N	4	100	VIYNLTEK	1	1	0	Q969V3	Nicalin OS=Homo sapiens OX=9606 GN=NCLN PE=1 SV=2	428	Master Protein	LTRVIYnLTEKGT
FALSE	High	AMTzHexNAc2_10plexTMT	N	4	100	AGPNGTLFVADAYK	8	3	3	Q9HDC9	Adipocyte plasma membrane-associated protein OS=Homo sapiens OX=9606 GN=APMAP PE=1 SV=2	160	Master Protein	GIRAGPnGTLFVA
FALSE	High	AMTzHexNAc2_10plexTMT	N	8	100	EASIVGENETYPR	2	2	0	Q9UBV2	Protein sel-1 homolog 1 OS=Homo sapiens OX=9606 GN=SEL1L PE=1 SV=3	608	Master Protein	ASIVGEnETYPRA
FALSE	High	AMTzHexNAc2_10plexTMT	N	5	100	MDVGNK	1	0	0	Q8NGD2	Olfactory receptor 4K2 OS=Homo sapiens OX=9606 GN=OR4K2 PE=2 SV=1	5	Master Protein	MDVGnKSTMSE
FALSE	High	AMTzHexNAc2_10plexTMT	N	6	100	YEQLQNETR	4	0	0	P11117	Lysosomal acid phosphatase OS=Homo sapiens OX=9606 GN=ACP2 PE=1 SV=3	167	Master Protein	RYEQLQnETRQTP
FALSE	High	AMTzHexNAc2_10plexTMT	N	7	100	QTPEYQNESSR	1	0	0	P11117	Lysosomal acid phosphatase OS=Homo sapiens OX=9606 GN=ACP2 PE=1 SV=3	177	Master Protein	QTPEYQnESSRNA
FALSE	High	AMTzHexNAc2_10plexTMT	N	5	100	LGALNSSLQLLEDR	3	0	0	Q9Y6C2	EMILIN-1 OS=Homo sapiens OX=9606 GN=EMILIN1 PE=1 SV=3	794	Master Protein	RRLGALnSSLQLL
FALSE	High	AMTzHexNAc2_10plexTMT	N	5	100	ALSPNSTISSAPK	1	1	2	Q9UH99	SUN domain-containing protein 2 OS=Homo sapiens OX=9606 GN=SUN2 PE=1 SV=3	636	Master Protein	PKALSPnSTISSA
FALSE	High	AMTzHexNAc2_10plexTMT	N	6	100	EERPLNASALK	1	0	0	O14657	Torsin-1B OS=Homo sapiens OX=9606 GN=TOR1B PE=1 SV=2	64	Master Protein	REERPLnASALKL
FALSE	High	AMTzHexNAc2_10plexTMT	N	5	100	YFYNNQTK	1	0	0	P10646	Tissue factor pathway inhibitor OS=Homo sapiens OX=9606 GN=TFPI PE=1 SV=1	145	Master Protein	TRYFYNnQTKQCE
FALSE	High	AMTzHexNAc2_10plexTMT	N	1	100	NLSMPLLPADFHK	4	0	0	P05546	Heparin cofactor 2 OS=Homo sapiens OX=9606 GN=SERPIND1 PE=1 SV=3	49	Master Protein	EQLNNKnLSMPLL
FALSE	High	AMTzHexNAc2_10plexTMT	N	1	100	NFTMNEK	2	0	0	Q92820	Gamma-glutamyl hydrolase OS=Homo sapiens OX=9606 GN=GGH PE=1 SV=2	203	Master Protein	WSLSVKnFTMNEK
FALSE	High	AMTzHexNAc2_10plexTMT	N	22	100	TAFGTSTTGFGTNPGGLFGQQNQQTTSLFSK	1	0	1	P52948	Nuclear pore complex protein Nup98-Nup96 OS=Homo sapiens OX=9606 GN=NUP98 PE=1 SV=4	278	Master Protein	GLFGQQnQQTTSL
FALSE	High	AMTzHexNAc2_10plexTMT	N	4	100	GTANTTTAGVPCQR	3	2	0	P26927	Hepatocyte growth factor-like protein OS=Homo sapiens OX=9606 GN=MST1 PE=1 SV=2	296	Master Protein	GYRGTAnTTTAGV
FALSE	High	AMTzHexNAc2_10plexTMT	N	3	100	LENLSSSEMGYTATLTR	12	0	2	P10253	Lysosomal alpha-glucosidase OS=Homo sapiens OX=9606 GN=GAA PE=1 SV=4	140	Master Protein	PSYKLEnLSSSEM
FALSE	High	AMTzHexNAc2_10plexTMT	N	14	100	SPISVPGGSALISNLGK	2	0	1	P51610	Host cell factor 1 OS=Homo sapiens OX=9606 GN=HCFC1 PE=1 SV=2	679	Master Protein	GSALISnLGKVMS
FALSE	High	AMTzHexNAc2_10plexTMT	N	3	100	VINETWAWK	1	0	0	Q9Y4L1	Hypoxia up-regulated protein 1 OS=Homo sapiens OX=9606 GN=HYOU1 PE=1 SV=1	862	Master Protein	TLEKVInETWAWK
FALSE	High	AMTzHexNAc2_10plexTMT	N	6	100	VFGSQNLTTVK	2	1	0	Q9Y4L1	Hypoxia up-regulated protein 1 OS=Homo sapiens OX=9606 GN=HYOU1 PE=1 SV=1	515	Master Protein	RVFGSQnLTTVKL
FALSE	High	AMTzHexNAc2_10plexTMT	N	9	100	LSALDNLLNHSSMFLK	2	0	0	Q9Y4L1	Hypoxia up-regulated protein 1 OS=Homo sapiens OX=9606 GN=HYOU1 PE=1 SV=1	830	Master Protein	ALDNLLnHSSMFL
FALSE	High	AMTzHexNAc2_10plexTMT	N	21	100	CVEESGSAHCVCPMLTCPEANATK	2	0	0	O00468	Agrin OS=Homo sapiens OX=9606 GN=AGRN PE=1 SV=6	932	Master Protein	LTCPEAnATKVCG
FALSE	High	AMTzHexNAc2_10plexTMT	N	6	100	AEPPLNASASDQGEK	6	0	0	Q9Y4L1	Hypoxia up-regulated protein 1 OS=Homo sapiens OX=9606 GN=HYOU1 PE=1 SV=1	931	Master Protein	RAEPPLnASASDQ
FALSE	High	AMTzHexNAc2_10plexTMT	N	5	100	AMSSNETAAYK	4	0	2	Q8TCJ2	Dolichyl-diphosphooligosaccharide--protein glycosyltransferase subunit STT3B OS=Homo sapiens OX=9606 GN=STT3B PE=1 SV=1	641	Master Protein	GKAMSSnETAAYK
FALSE	High	AMTzHexNAc2_10plexTMT	N	9	100	LSDTTSQSNSTAK	1	1	0	P07942	Laminin subunit beta-1 OS=Homo sapiens OX=9606 GN=LAMB1 PE=1 SV=2	1279	Master Protein	DTTSQSnSTAKEL
FALSE	High	AMTzHexNAc2_10plexTMT	N	2	100	VNETEMDIAK	3	0	0	O75629	Protein CREG1 OS=Homo sapiens OX=9606 GN=CREG1 PE=1 SV=1	160	Master Protein	GTVTKVnETEMDI
FALSE	High	AMTzHexNAc2_10plexTMT	N	4	100	IEQNATNTFLVYTEEDLGDLLK	1	1	0	Q9Y5X9	Endothelial lipase OS=Homo sapiens OX=9606 GN=LIPG PE=1 SV=1	393	Master Protein	VERIEQnATNTFL
FALSE	High	AMTzHexNAc2_10plexTMT	N	16	100	SLTQGSLIVGDLAPVNGTSQGK	2	0	0	P98160	Basement membrane-specific heparan sulfate proteoglycan core protein OS=Homo sapiens OX=9606 GN=HSPG2 PE=1 SV=4	3780	Master Protein	GDLAPVnGTSQGK
FALSE	High	AMTzHexNAc2_10plexTMT	N	3	100	KDNTTVTR	1	0	0	P11279	Lysosome-associated membrane glycoprotein 1 OS=Homo sapiens OX=9606 GN=LAMP1 PE=1 SV=3	249	Master Protein	TYERKDnTTVTRL
FALSE	High	AMTzHexNAc2_10plexTMT	N	1	100	NATSYPPMCTQDPK	11	0	0	P23141	Liver carboxylesterase 1 OS=Homo sapiens OX=9606 GN=CES1 PE=1 SV=2	79	Master Protein	PWSFVKnATSYPP
FALSE	High	AMTzHexNAc2_10plexTMT	N	5	100	GLCVNASAVSR	1	0	0	P17936	Insulin-like growth factor-binding protein 3 OS=Homo sapiens OX=9606 GN=IGFBP3 PE=1 SV=2	116	Master Protein	GRGLCVnASAVSR
FALSE	High	AMTzHexNAc2_10plexTMT	N	7	100	GPGIKPNQTSK	1	0	0	P15586	N-acetylglucosamine-6-sulfatase OS=Homo sapiens OX=9606 GN=GNS PE=1 SV=3	362	Master Protein	GPGIKPnQTSKML
FALSE	High	AMTzHexNAc2_10plexTMT	N	18	100	LVEAAEAHAQQLGQLALNLSSIILDVNQDR	1	1	0	O15230	Laminin subunit alpha-5 OS=Homo sapiens OX=9606 GN=LAMA5 PE=1 SV=8	2501	Master Protein	LGQLALnLSSIIL
FALSE	High	AMTzHexNAc2_10plexTMT	N	16	100	TLSELMSQTGHLGLANASAPSGEQLLR	4	0	0	O15230	Laminin subunit alpha-5 OS=Homo sapiens OX=9606 GN=LAMA5 PE=1 SV=8	2303	Master Protein	GHLGLAnASAPSG
FALSE	High	AMTzHexNAc2_10plexTMT	N	5	100	PGAMNFSYSPLLR	1	0	0	O15230	Laminin subunit alpha-5 OS=Homo sapiens OX=9606 GN=LAMA5 PE=1 SV=8	243	Master Protein	GRPGAMnFSYSPL
FALSE	High	AMTzHexNAc2_10plexTMT	N	7	100	NNVITLNITGK	2	0	0	P16278	Beta-galactosidase OS=Homo sapiens OX=9606 GN=GLB1 PE=1 SV=2	464	Master Protein	NNVITLnITGKAG
FALSE	High	AMTzHexNAc2_10plexTMT	N	12	100	LVGGPVAGGDPNQTIR	4	1	0	O15230	Laminin subunit alpha-5 OS=Homo sapiens OX=9606 GN=LAMA5 PE=1 SV=8	95	Master Protein	VAGGDPnQTIRGQ
FALSE	High	AMTzHexNAc2_10plexTMT	N	2	100	ENLTAPGSDSAVFFEQGTTR	2	0	0	P00450	Ceruloplasmin OS=Homo sapiens OX=9606 GN=CP PE=1 SV=1	397	Master Protein	DIFTKEnLTAPGS
FALSE	High	AMTzHexNAc2_10plexTMT	N	6	100	LDGSTNFTR	1	0	0	Q14314	Fibroleukin OS=Homo sapiens OX=9606 GN=FGL2 PE=1 SV=1	263	Master Protein	RLDGSTnFTRTWQ
FALSE	High	AMTzHexNAc2_10plexTMT	N	9	100	SCPACPGSNITIR	6	3	1	P05164	Myeloperoxidase OS=Homo sapiens OX=9606 GN=MPO PE=1 SV=1	323	Master Protein	PACPGSnITIRNQ
FALSE	High	AMTzHexNAc2_10plexTMT	N	5	100	VQPFNVTQGK	1	1	0	P13473	Lysosome-associated membrane glycoprotein 2 OS=Homo sapiens OX=9606 GN=LAMP2 PE=1 SV=2	356	Master Protein	LRVQPFnVTQGKY
FALSE	High	AMTzHexNAc2_10plexTMT	N	3	100	EVNDTLLVNELK	4	1	0	Q15063	Periostin OS=Homo sapiens OX=9606 GN=POSTN PE=1 SV=2	599	Master Protein	IFLKEVnDTLLVN
FALSE	High	AMTzHexNAc2_10plexTMT	N	10	100	QLINALQINNTAVGHALVLPAGR	1	2	3	P12111	Collagen alpha-3(VI) chain OS=Homo sapiens OX=9606 GN=COL6A3 PE=1 SV=5	2559	Master Protein	NALQINnTAVGHA
FALSE	High	AMTzHexNAc2_10plexTMT	N	9	100	QLINALQINNTAVGHALVLPAGR	3	2	1	P12111	Collagen alpha-3(VI) chain OS=Homo sapiens OX=9606 GN=COL6A3 PE=1 SV=5	2558	Master Protein	INALQInNTAVGH
FALSE	High	AMTzHexNAc2_10plexTMT	N	12	100	AYWPDVIHSFPNR	4	0	0	O00584	Ribonuclease T2 OS=Homo sapiens OX=9606 GN=RNASET2 PE=1 SV=2	106	Master Protein	VIHSFPnRSRFWK
FALSE	High	AMTzHexNAc2_10plexTMT	N	13	100	AGLQAFFQVQECNK	6	0	0	P00450	Ceruloplasmin OS=Homo sapiens OX=9606 GN=CP PE=1 SV=1	358	Master Protein	FQVQECnKSSSKD
FALSE	High	AMTzHexNAc2_10plexTMT	N	5	100	VLPVNVTDYCQLVR	3	1	0	P35555	Fibrillin-1 OS=Homo sapiens OX=9606 GN=FBN1 PE=1 SV=4	448	Master Protein	PRVLPVnVTDYCQ
FALSE	High	AMTzHexNAc2_10plexTMT	N	5	100	NEEYNK	2	0	0	P02763	Alpha-1-acid glycoprotein 1 OS=Homo sapiens OX=9606 GN=ORM1 PE=1 SV=2	56	Master Protein	FRNEEYnKSVQEI
FALSE	High	AMTzHexNAc2_10plexTMT	N	12	100	VCQDCPLLAPLNDTR	6	0	0	P02765	Alpha-2-HS-glycoprotein OS=Homo sapiens OX=9606 GN=AHSG PE=1 SV=2	156	Master Protein	PLLAPLnDTRVVH
FALSE	High	AMTzHexNAc2_10plexTMT	N	1	100	NCTDIDECR	4	0	0	P35555	Fibrillin-1 OS=Homo sapiens OX=9606 GN=FBN1 PE=1 SV=4	1067	Master Protein	LDSEERnCTDIDE
FALSE	High	AMTzHexNAc2_10plexTMT	N	2	100	FNVSLDSVPELR	1	0	0	Q02083	N-acylethanolamine-hydrolyzing acid amidase OS=Homo sapiens OX=9606 GN=NAAA PE=1 SV=3	37	Master Protein	PAAPRFnVSLDSV
FALSE	High	AMTzHexNAc2_10plexTMT	N	7	100	VPESENNK	2	0	0	Q5JRA6	Transport and Golgi organization protein 1 homolog OS=Homo sapiens OX=9606 GN=MIA3 PE=1 SV=1	246	Master Protein	VPESENnKTSNSS
FALSE	High	AMTzHexNAc2_10plexTMT	N	6	100	PSNLANNTILVK	1	0	1	O60656	UDP-glucuronosyltransferase 1A9 OS=Homo sapiens OX=9606 GN=UGT1A9 PE=1 SV=1	344	Master Protein	RPSNLAnNTILVK
FALSE	High	AMTzHexNAc2_10plexTMT	N	3	100	GPNCSEPECPGNCHLR	8	0	0	P24821	Tenascin OS=Homo sapiens OX=9606 GN=TNC PE=1 SV=3	184	Master Protein	PGWKGPnCSEPEC
FALSE	High	AMTzHexNAc2_10plexTMT	N	7	100	LQNNENNISCVER	6	3	1	P36980	Complement factor H-related protein 2 OS=Homo sapiens OX=9606 GN=CFHR2 PE=1 SV=1	126	Master Protein	LQNNENnISCVER
FALSE	High	AMTzHexNAc2_10plexTMT	N	11	100	EEEAIQLDGLNASQIR	10	3	0	P14625	Endoplasmin OS=Homo sapiens OX=9606 GN=HSP90B1 PE=1 SV=1	62	Master Protein	IQLDGLnASQIRE
FALSE	High	AMTzHexNAc2_10plexTMT	N	5	99.8	EEQYNSTYR	1	0	4	P01857	Immunoglobulin heavy constant gamma 1 OS=Homo sapiens OX=9606 GN=IGHG1 PE=1 SV=1	180	Master Protein	PREEQYnSTYRVV
FALSE	High	AMTzHexNAc2_10plexTMT	N	8	99.8	CTLIDALNVTR	2	1	1	P15848	Arylsulfatase B OS=Homo sapiens OX=9606 GN=ARSB PE=1 SV=1	188	Master Protein	TLIDALnVTRCAL
FALSE	High	AMTzHexNAc2_10plexTMT	N	4	99.8	YLGNATAIFFLPDEGK	2	0	1	P01009	Alpha-1-antitrypsin OS=Homo sapiens OX=9606 GN=SERPINA1 PE=1 SV=3	271	Master Protein	LMKYLGnATAIFF
FALSE	High	AMTzHexNAc2_10plexTMT	N	2	99.8	LNTTGVSAGCTADLLVGR	4	0	0	O15230	Laminin subunit alpha-5 OS=Homo sapiens OX=9606 GN=LAMA5 PE=1 SV=8	3107	Master Protein	VDLKRLnTTGVSA
FALSE	High	AMTzHexNAc2_10plexTMT	N	5	99.7	ISVNNVLPVFDNLMQQK	1	1	2	P07339	Cathepsin D OS=Homo sapiens OX=9606 GN=CTSD PE=1 SV=1	210	Master Protein	PRISVNnVLPVFD
FALSE	High	AMTzHexNAc2_10plexTMT	N	9	99.7	DMSDGFISNLTIQR	1	0	0	P13674	Prolyl 4-hydroxylase subunit alpha-1 OS=Homo sapiens OX=9606 GN=P4HA1 PE=1 SV=2	113	Master Protein	SDGFISnLTIQRQ
FALSE	High	AMTzHexNAc2_10plexTMT	N	8	99.7	INAHNNGNHTFK	1	0	0	P09668	Pro-cathepsin H OS=Homo sapiens OX=9606 GN=CTSH PE=1 SV=4	72	Master Protein	NAHNNGnHTFKMA
FALSE	High	AMTzHexNAc2_10plexTMT	N	6	99.7	TPLTANITK	1	0	0	P01877	Immunoglobulin heavy constant alpha 2 OS=Homo sapiens OX=9606 GN=IGHA2 PE=1 SV=4	205	Master Protein	KTPLTAnITKSGN
FALSE	High	AMTzHexNAc2_10plexTMT	N	16	99.7	LQGLENWGQDPGVSANASK	2	0	0	Q96AQ6	Pre-B-cell leukemia transcription factor-interacting protein 1 OS=Homo sapiens OX=9606 GN=PBXIP1 PE=1 SV=1	455	Master Protein	DPGVSAnASKAWH
FALSE	High	AMTzHexNAc2_10plexTMT	N	5	99.7	IPAINQTITEANEK	2	0	0	P11047	Laminin subunit gamma-1 OS=Homo sapiens OX=9606 GN=LAMC1 PE=1 SV=3	1395	Master Protein	RKIPAInQTITEA
FALSE	High	AMTzHexNAc2_10plexTMT	N	5	99.7	TLFCNASK	1	0	0	P20851	C4b-binding protein beta chain OS=Homo sapiens OX=9606 GN=C4BPB PE=1 SV=1	64	Master Protein	KKTLFCnASKEWD
FALSE	High	AMTzHexNAc2_10plexTMT	N	8	99.7	FGCEIENNR	1	0	0	P25311	Zinc-alpha-2-glycoprotein OS=Homo sapiens OX=9606 GN=AZGP1 PE=1 SV=2	128	Master Protein	GCEIENnRSSGAF
FALSE	High	AMTzHexNAc2_10plexTMT	N	12	99.7	CGLVPVLAENYNK	2	0	0	P02787	Serotransferrin OS=Homo sapiens OX=9606 GN=TF PE=1 SV=4	432	Master Protein	VLAENYnKSDNCE
FALSE	High	AMTzHexNAc2_10plexTMT	N	9	99.7	LNPTVTYGNDSFSAK	3	0	0	P05362	Intercellular adhesion molecule 1 OS=Homo sapiens OX=9606 GN=ICAM1 PE=1 SV=2	267	Master Protein	PTVTYGnDSFSAK
FALSE	High	AMTzHexNAc2_10plexTMT	N	2	99.7	ENGTDTVQEEEESPAEGSK	5	1	1	Q9Y4L1	Hypoxia up-regulated protein 1 OS=Homo sapiens OX=9606 GN=HYOU1 PE=1 SV=1	596	Master Protein	TPDAKEnGTDTVQ
FALSE	High	AMTzHexNAc2_10plexTMT	N	15	99.6	ASIPATSAVQNVLINPSLIGSK	2	0	0	Q16594	Transcription initiation factor TFIID subunit 9 OS=Homo sapiens OX=9606 GN=TAF9 PE=1 SV=1	215	Master Protein	VQNVLInPSLIGS
FALSE	High	AMTzHexNAc2_10plexTMT	N	8	99.6	PVTPIAQNQTTLGSSR	2	0	0	Q9NZP8	Complement C1r subcomponent-like protein OS=Homo sapiens OX=9606 GN=C1RL PE=1 SV=2	242	Master Protein	VTPIAQnQTTLGS
FALSE	High	AMTzHexNAc2_10plexTMT	N	5	99.6	LAVTNTTMTGTVLK	2	0	2	Q13586	Stromal interaction molecule 1 OS=Homo sapiens OX=9606 GN=STIM1 PE=1 SV=3	171	Master Protein	PRLAVTnTTMTGT
FALSE	High	AMTzHexNAc2_10plexTMT	N	3	99.6	QINSSISGNLWDK	3	1	0	Q01459	Di-N-acetylchitobiase OS=Homo sapiens OX=9606 GN=CTBS PE=1 SV=1	299	Master Protein	TIMKQInSSISGN
FALSE	High	AMTzHexNAc2_10plexTMT	N	5	99.6	TPMTNSSIQFLDNAFR	2	1	1	P15586	N-acetylglucosamine-6-sulfatase OS=Homo sapiens OX=9606 GN=GNS PE=1 SV=3	279	Master Protein	AKTPMTnSSIQFL
FALSE	High	AMTzHexNAc2_10plexTMT	N	3	99.6	NPNVSDSLLLQNIFQALNVYYNYSGQVK	3	1	0	P42785	Lysosomal Pro-X carboxypeptidase OS=Homo sapiens OX=9606 GN=PRCP PE=1 SV=1	317	Master Protein	QYLKNPnVSDSLL
FALSE	High	AMTzHexNAc2_10plexTMT	N	4	99.6	VLSNNSDANLELINTWVAK	1	3	0	P05155	Plasma protease C1 inhibitor OS=Homo sapiens OX=9606 GN=SERPING1 PE=1 SV=2	253	Master Protein	SPRVLSnNSDANL
FALSE	High	AMTzHexNAc2_10plexTMT	N	6	99.6	LNAENNATFYFK	2	0	0	P01042	Kininogen-1 OS=Homo sapiens OX=9606 GN=KNG1 PE=1 SV=2	294	Master Protein	KLNAENnATFYFK
FALSE	High	AMTzHexNAc2_10plexTMT	N	17	99.6	GGNSNGALCHFPFLYNNHNYTDCTSEGR	4	11	31	P02751	Fibronectin OS=Homo sapiens OX=9606 GN=FN1 PE=1 SV=5	428	Master Protein	FPFLYNnHNYTDC
FALSE	High	AMTzHexNAc2_10plexTMT	N	7	99.5	AFGSNPNLTK	1	0	0	P22792	Carboxypeptidase N subunit 2 OS=Homo sapiens OX=9606 GN=CPN2 PE=1 SV=3	74	Master Protein	AFGSNPnLTKVVF
FALSE	High	AMTzHexNAc2_10plexTMT	N	10	99.5	GYLTSFEMFNSTYK	1	1	0	O75356	Nucleoside diphosphate phosphatase ENTPD5 OS=Homo sapiens OX=9606 GN=ENTPD5 PE=1 SV=1	232	Master Protein	TSFEMFnSTYKLY
FALSE	High	AMTzHexNAc2_10plexTMT	N	10	99.5	DIVEYYNDSNGSHVLQGR	2	1	1	P25311	Zinc-alpha-2-glycoprotein OS=Homo sapiens OX=9606 GN=AZGP1 PE=1 SV=2	112	Master Protein	EYYNDSnGSHVLQ
FALSE	High	AMTzHexNAc2_10plexTMT	N	6	99.5	GVFITNETGQPLIGK	2	0	0	P10253	Lysosomal alpha-glucosidase OS=Homo sapiens OX=9606 GN=GAA PE=1 SV=4	470	Master Protein	RGVFITnETGQPL
FALSE	High	AMTzHexNAc2_10plexTMT	N	8	99.5	VDLEDFENNTAYAK	2	2	0	P55083	Microfibril-associated glycoprotein 4 OS=Homo sapiens OX=9606 GN=MFAP4 PE=1 SV=2	137	Master Protein	DLEDFEnNTAYAK
FALSE	High	AMTzHexNAc2_10plexTMT	N	5	99.5	DPCSNVTCSFGSTCAR	2	0	2	O00468	Agrin OS=Homo sapiens OX=9606 GN=AGRN PE=1 SV=6	250	Master Protein	SRDPCSnVTCSFG
FALSE	High	AMTzHexNAc2_10plexTMT	N	13	99.4	AWGTPCEMCPAVNTSEYK	2	0	0	P35555	Fibrillin-1 OS=Homo sapiens OX=9606 GN=FBN1 PE=1 SV=4	1581	Master Protein	EMCPAVnTSEYKI
FALSE	High	AMTzHexNAc2_10plexTMT	N	2	99.4	DNATLQATLHAAR	2	0	0	O15230	Laminin subunit alpha-5 OS=Homo sapiens OX=9606 GN=LAMA5 PE=1 SV=8	2423	Master Protein	QELSRDnATLQAT
FALSE	High	AMTzHexNAc2_10plexTMT	N	13	99.4	VGVNNTVTTTAGNVISVIGSTETTGK	1	0	1	Q9HBD1	Roquin-2 OS=Homo sapiens OX=9606 GN=RC3H2 PE=1 SV=2	475	Master Protein	VTTTAGnVISVIG
FALSE	High	AMTzHexNAc2_10plexTMT	N	9	99.4	LGIYADMGNFTCMGYPGTTLDK	2	1	3	P17050	Alpha-N-acetylgalactosaminidase OS=Homo sapiens OX=9606 GN=NAGA PE=1 SV=2	124	Master Protein	IYADMGnFTCMGY
FALSE	High	AMTzHexNAc2_10plexTMT	N	8	99.3	DAGVVCTNETR	1	1	0	Q08380	Galectin-3-binding protein OS=Homo sapiens OX=9606 GN=LGALS3BP PE=1 SV=1	125	Master Protein	AGVVCTnETRSTH
FALSE	High	AMTzHexNAc2_10plexTMT	N	6	99.3	EEIVENPSSSASESNTSTSIVNR	1	0	0	Q9UKY1	Zinc fingers and homeoboxes protein 1 OS=Homo sapiens OX=9606 GN=ZHX1 PE=1 SV=1	224	Master Protein	REEIVEnPSSSAS
FALSE	High	AMTzHexNAc2_10plexTMT	N	9	99.3	QTVVSSTENCAK	1	1	5	Q12830	Nucleosome-remodeling factor subunit BPTF OS=Homo sapiens OX=9606 GN=BPTF PE=1 SV=3	1745	Master Protein	VVSSTEnCAKSTV
FALSE	High	AMTzHexNAc2_10plexTMT	N	2	99.3	SNYTPITNVPPEVTVLTNSPVELR	1	1	0	P01903	HLA class II histocompatibility antigen, DR alpha chain OS=Homo sapiens OX=9606 GN=HLA-DRA PE=1 SV=2	103	Master Protein	IMTKRSnYTPITN
FALSE	High	AMTzHexNAc2_10plexTMT	N	3	99.2	HLNATSFDVVLTDPVNLCGAVLAK	1	1	0	P22310	UDP-glucuronosyltransferase 1A4 OS=Homo sapiens OX=9606 GN=UGT1A4 PE=1 SV=1	142	Master Protein	ALIRHLnATSFDV
FALSE	High	AMTzHexNAc2_10plexTMT	N	8	99.2	NAEFLTCNIPTSNASNNMVTTEK	1	0	5	P55265	Double-stranded RNA-specific adenosine deaminase OS=Homo sapiens OX=9606 GN=ADAR PE=1 SV=4	393	Master Protein	AEFLTCnIPTSNA
FALSE	High	AMTzHexNAc2_10plexTMT	N	3	99.1	MLNTSSLLEQLNEQFNWVSR	3	2	1	P10909	Clusterin OS=Homo sapiens OX=9606 GN=CLU PE=1 SV=1	354	Master Protein	YQWKMLnTSSLLE
FALSE	High	AMTzHexNAc2_10plexTMT	N	15	99.1	FVNVTVTPEDQCRPNNVCTGVLTR	1	1	2	P20160	Azurocidin OS=Homo sapiens OX=9606 GN=AZU1 PE=1 SV=3	183	Master Protein	EDQCRPnNVCTGV
FALSE	High	AMTzHexNAc2_10plexTMT	N	21	99	NVSESAPPSFQTPVNTVSSTNLVTPPAVVSSQPK	1	3	1	Q6VMQ6	Activating transcription factor 7-interacting protein 1 OS=Homo sapiens OX=9606 GN=ATF7IP PE=1 SV=3	724	Master Protein	NTVSSTnLVTPPA
FALSE	High	AMTzHexNAc2_10plexTMT	N	3	98.7	QSNGSIVVVSSLAGK	3	3	0	P28845	11-beta-hydroxysteroid dehydrogenase 1 OS=Homo sapiens OX=9606 GN=HSD11B1 PE=1 SV=3	162	Master Protein	PMLKQSnGSIVVV
FALSE	High	AMTzHexNAc2_10plexTMT	N	17	98.2	LVTATSASSSTQPVSQNPSTNTQPLQQAK	1	0	0	Q6MZP7	Protein lin-54 homolog OS=Homo sapiens OX=9606 GN=LIN54 PE=1 SV=3	379	Master Protein	TQPVSQnPSTNTQ
