# Supplementary material for: Site-Specific and Quantitative O‑GlcNAc Proteomics for Hepatocellular Carcinoma
Source: J Proteome Res. 2026 Mar 11;25(4):1892–902. doi: 10.1021/acs.jproteome.5c00939 (PMC13054871; doi:10.1021/acs.jproteome.5c00939)
Supplement: Supplementary file 8 [file pr5c00939_si_008.xlsx]

## Sheet: Table S7
Sequence	Annotated Sequence	Modifications	Master Protein Accessions	Positions in Master Proteins	Modifications in Master Proteins	# Missed Cleavages	Theo. MH+ [Da]	Normalized_to_protein	norm_normal_1	norm_normal_2	norm_normal_3	norm_normal_4	norm_HCC_1	norm_HCC_2	norm_HCC_3	norm_HCC_4	AVG Log2 Ratio	p.value	adj.p.value	Change	Description
LVGPSSVVCLPNGTWTGEQPHCR	[R].LVGPSSVVCLPNGTWTGEQPHCR.[G]	2xCarbamidomethyl [C9; C22]; 1xTMT6plex [N-Term]; 1xAMTzHexNAc2_10plexTMT [N12(100)]	Q53RD9	Q53RD9 [113-135]	Q53RD9 1xAMTzHexNAc2_10plexTMT [N124(100)]	0	3511.75	FALSE	31.6633	33.598	30.8215	29.8172	38.048	147.7	83.5632	191.188	1.87092	0.090172	0.160245	Stable	Fibulin-7 OS=Homo sapiens OX=9606 GN=FBLN7 PE=2 SV=1
LVGGPVAGGDPNQTIR	[K].LVGGPVAGGDPNQTIR.[G]	1xTMT6plex [N-Term]; 1xAMTzHexNAc2_10plexTMT [N12(100)]	O15230	O15230 [84-99]	O15230 1xAMTzHexNAc2_10plexTMT [N95(100)]	0	2511.36	TRUE	0.431559	0.444786	0.670657	0.641274	1.58381	1.94601	1.34625	1.70658	1.58887	0.000916323	0.0276107	Up	Laminin subunit alpha-5 OS=Homo sapiens OX=9606 GN=LAMA5 PE=1 SV=8
MDGASNVTCINSR	[K].MDGASNVTCINSR.[W]	1xCarbamidomethyl [C9]; 1xOxidation [M1]; 1xTMT6plex [N-Term]; 1xAMTzHexNAc2_10plexTMT [N6(100)]	P08603	P08603 [1024-1036]	P08603 1xAMTzHexNAc2_10plexTMT [N1029(100)]	0	2401.15	TRUE	0.00592431	0.00648161	0.0116794	0.00891775	0.0226985	0.230441	0.171531	0.129384	4.06936	0.0588564	0.140683	Stable	Complement factor H OS=Homo sapiens OX=9606 GN=CFH PE=1 SV=4
LWLPVNLTWADLEDR	[R].LWLPVNLTWADLEDR.[D]	1xTMT6plex [N-Term]; 1xAMTzHexNAc2_10plexTMT [N6(100)]	Q96G23	Q96G23 [14-28]	Q96G23 1xAMTzHexNAc2_10plexTMT [N19(100)]	0	2801.49	TRUE	0.104576	0.147307	0.301704	0.292255	0.281176	0.36563	0.197629	0.346992	0.49423	0.222398	0.279915	Stable	Ceramide synthase 2 OS=Homo sapiens OX=9606 GN=CERS2 PE=1 SV=1
LVTATSASSSTQPVSQNPSTNTQPLQQAK	[R].LVTATSASSSTQPVSQNPSTNTQPLQQAK.[P]	1xTMT6plex [K29]; 1xTMT6plex [N-Term]; 2xAMTzHexNAc2_10plexTMT [N17(98.2); S19(98.2)]	Q6MZP7	Q6MZP7 [363-391]	Q6MZP7 2xAMTzHexNAc2_10plexTMT [N379(98.2); S381(98.2)]	0	4892.55	FALSE	6.1042	2.1	2.31025	2.57064	34.1251	32.6844	21.8737	50.1875	3.40775	0.0113794	0.0755177	Stable	Protein lin-54 homolog OS=Homo sapiens OX=9606 GN=LIN54 PE=1 SV=3
LVQLFPNDTSLK	[R].LVQLFPNDTSLK.[N]	1xTMT6plex [K12]; 1xTMT6plex [N-Term]; 1xAMTzHexNAc2_10plexTMT [N7(100)]	Q12797	Q12797 [446-457]	Q12797 1xAMTzHexNAc2_10plexTMT [N452(100)]	0	2564.45	TRUE	0.122335	0.0843452	0.489273	0.443002	0.312247	0.323661	0.262479	0.273541	0.0411737	0.94299	0.94299	Stable	Aspartyl/asparaginyl beta-hydroxylase OS=Homo sapiens OX=9606 GN=ASPH PE=1 SV=3
ISVNNVLPVFDNLMQQK	[R].ISVNNVLPVFDNLMQQK.[L]	1xTMT6plex [K17]; 1xTMT6plex [N-Term]; 1xAMTzHexNAc2_10plexTMT [N5(99.7)]	P07339	P07339 [206-222]	P07339 1xAMTzHexNAc2_10plexTMT [N210(99.7)]	0	3148.73	TRUE	0.00118637	0.000905602	0.00118874	0.000716209	0.0015837	0.00118294	0.000698262	0.000891615	0.124287	0.705707	0.725586	Stable	Cathepsin D OS=Homo sapiens OX=9606 GN=CTSD PE=1 SV=1
LQGLENWGQDPGVSANASK	[K].LQGLENWGQDPGVSANASK.[A]	1xTMT6plex [K19]; 1xTMT6plex [N-Term]; 1xAMTzHexNAc2_10plexTMT [N16(99.7)]	Q96AQ6	Q96AQ6 [440-458]	Q96AQ6 1xAMTzHexNAc2_10plexTMT [N455(99.7)]	0	3160.65	TRUE	0.916111	0.905877	0.91391	0.944103	0.897116	0.536444	0.364833	0.715798	-0.549612	0.0841669	0.153626	Stable	Pre-B-cell leukemia transcription factor-interacting protein 1 OS=Homo sapiens OX=9606 GN=PBXIP1 PE=1 SV=1
IPAINQTITEANEK	[K].IPAINQTITEANEK.[T]	1xTMT6plex [K14]; 1xTMT6plex [N-Term]; 1xAMTzHexNAc2_10plexTMT [N5(99.7)]	P11047	P11047 [1391-1404]	P11047 1xAMTzHexNAc2_10plexTMT [N1395(99.7)]	0	2731.51	TRUE	0.0599778	0.0927764	0.197811	0.160397	0.210482	0.244645	0.223014	0.216895	0.808731	0.0512317	0.140683	Stable	Laminin subunit gamma-1 OS=Homo sapiens OX=9606 GN=LAMC1 PE=1 SV=3
LNTTGVSAGCTADLLVGR	[R].LNTTGVSAGCTADLLVGR.[A]	1xCarbamidomethyl [C10]; 1xTMT6plex [N-Term]; 1xAMTzHexNAc2_10plexTMT [N2(99.8)]	O15230	O15230 [3106-3123]	O15230 1xAMTzHexNAc2_10plexTMT [N3107(99.8)]	0	2765.45	TRUE	0.208937	0.149939	0.253084	0.270367	0.281882	1.11562	0.921163	0.810119	1.82622	0.0496538	0.140683	Stable	Laminin subunit alpha-5 OS=Homo sapiens OX=9606 GN=LAMA5 PE=1 SV=8
MIENGSLSFLPTLR	[R].MIENGSLSFLPTLR.[E]	1xOxidation [M1]; 1xTMT6plex [N-Term]; 1xAMTzHexNAc2_10plexTMT [N4(100)]	P21810	P21810 [267-280]	P21810 1xAMTzHexNAc2_10plexTMT [N270(100)]	0	2554.36	TRUE	0.209449	0.0943956	0.116804	0.174266	0.146611	0.6232	0.31203	0.0834144	0.969894	0.325334	0.376975	Stable	Biglycan OS=Homo sapiens OX=9606 GN=BGN PE=1 SV=2
LSQDFMILWLHGENGTGPAK	[K].LSQDFMILWLHGENGTGPAK.[F]	1xOxidation [M6]; 1xTMT6plex [K20]; 1xTMT6plex [N-Term]; 1xAMTzHexNAc2_10plexTMT [N14(99.6)]	Q5JS37	Q5JS37 [193-212]	Q5JS37 1xAMTzHexNAc2_10plexTMT [N206(99.6)]	0	3419.79	TRUE	0.493535	0.286532	0.595521	0.788675	1.5798	1.34299	1.41287	1.66991	1.47242	0.000469869	0.0276107	Up	NHL repeat-containing protein 3 OS=Homo sapiens OX=9606 GN=NHLRC3 PE=2 SV=1
LSQDFMILWLHGENGTGPAK	[K].LSQDFMILWLHGENGTGPAK.[F]	1xTMT6plex [K20]; 1xTMT6plex [N-Term]; 1xAMTzHexNAc2_10plexTMT [N14(100)]	Q5JS37	Q5JS37 [193-212]	Q5JS37 1xAMTzHexNAc2_10plexTMT [N206(100)]	0	3403.79	TRUE	0.426856	0.28984	0.425787	0.531346	1.55726	1.08074	1.28054	1.45525	1.68279	0.000993358	0.0276107	Up	NHL repeat-containing protein 3 OS=Homo sapiens OX=9606 GN=NHLRC3 PE=2 SV=1
LSDTTSQSNSTAK	[K].LSDTTSQSNSTAK.[E]	1xTMT6plex [K13]; 1xTMT6plex [N-Term]; 1xAMTzHexNAc2_10plexTMT [N9(100)]	P07942	P07942 [1271-1283]	P07942 1xAMTzHexNAc2_10plexTMT [N1279(100)]	0	2529.32	TRUE	0.0553349	0.0619192	0.217166	0.186367	0.125449	0.254078	0.608143	0.315628	1.3234	0.15129	0.20838	Stable	Laminin subunit beta-1 OS=Homo sapiens OX=9606 GN=LAMB1 PE=1 SV=2
LSALDNLLNHSSMFLK	[R].LSALDNLLNHSSMFLK.[G]	1xTMT6plex [K16]; 1xTMT6plex [N-Term]; 1xAMTzHexNAc2_10plexTMT [N9(100)]	Q9Y4L1	Q9Y4L1 [822-837]	Q9Y4L1 1xAMTzHexNAc2_10plexTMT [N830(100)]	0	2992.64	TRUE	0.0430217	0.0532034	0.118893	0.0988186	0.031217	0.0288121	0.0600861	0.0400221	-0.971166	0.121305	0.181891	Stable	Hypoxia up-regulated protein 1 OS=Homo sapiens OX=9606 GN=HYOU1 PE=1 SV=1
LQNNENNISCVER	[R].LQNNENNISCVER.[G]	1xCarbamidomethyl [C10]; 1xTMT6plex [N-Term]; 1xAMTzHexNAc2_10plexTMT [N7(100)]	P36980	P36980 [120-132]	P36980 1xAMTzHexNAc2_10plexTMT [N126(100)]	0	2550.26	TRUE	0.593033	0.80334	1.28748	1.0979	1.09401	9.78845	7.68383	3.37027	2.53621	0.105502	0.172094	Stable	Complement factor H-related protein 2 OS=Homo sapiens OX=9606 GN=CFHR2 PE=1 SV=1
MLNTSSLLEQLNEQFNWVSR	[K].MLNTSSLLEQLNEQFNWVSR.[L]	1xOxidation [M1]; 1xTMT6plex [N-Term]; 1xAMTzHexNAc2_10plexTMT [N3(99.1)]	P10909	P10909 [352-371]	P10909 1xAMTzHexNAc2_10plexTMT [N354(99.1)]	0	3385.71	TRUE	0.00649148	0.0093643	0.00932456	0.0116358	0.00814014	0.0310825	0.0288361	0.0298316	1.41083	0.0656484	0.142632	Stable	Clusterin OS=Homo sapiens OX=9606 GN=CLU PE=1 SV=1
QAIHVGNQTFNDGTIVEK	[R].QAIHVGNQTFNDGTIVEK.[Y]	1xTMT6plex [K18]; 1xTMT6plex [N-Term]; 1xAMTzHexNAc2_10plexTMT [N7(100)]	Q9H3G5	Q9H3G5 [340-357]	Q9H3G5 1xAMTzHexNAc2_10plexTMT [N346(100)]	0	3160.68	TRUE	0.0685518	0.117271	0.200877	0.283268	0.32023	0.496316	0.577469	0.47296	1.47854	0.00601398	0.0516495	Stable	Probable serine carboxypeptidase CPVL OS=Homo sapiens OX=9606 GN=CPVL PE=1 SV=2
PSNLANNTILVK	[R].PSNLANNTILVK.[W]	1xTMT6plex [K12]; 1xTMT6plex [N-Term]; 1xAMTzHexNAc2_10plexTMT [N6(100)]	O60656; P22310	O60656 [339-350]; P22310 [343-354]	O60656 1xAMTzHexNAc2_10plexTMT [N344(100)]; P22310 1xAMTzHexNAc2_10plexTMT [N348(100)]	0	2473.42	FALSE	57.0708	77.6765	167.52	124.631	183.853	98.625	83.9604	138.025	0.240856	0.582139	0.624943	Stable
QLINALQINNTAVGHALVLPAGR	[R].QLINALQINNTAVGHALVLPAGR.[D]	1xDeamidated [N]; 1xTMT6plex [N-Term]; 1xAMTzHexNAc2_10plexTMT [N10(100)]	P12111	P12111 [2550-2572]	P12111 1xAMTzHexNAc2_10plexTMT [N2559(100)]	0	3344.87	TRUE	0.0125342	0.0136869	0.0184489	0.013131	0.0195128	0.0207345	0.0413977	0.0223905	0.84791	0.108099	0.172094	Stable	Collagen alpha-3(VI) chain OS=Homo sapiens OX=9606 GN=COL6A3 PE=1 SV=5
QSNGSIVVVSSLAGK	[K].QSNGSIVVVSSLAGK.[V]	1xTMT6plex [K15]; 1xTMT6plex [N-Term]; 1xAMTzHexNAc2_10plexTMT [N3(98.7)]	P28845	P28845 [160-174]	P28845 1xAMTzHexNAc2_10plexTMT [N162(98.7)]	0	2635.49	TRUE	0.146048	0.0596214	0.0976731	0.0727004	0.0325712	0.0400267	0.0713427	0.0744236	-0.784161	0.134556	0.192599	Stable	11-beta-hydroxysteroid dehydrogenase 1 OS=Homo sapiens OX=9606 GN=HSD11B1 PE=1 SV=3
QINSSISGNLWDK	[K].QINSSISGNLWDK.[D]	1xTMT6plex [K13]; 1xTMT6plex [N-Term]; 1xAMTzHexNAc2_10plexTMT [N3(99.6)]	Q01459	Q01459 [297-309]	Q01459 1xAMTzHexNAc2_10plexTMT [N299(99.6)]	0	2651.42	TRUE	0.52723	0.391274	0.696268	0.512319	7.34024	4.98352	1.26424	3.92643	3.04159	0.0550685	0.140683	Stable	Di-N-acetylchitobiase OS=Homo sapiens OX=9606 GN=CTBS PE=1 SV=1
QLINALQINNTAVGHALVLPAGR	[R].QLINALQINNTAVGHALVLPAGR.[D]	1xTMT6plex [N-Term]; 1xAMTzHexNAc2_10plexTMT [N9(100)]	P12111	P12111 [2550-2572]	P12111 1xAMTzHexNAc2_10plexTMT [N2558(100)]	0	3343.88	TRUE	0.00966183	0.0106586	0.0137386	0.0115415	0.0166795	0.0250952	0.0587175	0.0275439	1.48943	0.110463	0.172094	Stable	Collagen alpha-3(VI) chain OS=Homo sapiens OX=9606 GN=COL6A3 PE=1 SV=5
NVSESAPPSFQTPVNTVSSTNLVTPPAVVSSQPK	[R].NVSESAPPSFQTPVNTVSSTNLVTPPAVVSSQPK.[L]	1xDeamidated [N]; 1xTMT6plex [K34]; 1xTMT6plex [N-Term]; 1xAMTzHexNAc2_10plexTMT [N21(99)]	Q6VMQ6	Q6VMQ6 [704-737]	Q6VMQ6 1xAMTzHexNAc2_10plexTMT [N724(99)]	0	4657.44	TRUE	1.85157	0.728616	1.28041	1.04247	5.49078	5.49266	3.23867	4.403	1.92549	0.00389945	0.0516495	Stable	Activating transcription factor 7-interacting protein 1 OS=Homo sapiens OX=9606 GN=ATF7IP PE=1 SV=3
NAECTQTGPNQAACNCLPAYTGDGK	[K].NAECTQTGPNQAACNCLPAYTGDGK.[V]	3xCarbamidomethyl [C4; C14; C16]; 1xTMT6plex [K25]; 1xTMT6plex [N-Term]; 1xAMTzHexNAc2_10plexTMT [N15(100)]	Q8WWQ8	Q8WWQ8 [1527-1551]	Q8WWQ8 1xAMTzHexNAc2_10plexTMT [N1541(100)]	0	3887.82	TRUE	0.176234	0.127905	0.23601	0.233978	0.227005	0.085277	0.716347	0.606642	1.07889	0.248337	0.298609	Stable	Stabilin-2 OS=Homo sapiens OX=9606 GN=STAB2 PE=1 SV=3
NATSYPPMCTQDPK	[K].NATSYPPMCTQDPK.[A]	1xCarbamidomethyl [C9]; 1xTMT6plex [K14]; 1xTMT6plex [N-Term]; 1xAMTzHexNAc2_10plexTMT [N1(99.8)]	P23141	P23141 [79-92]	P23141 1xAMTzHexNAc2_10plexTMT [N79(99.8)]	0	2799.39	TRUE	0.016653	0.00691177	0.000762561	0.00140429	0.00331059	0.00350122	0.00088671	0.00292604	-1.27614	0.381792	0.425509	Stable	Liver carboxylesterase 1 OS=Homo sapiens OX=9606 GN=CES1 PE=1 SV=2
NATSYPPMCTQDPK	[K].NATSYPPMCTQDPK.[A]	1xCarbamidomethyl [C9]; 1xOxidation [M8]; 1xTMT6plex [K14]; 1xTMT6plex [N-Term]; 1xAMTzHexNAc2_10plexTMT [N1(100)]	P23141	P23141 [79-92]	P23141 1xAMTzHexNAc2_10plexTMT [N79(100)]	0	2815.38	TRUE	0.0422966	0.0207226	0.00227909	0.00438067	0.0103905	0.0122852	0.00305549	0.00946328	-0.985371	0.424693	0.466204	Stable	Liver carboxylesterase 1 OS=Homo sapiens OX=9606 GN=CES1 PE=1 SV=2
NTSAASTAQLVEATEELR	[R].NTSAASTAQLVEATEELR.[R]	1xTMT6plex [N-Term]; 1xAMTzHexNAc2_10plexTMT [N1(100)]	P55268	P55268 [1249-1266]	P55268 1xAMTzHexNAc2_10plexTMT [N1249(100)]	0	2851.47	TRUE	0.0817138	0.0879392	0.134876	0.0972968	0.122252	0.473456	0.708584	0.545702	2.20288	0.0603626	0.140683	Stable	Laminin subunit beta-2 OS=Homo sapiens OX=9606 GN=LAMB2 PE=1 SV=2
NPNVSDSLLLQNIFQALNVYYNYSGQVK	[K].NPNVSDSLLLQNIFQALNVYYNYSGQVK.[C]	1xDeamidated [N22]; 1xTMT6plex [K28]; 1xTMT6plex [N-Term]; 1xAMTzHexNAc2_10plexTMT [N3(99.6)]	P42785	P42785 [315-342]	P42785 1xAMTzHexNAc2_10plexTMT [N317(99.6)]	0	4392.3	TRUE	0.0240422	0.038665	0.0542711	0.0438433	0.485781	0.488272	0.32896	0.572927	3.54408	0.00319842	0.0466969	Up	Lysosomal Pro-X carboxypeptidase OS=Homo sapiens OX=9606 GN=PRCP PE=1 SV=1
NLTFEGPLPEK	[K].NLTFEGPLPEK.[I]	1xTMT6plex [K11]; 1xTMT6plex [N-Term]; 1xAMTzHexNAc2_10plexTMT [N1(100)]	Q9HAT2	Q9HAT2 [401-411]	Q9HAT2 1xAMTzHexNAc2_10plexTMT [N401(100)]	0	2434.34	TRUE	0.521689	0.532646	0.721973	0.570543	1.76908	2.26639	1.70341	3.50591	1.97791	0.0249822	0.113981	Stable	Sialate O-acetylesterase OS=Homo sapiens OX=9606 GN=SIAE PE=1 SV=1
NCTDIDECR	[R].NCTDIDECR.[I]	2xCarbamidomethyl [C2; C8]; 1xTMT6plex [N-Term]; 1xAMTzHexNAc2_10plexTMT [N1(100)]	P35555	P35555 [1067-1075]	P35555 1xAMTzHexNAc2_10plexTMT [N1067(100)]	0	2142.98	TRUE	0.0370909	0.0271338	0.0235064	0.0196502	0.124718	0.124247	0.125006	0.0905543	2.11302	0.00057633	0.0276107	Up	Fibrillin-1 OS=Homo sapiens OX=9606 GN=FBN1 PE=1 SV=4
LNGSAVLGPAVGLLR	[R].LNGSAVLGPAVGLLR.[P]	1xTMT6plex [N-Term]; 1xAMTzHexNAc2_10plexTMT [N2(100)]	Q6UWY2	Q6UWY2 [128-142]	Q6UWY2 1xAMTzHexNAc2_10plexTMT [N129(100)]	0	2397.39	TRUE	0.82008	4.95778	2.71921	5.50793	16.0147	61.7051	9.9985	29.3395	3.06321	0.111294	0.172094	Stable	Serine protease 57 OS=Homo sapiens OX=9606 GN=PRSS57 PE=1 SV=2
LANLTQGEDQYYLR	[R].LANLTQGEDQYYLR.[V]	1xTMT6plex [N-Term]; 1xAMTzHexNAc2_10plexTMT [N3(100)]	P10909	P10909 [372-385]	P10909 1xAMTzHexNAc2_10plexTMT [N374(100)]	0	2644.36	TRUE	0.15039	0.237572	0.211562	0.293634	0.238802	1.00475	0.692748	0.81772	1.62455	0.0626302	0.140683	Stable	Clusterin OS=Homo sapiens OX=9606 GN=CLU PE=1 SV=1
INAHNNGNHTFK	[K].INAHNNGNHTFK.[M]	1xDeamidated [N6]; 1xTMT6plex [K12]; 1xTMT6plex [N-Term]; 1xAMTzHexNAc2_10plexTMT [N8(99.7)]	P09668	P09668 [65-76]	P09668 1xAMTzHexNAc2_10plexTMT [N72(99.7)]	0	2557.34	TRUE	0.0378035	0.0194411	0.0217195	0.0195647	0.0754825	0.156189	0.175496	0.148353	2.49522	0.0119018	0.0755503	Stable	Pro-cathepsin H OS=Homo sapiens OX=9606 GN=CTSH PE=1 SV=4
LNAENNATFYFK	[K].LNAENNATFYFK.[I]	1xTMT6plex [K12]; 1xTMT6plex [N-Term]; 1xAMTzHexNAc2_10plexTMT [N6(99.6)]	P01042	P01042 [289-300]	P01042 1xAMTzHexNAc2_10plexTMT [N294(99.6)]	0	2621.38	TRUE	0.056778	0.0416302	0.0948834	0.0745453	0.103081	0.332522	0.735396	0.184187	2.33906	0.148143	0.20599	Stable	Kininogen-1 OS=Homo sapiens OX=9606 GN=KNG1 PE=1 SV=2
LGIYADMGNFTCMGYPGTTLDK	[K].LGIYADMGNFTCMGYPGTTLDK.[V]	1xCarbamidomethyl [C12]; 1xDeamidated [N9]; 2xOxidation [M7; M13]; 1xTMT6plex [K22]; 1xTMT6plex [N-Term]; 1xAMTzHexNAc2_10plexTMT [N9(99.4)]	P17050	P17050 [116-137]	P17050 1xAMTzHexNAc2_10plexTMT [N124(99.4)]	0	3647.75	TRUE	0.0154565	0.0156	0.07364	0.0664512	0.304499	0.330887	0.105466	0.233421	2.50908	0.023341	0.113593	Stable	Alpha-N-acetylgalactosaminidase OS=Homo sapiens OX=9606 GN=NAGA PE=1 SV=2
LENLSSSEMGYTATLTR	[K].LENLSSSEMGYTATLTR.[T]	1xTMT6plex [N-Term]; 1xAMTzHexNAc2_10plexTMT [N3(100)]	P10253	P10253 [138-154]	P10253 1xAMTzHexNAc2_10plexTMT [N140(100)]	0	2833.43	TRUE	0.0399476	0.0202964	0.0335128	0.0322626	0.0656082	0.113724	0.0922469	0.127611	1.66343	0.0113574	0.0755177	Stable	Lysosomal alpha-glucosidase OS=Homo sapiens OX=9606 GN=GAA PE=1 SV=4
LDGSTNFTR	[R].LDGSTNFTR.[T]	1xTMT6plex [N-Term]; 1xAMTzHexNAc2_10plexTMT [N6(100)]	Q14314	Q14314 [258-266]	Q14314 1xAMTzHexNAc2_10plexTMT [N263(100)]	0	1971.02	TRUE	0.477715	0.431269	1.09219	0.552468	3.34039	3.72281	1.74595	0.855493	1.92016	0.0745444	0.147087	Stable	Fibroleukin OS=Homo sapiens OX=9606 GN=FGL2 PE=1 SV=1
LDAPTNLQFVNETDSTVLVR	[K].LDAPTNLQFVNETDSTVLVR.[W]	1xTMT6plex [N-Term]; 1xAMTzHexNAc2_10plexTMT [N11(100)]	P02751	P02751 [997-1016]	P02751 1xAMTzHexNAc2_10plexTMT [N1007(100)]	0	3192.68	TRUE	0.0436379	0.0300619	0.0371325	0.0371	0.0757219	0.254342	0.0969583	0.177431	2.03069	0.0676146	0.142632	Stable	Fibronectin OS=Homo sapiens OX=9606 GN=FN1 PE=1 SV=5
LAVTNTTMTGTVLK	[R].LAVTNTTMTGTVLK.[M]	1xOxidation [M8]; 1xTMT6plex [K14]; 1xTMT6plex [N-Term]; 1xAMTzHexNAc2_10plexTMT [N5(99.6)]	Q13586	Q13586 [167-180]	Q13586 1xAMTzHexNAc2_10plexTMT [N171(99.6)]	0	2655.48	TRUE	0.0287798	0.0550108	0.0409599	0.0491953	0.442313	0.199452	0.12872	0.279792	2.59406	0.0469282	0.140683	Stable	Stromal interaction molecule 1 OS=Homo sapiens OX=9606 GN=STIM1 PE=1 SV=3
LENLSSSEMGYTATLTR	[K].LENLSSSEMGYTATLTR.[T]	1xOxidation [M9]; 1xTMT6plex [N-Term]; 1xAMTzHexNAc2_10plexTMT [N3(100)]	P10253	P10253 [138-154]	P10253 1xAMTzHexNAc2_10plexTMT [N140(100)]	0	2849.42	TRUE	0.271331	0.252193	0.322641	0.367833	0.705004	1.10541	0.864756	1.32921	1.72182	0.0129447	0.0756741	Stable	Lysosomal alpha-glucosidase OS=Homo sapiens OX=9606 GN=GAA PE=1 SV=4
IEQNATNTFLVYTEEDLGDLLK	[R].IEQNATNTFLVYTEEDLGDLLK.[I]	1xTMT6plex [K22]; 1xTMT6plex [N-Term]; 1xAMTzHexNAc2_10plexTMT [N4(100)]	Q9Y5X9	Q9Y5X9 [390-411]	Q9Y5X9 1xAMTzHexNAc2_10plexTMT [N393(100)]	0	3715.95	FALSE	8.54936	12.139	14.777	17.4134	22.55	33.0926	64.6219	21.6375	1.42414	0.111979	0.172094	Stable	Endothelial lipase OS=Homo sapiens OX=9606 GN=LIPG PE=1 SV=1
VIDLWDLAQSANLTDK	[R].VIDLWDLAQSANLTDK.[E]	1xTMT6plex [K16]; 1xTMT6plex [N-Term]; 1xAMTzHexNAc2_10plexTMT [N12(100)]	P30533	P30533 [257-272]	P30533 1xAMTzHexNAc2_10plexTMT [N268(100)]	0	2991.62	TRUE	0.073434	0.0271863	0.0474023	0.0517041	0.0347724	0.0802782	0.0589669	0.0680913	0.277628	0.462919	0.504374	Stable	Alpha-2-macroglobulin receptor-associated protein OS=Homo sapiens OX=9606 GN=LRPAP1 PE=1 SV=1
VGVNNTVTTTAGNVISVIGSTETTGK	[K].VGVNNTVTTTAGNVISVIGSTETTGK.[I]	1xDeamidated [N13]; 1xTMT6plex [K26]; 1xTMT6plex [N-Term]; 1xAMTzHexNAc2_10plexTMT [N13(99.4)]	Q9HBD1	Q9HBD1 [463-488]	Q9HBD1 1xAMTzHexNAc2_10plexTMT [N475(99.4)]	0	3710.99	FALSE	64.64	54.1628	51.143	43.8671	99.8644	117.853	86.15	136.546	1.04251	0.00906065	0.0702255	Stable	Roquin-2 OS=Homo sapiens OX=9606 GN=RC3H2 PE=1 SV=2
VLPVNVTDYCQLVR	[R].VLPVNVTDYCQLVR.[Y]	1xCarbamidomethyl [C10]; 1xTMT6plex [N-Term]; 1xAMTzHexNAc2_10plexTMT [N5(100)]	P35555	P35555 [444-457]	P35555 1xAMTzHexNAc2_10plexTMT [N448(100)]	0	2636.41	TRUE	0.0202978	0.0380584	0.038373	0.0268584	0.21222	0.312165	0.129474	0.0850274	2.57982	0.0536668	0.140683	Stable	Fibrillin-1 OS=Homo sapiens OX=9606 GN=FBN1 PE=1 SV=4
VNETEMDIAK	[K].VNETEMDIAK.[H]	1xOxidation [M6]; 1xTMT6plex [K10]; 1xTMT6plex [N-Term]; 1xAMTzHexNAc2_10plexTMT [N2(100)]	O75629	O75629 [159-168]	O75629 1xAMTzHexNAc2_10plexTMT [N160(100)]	0	2355.23	TRUE	5.64507	8.88691	7.84292	9.9529	10.0584	6.77101	8.345	16.3124	0.359877	0.371325	0.417027	Stable	Protein CREG1 OS=Homo sapiens OX=9606 GN=CREG1 PE=1 SV=1
VLSNNSDANLELINTWVAK	[R].VLSNNSDANLELINTWVAK.[N]	1xTMT6plex [K19]; 1xTMT6plex [N-Term]; 1xAMTzHexNAc2_10plexTMT [N4(99.6)]	P05155	P05155 [250-268]	P05155 1xAMTzHexNAc2_10plexTMT [N253(99.6)]	0	3290.78	TRUE	0.0972232	0.0635622	0.158265	0.152245	0.198071	0.440772	0.316129	0.213283	1.30965	0.0455798	0.140683	Stable	Plasma protease C1 inhibitor OS=Homo sapiens OX=9606 GN=SERPING1 PE=1 SV=2
VCQDCPLLAPLNDTR	[K].VCQDCPLLAPLNDTR.[V]	2xCarbamidomethyl [C2; C5]; 1xTMT6plex [N-Term]; 1xAMTzHexNAc2_10plexTMT [N12(100)]	P02765	P02765 [145-159]	P02765 1xAMTzHexNAc2_10plexTMT [N156(100)]	0	2732.37	TRUE	0.118528	0.129793	0.116892	0.178546	0.124955	0.95106	0.902967	0.289338	2.06059	0.133045	0.192323	Stable	Alpha-2-HS-glycoprotein OS=Homo sapiens OX=9606 GN=AHSG PE=1 SV=2
VFGSQNLTTVK	[R].VFGSQNLTTVK.[L]	1xTMT6plex [K11]; 1xTMT6plex [N-Term]; 1xAMTzHexNAc2_10plexTMT [N6(100)]	Q9Y4L1	Q9Y4L1 [510-520]	Q9Y4L1 1xAMTzHexNAc2_10plexTMT [N515(100)]	0	2383.34	TRUE	0.191865	0.233965	0.765566	0.484777	0.176721	0.159379	0.267075	0.225865	-1.01566	0.207951	0.268681	Stable	Hypoxia up-regulated protein 1 OS=Homo sapiens OX=9606 GN=HYOU1 PE=1 SV=1
VDKDLQSLEDILHQVENK	[K].VDKDLQSLEDILHQVENK.[T]	2xTMT6plex [K3; K18]; 1xTMT6plex [N-Term]; 1xAMTzHexNAc2_10plexTMT [N17(100)]	P02679	P02679 [62-79]	P02679 1xAMTzHexNAc2_10plexTMT [N78(100)]	1	3541.95	TRUE	0.00355438	0.00572667	0.00603441	0.00911637	0.00839952	0.0350854	0.0258444	0.0215145	1.89463	0.0551044	0.140683	Stable	Fibrinogen gamma chain OS=Homo sapiens OX=9606 GN=FGG PE=1 SV=3
VDCTANTNTCNK	[K].VDCTANTNTCNK.[Y]	2xCarbamidomethyl [C3; C10]; 1xTMT6plex [K12]; 1xTMT6plex [N-Term]; 1xAMTzHexNAc2_10plexTMT [N8(100)]	P30101	P30101 [83-94]	P30101 1xAMTzHexNAc2_10plexTMT [N90(100)]	0	2587.27	TRUE	0.00190242	0.00592583	0.0152477	0.0165835	0.0140071	0.016653	0.0110347	0.0210735	0.662371	0.224568	0.28023	Stable	Protein disulfide-isomerase A3 OS=Homo sapiens OX=9606 GN=PDIA3 PE=1 SV=4
VNNTLSSQISR	[R].VNNTLSSQISR.[L]	1xTMT6plex [N-Term]; 1xAMTzHexNAc2_10plexTMT [N2(100)]	P11047	P11047 [1106-1116]	P11047 1xAMTzHexNAc2_10plexTMT [N1107(100)]	0	2179.17	TRUE	0.0517996	0.101849	0.173899	0.123794	0.167285	0.667028	0.672476	0.490181	2.14552	0.0440437	0.140683	Stable	Laminin subunit gamma-1 OS=Homo sapiens OX=9606 GN=LAMC1 PE=1 SV=3
VYWNAPSSAPNHTQFLVTVVEK	[K].VYWNAPSSAPNHTQFLVTVVEK.[Y]	1xTMT6plex [K22]; 1xTMT6plex [N-Term]; 1xAMTzHexNAc2_10plexTMT [N11(100)]	Q6ZNA5	Q6ZNA5 [128-149]	Q6ZNA5 1xAMTzHexNAc2_10plexTMT [N138(100)]	0	3676.96	TRUE	0.777153	0.867343	0.805416	0.668962	6.629	4.58247	2.08553	4.08663	2.47863	0.0313837	0.133217	Stable	Ferric-chelate reductase 1 OS=Homo sapiens OX=9606 GN=FRRS1 PE=2 SV=2
VYKPSAGNNSLYR	[R].VYKPSAGNNSLYR.[D]	1xDeamidated [N]; 1xTMT6plex [K3]; 1xTMT6plex [N-Term]; 1xAMTzHexNAc2_10plexTMT [N8(100)]	P02749	P02749 [155-167]	P02749 1xAMTzHexNAc2_10plexTMT [N162(100)]	1	2659.43	TRUE	0.135926	0.0669972	0.11281	0.124612	0.142337	0.514813	0.893524	0.363335	2.11989	0.101497	0.170328	Stable	Beta-2-glycoprotein 1 OS=Homo sapiens OX=9606 GN=APOH PE=1 SV=3
VYKPSAGNNSLYR	[R].VYKPSAGNNSLYR.[D]	1xTMT6plex [K3]; 1xTMT6plex [N-Term]; 1xAMTzHexNAc2_10plexTMT [N8(100)]	P02749	P02749 [155-167]	P02749 1xAMTzHexNAc2_10plexTMT [N162(100)]	1	2658.44	TRUE	0.0419323		0.00897164	0.18674	0.234423	4.57246	3.24492	1.36406	4.89318	0.099561	0.169022	Stable	Beta-2-glycoprotein 1 OS=Homo sapiens OX=9606 GN=APOH PE=1 SV=3
YEQLQNETR	[R].YEQLQNETR.[Q]	1xTMT6plex [N-Term]; 1xAMTzHexNAc2_10plexTMT [N6(100)]	P11117	P11117 [162-170]	P11117 1xAMTzHexNAc2_10plexTMT [N167(100)]	0	2141.09	TRUE	1.31409	1.2355	0.972078	1.59261	0.623486	0.689341	2.99298	1.78586	0.252303	0.695636	0.725449	Stable	Lysosomal acid phosphatase OS=Homo sapiens OX=9606 GN=ACP2 PE=1 SV=3
YLGNATAIFFLPDEGK	[K].YLGNATAIFFLPDEGK.[L]	1xTMT6plex [K16]; 1xTMT6plex [N-Term]; 1xAMTzHexNAc2_10plexTMT [N4(99.8)]	P01009	P01009 [268-283]	P01009 1xAMTzHexNAc2_10plexTMT [N271(99.8)]	0	2945.59	TRUE	0.007163	0.00801025	0.0140395	0.0197348	0.0252087	0.0314235	0.0117136	0.0153114	0.773254	0.166377	0.220828	Stable	Alpha-1-antitrypsin OS=Homo sapiens OX=9606 GN=SERPINA1 PE=1 SV=3
VVTTSANSANGYILTSQGAAGGSHDAAGAAVLDLGSEAR	[R].VVTTSANSANGYILTSQGAAGGSHDAAGAAVLDLGSEAR.[G]	2xDeamidated [N7; N10]; 1xTMT6plex [N-Term]; 1xAMTzHexNAc2_10plexTMT [N10(100)]	P85037	P85037 [527-565]	P85037 1xAMTzHexNAc2_10plexTMT [N536(100)]	0	4622.28	TRUE	0.174328	0.215389	0.220533	0.212979	0.187911	0.209219	0.167423	0.2189	-0.0714471	0.548301	0.592977	Stable	Forkhead box protein K1 OS=Homo sapiens OX=9606 GN=FOXK1 PE=1 SV=1
VSLLDNGTLTVR	[R].VSLLDNGTLTVR.[E]	1xTMT6plex [N-Term]; 1xAMTzHexNAc2_10plexTMT [N6(100)]	Q9NR99	Q9NR99 [2688-2699]	Q9NR99 1xAMTzHexNAc2_10plexTMT [N2693(100)]	0	2248.25	TRUE	0.526125	0.618135	1.94263	0.884245	2.82334	3.52339	24.3617	14.23	3.50032	0.137765	0.195279	Stable	Matrix-remodeling-associated protein 5 OS=Homo sapiens OX=9606 GN=MXRA5 PE=1 SV=3
VVGSFDEVPPTSDENVTVTETK	[K].VVGSFDEVPPTSDENVTVTETK.[F]	1xTMT6plex [K22]; 1xTMT6plex [N-Term]; 1xAMTzHexNAc2_10plexTMT [N15(100)]	P22760	P22760 [64-85]	P22760 1xAMTzHexNAc2_10plexTMT [N78(100)]	0	3539.82	TRUE	0.160058	0.179862	0.2471	0.436027	0.016319	0.024745	0.0606359	0.0426383	-2.82535	0.0380146	0.140683	Stable	Arylacetamide deacetylase OS=Homo sapiens OX=9606 GN=AADAC PE=1 SV=5
VVANGTGTQGQLK	[K].VVANGTGTQGQLK.[V]	1xTMT6plex [K13]; 1xTMT6plex [N-Term]; 1xAMTzHexNAc2_10plexTMT [N4(100)]	P08236	P08236 [269-281]	P08236 1xAMTzHexNAc2_10plexTMT [N272(100)]	0	2462.38	TRUE	0.145375	0.0626473	0.127955	0.112937	0.581103	0.702065	0.879759	1.01095	2.82173	0.00467417	0.0516495	Stable	Beta-glucuronidase OS=Homo sapiens OX=9606 GN=GUSB PE=1 SV=2
TVLENSTSYEEAK	[R].TVLENSTSYEEAK.[N]	1xTMT6plex [K13]; 1xTMT6plex [N-Term]; 1xAMTzHexNAc2_10plexTMT [N5(100)]	Q13510	Q13510 [255-267]	Q13510 1xAMTzHexNAc2_10plexTMT [N259(100)]	0	2660.39	TRUE	0.102399	0.0952914	0.114771	0.0820916	0.171786	0.223684	0.234019	0.564001	1.59689	0.111689	0.172094	Stable	Acid ceramidase OS=Homo sapiens OX=9606 GN=ASAH1 PE=1 SV=5
SNYTPITNVPPEVTVLTNSPVELR	[R].SNYTPITNVPPEVTVLTNSPVELR.[E]	1xTMT6plex [N-Term]; 1xAMTzHexNAc2_10plexTMT [N2(99.3)]	P01903	P01903 [102-125]	P01903 1xAMTzHexNAc2_10plexTMT [N103(99.3)]	0	3600.92	TRUE	0.0179926	0.017617	0.023317	0.0627585	0.0462284	0.375333	0.0307318	0.0346968	2.00074	0.360476	0.407981	Stable	HLA class II histocompatibility antigen, DR alpha chain OS=Homo sapiens OX=9606 GN=HLA-DRA PE=1 SV=2
SLTQGSLIVGDLAPVNGTSQGK	[R].SLTQGSLIVGDLAPVNGTSQGK.[F]	1xTMT6plex [K22]; 1xTMT6plex [N-Term]; 1xAMTzHexNAc2_10plexTMT [N16(100)]	P98160	P98160 [3765-3786]	P98160 1xAMTzHexNAc2_10plexTMT [N3780(100)]	0	3331.83	TRUE	0.0154843	0.0160122	0.0191709	0.0166287	0.0184551	0.0641689	0.0754611	0.0521056	1.64311	0.0622331	0.140683	Stable	Basement membrane-specific heparan sulfate proteoglycan core protein OS=Homo sapiens OX=9606 GN=HSPG2 PE=1 SV=4
SYAGFLTVNK	[K].SYAGFLTVNK.[T]	1xTMT6plex [K10]; 1xTMT6plex [N-Term]; 1xAMTzHexNAc2_10plexTMT [N9(100)]	Q9H3G5	Q9H3G5 [73-82]	Q9H3G5 1xAMTzHexNAc2_10plexTMT [N81(100)]	0	2289.27	TRUE	0.29357	0.844042	1.03284	1.50593	0.352922	0.565149	0.566566	0.361313	-0.993923	0.16447	0.220299	Stable	Probable serine carboxypeptidase CPVL OS=Homo sapiens OX=9606 GN=CPVL PE=1 SV=2
TLSELMSQTGHLGLANASAPSGEQLLR	[R].TLSELMSQTGHLGLANASAPSGEQLLR.[T]	1xOxidation [M6]; 1xTMT6plex [N-Term]; 1xAMTzHexNAc2_10plexTMT [N16(100)]	O15230	O15230 [2288-2314]	O15230 1xAMTzHexNAc2_10plexTMT [N2303(100)]	0	3757.94	TRUE	0.0465884	0.0782964	0.136171	0.16307	0.16131	0.307436	0.175682	0.183445	0.964913	0.0595784	0.140683	Stable	Laminin subunit alpha-5 OS=Homo sapiens OX=9606 GN=LAMA5 PE=1 SV=8
TLSELMSQTGHLGLANASAPSGEQLLR	[R].TLSELMSQTGHLGLANASAPSGEQLLR.[T]	1xTMT6plex [N-Term]; 1xAMTzHexNAc2_10plexTMT [N16(100)]	O15230	O15230 [2288-2314]	O15230 1xAMTzHexNAc2_10plexTMT [N2303(100)]	0	3741.95	TRUE	0.15948	0.194906	0.297597	0.343145	0.27328	0.48848	0.345581	0.377637	0.57749	0.0959557	0.16678	Stable	Laminin subunit alpha-5 OS=Homo sapiens OX=9606 GN=LAMA5 PE=1 SV=8
TPMTNSSIQFLDNAFR	[K].TPMTNSSIQFLDNAFR.[K]	1xTMT6plex [N-Term]; 1xAMTzHexNAc2_10plexTMT [N5(99.3)]	P15586	P15586 [275-290]	P15586 1xAMTzHexNAc2_10plexTMT [N279(99.3)]	0	2802.41	TRUE	1.30419	0.8203	1.06186	0.990578	1.73885	0.983733	0.753601	2.17676	0.436561	0.352259	0.401795	Stable	N-acetylglucosamine-6-sulfatase OS=Homo sapiens OX=9606 GN=GNS PE=1 SV=3
TPMTNSSIQFLDNAFR	[K].TPMTNSSIQFLDNAFR.[K]	1xOxidation [M3]; 1xTMT6plex [N-Term]; 1xAMTzHexNAc2_10plexTMT [N5(99.6)]	P15586	P15586 [275-290]	P15586 1xAMTzHexNAc2_10plexTMT [N279(99.6)]	0	2818.41	TRUE	0.275508	0.112548	0.233726	0.225301	0.486919	0.26095	0.245753	0.383668	0.701256	0.103132	0.171106	Stable	N-acetylglucosamine-6-sulfatase OS=Homo sapiens OX=9606 GN=GNS PE=1 SV=3
TAFGTSTTGFGTNPGGLFGQQNQQTTSLFSK	[K].TAFGTSTTGFGTNPGGLFGQQNQQTTSLFSK.[P]	1xTMT6plex [K31]; 1xTMT6plex [N-Term]; 1xAMTzHexNAc2_10plexTMT [N22(100)]	P52948	P52948 [257-287]	P52948 1xAMTzHexNAc2_10plexTMT [N278(100)]	0	4370.21	TRUE	0.148808	0.196993	0.182858	0.46723	0.646538	0.790468	0.755215	0.932952	1.64988	0.00153899	0.0276107	Up	Nuclear pore complex protein Nup98-Nup96 OS=Homo sapiens OX=9606 GN=NUP98 PE=1 SV=4
TLAGENQTAFEIEELNR	[R].TLAGENQTAFEIEELNR.[K]	1xTMT6plex [N-Term]; 1xAMTzHexNAc2_10plexTMT [N6(100)]	P11047	P11047 [1218-1234]	P11047 1xAMTzHexNAc2_10plexTMT [N1223(100)]	0	2895.47	TRUE	0.0704336	0.117094	0.265817	0.24185	0.281266	1.41425	1.00951	1.48337	2.59091	0.0485584	0.140683	Stable	Laminin subunit gamma-1 OS=Homo sapiens OX=9606 GN=LAMC1 PE=1 SV=3
HLNATSFDVVLTDPVNLCGAVLAK	[R].HLNATSFDVVLTDPVNLCGAVLAK.[Y]	1xCarbamidomethyl [C18]; 1xTMT6plex [K24]; 1xTMT6plex [N-Term]; 1xAMTzHexNAc2_10plexTMT [N3(99.2)]	P22310	P22310 [140-163]	P22310 1xAMTzHexNAc2_10plexTMT [N142(99.2)]	0	3744.02	TRUE	0.045913	0.0850386	0.0444237	0.103803	0.00358889	0.00778211	0.0348696	0.00603013	-2.41711	0.0224242	0.112894	Stable	UDP-glucuronosyltransferase 1A4 OS=Homo sapiens OX=9606 GN=UGT1A4 PE=1 SV=1
EEEAIQLDGLNASQIR	[R].EEEAIQLDGLNASQIR.[E]	1xTMT6plex [N-Term]; 1xAMTzHexNAc2_10plexTMT [N11(100)]	P14625	P14625 [52-67]	P14625 1xAMTzHexNAc2_10plexTMT [N62(100)]	0	2746.42	TRUE	0.0385185	0.0261116	0.0197641	0.0240745	0.0222035	0.0353642	0.0375141	0.0372453	0.28683	0.315129	0.368071	Stable	Endoplasmin OS=Homo sapiens OX=9606 GN=HSP90B1 PE=1 SV=1
ENLTAPGSDSAVFFEQGTTR	[K].ENLTAPGSDSAVFFEQGTTR.[I]	1xTMT6plex [N-Term]; 1xAMTzHexNAc2_10plexTMT [N2(100)]	P00450	P00450 [396-415]	P00450 1xAMTzHexNAc2_10plexTMT [N397(100)]	0	3087.53	TRUE	0.00778005	0.00431345	0.00907871	0.0127195	0.0472074	0.15609	0.0691586	0.0613334	3.29993	0.0553461	0.140683	Stable	Ceruloplasmin OS=Homo sapiens OX=9606 GN=CP PE=1 SV=1
ENGTDTVQEEEESPAEGSK	[K].ENGTDTVQEEEESPAEGSK.[D]	1xTMT6plex [K19]; 1xTMT6plex [N-Term]; 1xAMTzHexNAc2_10plexTMT [N2(99.7)]	Q9Y4L1	Q9Y4L1 [595-613]	Q9Y4L1 1xAMTzHexNAc2_10plexTMT [N596(99.7)]	0	3225.55	TRUE	0.145977	0.177686	0.369156	0.23719	0.0638338	0.0704175	0.133195	0.143092	-1.17973	0.0717403	0.145473	Stable	Hypoxia up-regulated protein 1 OS=Homo sapiens OX=9606 GN=HYOU1 PE=1 SV=1
DLQSLEDILHQVENK	[K].DLQSLEDILHQVENK.[T]	1xTMT6plex [K15]; 1xTMT6plex [N-Term]; 1xAMTzHexNAc2_10plexTMT [N14(100)]	P02679	P02679 [65-79]	P02679 1xAMTzHexNAc2_10plexTMT [N78(100)]	0	2970.6	TRUE	0.0318562	0.0439617	0.0485925	0.063953	0.0641852	0.144238	0.101564	0.069713	1.01134	0.0745512	0.147087	Stable	Fibrinogen gamma chain OS=Homo sapiens OX=9606 GN=FGG PE=1 SV=3
DIVEYYNDSNGSHVLQGR	[K].DIVEYYNDSNGSHVLQGR.[F]	1xTMT6plex [N-Term]; 1xAMTzHexNAc2_10plexTMT [N10(99.5)]	P25311	P25311 [103-120]	P25311 1xAMTzHexNAc2_10plexTMT [N112(99.5)]	0	3026.48	TRUE	0.0118975	0.0263953	0.0425361	0.0816426	0.0544138	0.0668774	0.104488	0.0590166	0.809742	0.159755	0.215965	Stable	Zinc-alpha-2-glycoprotein OS=Homo sapiens OX=9606 GN=AZGP1 PE=1 SV=2
DPCSNVTCSFGSTCAR	[R].DPCSNVTCSFGSTCAR.[S]	3xCarbamidomethyl [C3; C8; C14]; 1xTMT6plex [N-Term]; 1xAMTzHexNAc2_10plexTMT [N5(99.5)]	O00468	O00468 [246-261]	O00468 1xAMTzHexNAc2_10plexTMT [N250(99.5)]	0	2779.25	TRUE	0.0827765	0.0692976	0.140357	0.107944	0.115195	0.286387	0.200454	0.179203	0.964411	0.0674828	0.142632	Stable	Agrin OS=Homo sapiens OX=9606 GN=AGRN PE=1 SV=6
EDALNETR	[K].EDALNETR.[E]	1xTMT6plex [N-Term]; 1xAMTzHexNAc2_10plexTMT [N5(100)]	P10909	P10909 [82-89]	P10909 1xAMTzHexNAc2_10plexTMT [N86(100)]	0	1907.97	TRUE	0.0602554	0.111101	0.0898648	0.156263	0.0824818	0.411236	0.465285	0.388284	1.69027	0.0708059	0.145473	Stable	Clusterin OS=Homo sapiens OX=9606 GN=CLU PE=1 SV=1
EASIVGENETYPR	[R].EASIVGENETYPR.[A]	1xTMT6plex [N-Term]; 1xAMTzHexNAc2_10plexTMT [N8(100)]	Q9UBV2	Q9UBV2 [601-613]	Q9UBV2 1xAMTzHexNAc2_10plexTMT [N608(100)]	0	2425.22	TRUE	0.0697387	0.108872	0.332166	0.362929	0.392449	0.273813	0.286142	0.379484	0.608253	0.232016	0.284658	Stable	Protein sel-1 homolog 1 OS=Homo sapiens OX=9606 GN=SEL1L PE=1 SV=3
EANLTSSVTILPLPLQNATVEAGTR	[R].EANLTSSVTILPLPLQNATVEAGTR.[C]	1xDeamidated [N]; 1xTMT6plex [N-Term]; 1xAMTzHexNAc2_10plexTMT [N17(100)]	P20160	P20160 [124-148]	P20160 1xAMTzHexNAc2_10plexTMT [N140(100)]	0	3556.91	TRUE	0.00203812	0.0023861	0.0081723	0.0107704	0.139927	0.109066	0.016701	0.0290993	3.65716	0.109205	0.172094	Stable	Azurocidin OS=Homo sapiens OX=9606 GN=AZU1 PE=1 SV=3
DQCIVDDITYNVNDTFHK	[R].DQCIVDDITYNVNDTFHK.[R]	1xCarbamidomethyl [C3]; 1xTMT6plex [K18]; 1xTMT6plex [N-Term]; 1xAMTzHexNAc2_10plexTMT [N13(100)]	P02751	P02751 [516-533]	P02751 1xAMTzHexNAc2_10plexTMT [N528(100)]	0	3386.68	TRUE	0.0239707	0.0165185	0.0239595	0.0239345	0.0412857	0.0976744	0.0524544	0.0796413	1.61675	0.0362802	0.140683	Stable	Fibronectin OS=Homo sapiens OX=9606 GN=FN1 PE=1 SV=5
FVNVTVTPEDQCRPNNVCTGVLTR	[R].FVNVTVTPEDQCRPNNVCTGVLTR.[R]	2xCarbamidomethyl [C12; C18]; 1xDeamidated [N3]; 1xTMT6plex [N-Term]; 1xAMTzHexNAc2_10plexTMT [N15(99.1)]	P20160	P20160 [169-192]	P20160 1xAMTzHexNAc2_10plexTMT [N183(99.1)]	1	3737.86	TRUE	0.0152138	0.0149872	0.0276762	0.0577838	0.182123	0.187042	0.0389967	0.0735281	2.0582	0.0900236	0.160245	Stable	Azurocidin OS=Homo sapiens OX=9606 GN=AZU1 PE=1 SV=3
FVNVTVTPEDQCRPNNVCTGVLTR	[R].FVNVTVTPEDQCRPNNVCTGVLTR.[R]	2xCarbamidomethyl [C12; C18]; 1xTMT6plex [N-Term]; 1xAMTzHexNAc2_10plexTMT [N3(100)]	P20160	P20160 [169-192]	P20160 1xAMTzHexNAc2_10plexTMT [N171(100)]	1	3736.88	TRUE	0.00499526	0.00509438	0.0128599	0.0108147	0.152804	0.123687	0.0396696	0.0607577	3.48069	0.0472984	0.140683	Stable	Azurocidin OS=Homo sapiens OX=9606 GN=AZU1 PE=1 SV=3
EVNDTLLVNELK	[K].EVNDTLLVNELK.[S]	1xTMT6plex [K12]; 1xTMT6plex [N-Term]; 1xAMTzHexNAc2_10plexTMT [N3(100)]	Q15063	Q15063 [597-608]	Q15063 1xAMTzHexNAc2_10plexTMT [N599(100)]	0	2576.44	TRUE	2.22781	1.37357	1.7074	3.32833	8.46104	5.29924	2.0186	0.692727	0.93136	0.346797	0.39868	Stable	Periostin OS=Homo sapiens OX=9606 GN=POSTN PE=1 SV=2
CVEESGSAHCVCPMLTCPEANATK	[R].CVEESGSAHCVCPMLTCPEANATK.[V]	4xCarbamidomethyl [C1; C10; C12; C17]; 1xOxidation [M14]; 1xTMT6plex [K24]; 1xTMT6plex [N-Term]; 1xAMTzHexNAc2_10plexTMT [N21(100)]	O00468	O00468 [912-935]	O00468 1xAMTzHexNAc2_10plexTMT [N932(100)]	0	3913.81	TRUE	0.0364671	0.0491332	0.0714581	0.0575468	0.0871637	0.441005	0.237136	0.28414	2.28987	0.0635964	0.140683	Stable	Agrin OS=Homo sapiens OX=9606 GN=AGRN PE=1 SV=6
ALGFENATQALGR	[R].ALGFENATQALGR.[A]	1xTMT6plex [N-Term]; 1xAMTzHexNAc2_10plexTMT [N6(100)]	Q08380	Q08380 [64-76]	Q08380 1xAMTzHexNAc2_10plexTMT [N69(100)]	0	2308.23	TRUE	0.97296	0.701985	0.75162	0.554944	2.50928	4.78586	2.94201	6.46418	2.48585	0.0319357	0.133217	Stable	Galectin-3-binding protein OS=Homo sapiens OX=9606 GN=LGALS3BP PE=1 SV=1
ALSPNSTISSAPK	[K].ALSPNSTISSAPK.[D]	1xTMT6plex [K13]; 1xTMT6plex [N-Term]; 1xAMTzHexNAc2_10plexTMT [N5(100)]	Q9UH99	Q9UH99 [632-644]	Q9UH99 1xAMTzHexNAc2_10plexTMT [N636(100)]	0	2462.37	TRUE	0.884293	0.99197	2.59078	3.03631	2.7306	2.32454	5.71375	3.52982	0.930278	0.123571	0.182237	Stable	SUN domain-containing protein 2 OS=Homo sapiens OX=9606 GN=SUN2 PE=1 SV=3
AGPNGTLFVADAYK	[R].AGPNGTLFVADAYK.[G]	1xTMT6plex [K14]; 1xTMT6plex [N-Term]; 1xAMTzHexNAc2_10plexTMT [N4(100)]	Q9HDC9	Q9HDC9 [157-170]	Q9HDC9 1xAMTzHexNAc2_10plexTMT [N160(100)]	0	2613.41	TRUE	0.298158	0.120415	0.27367	0.183254	0.525954	0.693111	0.595314	0.628649	1.4805	0.000386541	0.0276107	Up	Adipocyte plasma membrane-associated protein OS=Homo sapiens OX=9606 GN=APMAP PE=1 SV=2
AGLQAFFQVQECNK	[K].AGLQAFFQVQECNK.[S]	1xCarbamidomethyl [C12]; 1xTMT6plex [K14]; 1xTMT6plex [N-Term]; 1xAMTzHexNAc2_10plexTMT [N13(100)]	P00450	P00450 [346-359]	P00450 1xAMTzHexNAc2_10plexTMT [N358(100)]	0	2829.48	TRUE	0.0457626	0.0256527	0.0580116	0.0600259	0.251637	0.536993	0.387003	0.284098	2.94579	0.0150864	0.0847159	Stable	Ceruloplasmin OS=Homo sapiens OX=9606 GN=CP PE=1 SV=1
AEPPLNASASDQGEK	[R].AEPPLNASASDQGEK.[V]	1xTMT6plex [K15]; 1xTMT6plex [N-Term]; 1xAMTzHexNAc2_10plexTMT [N6(100)]	Q9Y4L1	Q9Y4L1 [926-940]	Q9Y4L1 1xAMTzHexNAc2_10plexTMT [N931(100)]	0	2703.4	TRUE	0.17479	0.22946	0.370861	0.249279	0.165786	0.184193	0.252131	0.243253	-0.277123	0.385344	0.426213	Stable	Hypoxia up-regulated protein 1 OS=Homo sapiens OX=9606 GN=HYOU1 PE=1 SV=1
AGYTGDGIVCLEINPCLENHGGCDK	[K].AGYTGDGIVCLEINPCLENHGGCDK.[N]	3xCarbamidomethyl [C10; C16; C23]; 1xTMT6plex [K25]; 1xTMT6plex [N-Term]; 1xAMTzHexNAc2_10plexTMT [N14(100)]	Q8WWQ8	Q8WWQ8 [1502-1526]	Q8WWQ8 1xAMTzHexNAc2_10plexTMT [N1515(100)]	0	3938.89	TRUE	1.01218	0.705793	1.3159	1.33525	0.384416	0.192562	1.65131	2.56497	0.133663	0.864834	0.876846	Stable	Stabilin-2 OS=Homo sapiens OX=9606 GN=STAB2 PE=1 SV=3
AVNITSENLIDDVVSLIR	[R].AVNITSENLIDDVVSLIR.[G]	1xTMT6plex [N-Term]; 1xAMTzHexNAc2_10plexTMT [N3(100)]	P02748	P02748 [413-430]	P02748 1xAMTzHexNAc2_10plexTMT [N415(100)]	0	2931.6	TRUE	0.0126963	0.0142742	0.0596607	0.0653619	0.0584291	0.347024	0.334478	0.148304	2.54694	0.0783268	0.15047	Stable	Complement component C9 OS=Homo sapiens OX=9606 GN=C9 PE=1 SV=2
CTLIDALNVTR	[R].CTLIDALNVTR.[C]	1xCarbamidomethyl [C1]; 1xTMT6plex [N-Term]; 1xAMTzHexNAc2_10plexTMT [N8(99.8)]	P15848	P15848 [181-191]	P15848 1xAMTzHexNAc2_10plexTMT [N188(99.8)]	0	2236.2	TRUE	1.69899	1.25582	1.33087	1.77377	13.8122	13.0181	2.82715	8.65373	2.66051	0.0491345	0.140683	Stable	Arylsulfatase B OS=Homo sapiens OX=9606 GN=ARSB PE=1 SV=1
AWGTPCEMCPAVNTSEYK	[K].AWGTPCEMCPAVNTSEYK.[I]	2xCarbamidomethyl [C6; C9]; 1xOxidation [M8]; 1xTMT6plex [K18]; 1xTMT6plex [N-Term]; 1xAMTzHexNAc2_10plexTMT [N13(99.4)]	P35555	P35555 [1569-1586]	P35555 1xAMTzHexNAc2_10plexTMT [N1581(99.4)]	0	3306.57	TRUE	0.0145182	0.0246731	0.0226753	0.0211396	0.103882	0.0950149	0.115346	0.0560598	2.15741	0.0101536	0.0741215	Stable	Fibrillin-1 OS=Homo sapiens OX=9606 GN=FBN1 PE=1 SV=4
AMSSNETAAYK	[K].AMSSNETAAYK.[I]	1xOxidation [M2]; 1xTMT6plex [K11]; 1xTMT6plex [N-Term]; 1xAMTzHexNAc2_10plexTMT [N5(100)]	Q8TCJ2	Q8TCJ2 [637-647]	Q8TCJ2 1xAMTzHexNAc2_10plexTMT [N641(100)]	0	2378.21	TRUE	0.159074	0.092492	0.366738	0.289028	0.217962	0.21854	0.136343	0.226416	-0.182964	0.702815	0.725586	Stable	Dolichyl-diphosphooligosaccharide--protein glycosyltransferase subunit STT3B OS=Homo sapiens OX=9606 GN=STT3B PE=1 SV=1
AMSSNETAAYK	[K].AMSSNETAAYK.[I]	1xTMT6plex [K11]; 1xTMT6plex [N-Term]; 1xAMTzHexNAc2_10plexTMT [N5(99.7)]	Q8TCJ2	Q8TCJ2 [637-647]	Q8TCJ2 1xAMTzHexNAc2_10plexTMT [N641(99.7)]	0	2362.22	TRUE	0.0512705	0.0332834	0.0679154	0.0619174	0.0780646	0.107379	0.0824714	0.115629	0.839174	0.0129579	0.0756741	Stable	Dolichyl-diphosphooligosaccharide--protein glycosyltransferase subunit STT3B OS=Homo sapiens OX=9606 GN=STT3B PE=1 SV=1
ASIPATSAVQNVLINPSLIGSK	[K].ASIPATSAVQNVLINPSLIGSK.[N]	1xTMT6plex [K22]; 1xTMT6plex [N-Term]; 1xAMTzHexNAc2_10plexTMT [N15(99.6)]	Q16594	Q16594 [201-222]	Q16594 1xAMTzHexNAc2_10plexTMT [N215(99.6)]	0	3369.92	TRUE	7.36144	4.07348	3.10394	2.85629	27.9756	13.2724	7.20644	26.5099	2.10752	0.06295	0.140683	Stable	Transcription initiation factor TFIID subunit 9 OS=Homo sapiens OX=9606 GN=TAF9 PE=1 SV=1
GVFITNETGQPLIGK	[R].GVFITNETGQPLIGK.[V]	1xTMT6plex [K15]; 1xTMT6plex [N-Term]; 1xAMTzHexNAc2_10plexTMT [N6(99.5)]	P10253	P10253 [465-479]	P10253 1xAMTzHexNAc2_10plexTMT [N470(99.5)]	0	2763.55	TRUE	0.0454336	0.0178564	0.0339549	0.043924	0.104631	0.28563	0.793847	0.458725	3.54069	0.0832091	0.153626	Stable	Lysosomal alpha-glucosidase OS=Homo sapiens OX=9606 GN=GAA PE=1 SV=4
GYLTSFEMFNSTYK	[R].GYLTSFEMFNSTYK.[L]	1xTMT6plex [K14]; 1xTMT6plex [N-Term]; 1xAMTzHexNAc2_10plexTMT [N10(99.5)]	O75356	O75356 [223-236]	O75356 1xAMTzHexNAc2_10plexTMT [N232(99.5)]	0	2877.46	TRUE	0.867258	0.717828	1.29158	1.08288	0.122164	0.0981695	0.279253	0.242016	-2.41662	0.00467406	0.0516495	Stable	Nucleoside diphosphate phosphatase ENTPD5 OS=Homo sapiens OX=9606 GN=ENTPD5 PE=1 SV=1
GPNCSEPECPGNCHLR	[K].GPNCSEPECPGNCHLR.[G]	3xCarbamidomethyl [C4; C9; C13]; 1xTMT6plex [N-Term]; 1xAMTzHexNAc2_10plexTMT [N3(100)]	P24821	P24821 [182-197]	P24821 1xAMTzHexNAc2_10plexTMT [N184(100)]	0	2844.29	TRUE	0.0507191	0.0645769	0.13263	0.0854274	0.178239	1.39213	1.17446	0.487572	3.27748	0.0841789	0.153626	Stable	Tenascin OS=Homo sapiens OX=9606 GN=TNC PE=1 SV=3
GTAGNALMDGASQLMGENR	[R].GTAGNALMDGASQLMGENR.[T]	2xOxidation [M8; M15]; 1xTMT6plex [N-Term]; 1xAMTzHexNAc2_10plexTMT [N18(100)]	P02675	P02675 [377-395]	P02675 1xAMTzHexNAc2_10plexTMT [N394(100)]	0	2885.38	TRUE	0.0903593	0.0914674	0.0943207	0.144082	0.134111	0.237562	0.133164	0.104766	0.536691	0.210243	0.269259	Stable	Fibrinogen beta chain OS=Homo sapiens OX=9606 GN=FGB PE=1 SV=2
GTAGNALMDGASQLMGENR	[R].GTAGNALMDGASQLMGENR.[T]	1xOxidation [M]; 1xTMT6plex [N-Term]; 1xAMTzHexNAc2_10plexTMT [N18(100)]	P02675	P02675 [377-395]	P02675 1xAMTzHexNAc2_10plexTMT [N394(100)]	0	2869.38	TRUE	0.14696	0.163827	0.130799	0.211129	0.213377	0.409711	0.271033	0.233615	0.788904	0.0683851	0.142632	Stable	Fibrinogen beta chain OS=Homo sapiens OX=9606 GN=FGB PE=1 SV=2
GTAGNALMDGASQLMGENR	[R].GTAGNALMDGASQLMGENR.[T]	1xTMT6plex [N-Term]; 1xAMTzHexNAc2_10plexTMT [N18(100)]	P02675	P02675 [377-395]	P02675 1xAMTzHexNAc2_10plexTMT [N394(100)]	0	2853.39	TRUE	0.0263434	0.0279343	0.0326326	0.0422925	0.0420377	0.0861481	0.0743653	0.0412649	0.916155	0.081981	0.153626	Stable	Fibrinogen beta chain OS=Homo sapiens OX=9606 GN=FGB PE=1 SV=2
GQGSVSASVTEGQQNEQ	[K].GQGSVSASVTEGQQNEQ.[-]	1xTMT6plex [N-Term]; 1xAMTzHexNAc2_10plexTMT [N15(100)]	P55735	P55735 [306-322]	P55735 1xAMTzHexNAc2_10plexTMT [N320(100)]	0	2666.29	TRUE	0.199769	0.195837	0.169245	0.271743	0.113233	0.13917	0.346281	0.283327	0.0762669	0.860102	0.876846	Stable	Protein SEC13 homolog OS=Homo sapiens OX=9606 GN=SEC13 PE=1 SV=3
GTANTTTAGVPCQR	[R].GTANTTTAGVPCQR.[W]	1xCarbamidomethyl [C12]; 1xTMT6plex [N-Term]; 1xAMTzHexNAc2_10plexTMT [N4(100)]	P26927	P26927 [293-306]	P26927 1xAMTzHexNAc2_10plexTMT [N296(100)]	0	2394.21	TRUE	0.702104	0.452916	1.187	1.09241	1.93666	2.83926	11.1082	5.57378	2.64337	0.116709	0.177495	Stable	Hepatocyte growth factor-like protein OS=Homo sapiens OX=9606 GN=MST1 PE=1 SV=2
GGSSGWSGGLAQNR	[R].GGSSGWSGGLAQNR.[S]	1xTMT6plex [N-Term]; 1xAMTzHexNAc2_10plexTMT [N13(100)]	P07357	P07357 [425-438]	P07357 1xAMTzHexNAc2_10plexTMT [N437(100)]	0	2294.15	TRUE	0.035493	0.0683801	0.1056	0.29728	0.713844	0.776026	0.33575	0.264843	2.04447	0.0474787	0.140683	Stable	Complement component C8 alpha chain OS=Homo sapiens OX=9606 GN=C8A PE=1 SV=2
GGNSNGALCHFPFLYNNHNYTDCTSEGR	[R].GGNSNGALCHFPFLYNNHNYTDCTSEGR.[R]	2xCarbamidomethyl [C9; C23]; 2xDeamidated [N5; N16]; 1xTMT6plex [N-Term]; 1xAMTzHexNAc2_10plexTMT [N17(99.6)]	P02751	P02751 [412-439]	P02751 1xAMTzHexNAc2_10plexTMT [N428(99.6)]	0	4164.84	TRUE	0.00921501	0.00590442	0.0101692	0.0100406	0.0139961	0.0152759	0.0157419	0.0144571	0.751323	0.00526256	0.0516495	Stable	Fibronectin OS=Homo sapiens OX=9606 GN=FN1 PE=1 SV=5
CGLVPVLAENYNK	[K].CGLVPVLAENYNK.[S]	1xCarbamidomethyl [C1]; 1xTMT6plex [K13]; 1xTMT6plex [N-Term]; 1xAMTzHexNAc2_10plexTMT [N12(99.7)]	P02787	P02787 [421-433]	P02787 1xAMTzHexNAc2_10plexTMT [N432(99.7)]	0	2666.44	TRUE	0.00580074	0.00538373	0.0123854	0.0135494	0.0266093	0.0278543	0.0149989	0.0271969	1.38074	0.00913894	0.0702255	Stable	Serotransferrin OS=Homo sapiens OX=9606 GN=TF PE=1 SV=4
AYWPDVIHSFPNR	[R].AYWPDVIHSFPNR.[S]	1xTMT6plex [N-Term]; 1xAMTzHexNAc2_10plexTMT [N12(100)]	O00584	O00584 [95-107]	O00584 1xAMTzHexNAc2_10plexTMT [N106(100)]	0	2562.31	TRUE	6.97527	1.81251	8.77076	3.20823	195.432	35.1202	18.7846	37.522	3.78799	0.206835	0.268681	Stable	Ribonuclease T2 OS=Homo sapiens OX=9606 GN=RNASET2 PE=1 SV=2
DNATLQATLHAAR	[R].DNATLQATLHAAR.[D]	1xTMT6plex [N-Term]; 1xAMTzHexNAc2_10plexTMT [N2(99.4)]	O15230	O15230 [2422-2434]	O15230 1xAMTzHexNAc2_10plexTMT [N2423(99.4)]	0	2342.25	TRUE	0.0685989	0.0841514	0.159888	0.212403	0.154588	0.531597	0.351034	0.505769	1.55523	0.0539146	0.140683	Stable	Laminin subunit alpha-5 OS=Homo sapiens OX=9606 GN=LAMA5 PE=1 SV=8
DVECGEGHFCHDNQTCCR	[K].DVECGEGHFCHDNQTCCR.[D]	4xCarbamidomethyl [C4; C10; C16; C17]; 1xTMT6plex [N-Term]; 1xAMTzHexNAc2_10plexTMT [N13(100)]	P28799	P28799 [518-535]	P28799 1xAMTzHexNAc2_10plexTMT [N530(100)]	0	3241.35	TRUE	0.119795	0.0876404	0.0543539	0.141497	0.17836	0.0871504	0.139391	0.134393	0.419271	0.249522	0.298609	Stable	Progranulin OS=Homo sapiens OX=9606 GN=GRN PE=1 SV=2
YFYNNQTK	[R].YFYNNQTK.[Q]	1xTMT6plex [K8]; 1xTMT6plex [N-Term]; 1xAMTzHexNAc2_10plexTMT [N5(100)]	P10646	P10646 [141-148]	P10646 1xAMTzHexNAc2_10plexTMT [N145(100)]	0	2267.19	TRUE	3.08049	6.23292	6.04615	10.182	8.21982	18.0281	25.0815	13.6775	1.34774	0.062754	0.140683	Stable	Tissue factor pathway inhibitor OS=Homo sapiens OX=9606 GN=TFPI PE=1 SV=1
DIENFNSTQK	[R].DIENFNSTQK.[F]	1xTMT6plex [K10]; 1xTMT6plex [N-Term]; 1xAMTzHexNAc2_10plexTMT [N6(100)]	P43652	P43652 [28-37]	P43652 1xAMTzHexNAc2_10plexTMT [N33(100)]	0	2385.25	TRUE	0.240285	0.230714	0.389867	0.395365	0.711959	1.44936	0.969005	0.696486	1.60704	0.0313425	0.133217	Stable	Afamin OS=Homo sapiens OX=9606 GN=AFM PE=1 SV=1
VIYNLTEK	[R].VIYNLTEK.[G]	1xTMT6plex [K8]; 1xTMT6plex [N-Term]; 1xAMTzHexNAc2_10plexTMT [N4(100)]	Q969V3	Q969V3 [425-432]	Q969V3 1xAMTzHexNAc2_10plexTMT [N428(100)]	0	2169.24	TRUE	0.237144	1.07932	2.39532	2.90378	0.327688	0.340506	0.27441	0.471247	-2.22623	0.122091	0.181891	Stable	Nicalin OS=Homo sapiens OX=9606 GN=NCLN PE=1 SV=2
VQPFNVTQGK	[R].VQPFNVTQGK.[Y]	1xTMT6plex [K10]; 1xTMT6plex [N-Term]; 1xAMTzHexNAc2_10plexTMT [N5(100)]	P13473	P13473 [352-361]	P13473 1xAMTzHexNAc2_10plexTMT [N356(100)]	0	2307.29	TRUE	0.121353	0.0555185	0.0904636	0.0590903	0.358127	0.233602	0.235982	1.23958	2.66292	0.170677	0.224494	Stable	Lysosome-associated membrane glycoprotein 2 OS=Homo sapiens OX=9606 GN=LAMP2 PE=1 SV=2
VPESENNK	[K].VPESENNK.[T]	1xTMT6plex [K8]; 1xTMT6plex [N-Term]; 1xAMTzHexNAc2_10plexTMT [N7(100)]	Q5JRA6	Q5JRA6 [240-247]	Q5JRA6 1xAMTzHexNAc2_10plexTMT [N246(100)]	0	2106.13	TRUE	1.04933	0.764906	1.24007	1.07101	1.32964	1.0408	0.987041	1.58218	0.259906	0.279741	0.329372	Stable	Transport and Golgi organization protein 1 homolog OS=Homo sapiens OX=9606 GN=MIA3 PE=1 SV=1
AQAVETNK	[R].AQAVETNK.[T]	1xTMT6plex [K8]; 1xTMT6plex [N-Term]; 1xAMTzHexNAc2_10plexTMT [N7(100)]	P11150	P11150 [36-43]	P11150 1xAMTzHexNAc2_10plexTMT [N42(100)]	0	2050.14	TRUE	4.44935	2.70287	1.13538	1.80165	3.07472	21.4676	13.4687	8.79913	2.214	0.0972781	0.167089	Stable	Hepatic triacylglycerol lipase OS=Homo sapiens OX=9606 GN=LIPC PE=1 SV=3
PVTPIAQNQTTLGSSR	[R].PVTPIAQNQTTLGSSR.[A]	1xTMT6plex [N-Term]; 1xAMTzHexNAc2_10plexTMT [N8(99.6)]	Q9NZP8	Q9NZP8 [235-250]	Q9NZP8 1xAMTzHexNAc2_10plexTMT [N242(99.6)]	0	2630.41	TRUE	0.541951	0.147828	0.157144	0.30519	0.583508	0.744213	0.474124	0.757431	1.15145	0.0242296	0.113981	Stable	Complement C1r subcomponent-like protein OS=Homo sapiens OX=9606 GN=C1RL PE=1 SV=2
PGAMNFSYSPLLR	[R].PGAMNFSYSPLLR.[E]	1xOxidation [M4]; 1xTMT6plex [N-Term]; 1xAMTzHexNAc2_10plexTMT [N5(100)]	O15230	O15230 [239-251]	O15230 1xAMTzHexNAc2_10plexTMT [N243(100)]	0	2429.25	TRUE	0.0347844	0.0745214	0.0990914	0.0830429	0.147487	0.321656	0.13116	0.421611	1.81	0.0777778	0.15047	Stable	Laminin subunit alpha-5 OS=Homo sapiens OX=9606 GN=LAMA5 PE=1 SV=8
NLSMPLLPADFHK	[K].NLSMPLLPADFHK.[E]	1xOxidation [M4]; 1xTMT6plex [K13]; 1xTMT6plex [N-Term]; 1xAMTzHexNAc2_10plexTMT [N1(100)]	P05546	P05546 [49-61]	P05546 1xAMTzHexNAc2_10plexTMT [N49(100)]	0	2688.46	TRUE	0.230456	0.20523	0.340189	0.355785	0.685441	1.5645	0.809805	0.657909	1.71595	0.0546674	0.140683	Stable	Heparin cofactor 2 OS=Homo sapiens OX=9606 GN=SERPIND1 PE=1 SV=3
NFTMNEK	[K].NFTMNEK.[L]	1xOxidation [M4]; 1xTMT6plex [K7]; 1xTMT6plex [N-Term]; 1xAMTzHexNAc2_10plexTMT [N1(100)]	Q92820	Q92820 [203-209]	Q92820 1xAMTzHexNAc2_10plexTMT [N203(100)]	0	2089.08	TRUE	0.157609	0.272298	0.601355	0.448681	0.425236	0.511832	0.535626	0.608286	0.491721	0.226611	0.280383	Stable	Gamma-glutamyl hydrolase OS=Homo sapiens OX=9606 GN=GGH PE=1 SV=2
LGALNSSLQLLEDR	[R].LGALNSSLQLLEDR.[L]	1xTMT6plex [N-Term]; 1xAMTzHexNAc2_10plexTMT [N5(100)]	Q9Y6C2	Q9Y6C2 [790-803]	Q9Y6C2 1xAMTzHexNAc2_10plexTMT [N794(100)]	0	2489.36	TRUE	0.0444417	0.0527984	0.0375678	0.0370206	0.341348	0.266349	0.431369	0.066642	2.68593	0.057168	0.140683	Stable	EMILIN-1 OS=Homo sapiens OX=9606 GN=EMILIN1 PE=1 SV=3
NISQDLEK	[K].NISQDLEK.[Q]	1xTMT6plex [K8]; 1xTMT6plex [N-Term]; 1xAMTzHexNAc2_10plexTMT [N1(100)]	P11047	P11047 [1241-1248]	P11047 1xAMTzHexNAc2_10plexTMT [N1241(100)]	0	2136.17	TRUE	0.143988	0.241757	0.462609	0.370392	0.524046	1.42813	0.706236	1.28099	1.69258	0.0471922	0.140683	Stable	Laminin subunit gamma-1 OS=Homo sapiens OX=9606 GN=LAMC1 PE=1 SV=3
FVNWSSLLPER	[K].FVNWSSLLPER.[F]	1xTMT6plex [N-Term]; 1xAMTzHexNAc2_10plexTMT [N3(100)]	P22760	P22760 [280-290]	P22760 1xAMTzHexNAc2_10plexTMT [N282(100)]	0	2308.23	TRUE	0.146829	0.14711	0.100445	0.118442	0.046691	0.0257198	0.0660635	0.0365669	-1.55078	0.00136968	0.0276107	Down	Arylacetamide deacetylase OS=Homo sapiens OX=9606 GN=AADAC PE=1 SV=5
LNPTVTYGNDSFSAK	[R].LNPTVTYGNDSFSAK.[A]	1xTMT6plex [K15]; 1xTMT6plex [N-Term]; 1xAMTzHexNAc2_10plexTMT [N9(99.7)]	P05362	P05362 [259-273]	P05362 1xAMTzHexNAc2_10plexTMT [N267(99.7)]	0	2803.47	TRUE	0.974509	1.17126	0.465042	0.638575	0.330715	0.63319	0.513563	0.527339	-0.696703	0.145681	0.204513	Stable	Intercellular adhesion molecule 1 OS=Homo sapiens OX=9606 GN=ICAM1 PE=1 SV=2
LIDNNKTEK	[K].LIDNNKTEK.[E]	2xTMT6plex [K6; K9]; 1xTMT6plex [N-Term]; 1xAMTzHexNAc2_10plexTMT [N5(100)]	P07602	P07602 [328-336]	P07602 1xAMTzHexNAc2_10plexTMT [N332(100)]	1	2493.43	TRUE	0.384915	0.352963	0.933695	0.716051	1.11265	0.644038	0.260119	0.837102	0.257366	0.626667	0.662995	Stable	Prosaposin OS=Homo sapiens OX=9606 GN=PSAP PE=1 SV=2
EEIVENPSSSASESNTSTSIVNR	[R].EEIVENPSSSASESNTSTSIVNR.[I]	1xTMT6plex [N-Term]; 1xAMTzHexNAc2_10plexTMT [N6(99.3)]	Q9UKY1	Q9UKY1 [219-241]	Q9UKY1 1xAMTzHexNAc2_10plexTMT [N224(99.3)]	0	3397.66	TRUE	1.72057	1.45224	2.36787	2.71275	2.66766	3.61534	2.66851	4.00101	0.650169	0.0395154	0.140683	Stable	Zinc fingers and homeoboxes protein 1 OS=Homo sapiens OX=9606 GN=ZHX1 PE=1 SV=1
EEQYNSTYR	[R].EEQYNSTYR.[V]	1xTMT6plex [N-Term]; 1xAMTzHexNAc2_10plexTMT [N5(99.8)]	P01857	P01857 [176-184]	P01857 1xAMTzHexNAc2_10plexTMT [N180(99.8)]	0	2150.04	FALSE	211.751	89.4429	54.7847	67.3055	72.0155	125.476	461.407	702.205	1.68508	0.212507	0.269791	Stable	Immunoglobulin heavy constant gamma 1 OS=Homo sapiens OX=9606 GN=IGHG1 PE=1 SV=1
LAVTNTTMTGTVLK	[R].LAVTNTTMTGTVLK.[M]	1xTMT6plex [K14]; 1xTMT6plex [N-Term]; 1xAMTzHexNAc2_10plexTMT [N5(99.5)]	Q13586	Q13586 [167-180]	Q13586 1xAMTzHexNAc2_10plexTMT [N171(99.5)]	0	2639.49	TRUE	0.138005	0.185156	0.163236	0.175117	0.569038	0.298866	0.410899	0.551228	1.46803	0.0180206	0.0939647	Stable	Stromal interaction molecule 1 OS=Homo sapiens OX=9606 GN=STIM1 PE=1 SV=3
GPGIKPNQTSK	[R].GPGIKPNQTSK.[M]	2xTMT6plex [K5; K11]; 1xTMT6plex [N-Term]; 1xAMTzHexNAc2_10plexTMT [N7(100)]	P15586	P15586 [356-366]	P15586 1xAMTzHexNAc2_10plexTMT [N362(100)]	1	2545.47	TRUE	0.151009	0.137636	0.253957	0.29768	0.681004	0.50139	0.424029	0.698688	1.45589	0.00593571	0.0516495	Stable	N-acetylglucosamine-6-sulfatase OS=Homo sapiens OX=9606 GN=GNS PE=1 SV=3
EERPLNASALK	[R].EERPLNASALK.[L]	1xTMT6plex [K11]; 1xTMT6plex [N-Term]; 1xAMTzHexNAc2_10plexTMT [N6(100)]	O14657	O14657 [59-69]	O14657 1xAMTzHexNAc2_10plexTMT [N64(100)]	1	2417.36	TRUE	1.57553	3.11915	7.11881	12.3099	3.95477	2.74912	7.52488	4.51811	-0.363779	0.632561	0.664416	Stable	Torsin-1B OS=Homo sapiens OX=9606 GN=TOR1B PE=1 SV=2
QTPEYQNESSR	[R].QTPEYQNESSR.[N]	1xTMT6plex [N-Term]; 1xAMTzHexNAc2_10plexTMT [N7(100)]	P11117	P11117 [171-181]	P11117 1xAMTzHexNAc2_10plexTMT [N177(100)]	0	2299.12	TRUE	0.174827	0.515754	0.411251	0.540894	0.821258	0.45961	1.36514	1.74899	1.41977	0.091098	0.160245	Stable	Lysosomal acid phosphatase OS=Homo sapiens OX=9606 GN=ACP2 PE=1 SV=3
SCPACPGSNITIR	[R].SCPACPGSNITIR.[N]	2xCarbamidomethyl [C2; C5]; 1xTMT6plex [N-Term]; 1xAMTzHexNAc2_10plexTMT [N9(100)]	P05164	P05164 [315-327]	P05164 1xAMTzHexNAc2_10plexTMT [N323(100)]	0	2393.19	TRUE	0.0307299	0.0238068	0.0597647	0.0454954	0.675979	0.727379	0.282249	0.439289	3.73308	0.0176598	0.0939647	Stable	Myeloperoxidase OS=Homo sapiens OX=9606 GN=MPO PE=1 SV=1
SDLNPANGSYPFQALR	[R].SDLNPANGSYPFQALR.[Q]	1xTMT6plex [N-Term]; 1xAMTzHexNAc2_10plexTMT [N7(100)]	Q8NHP8	Q8NHP8 [509-524]	Q8NHP8 1xAMTzHexNAc2_10plexTMT [N515(100)]	0	2710.38	TRUE	0.584086	0.443943	0.676136	0.544214	2.81475	2.28301	0.914417	1.47721	1.73596	0.0519306	0.140683	Stable	Putative phospholipase B-like 2 OS=Homo sapiens OX=9606 GN=PLBD2 PE=1 SV=2
AFGSNPNLTK	[R].AFGSNPNLTK.[V]	1xTMT6plex [K10]; 1xTMT6plex [N-Term]; 1xAMTzHexNAc2_10plexTMT [N7(99.5)]	P22792	P22792 [68-77]	P22792 1xAMTzHexNAc2_10plexTMT [N74(99.5)]	0	2238.23	TRUE	5.62961	5.64571	3.84304	5.28349	1.42682	1.99525	2.90653	1.79201	-1.32904	0.0015627	0.0276107	Down	Carboxypeptidase N subunit 2 OS=Homo sapiens OX=9606 GN=CPN2 PE=1 SV=3
VINETWAWK	[K].VINETWAWK.[N]	1xTMT6plex [K9]; 1xTMT6plex [N-Term]; 1xAMTzHexNAc2_10plexTMT [N3(100)]	Q9Y4L1	Q9Y4L1 [860-868]	Q9Y4L1 1xAMTzHexNAc2_10plexTMT [N862(100)]	0	2336.28	TRUE	0.0590757	0.0809202	0.184979	0.16517	0.0475878	0.0439086	0.0825451	0.0619167	-1.05468	0.129742	0.189423	Stable	Hypoxia up-regulated protein 1 OS=Homo sapiens OX=9606 GN=HYOU1 PE=1 SV=1
DAGVVCTNETR	[R].DAGVVCTNETR.[S]	1xCarbamidomethyl [C6]; 1xTMT6plex [N-Term]; 1xAMTzHexNAc2_10plexTMT [N8(99.3)]	Q08380	Q08380 [118-128]	Q08380 1xAMTzHexNAc2_10plexTMT [N125(99.3)]	0	2182.08	TRUE	0.0742432	0.0437509	0.0641839	0.0638909	0.217262	0.613556	0.833085	0.382394	3.05588	0.044013	0.140683	Stable	Galectin-3-binding protein OS=Homo sapiens OX=9606 GN=LGALS3BP PE=1 SV=1
DMSDGFISNLTIQR	[K].DMSDGFISNLTIQR.[Q]	1xOxidation [M2]; 1xTMT6plex [N-Term]; 1xAMTzHexNAc2_10plexTMT [N9(99.7)]	P13674	P13674 [105-118]	P13674 1xAMTzHexNAc2_10plexTMT [N113(99.7)]	0	2573.29	TRUE	1.17407	1.6647	2.36307	2.0307	0.971293	1.08727	0.971712	0.729163	-0.943986	0.0372502	0.140683	Stable	Prolyl 4-hydroxylase subunit alpha-1 OS=Homo sapiens OX=9606 GN=P4HA1 PE=1 SV=2
SPISVPGGSALISNLGK	[K].SPISVPGGSALISNLGK.[V]	1xTMT6plex [K17]; 1xTMT6plex [N-Term]; 1xAMTzHexNAc2_10plexTMT [N14(100)]	P51610	P51610 [666-682]	P51610 1xAMTzHexNAc2_10plexTMT [N679(100)]	0	2786.59	TRUE	0.873322	1.254	0.852155	0.791448	0.590063	0.758921	0.894838	0.698934	-0.35775	0.153663	0.209671	Stable	Host cell factor 1 OS=Homo sapiens OX=9606 GN=HCFC1 PE=1 SV=2
KDNTTVTR	[R].KDNTTVTR.[L]	1xTMT6plex [K1]; 1xTMT6plex [N-Term]; 1xAMTzHexNAc2_10plexTMT [N3(100)]	P11279	P11279 [247-254]	P11279 1xAMTzHexNAc2_10plexTMT [N249(100)]	1	2124.19	TRUE	0.00753135	0.00367584	0.0102184	0.00550555	0.0253858	0.0212936	0.0156979	0.0230606	1.6656	0.00170203	0.0276107	Up	Lysosome-associated membrane glycoprotein 1 OS=Homo sapiens OX=9606 GN=LAMP1 PE=1 SV=3
NINSSCR	[R].NINSSCR.[P]	1xCarbamidomethyl [C6]; 1xTMT6plex [N-Term]; 1xAMTzHexNAc2_10plexTMT [N3(100)]	O95479	O95479 [155-161]	O95479 1xAMTzHexNAc2_10plexTMT [N157(100)]	0	1810.91	TRUE	0.00710926	0.0395005	0.0627608	0.0276195	0.0104781	0.00881002	0.0264041	0.0235681	-0.983972	0.247802	0.298609	Stable	GDH/6PGL endoplasmic bifunctional protein OS=Homo sapiens OX=9606 GN=H6PD PE=1 SV=2
WTPLNSSTIIGYR	[R].WTPLNSSTIIGYR.[I]	1xTMT6plex [N-Term]; 1xAMTzHexNAc2_10plexTMT [N5(100)]	P02751	P02751 [1287-1299]	P02751 1xAMTzHexNAc2_10plexTMT [N1291(100)]	0	2468.32	TRUE	0.00302103	0.00251885	0.00258901	0.00309109	0.00629705	0.0140916	0.00296585	0.00256837	1.20815	0.262591	0.311693	Stable	Fibronectin OS=Homo sapiens OX=9606 GN=FN1 PE=1 SV=5
TPLTANITK	[K].TPLTANITK.[S]	1xTMT6plex [K9]; 1xTMT6plex [N-Term]; 1xAMTzHexNAc2_10plexTMT [N6(99.7)]	P01877	P01877 [200-208]	P01877 1xAMTzHexNAc2_10plexTMT [N205(99.7)]	0	2148.25	FALSE	196.388	85.1487	70.4946	75.1517	101.642	119.047	85.3132	140.625	0.0642134	0.887739	0.893862	Stable	Immunoglobulin heavy constant alpha 2 OS=Homo sapiens OX=9606 GN=IGHA2 PE=1 SV=4
TLFCNASK	[K].TLFCNASK.[E]	1xCarbamidomethyl [C4]; 1xTMT6plex [K8]; 1xTMT6plex [N-Term]; 1xAMTzHexNAc2_10plexTMT [N5(99.7)]	P20851	P20851 [60-67]	P20851 1xAMTzHexNAc2_10plexTMT [N64(99.7)]	0	2130.15	TRUE	0.174242	0.127424	0.305064	0.276883	1.47675	2.6335	2.0701	1.70956	3.15852	0.00532349	0.0516495	Stable	C4b-binding protein beta chain OS=Homo sapiens OX=9606 GN=C4BPB PE=1 SV=1
LVDTNK	[K].LVDTNK.[T]	1xTMT6plex [K6]; 1xTMT6plex [N-Term]; 1xAMTzHexNAc2_10plexTMT [N5(100)]	O95490	O95490 [809-814]	O95490 1xAMTzHexNAc2_10plexTMT [N813(100)]	0	1879.07	TRUE	2.56488	29.1954	6.1273	8.24999	7.74621	7.32584	10.3533	6.92975	-0.511947	0.607799	0.647728	Stable	Adhesion G protein-coupled receptor L2 OS=Homo sapiens OX=9606 GN=ADGRL2 PE=1 SV=2
